# Supplementary material for: Reprogramming of cis-regulatory networks during skeletal muscle atrophy in male mice
Source: Nat Commun. 2023 Oct 18;14:6581. doi: 10.1038/s41467-023-42313-3 (PMC10584982; doi:10.1038/s41467-023-42313-3)
Supplement: Supplementary file 4 — Source Data [file 41467_2023_42313_MOESM4_ESM.zip]

Archive with 10 entries (10 files):
- Description of Source Data Files.docx
- Source Data.xlsx
- Supplementary data1.xlsx
- Supplementary data2.xlsx
- Supplementary data3.xlsx
- Supplementary data4.xlsx
- Supplementary data5.xlsx
- Supplementary data6.xlsx
- Supplementary data7.xlsx
- Supplementary data8.xlsx
