# Supplementary material for: Reprogramming of cis-regulatory networks during skeletal muscle atrophy in male mice
Source: Nat Commun. 2023 Oct 18;14:6581. doi: 10.1038/s41467-023-42313-3 (PMC10584982; doi:10.1038/s41467-023-42313-3)
Supplement: Supplementary file 4 — Source Data [file 41467_2023_42313_MOESM4_ESM.zip › Source Data.xlsx]

## Sheet: Fig1
	Fig1h
	Peak1	Peak2	number
1	3p_UTR	3p_UTR	132
2	3p_UTR	5p_UTR	26
3	3p_UTR	Downstream	3
4	3p_UTR	Exon	325
5	3p_UTR	Intergenic	587
6	3p_UTR	Intron	649
7	3p_UTR	Promoter	717
8	5p_UTR	3p_UTR	31
9	5p_UTR	5p_UTR	17
10	5p_UTR	Downstream	1
11	5p_UTR	Exon	83
12	5p_UTR	Intergenic	169
13	5p_UTR	Intron	229
14	5p_UTR	Promoter	191
15	Downstream	3p_UTR	1
16	Downstream	5p_UTR	1
17	Downstream	Exon	2
18	Downstream	Intergenic	11
19	Downstream	Intron	5
20	Downstream	Promoter	17
21	Exon	3p_UTR	283
22	Exon	5p_UTR	46
23	Exon	Downstream	8
24	Exon	Exon	996
25	Exon	Intergenic	1996
26	Exon	Intron	2089
27	Exon	Promoter	1646
28	Intergenic	3p_UTR	396
29	Intergenic	5p_UTR	73
30	Intergenic	Downstream	21
31	Intergenic	Exon	1259
32	Intergenic	Intergenic	6416
33	Intergenic	Intron	2384
34	Intergenic	Promoter	2308
35	Intron	3p_UTR	290
36	Intron	5p_UTR	89
37	Intron	Downstream	10
38	Intron	Exon	1042
39	Intron	Intergenic	1986
40	Intron	Intron	4561
41	Intron	Promoter	1915
42	Promoter	3p_UTR	926
43	Promoter	5p_UTR	226
44	Promoter	Downstream	29
45	Promoter	Exon	2389
46	Promoter	Intergenic	5083
47	Promoter	Intron	5286
48	Promoter	Promoter	6262

## Sheet: Fig3
	Fig3c			Fig3f
	CTL	DENV			Down	Up
Repetition1	81639	104716		Myonuclei	369	2943
Repetition2	88632	131211		FAPs	147	613
Repetition3	82257	121274		MuSCs	199	109
				MTJ	47	36
				Macrophage	149	107
				Endothelial	24	26
				Pericyte	116	183
				Adipocyte	686	266

## Sheet: Fig4
Fig4b	Cluster	ID	Description	avg_log2FC	BgRatio	pvalue	p.adjust	qvalue	geneID	Count	LOG10(pvalue)
1	Down	MA0007.3	Ar	-0.232753	21/22682	1.91896e-64	0.00179346	0.0016157	170768/18642/18639/15277/103988	5	63.7169
2	Down	MA0754.1	CUX1	-0.340473	138/22682	8.72169e-83	0.00499213	0.00449733	16502/66733/12290/16515/242735/14813/16497/240899/16531	9	82.0594
3	Down	MA0727.1	NR3C2	-0.443493	188/22682	3.8188e-148	0.00499213	0.00449733	16502/66733/12290/16515/242735/12723/14813/16497/240899/16531	10	147.418
4	Down	MA0050.2	IRF1	-0.179472	64/22682	6.18219e-65	0.0281641	0.0253725	22138/17930/22003/53857/70549	5	64.2089
5	Down	MA0113.3	NR3C1	-0.361988	464/22682	6.791e-105	0.0292781	0.0263762	16502/66733/12290/16515/242735/27425/12723/14813/16497/226025/58800/240899/16531/11829	14	104.168
6	Up	MA0478.1	FOSL2	5.41527	20/22682	0	0.0346199	0.0311885	22138/57339/12335	3	150
7	Up	MA0490.1	JUNB	5.34175	287/22682	0	0.0409176	0.036862	58916/27411/18750/70549/67703/104010/269116/16776/12561/14182	10	150
8	Up	MA0002.2	RUNX1	2.44386	463/22682	0	3.38e-11	2.81e-11	347722/107746/16800/217835/24001/231532/218581/81500/71704/76954/217692/239027/56349/73910/223754/319934/11933/117600/330662/243362/268970/78255/232237/68576/54126/102098/66251/13196/380711/12663/98402/71302/544963/217869/66725/75415/23950/192236/211914/69780/50768/15463/70369/74002/54610/67299/70497/19418/67046/259302/54324/240832/108903/74055/545156/53322/110279/216831/12017/14697/217715/72754/…	84	150
9	Up	MA0500.1	Myog	2.03847	192/22682	0	1.41e-10	1.17e-10	140493/13627/13143/108058/17196/26381/71994/18708/69635/233011/215303/17909/21872/11519/20271/238271/107589/22393/18126/544963/20698/140492/19418/12288/18575/56437/16534/71233/17918/18574/20740/74100/12789/432516/17118/71960/26367/20649/432530/20269/226922/77579/20192/16348/17919/17920/18125	47	150
10	Up	MA0499.1	Myod1	1.95148	422/22682	0	1.41e-10	1.17e-10	347722/107746/16800/217835/24001/231532/218581/71704/76954/217692/239027/56349/73910/223754/319934/117600/330662/243362/268970/78255/232237/68576/54126/102098/66251/13196/380711/12663/98402/71302/544963/217869/66725/75415/192236/211914/69780/50768/15463/74002/54610/67299/70497/19418/67046/259302/54324/108903/74055/545156/53322/110279/216831/14697/217715/72754/29815/16413/223666/105841/98910/67792…	77	150
11	Up	MA0667.1	MYF6	1.70076	212/22682	0	4e-06	3.33e-06	108897/94040/242702/226251/211401/76709/241639/22288/217692/70549/64009/319713/17909/231830/11519/544963/17996/208943/19200/241431/22379/12386/55991/17918/13043/17922/15567/26936/432516/27428/17118/71960/71409/66713/19230/22003/74117/215114/77579/17919/17920	41	150
12	Up	MA0076.2	ELK4	1.00469	150/22682	0	0.00178664	0.00148548	12823/12819/73230/237759/116847/12817/268977/246707/12815/12813/18073/50706/18074/224224/52020/665033/16774/12843/22371/114249/18302/12831/56429/69675/231470/16773/12818	27	150
13	Up	MA0795.1	SMAD3	0.880307	115/22682	3.7326e-209	0.0033432	0.00277967	11480/107831/21814/238988/72058/13016/140887/23859/17978/54725/18198/111173/93960/67703/320707/12289/50873/20649/14369/108100/50766/13527	22	208.428
14	Up	MA0157.2	FOXO3	0.840621	410/22682	1.8296e-228	0.00359555	0.00298948	17258/12394/107765/16600/353310/18708/18129/67381/69852/21416/19645/13016/18741/12224/269389/11864/19017/22393/17978/14886/19016/66894/11886/19359/14836/192197/19281/21406/27223/20779/12393/211329/15251/67378/20181/13009/19130/15982/12387/56469/14245/17684/225182/15258/12912/18600/13433/15110/69790/21413/208727/18740/21887/72569	54	227.738
15	Up	MA0604.1	Atf1	0.542415	114/22682	5.11051e-64	0.0134443	0.0111781	235283/12257/26381/231070/11928/20280/70804/72999/14473/79196/16000/71720/54200/110784/20845/26380/13070/74486/237542/18023	20	63.2915
16	Up	MA0077.1	SOX9	0.538479	32/22682	2.0717e-112	0.0149134	0.0123996	17258/18519/11787/13819/14634/192197/15251/17684/12912	9	111.684
17	Up	MA0809.1	TEAD4	0.797946	134/22682	2.8733e-209	0.0149134	0.0123996	12294/238384/207777/18764/215999/246788/233979/28240/15465/12300/16439/26946/11747/94249/12288/140723/111173/320707/55991/12289/21982/20192	22	208.542

## Sheet: Fig6
Fig6c	0d	14d		Fig6i	Elk4 CTL	Elk4 OE	TGFB1 CTL	TGFB1 OE	psamd3 CTL	psamd3 OE		Fig6j	Elk4 CTL	Elk4 denv14d	TGFB1 CTL	TGFB1 denv14d	psamd3 CTL	psamd3 denv14d		Fig6l	CTL elk4	siElk4 elk4	IONO elk4	IONO+siElk4 elk4		Fig6m	sham+Scramble	sham+siElk4	IONO+Scramble	IONO+siElk4
Repetition1	1.00412	4.98456		Repetition1	0.0567337	1.12323	0.0998801	0.815824	0.117453	0.337336		Repetition1	0.029446	0.841971	0.0119157	0.426327	0.086084	0.718083		Repetition1	0.136763	0.2867	0.956567	0.341561			Trim63
Repetition2	0.927508	6.52746		Repetition2	0.0890806	1.19208	0.205711	0.506352	0.024779	0.409378		Repetition2	0.0544552	1.03147	0.0405117	0.36835	0.158434	0.62842		Repetition2	0.120833	0.100877	1.00608	0.180764		Repetition1	0.901	1.314	4.842	1.899
Repetition3	1.07429	2.69469		Repetition3	0.133315	1.91447	0.123708	0.858375	0.0903666	0.448973		Repetition3	0.0266004	0.591814	0.0760265	0.347487	0.0343344	0.566585		Repetition3	0.174978	0.134037	0.864804	0.217487		Repetition2	0.811	1.52	5.328	1.632
Repetition4	1.01883	3.02468		Repetition4	0.127987	1.46348	0.0404619	0.731599	0.0806551	0.646867		Repetition4	0.0345825	0.660524	0.12654	0.390828	0.113572	0.527123		Repetition4	0.300502	0.219634	0.997016	0.58013		Repetition3	1.313	1.975	4.176	1.996
Repetition5	0.847248	4.05557		Repetition5	0.122821	1.16787	0.0429382	0.684287	0.101397	0.692872		Repetition5	0.032092	1.15333	0.133441	0.465219	0.166504	0.507691			CTL tgfb1	siElk4 tgfb1	IONO tgfb1	IONO+siElk4 tgfb1		Repetition4	1.02	2.57	6.406	2.512
Repetition6	1.17319	2.51128		Repetition6	0.0354418	1.15611	0.0246174	0.649166	0.048167	0.835906		Repetition6	0.0237557	0.550072	0.127481	0.539521	0.156481	0.473737		Repetition1	0.23026	0.204814	0.758831	0.16908			Fbxo32
												Repetition7	0.0560935	0.690714	0.00588605	0.557651	0.136042	0.368213		Repetition2	0.196772	0.18957	0.858476	0.232434		Repetition1	0.877	1.156	13	4.614
												Repetition8	0.0329587	0.481495	0.0396937	0.844685	0.0865293	0.35849		Repetition3	0.291311	0.273753	0.733929	0.372058		Repetition2	0.962	1.554	9.067	5.21
																				Repetition4	0.210976	0.201706	0.720673	0.413151		Repetition3	0.973	0.912	8.925	2.658
																					CTL pSmad3	siElk4 pSmad3	IONO pSmad3	IONO+siElk4 pSmad3		Repetition4	1.14	1.43	8.212	4.708
																				Repetition1	0.393831	0.372001	0.735614	0.432507			Mtor
																				Repetition2	0.251903	0.116774	0.587466	0.332342		Repetition1	1.154	1.038	2.225	1.453
																				Repetition3	0.366275	0.190573	0.710773	0.403758		Repetition2	1.02	1.141	2.353	1.344
																				Repetition4	0.191006	0.0831682	0.757935	0.39197		Repetition3	1.234	1.308	2.182	2.1
																										Repetition4	0.994	0.991	3.762	2.631
																											Foxo3
																										Repetition1	1.121	1.187	4.234	3.158
																										Repetition2	0.946	0.623	5.264	1.226
																										Repetition3	1.113	0.857	3.618	1.926
																										Repetition4	0.783	0.816	4.46	2.337
																											Myf6
																										Repetition1	0.981	1.833	9.888	7.252
																										Repetition2	1.19	0.666	9.056	3.046
																										Repetition3	1.18	2.024	11.935	5.117
																										Repetition4	0.928	0.882	18.082	6.514
																											Runx1
																										Repetition1	1.089	1.526	5.406	1.788
																										Repetition2	1.332	1.812	2.331	2.824
																										Repetition3	1.152	1.183	3.056	1.566
																										Repetition4	0.931	1.487	4.814	2.283
																											Pdk4
																										Repetition1	0.889	0.952	10.555	7.405
																										Repetition2	0.97	1.766	14.619	10.419
																										Repetition3	1.817	1.893	12.03	6.825
																										Repetition4	0.881	1.189	8.657	7.842
																											Cpne2
																										Repetition1	1.151	1.058	3.853	3.105
																										Repetition2	1.082	1.524	4.439	2.911
																										Repetition3	1.536	1.659	4.669	2.473
																										Repetition4	0.93	0.743	3.551	2.303

## Sheet: Fig6i
Figure6i

## Sheet: Fig6j
Fig6j

## Sheet: Fig7
Fig7a left panel	sham_Scr	sham_shElk4	denv_Scr	denv_shElk4		Fig7e	sham+Scr elk4	sham+shElk4 elk4	denv+Scr elk4	denv+shElk4 elk4		Fig7c				Fig7f	sham+Scr elk4	sham+shElk4 elk4	denv+Scr elk4	denv+shElk4 elk4
Repetition1	2.25568	2.16092	1.56497	1.44886		Repetition1	0.304054	0.132394	0.728517	0.359499			Source	Area			Mtor
Repetition2	2.12281	2.22093	1.42197	1.67816		Repetition2	0.287717	0.129341	0.705593	0.341288		1	sham+Scr 1	2829.2		Repetition1	1.053	1.179	2.508	1.511
Repetition3	2.07692	2.26316	1.36932	1.68571		Repetition3	0.250228	0.0879085	0.520243	0.333973		2	sham+Scr 1	2646.64		Repetition2	1.17	1.735	2.727	1.19
Repetition4	2.24561	2.03429	1.15116	1.85795		Repetition4	0.258297	0.0469084	0.514392	0.324918		3	sham+Scr 1	2131.62		Repetition3	1.211	0.443	1.765	0.656
Repetition5	2.2069	2.31818	1.21965	1.63372		Repetition5	0.288612	0.060013	0.492193	0.314232		4	sham+Scr 1	2167.62		Repetition4	0.89	1.234	2.945	0.852
Repetition6	2.27907	2.58427	1.22034	1.74854		Repetition6	0.252142	0.134551	0.408913	0.272977		5	sham+Scr 1	1885.82		Repetition5	0.92	1.141	1.698	1.205
Repetition7	2.15909	2.38953	1.23392	1.9186		Repetition7	0.233748	0.0342943	0.354761	0.231146		6	sham+Scr 1	2193.03			Myf6
Repetition8	2.12865	2.22727	1.09412	1.73256		Repetition8	0.275818	0.0666268	0.345738	0.208023		7	sham+Scr 1	2008.52		Repetition1	1.03	1.257	6.314	3.222
Repetition9	2.01775	2.04678	1.02326	1.7619			sham+Scr tgfb1	sham+shElk4 tgfb1	denv+Scr tgfb1	denv+shElk4 tgfb1		8	sham+Scr 1	1628.33		Repetition2	1.091	1.102	7.226	1.785
Repetition10	2.05143	2.11446	1.09195	1.68966		Repetition1	0.0572289	0.0765742	0.78878	0.201635		9	sham+Scr 1	1680.8		Repetition3	1.13	1.408	7.731	1.093
Repetition11	2.27219	2.12883	1.04762	1.58989		Repetition2	0.182324	0.039335	0.813181	0.120996		10	sham+Scr 1	2074.52		Repetition4	0.864	1.05	8.011	1.728
Repetition12	2.22424	2.24405	1.17614	1.82778		Repetition3	0.193492	0.123376	0.440613	0.172723		11	sham+Scr 1	1206.99		Repetition5	1.251	1.268	6.155	3.129
						Repetition4	0.0382399	0.0322178	0.584136	0.208201		12	sham+Scr 1	1089.26			TEAD4
						Repetition5	0.120675	0.116965	0.409141	0.150995		13	sham+Scr 1	2465.89		Repetition1	1.21	1.506	3.025	1.965
						Repetition6	0.0716463	0.0452022	0.881357	0.176223		14	sham+Scr 1	1590.22		Repetition2	1.09	1.508	4.889	3.073
						Repetition7	0.162225	0.116066	0.523461	0.183907		15	sham+Scr 1	1404.84		Repetition3	0.83	1.84	6.752	1.094
Fig7a right panel	sham_Scr	sham_shElk4	denv_Scr	denv_shElk4		Repetition8	0.169118	0.11836	0.356436	0.127049		16	sham+Scr 1	1003.09		Repetition4	0.98	2.14	7.365	1.207
Repetition1	5.45714	5.25	3.07558	2.96364			sham+Scr psamd3	sham+shElk4 psmad3	denv+Scr psamd3	denv+shElk4 psamd3		17	sham+Scr 1	1101.52		Repetition5	1.12	1.373	4.189	2.877
Repetition2	5.45833	5.30675	3.18129	3.125		Repetition1	0.302853	0.284022	1.0417	0.333927		18	sham+Scr 1	1374.2			Myod1
Repetition3	5.6988	5.59639	3.25301	3.22989		Repetition2	0.340761	0.157454	0.673844	0.323184		19	sham+Scr 1	1246.92		Repetition1	1.151	0.828	2.857	1.721
Repetition4	6	6.02339	3.55233	3.54651		Repetition3	0.39715	0.106042	0.803757	0.447246		20	sham+Scr 1	1656.39		Repetition2	1.08	1.432	4.172	1.802
Repetition5	6.33918	6.83721	3.64118	3.91477		Repetition4	0.297328	0.29415	1.05978	0.418505		21	sham+Scr 1	2310.47		Repetition3	0.991	1.474	3.257	1.371
Repetition6	6.66667	7.06322	4.09942	4.28313		Repetition5	0.43018	0.271807	0.86184	0.245843		22	sham+Scr 1	2033.94		Repetition4	1.24	2.206	3.362	2.641
Repetition7	6.95906	6.3	4.12994	4.4386		Repetition6	0.337764	0.149701	0.891914	0.212644		23	sham+Scr 1	2900.27		Repetition5	0.81	0.921	4.95	1.739
Repetition8	6.97674	6.5	4.15029	4.46512		Repetition7	0.350911	0.101339	0.665931	0.314417		24	sham+Scr 1	1676.83			Trim63
Repetition9	6.25444	6.6	4.18235	4.82		Repetition8	0.417521	0.3163	1.07834	0.516744		25	sham+Scr 1	2325.48		Repetition1	1.182	1.122	2.323	1.838
Repetition10	6.38509	6.7	4.22543	4.6								26	sham+Scr 1	2208.73		Repetition2	0.96	0.934	2.081	1.731
Repetition11	6.39394	6.33	4.28977	4.3								27	sham+Scr 1	2577.84		Repetition3	1.141	0.888	3.036	0.989
Repetition12	6.87037	6.05	4.44633	5.05								28	sham+Scr 1	1909.71		Repetition4	0.96	0.77	3.036	0.924
												29	sham+Scr 1	1787.55		Repetition5	1.23	1.146	2.105	1.85
												30	sham+Scr 1	1998.12			Cpne2
												31	sham+Scr 1	2420.64		Repetition1	0.97	1.361	3.889	3
												32	sham+Scr 1	1568.58		Repetition2	0.922	1.095	4.253	2.388
						Fig7d						33	sham+Scr 1	1561.8		Repetition3	1.163	0.415	3.627	1.216
							sham+GFP elk4	sham+shElk4 elk4	denv+GFP elk4	denv+shElk4 elk4		34	sham+Scr 1	1403.71		Repetition4	1.21	1.426	4.163	3.932
						Repetition1	2084.5	1497.31	373.315	1052.21		35	sham+Scr 1	1538.65		Repetition5	0.891	1.106	4.218	2.076
						Repetition2	1866.53	1600.75	495.59	1107.17		36	sham+Scr 1	2259.36			Runx1
						Repetition3	1784.97	1832.88	503.113	1110.97		37	sham+Scr 1	1079.97		Repetition1	1.222	0.689	1.255	1.295
						Repetition4	1622.76	1838.54	521.399	1189.01		38	sham+Scr 1	1676.69		Repetition2	1.131	1.481	3.074	2.774
						Repetition5	1460.92	1857.72	583.387	1225.41		39	sham+Scr 1	1572.36		Repetition3	0.87	0.892	4.017	2.613
												40	sham+Scr 1	2475.13		Repetition4	0.891	0.696	3.649	1.083
												41	sham+Scr 1	1941.2		Repetition5	1.27	0.652	2.566	1.774
												42	sham+Scr 1	2365.45			Fbxo32
												43	sham+Scr 1	1853		Repetition1	1.081	0.738	2.36	0.984
												44	sham+Scr 1	1116.47		Repetition2	1.02	1.442	2.858	0.548
												45	sham+Scr 1	2485.35		Repetition3	0.932	1.746	2.147	0.512
												46	sham+Scr 1	1797.02		Repetition4	0.82	1.224	2.747	0.458
												47	sham+Scr 1	2351.62		Repetition5	0.966	0.818	2.7	2.018
												48	sham+Scr 1	2301.48			Gpx3
												49	sham+Scr 1	1473.94		Repetition1	1.311	0.955	1.511	0.726
												50	sham+Scr 1	1423.11		Repetition2	0.914	1.396	2.122	0.199
												51	sham+Scr 1	1529.69		Repetition3	1.221	0.507	1.288	0.255
												52	sham+Scr 1	2016.14		Repetition4	0.92	0.85	2.023	0.117
												53	sham+Scr 1	1660.55		Repetition5	1.11	0.866	2.031	1.576
												54	sham+Scr 1	1992.15			Chrd
												55	sham+Scr 1	1882.95		Repetition1	0.93	0.972	1.893	1.191
												56	sham+Scr 1	2128.35		Repetition2	1.141	1.304	3.345	2.362
												57	sham+Scr 1	1289.17		Repetition3	0.888	1.579	4.229	1.388
												58	sham+Scr 1	2245.52		Repetition4	1.231	1.395	1.878	2.382
												59	sham+Scr 1	1674.79		Repetition5	0.81	1.288	3.235	1.98
												60	sham+Scr 1	2063.09
												61	sham+Scr 1	2161.05
												62	sham+Scr 1	1463.51
												63	sham+Scr 1	2585.18
												64	sham+Scr 1	3226.07
												65	sham+Scr 1	2735.25
												66	sham+Scr 1	1579.69
												67	sham+Scr 1	1280.54
												68	sham+Scr 1	1461.69
												69	sham+Scr 1	1251.85
												70	sham+Scr 1	1765.33
												71	sham+Scr 1	1717.15
												72	sham+Scr 1	1781.84
												73	sham+Scr 1	1622.78
												74	sham+Scr 1	1795.58
												75	sham+Scr 1	1534.95
												76	sham+Scr 1	1473.85
												77	sham+Scr 1	2023.15
												78	sham+Scr 1	1883.2
												79	sham+Scr 1	1409.11
												80	sham+Scr 1	1250.58
												81	sham+Scr 1	976.218
												82	sham+Scr 1	1054.91
												83	sham+Scr 1	2009.87
												84	sham+Scr 1	2941.47
												85	sham+Scr 1	1288.42
												86	sham+Scr 1	2172.62
												87	sham+Scr 1	1853.45
												88	sham+Scr 1	1479.28
												89	sham+Scr 1	2406.3
												90	sham+Scr 1	1631.35
												91	sham+Scr 1	1218.75
												92	sham+Scr 1	2028.86
												93	sham+Scr 1	2349.71
												94	sham+Scr 1	2538.68
												95	sham+Scr 1	1735.04
												96	sham+Scr 1	2094.05
												97	sham+Scr 1	2519.75
												98	sham+Scr 1	1930.7
												99	sham+Scr 1	1814.91
												100	sham+Scr 1	1799.98
												101	sham+Scr 1	1385.94
												102	sham+Scr 1	1317.91
												103	sham+Scr 1	1070.98
												104	sham+Scr 1	1349.79
												105	sham+Scr 1	2066.68
												106	sham+Scr 1	865.006
												107	sham+Scr 1	2054.41
												108	sham+Scr 1	2017.98
												109	sham+Scr 1	2062.37
												110	sham+Scr 1	1691.09
												111	sham+Scr 1	1448.38
												112	sham+Scr 1	1234.53
												113	sham+Scr 1	1905.33
												114	sham+Scr 1	1742.93
												115	sham+Scr 1	1135.55
												116	sham+Scr 1	2094.5
												117	sham+Scr 1	2672.19
												118	sham+Scr 1	1172.66
												119	sham+Scr 1	1157.74
												120	sham+Scr 1	2252.09
												121	sham+Scr 1	2083.59
												122	sham+Scr 1	2787.1
												123	sham+Scr 1	1585.1
												124	sham+Scr 1	2063.01
												125	sham+Scr 1	1871.25
												126	sham+Scr 1	2378.4
												127	sham+Scr 1	1366.35
												128	sham+Scr 1	1742.69
												129	sham+Scr 1	1717.38
												130	sham+Scr 1	2026.46
												131	sham+Scr 1	1489.24
												132	sham+Scr 1	1519.94
												133	sham+Scr 1	1570
												134	sham+Scr 1	1912.62
												135	sham+Scr 1	1726.54
												136	sham+Scr 1	1960.48
												137	sham+Scr 1	1170.4
												138	sham+Scr 1	2324.83
												139	sham+Scr 1	1402.06
												140	sham+Scr 1	1714.56
												141	sham+Scr 1	1637.86
												142	sham+Scr 1	1439
												143	sham+Scr 1	1583.64
												144	sham+Scr 1	1966.53
												145	sham+Scr 1	1876.47
												146	sham+Scr 1	2291.08
												147	sham+Scr 1	2101.59
												148	sham+Scr 1	1716.83
												149	sham+Scr 1	1711.49
												150	sham+Scr 1	2049.82
												151	sham+Scr 1	1999.37
												152	sham+Scr 1	1718.56
												153	sham+Scr 1	1710.71
												154	sham+Scr 1	1760.2
												155	sham+Scr 1	2144.58
												156	sham+Scr 1	1889.23
												157	sham+Scr 1	2040.21
												158	sham+Scr 1	2854.61
												159	sham+Scr 1	2329.58
												160	sham+Scr 1	2135.24
												161	sham+Scr 1	2217.4
												162	sham+Scr 1	2118.29
												163	sham+Scr 1	1958.83
												164	sham+Scr 1	1468.54
												165	sham+Scr 1	2150.46
												166	sham+Scr 1	1474.75
												167	sham+Scr 1	1376.93
												168	sham+Scr 1	2336.19
												169	sham+Scr 1	2429.09
												170	sham+Scr 1	2329.35
												171	sham+Scr 1	1538.56
												172	sham+Scr 1	1324.45
												173	sham+Scr 1	1668.8
												174	sham+Scr 1	1332.38
												175	sham+Scr 1	2089.31
												176	sham+Scr 1	2322.85
												177	sham+Scr 1	2074.81
												178	sham+Scr 1	2119.46
												179	sham+Scr 1	1332.45
												180	sham+Scr 1	2082.3
												181	sham+Scr 1	1279.28
												182	sham+Scr 1	2095.9
												183	sham+Scr 1	2304.83
												184	sham+Scr 1	1723.68
												185	sham+Scr 1	2163.69
												186	sham+Scr 1	2257.14
												187	sham+Scr 1	1307.91
												188	sham+Scr 1	2611.13
												189	sham+Scr 1	2390.68
												190	sham+Scr 1	2427.04
												191	sham+Scr 1	2831.29
												192	sham+Scr 1	1087.41
												193	sham+Scr 1	2755.97
												194	sham+Scr 1	1187.47
												195	sham+Scr 1	1122.44
												196	sham+Scr 1	1270.23
												197	sham+Scr 1	1777.57
												198	sham+Scr 1	1720.47
												199	sham+Scr 1	2548.2
												200	sham+Scr 1	2029.77
												201	sham+Scr 1	1376.66
												202	sham+Scr 1	2542.13
												203	sham+Scr 1	1756.07
												204	sham+Scr 1	2361.6
												205	sham+Scr 1	1852.52
												206	sham+Scr 1	2913.61
												207	sham+Scr 1	1728.26
												208	sham+Scr 1	1644.94
												209	sham+Scr 1	1842.83
												210	sham+Scr 1	3344.04
												211	sham+Scr 1	3160.62
												212	sham+Scr 1	2248.95
												213	sham+Scr 1	2223.63
												214	sham+Scr 1	2700.51
												215	sham+Scr 1	1957.11
												216	sham+Scr 1	1886.36
												217	sham+Scr 1	2719.79
												218	sham+Scr 1	2274.51
												219	sham+Scr 1	2080.72
												220	sham+Scr 1	1396.13
												221	sham+Scr 1	2216.38
												222	sham+Scr 1	3786.65
												223	sham+Scr 1	3154.09
												224	sham+Scr 1	2951.71
												225	sham+Scr 1	3677.37
												226	sham+Scr 1	2616.48
												227	sham+Scr 1	3336.39
												228	sham+Scr 1	2920.75
												229	sham+Scr 1	3213.13
												230	sham+Scr 1	3102.59
												231	sham+Scr 1	2247.41
												232	sham+Scr 1	3463.75
												233	sham+Scr 1	2526.11
												234	sham+Scr 1	1504.61
												235	sham+Scr 1	2528.98
												236	sham+Scr 1	1762.54
												237	sham+Scr 1	3587.35
												238	sham+Scr 1	2486.51
												239	sham+Scr 1	1796.31
												240	sham+Scr 1	2117.49
												241	sham+Scr 1	1804.4
												242	sham+Scr 1	1924.85
												243	sham+Scr 1	2308.4
												244	sham+Scr 1	3091.72
												245	sham+Scr 1	2272.69
												246	sham+Scr 1	2915.24
												247	sham+Scr 1	2006.6
												248	sham+Scr 1	2232.2
												249	sham+Scr 1	2207.56
												250	sham+Scr 1	3546.26
												251	sham+Scr 1	2432.14
												252	sham+Scr 1	2787.68
												253	sham+Scr 1	1490.6
												254	sham+Scr 1	2414.66
												255	sham+Scr 1	2629.84
												256	sham+Scr 1	1191.79
												257	sham+Scr 1	1857.53
												258	sham+Scr 1	2437.85
												259	sham+Scr 1	1736.71
												260	sham+Scr 1	2948.93
												261	sham+Scr 1	2862.29
												262	sham+Scr 1	2991.46
												263	sham+Scr 1	2732.87
												264	sham+Scr 1	1742.74
												265	sham+Scr 1	1670.57
												266	sham+Scr 1	1905.33
												267	sham+Scr 1	1733.97
												268	sham+Scr 1	1449.58
												269	sham+Scr 1	1793.14
												270	sham+Scr 1	1904.62
												271	sham+Scr 1	1872.94
												272	sham+Scr 1	1908.93
												273	sham+Scr 1	2042.22
												274	sham+Scr 1	2632.79
												275	sham+Scr 1	1547.88
												276	sham+Scr 1	1627.14
												277	sham+Scr 1	2369.37
												278	sham+Scr 1	1361.21
												279	sham+Scr 1	2616.53
												280	sham+Scr 1	1567.35
												281	sham+Scr 1	1633.01
												282	sham+Scr 1	1999.73
												283	sham+Scr 1	1768.68
												284	sham+Scr 1	2550.41
												285	sham+Scr 1	1181.07
												286	sham+Scr 1	1696.53
												287	sham+Scr 1	1307.79
												288	sham+Scr 1	1739.38
												289	sham+Scr 1	2195.59
												290	sham+Scr 1	2118.23
												291	sham+Scr 1	2185.91
												292	sham+Scr 1	1424.62
												293	sham+Scr 1	1707.26
												294	sham+Scr 1	1931.51
												295	sham+Scr 1	1798.4
												296	sham+Scr 1	1999.78
												297	sham+Scr 1	2013.56
												298	sham+Scr 1	2884.99
												299	sham+Scr 1	3619.63
												300	sham+Scr 1	3037.78
												301	sham+Scr 1	1722.9
												302	sham+Scr 1	2171.62
												303	sham+Scr 1	2615.9
												304	sham+Scr 1	3570.78
												305	sham+Scr 1	2868.68
												306	sham+Scr 1	3001.24
												307	sham+Scr 1	2087.46
												308	sham+Scr 1	3567.99
												309	sham+Scr 1	2532.78
												310	sham+Scr 1	2061.32
												311	sham+Scr 1	2826.44
												312	sham+Scr 1	2324.85
												313	sham+Scr 1	2101.96
												314	sham+Scr 1	2296.45
												315	sham+Scr 1	2431.83
												316	sham+Scr 1	2644.31
												317	sham+Scr 1	2296.66
												318	sham+Scr 1	2729.04
												319	sham+Scr 1	2156.61
												320	sham+Scr 1	2039.89
												321	sham+Scr 1	2580.84
												322	sham+Scr 1	1775.48
												323	sham+Scr 1	2306.31
												324	sham+Scr 1	1995.92
												325	sham+Scr 1	2171.32
												326	sham+Scr 1	1831.06
												327	sham+Scr 1	2127.34
												328	sham+Scr 1	2310.66
												329	sham+Scr 1	1700.66
												330	sham+Scr 1	3097.47
												331	sham+Scr 1	2333
												332	sham+Scr 1	2081.76
												333	sham+Scr 1	1696.09
												334	sham+Scr 1	2745.09
												335	sham+Scr 1	2484.8
												336	sham+Scr 1	1632.78
												337	sham+Scr 1	1736.1
												338	sham+Scr 1	949.776
												339	sham+Scr 1	2020.93
												340	sham+Scr 1	1675.88
												341	sham+Scr 1	2216.55
												342	sham+Scr 1	2248.61
												343	sham+Scr 1	3460.1
												344	sham+Scr 1	1665.7
												345	sham+Scr 1	2479.28
												346	sham+Scr 1	1566.78
												347	sham+Scr 1	3602.46
												348	sham+Scr 1	2031.15
												349	sham+Scr 1	2715.88
												350	sham+Scr 1	2762.64
												351	sham+Scr 1	1475.14
												352	sham+Scr 1	1805.5
												353	sham+Scr 1	1567.84
												354	sham+Scr 1	2406.81
												355	sham+Scr 1	1637.76
												356	sham+Scr 1	2541.99
												357	sham+Scr 1	2032.06
												358	sham+Scr 1	2056.35
												359	sham+Scr 1	1948.04
												360	sham+Scr 1	2539.21
												361	sham+Scr 1	2983.31
												362	sham+Scr 1	2403.65
												363	sham+Scr 1	2517.52
												364	sham+Scr 1	2180.58
												365	sham+Scr 1	1937.5
												366	sham+Scr 1	2838.83
												367	sham+Scr 1	2119.07
												368	sham+Scr 1	2529.55
												369	sham+Scr 1	1709.66
												370	sham+Scr 1	2235.68
												371	sham+Scr 1	1194.07
												372	sham+Scr 1	1926.77
												373	sham+Scr 1	2179.61
												374	sham+Scr 1	2248.83
												375	sham+Scr 1	1865.77
												376	sham+Scr 1	2032.67
												377	sham+Scr 1	2515.59
												378	sham+Scr 1	1674.39
												379	sham+Scr 1	2361.04
												380	sham+Scr 1	2435.53
												381	sham+Scr 1	4278.31
												382	sham+Scr 1	3308.88
												383	sham+Scr 1	2426.62
												384	sham+Scr 1	2359.36
												385	sham+Scr 1	3671.22
												386	sham+Scr 1	3416.09
												387	sham+Scr 1	1705.32
												388	sham+Scr 1	2800.86
												389	sham+Scr 1	2924.71
												390	sham+Scr 1	2863.25
												391	sham+Scr 1	2382.62
												392	sham+Scr 1	2793.03
												393	sham+Scr 1	2647.96
												394	sham+Scr 1	1677.48
												395	sham+Scr 1	1835.09
												396	sham+Scr 1	1886.9
												397	sham+Scr 1	2654.27
												398	sham+Scr 1	2367.88
												399	sham+Scr 1	3963.19
												400	sham+Scr 1	3540.45
												401	sham+Scr 1	2144.42
												402	sham+Scr 1	1593.95
												403	sham+Scr 1	2734.37
												404	sham+Scr 1	1788.43
												405	sham+Scr 1	2125.25
												406	sham+Scr 1	2501.16
												407	sham+Scr 1	3448.21
												408	sham+Scr 1	2508.22
												409	sham+Scr 1	2672.42
												410	sham+Scr 1	3683.83
												411	sham+Scr 1	3563.56
												412	sham+Scr 1	3605.77
												413	sham+Scr 1	2618.16
												414	sham+Scr 1	3328.64
												415	sham+Scr 1	2766.83
												416	sham+Scr 1	1834.65
												417	sham+Scr 1	1619.39
												418	sham+Scr 1	1658.69
												419	sham+Scr 1	2318.76
												420	sham+Scr 1	2416.12
												421	sham+Scr 1	1472.29
												422	sham+Scr 1	2787.55
												423	sham+Scr 1	3254.04
												424	sham+Scr 1	1851.43
												425	sham+Scr 1	2355.81
												426	sham+Scr 1	1931.3
												427	sham+Scr 1	2269.76
												428	sham+Scr 1	1571.16
												429	sham+Scr 1	1900.69
												430	sham+Scr 1	2004.54
												431	sham+Scr 1	2818.68
												432	sham+Scr 1	2915.09
												433	sham+Scr 1	1970.11
												434	sham+Scr 1	2542.93
												435	sham+Scr 1	2101.43
												436	sham+Scr 1	2046.76
												437	sham+Scr 1	2519.52
												438	sham+Scr 1	1936.1
												439	sham+Scr 1	2070.95
												440	sham+Scr 1	2075.97
												441	sham+Scr 1	1394.43
												442	sham+Scr 1	2371.66
												443	sham+Scr 1	2455.77
												444	sham+Scr 1	2504.49
												445	sham+Scr 1	1906.53
												446	sham+Scr 1	2805.86
												447	sham+Scr 1	2062.44
												448	sham+Scr 1	1499.9
												449	sham+Scr 1	2725.86
												450	sham+Scr 1	1547.03
												451	sham+Scr 1	1904.83
												452	sham+Scr 1	3525.36
												453	sham+Scr 1	2210.55
												454	sham+Scr 1	3116.1
												455	sham+Scr 1	2491.82
												456	sham+Scr 1	3594.76
												457	sham+Scr 1	3931.49
												458	sham+Scr 1	2214.13
												459	sham+Scr 1	3689.79
												460	sham+Scr 1	2297.11
												461	sham+Scr 1	2245.07
												462	sham+Scr 1	1529.99
												463	sham+Scr 1	1666.72
												464	sham+Scr 1	4218.82
												465	sham+Scr 1	2116.27
												466	sham+Scr 1	2374.11
												467	sham+Scr 1	3502.27
												468	sham+Scr 1	3388.74
												469	sham+Scr 1	2223.88
												470	sham+Scr 1	2392.13
												471	sham+Scr 1	2853.91
												472	sham+Scr 1	3057.19
												473	sham+Scr 1	1860.36
												474	sham+Scr 1	2384.78
												475	sham+Scr 1	2170.31
												476	sham+Scr 1	2108.49
												477	sham+Scr 1	1514.32
												478	sham+Scr 1	1728.08
												479	sham+Scr 1	2334.09
												480	sham+Scr 1	3413.82
												481	sham+Scr 1	1852.21
												482	sham+Scr 1	2717.64
												483	sham+Scr 1	3503.13
												484	sham+Scr 1	1878.89
												485	sham+Scr 1	3277.02
												486	sham+Scr 1	2762.36
												487	sham+Scr 1	2276.18
												488	sham+Scr 1	2556.58
												489	sham+Scr 1	2326.79
												490	sham+Scr 1	1609.51
												491	sham+Scr 1	1801.81
												492	sham+Scr 1	2879.33
												493	sham+Scr 1	2570.32
												494	sham+Scr 1	2225.23
												495	sham+Scr 1	2185.08
												496	sham+Scr 1	1726.13
												497	sham+Scr 1	2056.48
												498	sham+Scr 1	1618.94
												499	sham+Scr 1	1876.44
												500	sham+Scr 1	2056.33
												501	sham+Scr 1	1954.25
												502	sham+Scr 1	2161.31
												503	sham+Scr 1	1683.43
												504	sham+Scr 1	901.834
												505	sham+Scr 1	1075.02
												506	sham+Scr 1	1789.92
												507	sham+Scr 1	1791.76
												508	sham+Scr 1	1893.21
												509	sham+Scr 1	2354.11
												510	sham+Scr 1	1677.2
												511	sham+Scr 1	1713.32
												512	sham+Scr 1	3202.11
												513	sham+Scr 1	3301.87
												514	sham+Scr 1	3018.34
												515	sham+Scr 1	2296.97
												516	sham+Scr 1	2640.98
												517	sham+Scr 1	3214.89
												518	sham+Scr 1	3227.1
												519	sham+Scr 1	3909.06
												520	sham+Scr 1	3100.87
												521	sham+Scr 1	3497.22
												522	sham+Scr 1	2423.44
												523	sham+Scr 1	2167.13
												524	sham+Scr 1	3257.47
												525	sham+Scr 1	3864.76
												526	sham+Scr 1	2875.4
												527	sham+Scr 1	2723.34
												528	sham+Scr 1	4004.1
												529	sham+Scr 1	2364.26
												530	sham+Scr 1	2953.08
												531	sham+Scr 1	2780.19
												532	sham+Scr 1	3146.43
												533	sham+Scr 1	1870.15
												534	sham+Scr 1	3282.73
												535	sham+Scr 1	2513.22
												536	sham+Scr 1	3983.6
												537	sham+Scr 1	2211
												538	sham+Scr 1	3707.43
												539	sham+Scr 1	3976.48
												540	sham+Scr 1	1746.46
												541	sham+Scr 1	3676.81
												542	sham+Scr 1	3366.87
												543	sham+Scr 1	3901.58
												544	sham+Scr 1	2433.9
												545	sham+Scr 1	3791.5
												546	sham+Scr 1	3719.92
												547	sham+Scr 1	2035.65
												548	sham+Scr 1	1981.98
												549	sham+Scr 1	3201.58
												550	sham+Scr 1	1668.58
												551	sham+Scr 1	1812.38
												552	sham+Scr 1	2662.03
												553	sham+Scr 1	3102.3
												554	sham+Scr 1	2292.28
												555	sham+Scr 1	3889.59
												556	sham+Scr 1	2616.03
												557	sham+Scr 1	1951.47
												558	sham+Scr 1	2975.85
												559	sham+Scr 1	2495.32
												560	sham+Scr 1	1515.67
												561	sham+Scr 1	3059.82
												562	sham+Scr 1	2803.87
												563	sham+Scr 1	1838.2
												564	sham+Scr 1	1760.58
												565	sham+Scr 1	2128.69
												566	sham+Scr 1	2057.37
												567	sham+Scr 1	2728.79
												568	sham+Scr 1	2252.4
												569	sham+Scr 1	2300.03
												570	sham+Scr 1	1728.81
												571	sham+Scr 1	1818.75
												572	sham+Scr 1	2379.21
												573	sham+Scr 1	2403.67
												574	sham+Scr 1	1585.19
												575	sham+Scr 1	1610.95
												576	sham+Scr 1	2546.88
												577	sham+Scr 1	2047.37
												578	sham+Scr 1	2544.55
												579	sham+Scr 1	2106.59
												580	sham+Scr 1	2517.02
												581	sham+Scr 1	1971.38
												582	sham+Scr 1	2774.1
												583	sham+Scr 1	2532.71
												584	sham+Scr 1	1523.57
												585	sham+Scr 1	2415.86
												586	sham+Scr 1	2971.19
												587	sham+Scr 1	2629.51
												588	sham+Scr 1	2386.52
												589	sham+Scr 1	1701.7
												590	sham+Scr 1	2292.8
												591	sham+Scr 1	2295.64
												592	sham+Scr 1	2131.11
												593	sham+Scr 1	1995.38
												594	sham+Scr 1	1586.26
												595	sham+Scr 1	1940.66
												596	sham+Scr 1	2302.7
												597	sham+Scr 1	2175.12
												598	sham+Scr 1	1654.36
												599	sham+Scr 1	2280.57
												600	sham+Scr 1	2598.72
												601	sham+Scr 1	3276.17
												602	sham+Scr 1	2443.08
												603	sham+Scr 1	2018.63
												604	sham+Scr 1	3437.14
												605	sham+Scr 1	2092.41
												606	sham+Scr 1	2123.35
												607	sham+Scr 1	4111.26
												608	sham+Scr 1	2075.72
												609	sham+Scr 1	3349.46
												610	sham+Scr 1	2068.9
												611	sham+Scr 1	2258.43
												612	sham+Scr 1	2914.46
												613	sham+Scr 1	1955.98
												614	sham+Scr 1	2439.26
												615	sham+Scr 1	1664.62
												616	sham+Scr 1	2515.02
												617	sham+Scr 1	2152.69
												618	sham+Scr 1	2311.03
												619	sham+Scr 1	1774.84
												620	sham+Scr 1	1675.67
												621	sham+Scr 1	2362.02
												622	sham+Scr 1	2658.95
												623	sham+Scr 1	3115.28
												624	sham+Scr 1	2459.91
												625	sham+Scr 1	2242.73
												626	sham+Scr 1	2126.02
												627	sham+Scr 1	2138.23
												628	sham+Scr 1	2512.23
												629	sham+Scr 1	1564.02
												630	sham+Scr 1	2098.98
												631	sham+Scr 1	2026.26
												632	sham+Scr 1	1104.28
												633	sham+Scr 1	2069.32
												634	sham+Scr 1	2678.76
												635	sham+Scr 1	2211.5
												636	sham+Scr 1	1328.78
												637	sham+Scr 1	1666.98
												638	sham+Scr 1	2249.3
												639	sham+Scr 1	1712.96
												640	sham+Scr 1	2340.56
												641	sham+Scr 1	1984.22
												642	sham+Scr 1	1632.08
												643	sham+Scr 1	1886.86
												644	sham+Scr 1	2691.15
												645	sham+Scr 1	1924.23
												646	sham+Scr 1	1384.63
												647	sham+Scr 1	1736.06
												648	sham+Scr 1	1883.91
												649	sham+Scr 1	2646.65
												650	sham+Scr 1	1744.52
												651	sham+Scr 1	2168.77
												652	sham+Scr 1	2263.58
												653	sham+Scr 1	2487.76
												654	sham+Scr 1	2806.2
												655	sham+Scr 1	1804.32
												656	sham+Scr 1	2786.22
												657	sham+Scr 1	1789.35
												658	sham+Scr 1	1647.09
												659	sham+Scr 1	2623.24
												660	sham+Scr 1	3008.81
												661	sham+Scr 1	2285.26
												662	sham+Scr 1	2083.83
												663	sham+Scr 1	2149.3
												664	sham+Scr 1	1706.24
												665	sham+Scr 1	1124.5
												666	sham+Scr 1	1953.74
												667	sham+Scr 1	2612.38
												668	sham+Scr 1	1836.11
												669	sham+Scr 1	1402.16
												670	sham+Scr 1	2243.26
												671	sham+Scr 1	1967.72
												672	sham+Scr 1	1602.6
												673	sham+Scr 1	1595.57
												674	sham+Scr 1	1775.26
												675	sham+Scr 1	1334.91
												676	sham+Scr 1	2048.39
												677	sham+Scr 1	2252.33
												678	sham+Scr 1	3093.19
												679	sham+Scr 1	3151.58
												680	sham+Scr 1	1973.24
												681	sham+Scr 1	2308.32
												682	sham+Scr 1	1806.56
												683	sham+Scr 1	2352.48
												684	sham+Scr 1	2391.87
												685	sham+Scr 1	1630.26
												686	sham+Scr 1	2465.44
												687	sham+Scr 1	2320.41
												688	sham+Scr 1	2214.98
												689	sham+Scr 1	2031.76
												690	sham+Scr 1	1429.06
												691	sham+Scr 1	2559.03
												692	sham+Scr 1	1008.68
												693	sham+Scr 1	2147.44
												694	sham+Scr 1	1858.53
												695	sham+Scr 1	2672.51
												696	sham+Scr 1	1947.72
												697	sham+Scr 1	2989.87
												698	sham+Scr 1	2034.23
												699	sham+Scr 1	2513.78
												700	sham+Scr 1	2903.28
												701	sham+Scr 1	2476.41
												702	sham+Scr 1	2487.36
												703	sham+Scr 1	2669.55
												704	sham+Scr 1	3107.02
												705	sham+Scr 1	2463.31
												706	sham+Scr 1	3321.25
												707	sham+Scr 1	3287.35
												708	sham+Scr 1	2116.43
												709	sham+Scr 1	2427.13
												710	sham+Scr 1	2066.66
												711	sham+Scr 1	2440.9
												712	sham+Scr 1	2758.26
												713	sham+Scr 1	2699.16
												714	sham+Scr 1	2965.66
												715	sham+Scr 1	1641.6
												716	sham+Scr 1	2833.34
												717	sham+Scr 1	1817.7
												718	sham+Scr 1	2651.38
												719	sham+Scr 1	1404.66
												720	sham+Scr 1	2315.19
												721	sham+Scr 1	1736.73
												722	sham+Scr 1	4167.48
												723	sham+Scr 1	3685.15
												724	sham+Scr 1	3684.27
												725	sham+Scr 1	2767.1
												726	sham+Scr 1	1895.99
												727	sham+Scr 1	3134.5
												728	sham+Scr 1	2888.78
												729	sham+Scr 1	3494.44
												730	sham+Scr 1	2542.1
												731	sham+Scr 1	3810.87
												732	sham+Scr 1	2315.54
												733	sham+Scr 1	2441.46
												734	sham+Scr 1	2473.2
												735	sham+Scr 1	2288.7
												736	sham+Scr 1	1891.21
												737	sham+Scr 1	1349.85
												738	sham+Scr 1	2502.23
												739	sham+Scr 1	1655.21
												740	sham+Scr 1	1790.07
												741	sham+Scr 1	1762.89
												742	sham+Scr 1	1591.84
												743	sham+Scr 1	1949.25
												744	sham+Scr 1	1686.36
												745	sham+Scr 1	1608.51
												746	sham+Scr 1	2730.45
												747	sham+Scr 1	1794.88
												748	sham+Scr 1	2260.87
												749	sham+Scr 1	2821.65
												750	sham+Scr 1	1588.72
												751	sham+Scr 1	1573.49
												752	sham+Scr 1	1142.21
												753	sham+Scr 1	1788.18
												754	sham+Scr 1	1242.83
												755	sham+Scr 1	1378.8
												756	sham+Scr 1	1554.94
												757	sham+Scr 1	1855.34
												758	sham+Scr 1	1404.27
												759	sham+Scr 1	1983.84
												760	sham+Scr 1	1721.79
												761	sham+Scr 1	2018.85
												762	sham+Scr 1	1802.17
												763	sham+Scr 1	1334.31
												764	sham+Scr 1	1670.81
												765	sham+Scr 1	2102.69
												766	sham+Scr 1	1944.91
												767	sham+Scr 1	1555.67
												768	sham+Scr 1	1763.45
												769	sham+Scr 1	1761.35
												770	sham+Scr 1	1207.92
												771	sham+Scr 1	1569.21
												772	sham+Scr 1	1490.29
												773	sham+Scr 1	1367.49
												774	sham+Scr 1	1774.7
												775	sham+Scr 1	3012.85
												776	sham+Scr 1	1510.81
												777	sham+Scr 1	2088.98
												778	sham+Scr 1	2105.68
												779	sham+Scr 1	2539.09
												780	sham+Scr 1	2354.16
												781	sham+Scr 1	2625.05
												782	sham+Scr 1	1822.34
												783	sham+Scr 1	2029.96
												784	sham+Scr 1	2559.79
												785	sham+Scr 1	3114.48
												786	sham+Scr 1	3099.83
												787	sham+Scr 1	3017.03
												788	sham+Scr 1	2200.42
												789	sham+Scr 1	2113.3
												790	sham+Scr 1	1764.23
												791	sham+Scr 1	1387.86
												792	sham+Scr 1	2852.57
												793	sham+Scr 1	1499.57
												794	sham+Scr 1	1632.03
												795	sham+Scr 1	2360.1
												796	sham+Scr 1	1621.47
												797	sham+Scr 1	1419.21
												798	sham+Scr 1	1700.84
												799	sham+Scr 1	1447.11
												800	sham+Scr 1	1889.19
												801	sham+Scr 1	1938.93
												802	sham+Scr 1	2015.23
												803	sham+Scr 1	1086.1
												804	sham+Scr 1	2083.95
												805	sham+Scr 1	2812.38
												806	sham+Scr 1	2636.97
												807	sham+Scr 1	2071.46
												808	sham+Scr 1	1368.38
												809	sham+Scr 1	1915.16
												810	sham+Scr 1	1749.78
												811	sham+Scr 1	1819.76
												812	sham+Scr 1	1936.63
												813	sham+Scr 1	1674.01
												814	sham+Scr 1	2284.23
												815	sham+Scr 1	1756.44
												816	sham+Scr 1	2029.15
												817	sham+Scr 1	1784.73
												818	sham+Scr 1	1243.18
												819	sham+Scr 1	1851.06
												820	sham+Scr 1	1277.8
												821	sham+Scr 1	2667.02
												822	sham+Scr 1	2705.38
												823	sham+Scr 1	3478.5
												824	sham+Scr 1	2782.6
												825	sham+Scr 1	3130.98
												826	sham+Scr 1	2372.58
												827	sham+Scr 1	2356.1
												828	sham+Scr 1	1748.42
												829	sham+Scr 1	2590.81
												830	sham+Scr 1	2273.82
												831	sham+Scr 1	2422.54
												832	sham+Scr 1	1846.56
												833	sham+Scr 1	2198.13
												834	sham+Scr 1	1837.72
												835	sham+Scr 1	2979.95
												836	sham+Scr 1	2354.95
												837	sham+Scr 1	2156.71
												838	sham+Scr 1	1594.46
												839	sham+Scr 1	1577.99
												840	sham+Scr 1	2466
												841	sham+Scr 1	1371.66
												842	sham+Scr 1	1381.41
												843	sham+Scr 1	1693.28
												844	sham+Scr 1	2058.26
												845	sham+Scr 1	2078.99
												846	sham+Scr 1	2514.49
												847	sham+Scr 1	2289.61
												848	sham+Scr 1	1908.25
												849	sham+Scr 1	2744.74
												850	sham+Scr 1	1667
												851	sham+Scr 1	2523.32
												852	sham+Scr 1	1335.74
												853	sham+Scr 1	1791.38
												854	sham+Scr 1	1572.97
												855	sham+Scr 1	2187.35
												856	sham+Scr 1	1546.95
												857	sham+Scr 1	1502.3
												858	sham+Scr 1	1819.18
												859	sham+Scr 1	1454.32
												860	sham+Scr 1	2259.81
												861	sham+Scr 1	1389.47
												862	sham+Scr 1	1520.85
												863	sham+Scr 1	1753.34
												864	sham+Scr 1	1557.7
												865	sham+Scr 1	1368.13
												866	sham+Scr 1	1750.83
												867	sham+Scr 1	1671.76
												868	sham+Scr 1	1521.49
												869	sham+Scr 1	1142.13
												870	sham+Scr 1	1529.98
												871	sham+Scr 1	1992.85
												872	sham+Scr 1	2074.92
												873	sham+Scr 1	2859.41
												874	sham+Scr 1	2269.01
												875	sham+Scr 1	1970.95
												876	sham+Scr 1	1356.62
												877	sham+Scr 1	2310.1
												878	sham+Scr 1	1660.08
												879	sham+Scr 1	2305.61
												880	sham+Scr 1	2777.63
												881	sham+Scr 1	2074.54
												882	sham+Scr 1	1762.12
												883	sham+Scr 1	3334.71
												884	sham+Scr 1	2515.11
												885	sham+Scr 1	3277.56
												886	sham+Scr 1	2526.15
												887	sham+Scr 1	2373.34
												888	sham+Scr 1	3487.05
												889	sham+Scr 1	3555.58
												890	sham+Scr 1	1109.12
												891	sham+Scr 1	1471.31
												892	sham+Scr 1	2354.61
												893	sham+Scr 1	1805.16
												894	sham+Scr 1	2264.5
												895	sham+Scr 1	1323.88
												896	sham+Scr 1	1455.7
												897	sham+Scr 1	2074.7
												898	sham+Scr 1	1179.85
												899	sham+Scr 1	1447.36
												900	sham+Scr 1	1648.67
												901	sham+Scr 1	1329.16
												902	sham+Scr 1	1593.94
												903	sham+Scr 1	2003.66
												904	sham+Scr 1	2216.65
												905	sham+Scr 1	1484.65
												906	sham+Scr 1	2407.81
												907	sham+Scr 1	1610.13
												908	sham+Scr 1	2095.32
												909	sham+Scr 1	1695.34
												910	sham+Scr 1	2880.91
												911	sham+Scr 1	1414.18
												912	sham+Scr 1	1705.28
												913	sham+Scr 1	1550.45
												914	sham+Scr 1	1924.46
												915	sham+Scr 1	2062.29
												916	sham+Scr 1	1398.8
												917	sham+Scr 1	1709.79
												918	sham+Scr 1	2281.25
												919	sham+Scr 1	1635.37
												920	sham+Scr 1	1426.29
												921	sham+Scr 1	3029.16
												922	sham+Scr 1	2004.94
												923	sham+Scr 1	1472.79
												924	sham+Scr 1	2068.2
												925	sham+Scr 1	1586.89
												926	sham+Scr 1	1925.12
												927	sham+Scr 1	1612.05
												928	sham+Scr 1	1716.2
												929	sham+Scr 1	1260.3
												930	sham+Scr 1	1720.9
												931	sham+Scr 1	1120.94
												932	sham+Scr 1	1915.29
												933	sham+Scr 1	2379.54
												934	sham+Scr 1	1909.5
												935	sham+Scr 1	2042.9
												936	sham+Scr 1	2545.35
												937	sham+Scr 1	3018.78
												938	sham+Scr 1	1296.11
												939	sham+Scr 1	3377.46
												940	sham+Scr 1	3412.63
												941	sham+Scr 1	2771.04
												942	sham+Scr 1	2469.61
												943	sham+Scr 1	2144.96
												944	sham+Scr 1	2068.46
												945	sham+Scr 1	1917.69
												946	sham+Scr 1	1223.7
												947	sham+Scr 1	1769.39
												948	sham+Scr 1	2027.64
												949	sham+Scr 1	1940.6
												950	sham+Scr 1	1634.52
												951	sham+Scr 1	1809.71
												952	sham+Scr 1	2601.93
												953	sham+Scr 1	2350.15
												954	sham+Scr 1	1696.14
												955	sham+Scr 1	1827.92
												956	sham+Scr 1	1987.3
												957	sham+Scr 1	2567.06
												958	sham+Scr 1	1974.01
												959	sham+Scr 1	2171.72
												960	sham+Scr 1	1638.17
												961	sham+Scr 1	2317.08
												962	sham+Scr 1	1838.98
												963	sham+shelk4 1	3286.2
												964	sham+shelk4 1	1360.9
												965	sham+shelk4 1	2993.21
												966	sham+shelk4 1	2801.86
												967	sham+shelk4 1	2357.03
												968	sham+shelk4 1	2965.67
												969	sham+shelk4 1	1690.74
												970	sham+shelk4 1	2858.14
												971	sham+shelk4 1	2375.99
												972	sham+shelk4 1	3170.13
												973	sham+shelk4 1	3156.57
												974	sham+shelk4 1	1676.79
												975	sham+shelk4 1	1891.85
												976	sham+shelk4 1	2272.17
												977	sham+shelk4 1	2353.23
												978	sham+shelk4 1	2390.28
												979	sham+shelk4 1	2751.75
												980	sham+shelk4 1	1208.43
												981	sham+shelk4 1	2439.53
												982	sham+shelk4 1	3107.54
												983	sham+shelk4 1	1461.55
												984	sham+shelk4 1	1739.43
												985	sham+shelk4 1	1843.04
												986	sham+shelk4 1	2269.32
												987	sham+shelk4 1	1695.69
												988	sham+shelk4 1	1304
												989	sham+shelk4 1	2925.96
												990	sham+shelk4 1	2062.79
												991	sham+shelk4 1	2445.51
												992	sham+shelk4 1	3406.83
												993	sham+shelk4 1	1595.38
												994	sham+shelk4 1	1559.73
												995	sham+shelk4 1	2093.37
												996	sham+shelk4 1	2177.96
												997	sham+shelk4 1	2288.42
												998	sham+shelk4 1	1385.92
												999	sham+shelk4 1	2087.05
												1000	sham+shelk4 1	1810.98
												1001	sham+shelk4 1	2672.25
												1002	sham+shelk4 1	2758.17
												1003	sham+shelk4 1	1563.78
												1004	sham+shelk4 1	2455.68
												1005	sham+shelk4 1	2409.54
												1006	sham+shelk4 1	1438.84
												1007	sham+shelk4 1	1154.96
												1008	sham+shelk4 1	2709.75
												1009	sham+shelk4 1	1615.77
												1010	sham+shelk4 1	2435.26
												1011	sham+shelk4 1	1323.2
												1012	sham+shelk4 1	2805.31
												1013	sham+shelk4 1	2775.63
												1014	sham+shelk4 1	2489.64
												1015	sham+shelk4 1	3693.52
												1016	sham+shelk4 1	2334.53
												1017	sham+shelk4 1	2241.65
												1018	sham+shelk4 1	2773.66
												1019	sham+shelk4 1	2306.16
												1020	sham+shelk4 1	1642.61
												1021	sham+shelk4 1	2567.26
												1022	sham+shelk4 1	2103.68
												1023	sham+shelk4 1	3415.89
												1024	sham+shelk4 1	1598.4
												1025	sham+shelk4 1	1591.85
												1026	sham+shelk4 1	2142.23
												1027	sham+shelk4 1	2293.23
												1028	sham+shelk4 1	2687.42
												1029	sham+shelk4 1	3748.55
												1030	sham+shelk4 1	1558.86
												1031	sham+shelk4 1	3285.83
												1032	sham+shelk4 1	2524.55
												1033	sham+shelk4 1	2181.41
												1034	sham+shelk4 1	1662.39
												1035	sham+shelk4 1	3995.44
												1036	sham+shelk4 1	2960.87
												1037	sham+shelk4 1	2517.35
												1038	sham+shelk4 1	1549.23
												1039	sham+shelk4 1	3518.12
												1040	sham+shelk4 1	2436.3
												1041	sham+shelk4 1	3292.86
												1042	sham+shelk4 1	3127.71
												1043	sham+shelk4 1	2044.14
												1044	sham+shelk4 1	2707.55
												1045	sham+shelk4 1	2600.49
												1046	sham+shelk4 1	1786.93
												1047	sham+shelk4 1	1985.89
												1048	sham+shelk4 1	2256.59
												1049	sham+shelk4 1	1615.28
												1050	sham+shelk4 1	1770.52
												1051	sham+shelk4 1	1946.89
												1052	sham+shelk4 1	2016.27
												1053	sham+shelk4 1	1651.15
												1054	sham+shelk4 1	2031.84
												1055	sham+shelk4 1	2386.36
												1056	sham+shelk4 1	2349.02
												1057	sham+shelk4 1	3056.01
												1058	sham+shelk4 1	2284.87
												1059	sham+shelk4 1	2923.74
												1060	sham+shelk4 1	2042.08
												1061	sham+shelk4 1	2395.14
												1062	sham+shelk4 1	2372.58
												1063	sham+shelk4 1	2956.81
												1064	sham+shelk4 1	2449.04
												1065	sham+shelk4 1	2977.14
												1066	sham+shelk4 1	2634.43
												1067	sham+shelk4 1	2632.59
												1068	sham+shelk4 1	2833.1
												1069	sham+shelk4 1	3199.6
												1070	sham+shelk4 1	2696.93
												1071	sham+shelk4 1	3026.92
												1072	sham+shelk4 1	3768.93
												1073	sham+shelk4 1	2303.81
												1074	sham+shelk4 1	2189.31
												1075	sham+shelk4 1	1460.53
												1076	sham+shelk4 1	1764.56
												1077	sham+shelk4 1	3490.03
												1078	sham+shelk4 1	3682.85
												1079	sham+shelk4 1	2722.9
												1080	sham+shelk4 1	2416.03
												1081	sham+shelk4 1	2809.26
												1082	sham+shelk4 1	2474.73
												1083	sham+shelk4 1	2279.89
												1084	sham+shelk4 1	2761.6
												1085	sham+shelk4 1	2320.44
												1086	sham+shelk4 1	1992.48
												1087	sham+shelk4 1	2234.15
												1088	sham+shelk4 1	3258.74
												1089	sham+shelk4 1	1869.71
												1090	sham+shelk4 1	1775.03
												1091	sham+shelk4 1	1535.64
												1092	sham+shelk4 1	1873.5
												1093	sham+shelk4 1	2534.04
												1094	sham+shelk4 1	2718.15
												1095	sham+shelk4 1	2010.31
												1096	sham+shelk4 1	3281.98
												1097	sham+shelk4 1	3117.83
												1098	sham+shelk4 1	2213.18
												1099	sham+shelk4 1	1819.8
												1100	sham+shelk4 1	1754.75
												1101	sham+shelk4 1	1512.77
												1102	sham+shelk4 1	1875.01
												1103	sham+shelk4 1	2627.25
												1104	sham+shelk4 1	1562.54
												1105	sham+shelk4 1	1870.8
												1106	sham+shelk4 1	2537.68
												1107	sham+shelk4 1	1520.27
												1108	sham+shelk4 1	2027.79
												1109	sham+shelk4 1	1945.24
												1110	sham+shelk4 1	2621.38
												1111	sham+shelk4 1	2757.15
												1112	sham+shelk4 1	1805.6
												1113	sham+shelk4 1	1839.23
												1114	sham+shelk4 1	1717.87
												1115	sham+shelk4 1	1630.92
												1116	sham+shelk4 1	1352.44
												1117	sham+shelk4 1	1945.98
												1118	sham+shelk4 1	1642.62
												1119	sham+shelk4 1	3232.38
												1120	sham+shelk4 1	1923.12
												1121	sham+shelk4 1	2970.68
												1122	sham+shelk4 1	1732.18
												1123	sham+shelk4 1	1581.45
												1124	sham+shelk4 1	2285.66
												1125	sham+shelk4 1	1573.04
												1126	sham+shelk4 1	1851.03
												1127	sham+shelk4 1	3677.89
												1128	sham+shelk4 1	2161.99
												1129	sham+shelk4 1	2180.98
												1130	sham+shelk4 1	3796.64
												1131	sham+shelk4 1	1800.78
												1132	sham+shelk4 1	2595.67
												1133	sham+shelk4 1	2576.12
												1134	sham+shelk4 1	2216.34
												1135	sham+shelk4 1	1901.85
												1136	sham+shelk4 1	2144.19
												1137	sham+shelk4 1	3049.17
												1138	sham+shelk4 1	2011.9
												1139	sham+shelk4 1	2671.31
												1140	sham+shelk4 1	1877.94
												1141	sham+shelk4 1	2077.55
												1142	sham+shelk4 1	1701.95
												1143	sham+shelk4 1	1676.13
												1144	sham+shelk4 1	2293.36
												1145	sham+shelk4 1	1152.02
												1146	sham+shelk4 1	2109.51
												1147	sham+shelk4 1	2083.72
												1148	sham+shelk4 1	2730.71
												1149	sham+shelk4 1	3505.03
												1150	sham+shelk4 1	1814.87
												1151	sham+shelk4 1	1871.52
												1152	sham+shelk4 1	2011.39
												1153	sham+shelk4 1	2794.65
												1154	sham+shelk4 1	2627.73
												1155	sham+shelk4 1	1194.18
												1156	sham+shelk4 1	1472.99
												1157	sham+shelk4 1	2511.4
												1158	sham+shelk4 1	1508.52
												1159	sham+shelk4 1	1819.7
												1160	sham+shelk4 1	1597.83
												1161	sham+shelk4 1	2330.07
												1162	sham+shelk4 1	2550.1
												1163	sham+shelk4 1	1589.5
												1164	sham+shelk4 1	1487.29
												1165	sham+shelk4 1	1770.1
												1166	sham+shelk4 1	1350.34
												1167	sham+shelk4 1	1560.13
												1168	sham+shelk4 1	1313.56
												1169	sham+shelk4 1	1572.46
												1170	sham+shelk4 1	1273.76
												1171	sham+shelk4 1	1813.82
												1172	sham+shelk4 1	2275.57
												1173	sham+shelk4 1	1847.2
												1174	sham+shelk4 1	2335.11
												1175	sham+shelk4 1	1672.07
												1176	sham+shelk4 1	1566.65
												1177	sham+shelk4 1	2139.69
												1178	sham+shelk4 1	2174.8
												1179	sham+shelk4 1	1665.99
												1180	sham+shelk4 1	1309.17
												1181	sham+shelk4 1	2108.54
												1182	sham+shelk4 1	2789.4
												1183	sham+shelk4 1	2080.39
												1184	sham+shelk4 1	1606.02
												1185	sham+shelk4 1	2245.72
												1186	sham+shelk4 1	1938.76
												1187	sham+shelk4 1	2102.47
												1188	sham+shelk4 1	1829.63
												1189	sham+shelk4 1	3001.74
												1190	sham+shelk4 1	2660.09
												1191	sham+shelk4 1	1723.18
												1192	sham+shelk4 1	1314.37
												1193	sham+shelk4 1	1339.27
												1194	sham+shelk4 1	2066.33
												1195	sham+shelk4 1	1670.44
												1196	sham+shelk4 1	1240.34
												1197	sham+shelk4 1	1868.61
												1198	sham+shelk4 1	1987.27
												1199	sham+shelk4 1	2165.25
												1200	sham+shelk4 1	1831.32
												1201	sham+shelk4 1	1810.95
												1202	sham+shelk4 1	1393.98
												1203	sham+shelk4 1	2295.57
												1204	sham+shelk4 1	2079.47
												1205	sham+shelk4 1	1726.53
												1206	sham+shelk4 1	1592.23
												1207	sham+shelk4 1	1611.26
												1208	sham+shelk4 1	1051.93
												1209	sham+shelk4 1	1208.06
												1210	sham+shelk4 1	2454.28
												1211	sham+shelk4 1	1523.88
												1212	sham+shelk4 1	2023.79
												1213	sham+shelk4 1	1549.68
												1214	sham+shelk4 1	1676.89
												1215	sham+shelk4 1	1415.45
												1216	sham+shelk4 1	1551.59
												1217	sham+shelk4 1	1030.83
												1218	sham+shelk4 1	1590.97
												1219	sham+shelk4 1	1803.11
												1220	sham+shelk4 1	1736.54
												1221	sham+shelk4 1	1578.6
												1222	sham+shelk4 1	1683.67
												1223	sham+shelk4 1	1857.55
												1224	sham+shelk4 1	1757.27
												1225	sham+shelk4 1	1143.29
												1226	sham+shelk4 1	1508.69
												1227	sham+shelk4 1	1767.61
												1228	sham+shelk4 1	1880.63
												1229	sham+shelk4 1	1673.66
												1230	sham+shelk4 1	1970.72
												1231	sham+shelk4 1	3342.79
												1232	sham+shelk4 1	2849.71
												1233	sham+shelk4 1	1922.77
												1234	sham+shelk4 1	1294.55
												1235	sham+shelk4 1	1855.37
												1236	sham+shelk4 1	2204.16
												1237	sham+shelk4 1	1503.15
												1238	sham+shelk4 1	2043.9
												1239	sham+shelk4 1	2197.13
												1240	sham+shelk4 1	1369.14
												1241	sham+shelk4 1	1667.68
												1242	sham+shelk4 1	2724.02
												1243	sham+shelk4 1	2664.9
												1244	sham+shelk4 1	3091.61
												1245	sham+shelk4 1	2082.03
												1246	sham+shelk4 1	1562.39
												1247	sham+shelk4 1	4070.47
												1248	sham+shelk4 1	2968.36
												1249	sham+shelk4 1	1607.52
												1250	sham+shelk4 1	1322.23
												1251	sham+shelk4 1	1222.04
												1252	sham+shelk4 1	2550.87
												1253	sham+shelk4 1	3120.52
												1254	sham+shelk4 1	1473.67
												1255	sham+shelk4 1	2456.59
												1256	sham+shelk4 1	1461.77
												1257	sham+shelk4 1	1508.51
												1258	sham+shelk4 1	1750.34
												1259	sham+shelk4 1	1442.53
												1260	sham+shelk4 1	1877.16
												1261	sham+shelk4 1	1989.52
												1262	sham+shelk4 1	1312.78
												1263	sham+shelk4 1	1870.95
												1264	sham+shelk4 1	2172.91
												1265	sham+shelk4 1	1935.97
												1266	sham+shelk4 1	1933.28
												1267	sham+shelk4 1	1923.69
												1268	sham+shelk4 1	1981.83
												1269	sham+shelk4 1	1778.47
												1270	sham+shelk4 1	1950.95
												1271	sham+shelk4 1	2178.03
												1272	sham+shelk4 1	1885.67
												1273	sham+shelk4 1	2848.66
												1274	sham+shelk4 1	1642.93
												1275	sham+shelk4 1	2008.76
												1276	sham+shelk4 1	1817.91
												1277	sham+shelk4 1	2588.47
												1278	sham+shelk4 1	2236.04
												1279	sham+shelk4 1	2664.04
												1280	sham+shelk4 1	2268.31
												1281	sham+shelk4 1	1830.02
												1282	sham+shelk4 1	2089.35
												1283	sham+shelk4 1	2045.26
												1284	sham+shelk4 1	2017.71
												1285	sham+shelk4 1	1555.4
												1286	sham+shelk4 1	1818.39
												1287	sham+shelk4 1	2629.35
												1288	sham+shelk4 1	2215.76
												1289	sham+shelk4 1	2614.15
												1290	sham+shelk4 1	2435.23
												1291	sham+shelk4 1	1476.54
												1292	sham+shelk4 1	1774.66
												1293	sham+shelk4 1	1761.03
												1294	sham+shelk4 1	3539.62
												1295	sham+shelk4 1	4193.3
												1296	sham+shelk4 1	1996.51
												1297	sham+shelk4 1	2315.48
												1298	sham+shelk4 1	2042.31
												1299	sham+shelk4 1	1698.97
												1300	sham+shelk4 1	1922.55
												1301	sham+shelk4 1	1863.92
												1302	sham+shelk4 1	1633.1
												1303	sham+shelk4 1	2170.15
												1304	sham+shelk4 1	1552.7
												1305	sham+shelk4 1	1927.79
												1306	sham+shelk4 1	1487.65
												1307	sham+shelk4 1	1752.22
												1308	sham+shelk4 1	1701.65
												1309	sham+shelk4 1	1557.44
												1310	sham+shelk4 1	2548.07
												1311	sham+shelk4 1	1467.95
												1312	sham+shelk4 1	3064.02
												1313	sham+shelk4 1	1947.62
												1314	sham+shelk4 1	2816.23
												1315	sham+shelk4 1	1566.68
												1316	sham+shelk4 1	1018.33
												1317	sham+shelk4 1	1534.11
												1318	sham+shelk4 1	3018.65
												1319	sham+shelk4 1	2344.28
												1320	sham+shelk4 1	2013.49
												1321	sham+shelk4 1	1836.7
												1322	sham+shelk4 1	2144.2
												1323	sham+shelk4 1	2030.35
												1324	sham+shelk4 1	1067.89
												1325	sham+shelk4 1	1743
												1326	sham+shelk4 1	2998.91
												1327	sham+shelk4 1	2101.13
												1328	sham+shelk4 1	2324.58
												1329	sham+shelk4 1	1535.2
												1330	sham+shelk4 1	1609.9
												1331	sham+shelk4 1	1344.25
												1332	sham+shelk4 1	1758.2
												1333	sham+shelk4 1	1555.69
												1334	sham+shelk4 1	1153.85
												1335	sham+shelk4 1	1691.2
												1336	sham+shelk4 1	1242.82
												1337	sham+shelk4 1	2419.91
												1338	sham+shelk4 1	2237.73
												1339	sham+shelk4 1	1629.49
												1340	sham+shelk4 1	2357.56
												1341	sham+shelk4 1	1799.93
												1342	sham+shelk4 1	1466.57
												1343	sham+shelk4 1	2556.7
												1344	sham+shelk4 1	1666.29
												1345	sham+shelk4 1	1752.57
												1346	sham+shelk4 1	2052.92
												1347	sham+shelk4 1	1383.95
												1348	sham+shelk4 1	1132.6
												1349	sham+shelk4 1	1205.61
												1350	sham+shelk4 1	1337.58
												1351	sham+shelk4 1	1301.37
												1352	sham+shelk4 1	963.474
												1353	sham+shelk4 1	1189.46
												1354	sham+shelk4 1	1923.44
												1355	sham+shelk4 1	1720.52
												1356	sham+shelk4 1	2414.34
												1357	sham+shelk4 1	1538.92
												1358	sham+shelk4 1	1459.44
												1359	sham+shelk4 1	2266.71
												1360	sham+shelk4 1	2361.49
												1361	sham+shelk4 1	2206.54
												1362	sham+shelk4 1	1377.37
												1363	sham+shelk4 1	1389.93
												1364	sham+shelk4 1	2854.98
												1365	sham+shelk4 1	2480.28
												1366	sham+shelk4 1	2034.94
												1367	sham+shelk4 1	1286.28
												1368	sham+shelk4 1	3446.2
												1369	sham+shelk4 1	2059.85
												1370	sham+shelk4 1	1202.96
												1371	sham+shelk4 1	1402.58
												1372	sham+shelk4 1	1078.54
												1373	sham+shelk4 1	1424.8
												1374	sham+shelk4 1	1474.5
												1375	sham+shelk4 1	1153.84
												1376	sham+shelk4 1	1420.2
												1377	sham+shelk4 1	2108.83
												1378	sham+shelk4 1	1261.11
												1379	sham+shelk4 1	1984.36
												1380	sham+shelk4 1	1610.51
												1381	sham+shelk4 1	2404.84
												1382	sham+shelk4 1	1571.38
												1383	sham+shelk4 1	918.524
												1384	sham+shelk4 1	1702.35
												1385	sham+shelk4 1	1276.44
												1386	sham+shelk4 1	1943.84
												1387	sham+shelk4 1	1245.26
												1388	sham+shelk4 1	1854.4
												1389	sham+shelk4 1	1543
												1390	sham+shelk4 1	2067.32
												1391	sham+shelk4 1	1393.11
												1392	sham+shelk4 1	1912.51
												1393	sham+shelk4 1	1224.14
												1394	sham+shelk4 1	1743.54
												1395	sham+shelk4 1	1789.02
												1396	sham+shelk4 1	1081.88
												1397	sham+shelk4 1	1827.18
												1398	sham+shelk4 1	1936.77
												1399	sham+shelk4 1	2083.79
												1400	sham+shelk4 1	1416.61
												1401	sham+shelk4 1	1053.39
												1402	sham+shelk4 1	1562.94
												1403	sham+shelk4 1	1588.07
												1404	sham+shelk4 1	1525.92
												1405	sham+shelk4 1	2073.13
												1406	sham+shelk4 1	2346.86
												1407	sham+shelk4 1	1623.84
												1408	sham+shelk4 1	1864.95
												1409	sham+shelk4 1	1389.29
												1410	sham+shelk4 1	1671.31
												1411	sham+shelk4 1	1323.88
												1412	sham+shelk4 1	1648.91
												1413	sham+shelk4 1	1765.86
												1414	sham+shelk4 1	1100.32
												1415	sham+shelk4 1	1235.73
												1416	sham+shelk4 1	1786.35
												1417	sham+shelk4 1	2725.05
												1418	sham+shelk4 1	2094.13
												1419	sham+shelk4 1	1395.38
												1420	sham+shelk4 1	2121.78
												1421	sham+shelk4 1	2317.56
												1422	sham+shelk4 1	1824.36
												1423	sham+shelk4 1	1205.89
												1424	sham+shelk4 1	1702.49
												1425	sham+shelk4 1	2248.8
												1426	sham+shelk4 1	2143.66
												1427	sham+shelk4 1	1629.34
												1428	sham+shelk4 1	2474.54
												1429	sham+shelk4 1	2958.21
												1430	sham+shelk4 1	2665.54
												1431	sham+shelk4 1	3112.58
												1432	sham+shelk4 1	1923.02
												1433	sham+shelk4 1	1473.41
												1434	sham+shelk4 1	1849.52
												1435	sham+shelk4 1	1380.27
												1436	sham+shelk4 1	3102.82
												1437	sham+shelk4 1	1728.45
												1438	sham+shelk4 1	2251.28
												1439	sham+shelk4 1	2030.95
												1440	sham+shelk4 1	2723.49
												1441	sham+shelk4 1	1789.49
												1442	sham+shelk4 1	1844.36
												1443	sham+shelk4 1	3557.5
												1444	sham+shelk4 1	2334.71
												1445	sham+shelk4 1	2505.7
												1446	sham+shelk4 1	1967.54
												1447	sham+shelk4 1	2299.9
												1448	sham+shelk4 1	2725.4
												1449	sham+shelk4 1	1759.61
												1450	sham+shelk4 1	1486.78
												1451	sham+shelk4 1	1958.06
												1452	sham+shelk4 1	1156.88
												1453	sham+shelk4 1	2767.52
												1454	sham+shelk4 1	1585.41
												1455	sham+shelk4 1	1611.04
												1456	sham+shelk4 1	1764.72
												1457	sham+shelk4 1	1145.81
												1458	sham+shelk4 1	1061.57
												1459	sham+shelk4 1	1550.72
												1460	sham+shelk4 1	1542.56
												1461	sham+shelk4 1	3045.74
												1462	sham+shelk4 1	1934.24
												1463	sham+shelk4 1	3275
												1464	sham+shelk4 1	4347.29
												1465	sham+shelk4 1	2232.6
												1466	sham+shelk4 1	2888.59
												1467	sham+shelk4 1	2782.99
												1468	sham+shelk4 1	1673.62
												1469	sham+shelk4 1	2878.72
												1470	sham+shelk4 1	1755.18
												1471	sham+shelk4 1	2710.55
												1472	sham+shelk4 1	2835.11
												1473	sham+shelk4 1	1503.91
												1474	sham+shelk4 1	2208.75
												1475	sham+shelk4 1	2128.86
												1476	sham+shelk4 1	1310.01
												1477	sham+shelk4 1	1778.68
												1478	sham+shelk4 1	1540.15
												1479	sham+shelk4 1	2083.92
												1480	sham+shelk4 1	2604.06
												1481	sham+shelk4 1	3366.26
												1482	sham+shelk4 1	1588.18
												1483	sham+shelk4 1	2090.41
												1484	sham+shelk4 1	2905.76
												1485	sham+shelk4 1	1393.8
												1486	sham+shelk4 1	1905.08
												1487	sham+shelk4 1	2133.27
												1488	sham+shelk4 1	1702.73
												1489	sham+shelk4 1	3295.87
												1490	sham+shelk4 1	2589
												1491	sham+shelk4 1	2078.1
												1492	sham+shelk4 1	2432.69
												1493	sham+shelk4 1	2483.07
												1494	sham+shelk4 1	2374.31
												1495	sham+shelk4 1	3263.02
												1496	sham+shelk4 1	3827.26
												1497	sham+shelk4 1	2426.73
												1498	sham+shelk4 1	3133.27
												1499	sham+shelk4 1	3174.58
												1500	sham+shelk4 1	3908.62
												1501	sham+shelk4 1	3226.47
												1502	sham+shelk4 1	2314.62
												1503	sham+shelk4 1	3892.11
												1504	sham+shelk4 1	1394.99
												1505	sham+shelk4 1	1561.75
												1506	sham+shelk4 1	2383.38
												1507	sham+shelk4 1	1806.79
												1508	sham+shelk4 1	3603.21
												1509	sham+shelk4 1	3679.19
												1510	sham+shelk4 1	1683.47
												1511	sham+shelk4 1	1603.07
												1512	sham+shelk4 1	1484.19
												1513	sham+shelk4 1	1836.3
												1514	sham+shelk4 1	1351.1
												1515	sham+shelk4 1	2670.07
												1516	sham+shelk4 1	3132.53
												1517	sham+shelk4 1	1604.59
												1518	sham+shelk4 1	2888
												1519	sham+shelk4 1	2175.11
												1520	sham+shelk4 1	2463.22
												1521	sham+shelk4 1	2834.77
												1522	sham+shelk4 1	2552.33
												1523	sham+shelk4 1	3490.91
												1524	sham+shelk4 1	1662.16
												1525	sham+shelk4 1	2545.59
												1526	sham+shelk4 1	3253.62
												1527	sham+shelk4 1	2964.08
												1528	sham+shelk4 1	2007.98
												1529	sham+shelk4 1	2433.84
												1530	sham+shelk4 1	2007.07
												1531	sham+shelk4 1	2994.17
												1532	sham+shelk4 1	1324.66
												1533	sham+shelk4 1	2064.46
												1534	sham+shelk4 1	1978.45
												1535	sham+shelk4 1	2847.9
												1536	sham+shelk4 1	2313.88
												1537	sham+shelk4 1	1754
												1538	sham+shelk4 1	1628.43
												1539	sham+shelk4 1	3270.95
												1540	sham+shelk4 1	4158.48
												1541	sham+shelk4 1	1473.04
												1542	sham+shelk4 1	2338.36
												1543	sham+shelk4 1	1472.04
												1544	sham+shelk4 1	1177.93
												1545	sham+shelk4 1	2890.27
												1546	sham+shelk4 1	2795.26
												1547	sham+shelk4 1	1704.71
												1548	sham+shelk4 1	3070.56
												1549	sham+shelk4 1	1602.59
												1550	sham+shelk4 1	2823.37
												1551	sham+shelk4 1	3345.27
												1552	sham+shelk4 1	922.398
												1553	sham+shelk4 1	2071
												1554	sham+shelk4 1	3190.69
												1555	sham+shelk4 1	1679.67
												1556	sham+shelk4 1	1432.12
												1557	sham+shelk4 1	2016.87
												1558	sham+shelk4 1	2591.14
												1559	sham+shelk4 1	2074.24
												1560	sham+shelk4 1	2219.67
												1561	sham+shelk4 1	1248.58
												1562	sham+shelk4 1	2155.26
												1563	sham+shelk4 1	1518.43
												1564	sham+shelk4 1	3450.37
												1565	sham+shelk4 1	1568.94
												1566	sham+shelk4 1	1168.58
												1567	sham+shelk4 1	1765.61
												1568	sham+shelk4 1	2855.19
												1569	sham+shelk4 1	2073.61
												1570	sham+shelk4 1	2684.98
												1571	sham+shelk4 1	2233.35
												1572	sham+shelk4 1	2721.33
												1573	sham+shelk4 1	2659.88
												1574	sham+shelk4 1	2431.07
												1575	sham+shelk4 1	2771.31
												1576	sham+shelk4 1	2343.54
												1577	sham+shelk4 1	3296.07
												1578	sham+shelk4 1	1988.83
												1579	sham+shelk4 1	1558.55
												1580	sham+shelk4 1	1500.91
												1581	sham+shelk4 1	2170.59
												1582	sham+shelk4 1	2498.14
												1583	sham+shelk4 1	1673.13
												1584	sham+shelk4 1	3571.62
												1585	sham+shelk4 1	3852.98
												1586	sham+shelk4 1	2320.29
												1587	sham+shelk4 1	2101.43
												1588	sham+shelk4 1	2421.84
												1589	sham+shelk4 1	1415.84
												1590	sham+shelk4 1	3322.58
												1591	sham+shelk4 1	4269.03
												1592	sham+shelk4 1	2218.21
												1593	sham+shelk4 1	3134.52
												1594	sham+shelk4 1	1455.84
												1595	sham+shelk4 1	3678.96
												1596	sham+shelk4 1	3830.08
												1597	sham+shelk4 1	1718.22
												1598	sham+shelk4 1	2354.14
												1599	sham+shelk4 1	1492.63
												1600	sham+shelk4 1	2986.05
												1601	sham+shelk4 1	3497.21
												1602	sham+shelk4 1	3260.82
												1603	sham+shelk4 1	2160.08
												1604	sham+shelk4 1	2859.07
												1605	sham+shelk4 1	2606.39
												1606	sham+shelk4 1	1300.49
												1607	sham+shelk4 1	2383.53
												1608	sham+shelk4 1	2887.44
												1609	sham+shelk4 1	3105.94
												1610	sham+shelk4 1	2683.88
												1611	sham+shelk4 1	3187.66
												1612	sham+shelk4 1	2624.35
												1613	sham+shelk4 1	1338.66
												1614	sham+shelk4 1	2680.15
												1615	sham+shelk4 1	3139.32
												1616	sham+shelk4 1	2176.09
												1617	sham+shelk4 1	3174.7
												1618	sham+shelk4 1	1367.36
												1619	sham+shelk4 1	3813.02
												1620	sham+shelk4 1	3082.63
												1621	sham+shelk4 1	1145.39
												1622	sham+shelk4 1	2676.84
												1623	sham+shelk4 1	2209.49
												1624	sham+shelk4 1	1938.78
												1625	sham+shelk4 1	1391.58
												1626	sham+shelk4 1	3290.31
												1627	sham+shelk4 1	1957.3
												1628	sham+shelk4 1	3276.72
												1629	sham+shelk4 1	1454.13
												1630	sham+shelk4 1	1365.59
												1631	sham+shelk4 1	1241.41
												1632	sham+shelk4 1	1433.88
												1633	sham+shelk4 1	2583.9
												1634	sham+shelk4 1	4034.95
												1635	sham+shelk4 1	1662.59
												1636	sham+shelk4 1	2048.37
												1637	sham+shelk4 1	1674.26
												1638	sham+shelk4 1	2696.84
												1639	sham+shelk4 1	2385.59
												1640	sham+shelk4 1	1503.77
												1641	sham+shelk4 1	2865.68
												1642	sham+shelk4 1	2253.04
												1643	sham+shelk4 1	1683.29
												1644	sham+shelk4 1	1571.82
												1645	sham+shelk4 1	2086.64
												1646	sham+shelk4 1	2067.72
												1647	sham+shelk4 1	2578.55
												1648	sham+shelk4 1	2323.05
												1649	sham+shelk4 1	3751.9
												1650	sham+shelk4 1	1332.5
												1651	sham+shelk4 1	2483.94
												1652	sham+shelk4 1	2800.8
												1653	sham+shelk4 1	1922.55
												1654	sham+shelk4 1	3321.39
												1655	sham+shelk4 1	2050.1
												1656	sham+shelk4 1	2336.49
												1657	sham+shelk4 1	2135.94
												1658	sham+shelk4 1	2044.68
												1659	sham+shelk4 1	1733.43
												1660	sham+shelk4 1	1242.89
												1661	sham+shelk4 1	1740.24
												1662	sham+shelk4 1	1006.48
												1663	sham+shelk4 1	1866.97
												1664	sham+shelk4 1	2382.58
												1665	sham+shelk4 1	2298.39
												1666	sham+shelk4 1	2362.79
												1667	sham+shelk4 1	3903.35
												1668	sham+shelk4 1	3396.08
												1669	sham+shelk4 1	3218.08
												1670	sham+shelk4 1	2711.84
												1671	sham+shelk4 1	2172.89
												1672	sham+shelk4 1	3683.83
												1673	sham+shelk4 1	3340.15
												1674	sham+shelk4 1	2752.34
												1675	sham+shelk4 1	3285.18
												1676	sham+shelk4 1	1564.13
												1677	sham+shelk4 1	2644.44
												1678	sham+shelk4 1	1843.97
												1679	sham+shelk4 1	3804.38
												1680	sham+shelk4 1	1760.88
												1681	sham+shelk4 1	3558.05
												1682	sham+shelk4 1	2139.65
												1683	sham+shelk4 1	1831.04
												1684	sham+shelk4 1	2320.76
												1685	sham+shelk4 1	2276.08
												1686	sham+shelk4 1	2611.55
												1687	sham+shelk4 1	2050.26
												1688	sham+shelk4 1	2195.61
												1689	sham+shelk4 1	1620.08
												1690	sham+shelk4 1	2829.53
												1691	sham+shelk4 1	2827.59
												1692	sham+shelk4 1	1580.72
												1693	sham+shelk4 1	2416.74
												1694	sham+shelk4 1	2176.8
												1695	sham+shelk4 1	3730.74
												1696	sham+shelk4 1	3024.23
												1697	sham+shelk4 1	2408.6
												1698	sham+shelk4 1	3905.54
												1699	sham+shelk4 1	1976.32
												1700	sham+shelk4 1	2557.24
												1701	sham+shelk4 1	1899.72
												1702	sham+shelk4 1	2023.26
												1703	sham+shelk4 1	2382.54
												1704	sham+shelk4 1	1471.17
												1705	sham+shelk4 1	1693
												1706	sham+shelk4 1	2185.27
												1707	sham+shelk4 1	1381.1
												1708	sham+shelk4 1	1645.62
												1709	sham+shelk4 1	1905.93
												1710	sham+shelk4 1	2393.2
												1711	sham+shelk4 1	2794.4
												1712	sham+shelk4 1	3330.23
												1713	sham+shelk4 1	2560.34
												1714	sham+shelk4 1	2944.54
												1715	sham+shelk4 1	3936.32
												1716	sham+shelk4 1	2659.57
												1717	sham+shelk4 1	2966.26
												1718	sham+shelk4 1	2812.35
												1719	sham+shelk4 1	4354.53
												1720	sham+shelk4 1	1721.49
												1721	sham+shelk4 1	1808.39
												1722	sham+shelk4 1	2677.15
												1723	sham+shelk4 1	3046.07
												1724	sham+shelk4 1	3703.63
												1725	sham+shelk4 1	2573.72
												1726	sham+shelk4 1	2613.78
												1727	sham+shelk4 1	1594.68
												1728	sham+shelk4 1	3030.24
												1729	sham+shelk4 1	2603.48
												1730	sham+shelk4 1	2289.66
												1731	sham+shelk4 1	2786.97
												1732	sham+shelk4 1	1782.46
												1733	sham+shelk4 1	1441.34
												1734	sham+shelk4 1	2198.16
												1735	sham+shelk4 1	2047.34
												1736	sham+shelk4 1	2339.2
												1737	sham+shelk4 1	2591.94
												1738	sham+shelk4 1	2336.26
												1739	sham+shelk4 1	1725.91
												1740	sham+shelk4 1	2790.29
												1741	sham+shelk4 1	1859.4
												1742	sham+shelk4 1	2741.98
												1743	sham+shelk4 1	2984.12
												1744	sham+shelk4 1	2037.33
												1745	sham+shelk4 1	1436.68
												1746	sham+shelk4 1	3368.41
												1747	sham+shelk4 1	1294.95
												1748	sham+shelk4 1	3367.4
												1749	sham+shelk4 1	2315.6
												1750	sham+shelk4 1	2022.21
												1751	sham+shelk4 1	1430.03
												1752	sham+shelk4 1	1866.4
												1753	sham+shelk4 1	1744.63
												1754	sham+shelk4 1	1730.86
												1755	sham+shelk4 1	2164.63
												1756	sham+shelk4 1	2186.93
												1757	sham+shelk4 1	1794.92
												1758	sham+shelk4 1	3863.29
												1759	sham+shelk4 1	1669.8
												1760	sham+shelk4 1	2026.37
												1761	sham+shelk4 1	2610.33
												1762	sham+shelk4 1	2028.06
												1763	sham+shelk4 1	2169.5
												1764	sham+shelk4 1	1789.99
												1765	sham+shelk4 1	2170.16
												1766	sham+shelk4 1	2703.04
												1767	sham+shelk4 1	2595.96
												1768	sham+shelk4 1	3059.65
												1769	sham+shelk4 1	2591.36
												1770	sham+shelk4 1	1059.49
												1771	sham+shelk4 1	1407.8
												1772	sham+shelk4 1	2478.23
												1773	sham+shelk4 1	1247.18
												1774	sham+shelk4 1	2006.74
												1775	sham+shelk4 1	1804.88
												1776	sham+shelk4 1	1857.42
												1777	sham+shelk4 1	1364.02
												1778	sham+shelk4 1	4131.32
												1779	sham+shelk4 1	1666.69
												1780	sham+shelk4 1	1838.4
												1781	sham+shelk4 1	1358.27
												1782	sham+shelk4 1	1457.47
												1783	sham+shelk4 1	1750.22
												1784	sham+shelk4 1	1627.36
												1785	sham+shelk4 1	1824.31
												1786	sham+shelk4 1	2717.08
												1787	sham+shelk4 1	2388.33
												1788	sham+shelk4 1	1468.49
												1789	sham+shelk4 1	1587.94
												1790	sham+shelk4 1	1205.96
												1791	sham+shelk4 1	2423.52
												1792	sham+shelk4 1	2000.94
												1793	sham+shelk4 1	2012.03
												1794	sham+shelk4 1	1351.62
												1795	sham+shelk4 1	1602.31
												1796	sham+shelk4 1	1489.39
												1797	sham+shelk4 1	2397.39
												1798	sham+shelk4 1	1306.66
												1799	sham+shelk4 1	1808.77
												1800	sham+shelk4 1	1549.85
												1801	sham+shelk4 1	1111.3
												1802	sham+shelk4 1	1748.96
												1803	sham+shelk4 1	1330.9
												1804	sham+shelk4 1	1615.53
												1805	sham+shelk4 1	1371.63
												1806	sham+shelk4 1	927.258
												1807	sham+shelk4 1	3150.88
												1808	sham+shelk4 1	2459.51
												1809	sham+shelk4 1	2070.88
												1810	sham+shelk4 1	2309.55
												1811	sham+shelk4 1	1402.2
												1812	sham+shelk4 1	1357.74
												1813	sham+shelk4 1	1716.06
												1814	sham+shelk4 1	1689.99
												1815	sham+shelk4 1	1030.02
												1816	sham+shelk4 1	1384.77
												1817	sham+shelk4 1	1165.68
												1818	sham+shelk4 1	1251.7
												1819	sham+shelk4 1	1487.67
												1820	sham+shelk4 1	900.17
												1821	sham+shelk4 1	1134.89
												1822	sham+shelk4 1	2616.32
												1823	sham+shelk4 1	1129.62
												1824	sham+shelk4 1	1511.91
												1825	sham+shelk4 1	2142.99
												1826	sham+shelk4 1	2101.13
												1827	sham+shelk4 1	2277.53
												1828	sham+shelk4 1	1708.22
												1829	sham+shelk4 1	1743.25
												1830	sham+shelk4 1	1709.65
												1831	sham+shelk4 1	1512.83
												1832	sham+shelk4 1	2639.59
												1833	sham+shelk4 1	1571.41
												1834	sham+shelk4 1	1647.53
												1835	sham+shelk4 1	1374.43
												1836	sham+shelk4 1	1775.65
												1837	sham+shelk4 1	1470.5
												1838	sham+shelk4 1	1328.85
												1839	sham+shelk4 1	1820.18
												1840	sham+shelk4 1	2027.18
												1841	sham+shelk4 1	1182.99
												1842	sham+shelk4 1	1487.47
												1843	sham+shelk4 1	2205.55
												1844	sham+shelk4 1	2642.27
												1845	sham+shelk4 1	2436.25
												1846	sham+shelk4 1	1567.42
												1847	sham+shelk4 1	1266.38
												1848	sham+shelk4 1	2912.17
												1849	sham+shelk4 1	2431.29
												1850	sham+shelk4 1	1472.97
												1851	sham+shelk4 1	1141.32
												1852	sham+shelk4 1	1473.83
												1853	sham+shelk4 1	2255.66
												1854	sham+shelk4 1	1912.07
												1855	sham+shelk4 1	1444.13
												1856	sham+shelk4 1	1570.9
												1857	sham+shelk4 1	1984.11
												1858	sham+shelk4 1	2260.11
												1859	sham+shelk4 1	2677.11
												1860	sham+shelk4 1	3701.72
												1861	sham+shelk4 1	2874.07
												1862	sham+shelk4 1	3167.83
												1863	sham+shelk4 1	2372.28
												1864	sham+shelk4 1	1877.61
												1865	sham+shelk4 1	2304.8
												1866	sham+shelk4 1	1562.15
												1867	sham+shelk4 1	1646.5
												1868	sham+shelk4 1	1399.42
												1869	sham+shelk4 1	2471.88
												1870	sham+shelk4 1	1596.39
												1871	sham+shelk4 1	3018.04
												1872	sham+shelk4 1	2526.41
												1873	sham+shelk4 1	2351.15
												1874	sham+shelk4 1	2334.36
												1875	sham+shelk4 1	2911.57
												1876	sham+shelk4 1	2051.21
												1877	sham+shelk4 1	2703.07
												1878	sham+shelk4 1	1500.69
												1879	sham+shelk4 1	2417.31
												1880	sham+shelk4 1	1970.78
												1881	sham+shelk4 1	959.774
												1882	sham+shelk4 1	1674.6
												1883	sham+shelk4 1	2062.88
												1884	sham+shelk4 1	2076.68
												1885	sham+shelk4 1	2510.73
												1886	sham+shelk4 1	3358.85
												1887	sham+shelk4 1	2234.46
												1888	sham+shelk4 1	1452.72
												1889	sham+shelk4 1	2202.08
												1890	sham+shelk4 1	1778.5
												1891	sham+shelk4 1	1812.25
												1892	sham+shelk4 1	1891.84
												1893	sham+shelk4 1	2496.21
												1894	sham+shelk4 1	1420.04
												1895	sham+shelk4 1	2025.56
												1896	sham+shelk4 1	1387.26
												1897	sham+shelk4 1	1947.03
												1898	sham+shelk4 1	2234.58
												1899	sham+shelk4 1	1943.8
												1900	sham+shelk4 1	2459.28
												1901	sham+shelk4 1	3418.33
												1902	denv+Scr 1	980.9
												1903	denv+Scr 1	816.054
												1904	denv+Scr 1	751.472
												1905	denv+Scr 1	425.552
												1906	denv+Scr 1	282.426
												1907	denv+Scr 1	521.732
												1908	denv+Scr 1	484.662
												1909	denv+Scr 1	444.172
												1910	denv+Scr 1	682.912
												1911	denv+Scr 1	628.716
												1912	denv+Scr 1	678.006
												1913	denv+Scr 1	542.702
												1914	denv+Scr 1	346.18
												1915	denv+Scr 1	286.906
												1916	denv+Scr 1	701.622
												1917	denv+Scr 1	612.658
												1918	denv+Scr 1	414.058
												1919	denv+Scr 1	260.556
												1920	denv+Scr 1	297.612
												1921	denv+Scr 1	422.09
												1922	denv+Scr 1	536.586
												1923	denv+Scr 1	437.28
												1924	denv+Scr 1	486.958
												1925	denv+Scr 1	536.424
												1926	denv+Scr 1	243.748
												1927	denv+Scr 1	544.614
												1928	denv+Scr 1	231.79
												1929	denv+Scr 1	523.108
												1930	denv+Scr 1	377.898
												1931	denv+Scr 1	401.606
												1932	denv+Scr 1	515.276
												1933	denv+Scr 1	283.676
												1934	denv+Scr 1	594.656
												1935	denv+Scr 1	349.436
												1936	denv+Scr 1	444.49
												1937	denv+Scr 1	507.116
												1938	denv+Scr 1	434.822
												1939	denv+Scr 1	497.342
												1940	denv+Scr 1	696.764
												1941	denv+Scr 1	583.346
												1942	denv+Scr 1	678.06
												1943	denv+Scr 1	570.06
												1944	denv+Scr 1	482.754
												1945	denv+Scr 1	283.24
												1946	denv+Scr 1	342.25
												1947	denv+Scr 1	285.976
												1948	denv+Scr 1	321.852
												1949	denv+Scr 1	572.28
												1950	denv+Scr 1	780.096
												1951	denv+Scr 1	613.024
												1952	denv+Scr 1	400.64
												1953	denv+Scr 1	335.25
												1954	denv+Scr 1	221.84
												1955	denv+Scr 1	374.974
												1956	denv+Scr 1	578.42
												1957	denv+Scr 1	960.282
												1958	denv+Scr 1	609.456
												1959	denv+Scr 1	99.632
												1960	denv+Scr 1	183.49
												1961	denv+Scr 1	554.294
												1962	denv+Scr 1	692.74
												1963	denv+Scr 1	795.984
												1964	denv+Scr 1	467.772
												1965	denv+Scr 1	704.728
												1966	denv+Scr 1	570.274
												1967	denv+Scr 1	540.484
												1968	denv+Scr 1	600.118
												1969	denv+Scr 1	728.578
												1970	denv+Scr 1	561.732
												1971	denv+Scr 1	507.224
												1972	denv+Scr 1	710.984
												1973	denv+Scr 1	423.96
												1974	denv+Scr 1	316.4
												1975	denv+Scr 1	392.21
												1976	denv+Scr 1	671.984
												1977	denv+Scr 1	355.928
												1978	denv+Scr 1	622.074
												1979	denv+Scr 1	425.508
												1980	denv+Scr 1	314.348
												1981	denv+Scr 1	374.066
												1982	denv+Scr 1	625.688
												1983	denv+Scr 1	502.254
												1984	denv+Scr 1	562.024
												1985	denv+Scr 1	490.506
												1986	denv+Scr 1	649.692
												1987	denv+Scr 1	630.006
												1988	denv+Scr 1	985.252
												1989	denv+Scr 1	583.214
												1990	denv+Scr 1	487.816
												1991	denv+Scr 1	679.252
												1992	denv+Scr 1	887.872
												1993	denv+Scr 1	609.286
												1994	denv+Scr 1	668.102
												1995	denv+Scr 1	1100.49
												1996	denv+Scr 1	647.904
												1997	denv+Scr 1	542.486
												1998	denv+Scr 1	289.496
[truncated: 1,901 more rows]

## Sheet: FigS1
FigS1j	TypeI.rna	TypeIIa/x.rna	TypeII b.rna	NMJ.rna	MTJ.rna	MuSCs.rna	FAPs.rna	Macrophage.rna	Endothelial.rna	Pericyte.rna	Adipocyte.rna
TypeI.atac	0.705481	0.65319	0.599809	0.597227	0.595732	0.630397	0.580963	0.583996	0.635597	0.611618	0.568555
TypeII a/x.atac	0.710756	0.737569	0.702141	0.657923	0.625574	0.68553	0.610431	0.637654	0.687465	0.642291	0.609622
TypeII b.atac	0.678223	0.71939	0.734361	0.672396	0.639196	0.706409	0.626238	0.65457	0.699294	0.64957	0.6134
NMJ.atac	0.68267	0.716016	0.714727	0.686728	0.629816	0.692339	0.613069	0.639537	0.688062	0.640973	0.605727
MTJ.atac	0.408005	0.40223	0.400778	0.422557	0.679676	0.553259	0.601983	0.519135	0.559959	0.581395	0.479746
MuSCs.atac	0.399792	0.38681	0.381157	0.420755	0.561974	0.601765	0.574516	0.493784	0.52715	0.545011	0.465581
FAPs.atac	0.337904	0.322788	0.319884	0.352519	0.595146	0.528787	0.652353	0.497485	0.523671	0.566039	0.458739
Macrophage.atac	0.332786	0.331372	0.328696	0.347556	0.46542	0.436998	0.453064	0.601715	0.476128	0.469092	0.398824
Endothelial.atac	0.386611	0.375723	0.372399	0.404144	0.527264	0.489349	0.518005	0.494039	0.640601	0.559509	0.453732
Pericyte.atac	0.404425	0.391408	0.38111	0.413201	0.574153	0.523637	0.567339	0.50247	0.558876	0.699813	0.470907
Adipocyte.atac	0.416156	0.407498	0.395174	0.407369	0.537913	0.511059	0.550164	0.49753	0.537211	0.542786	0.657629

## Sheet: FigS2
FigS2e	Cluster	ID	Description	GeneRatio	BgRatio	pvalue	p.adjust	qvalue	geneID	Count
1	Myonuclei	GO:0044325	transmembrane transporter binding	24/1095	143/22682	9.08e-08	2.97e-05	2.47e-05	20648/18578/242735/18125/16514/16502/66733/76757/11735/238871/83814/26556/11472/16497/12562/238161/12391/20928/20541/13383/12314/22333/16438/12374	24
2	Myonuclei	GO:0032266	phosphatidylinositol-3-phosphate binding	12/1095	47/22682	1.64e-06	0.00022498	0.000186434	329502/59091/101113/380698/17972/228071/69601/217695/102607/16558/93742/70381	12
3	Myonuclei	GO:0005200	structural constituent of cytoskeleton	14/1095	64/22682	1.71e-06	0.00022498	0.000186434	13346/22138/22004/53857/17930/22003/70549/11735/109272/17929/20741/12323/103733/233335	14
4	Myonuclei	GO:0008307	structural constituent of muscle	8/1095	20/22682	2.15e-06	0.00022498	0.000186434	57339/17901/22138/12335/53318/68810/233335/13138	8
5	Myonuclei	GO:0022832	voltage-gated channel activity	25/1095	188/22682	4.36e-06	0.000343029	0.000284257	12292/242735/12723/16514/16502/66733/16515/110880/12299/16531/224796/12293/54378/12290/22335/14813/16497/99738/382571/16504/54377/16518/240444/68667/22333	25
6	Myonuclei	GO:0051371	muscle alpha-actinin binding	6/1095	14/22682	2.68e-05	0.00168162	0.0013935	22138/118449/56376/68802/24131/53318	6
7	MTJ	GO:0008013	beta-catenin binding	9/434	92/22682	6.76e-05	0.00283489	0.00247573	13982/12562/56484/19271/19273/12558/21413/107351/19883	9
8	MTJ	GO:0043236	laminin binding	5/434	32/22682	0.000329554	0.0113793	0.00993763	215798/16412/21825/104099/21828	5
9	MTJ	GO:0030165	PDZ domain binding	9/434	115/22682	0.000372225	0.0121387	0.0106008	21814/14362/93960/13016/99633/238130/19211/56724/14745	9
10	MuSCs	GO:0005112	Notch binding	5/541	25/22682	0.000271133	0.0318129	0.0285403	70417/18128/69068/16449/208777	5
11	MuSCs	GO:0008237	metallopeptidase activity	13/541	187/22682	0.000577539	0.042586	0.0382051	72061/207596/18624/224697/237360/235130/223838/23794/11492/19155/74649/170721/77739	13
12	MuSCs	GO:0019210	kinase inhibitor activity	7/541	64/22682	0.000810125	0.0479866	0.0430502	211770/74734/114716/109050/18519/66259/71059	7
13	FAPs	GO:0005520	insulin-like growth factor binding	7/704	29/22682	2.32e-05	0.00111142	0.000988641	78558/16010/16416/16012/29817/330723/22403	7
14	FAPs	GO:0043548	phosphatidylinositol 3-kinase binding	8/704	42/22682	3.84e-05	0.00163746	0.00145656	227753/18595/26362/18708/18596/13982/14360/13430	8
15	FAPs	GO:0004896	cytokine receptor activity	11/704	97/22682	0.000210113	0.00733486	0.00652456	107527/213208/237310/16178/59289/14066/16880/15979/16190/12778/16177	11
16	FAPs	GO:0140375	immune receptor activity	12/704	124/22682	0.000486725	0.0138446	0.0123152	107527/14747/213208/237310/16178/59289/14066/16880/15979/16190/12778/16177	12
17	Macrophage	GO:0140375	immune receptor activity	12/408	124/22682	2.54e-06	0.000172243	0.000149854	12768/12767/12982/15976/16880/57914/16190/14747/16172/16188/14586/15980	12
18	Macrophage	GO:0035615	clathrin adaptor activity	4/408	16/22682	0.000158171	0.00805353	0.00700669	11767/13132/11772/109689	4
19	Macrophage	GO:1990405	protein antigen binding	3/408	11/22682	0.000856199	0.0290632	0.0252854	16401/14961/19261	3
20	Macrophage	GO:0019239	deaminase activity	4/408	26/22682	0.00112709	0.0344326	0.0299569	11628/80287/11810/26384	4
21	Endothelial	GO:0140416	transcription regulator inhibitor activity	4/352	16/22682	8.95e-05	0.00431406	0.00383853	15901/15903/18028/17130	4
22	Endothelial	GO:0001228	DNA-binding transcription activator activity, RNA polymerase II-specific	20/352	496/22682	0.000107459	0.00474612	0.00422296	14461/20672/13876/20671/13819/69743/17133/14247/13713/15242/21413/18027/23849/17125/18028/14013/17286/15434/17260/21847	20
23	Pericyte	GO:0052745	inositol phosphate phosphatase activity	4/373	19/22682	0.000229382	0.0220971	0.0197188	54384/19211/114663/212111	4
24	Adipocyte	GO:0005504	fatty acid binding	12/1043	50/22682	2.02e-06	0.00045669	0.000385749	11770/11812/19016/107221/20280/13350/16337/12491/11430/14869/54673/13171	12
25	Adipocyte	GO:0008374	O-acyltransferase activity	12/1043	50/22682	2.02e-06	0.00045669	0.000385749	102247/67800/67512/192654/13350/14732/233549/11758/231510/14712/28169/12896	12
26	Adipocyte	GO:0071813	lipoprotein particle binding	6/1043	31/22682	0.00255345	0.0456985	0.0385997	18979/16956/11806/11303/12491/12554	6

## Sheet: FigS7
FigS7c	Elk4		Tgfb1			FigS7e	Control		IONO
	Control	OE_Elk4	Control	OE_Elk4			Scr	siElk4	Scr	siElk4
Repetition1	1.01	2.15	1.06	1.42		Repetition1	17.8	18.3	10.5	13.5
Repetition2	1.02	2.69	1.01	2.61		Repetition2	18.1	16.9	10.8	14.5
Repetition3	1.01	3.35	1	1.44		Repetition3	18	17.9	10.2	12.9
Repetition4	1.02	6.83	1.03	1.61		Repetition4	18.3	17.5	11	11.9
Repetition5	1.03	4.8	1.04	1.28
Repetition6	1.06	3.83	1.05	1.55
