# Supplementary material for: Reprogramming of cis-regulatory networks during skeletal muscle atrophy in male mice
Source: Nat Commun. 2023 Oct 18;14:6581. doi: 10.1038/s41467-023-42313-3 (PMC10584982; doi:10.1038/s41467-023-42313-3)
Supplement: Supplementary file 4 — Source Data [file 41467_2023_42313_MOESM4_ESM.zip › Supplementary data1.xlsx]

## Sheet: Myonuclei
	p_val	avg_log2FC	pct.1	pct.2	p_val_adj	gene	distance	gene_biotype
chr1-16979493-17019065	0	0.515897	0.71	0.159	0	Jph1	0	protein_coding
chr1-17021305-17061303	0	0.498367	0.691	0.16	0	Jph1	0	protein_coding
chr1-17079561-17109175	0	0.472636	0.749	0.21	0	Jph1	0	protein_coding
chr1-17119185-17137428	0	0.50244	0.611	0.124	0	Gm28783	0	lincRNA
chr1-40814773-40881958	0	0.375488	0.807	0.292	0	Tmem182	0	protein_coding
chr1-66928810-66947163	0	0.522107	0.668	0.119	0	Myl1	0	protein_coding
chr1-74710675-74756620	0	0.407296	0.881	0.39	0	Prkag3	0	protein_coding
chr1-75206691-75256061	0	0.252905	0.826	0.49	0	A630095N17Rik	0	protein_coding
chr1-75333309-75350666	0	0.407544	0.619	0.189	0	Des	9662	protein_coding
chr1-75353474-75460638	0	0.424228	0.967	0.536	0	Gmppa	0	protein_coding
chr1-91911357-92007230	0	0.294847	0.795	0.38	0	Hdac4	0	protein_coding
chr1-92025788-92067913	0	0.333912	0.697	0.282	0	Hdac4	0	protein_coding
chr1-92339944-92350235	0	0.422639	0.509	0.106	0	Gm29099	10055	lincRNA
chr1-92695659-92705070	0	0.384641	0.451	0.113	0	Gm29483	9163	lincRNA
chr1-92828646-92866901	0	0.410938	0.773	0.265	0	Gpc1	0	protein_coding
chr1-118641319-118652983	0	0.503678	0.481	0.09	0	Tfcp2l1	0	protein_coding
chr1-134187546-134209267	0	0.312282	0.539	0.173	0	Mybph	0	protein_coding
chr1-134905716-134927704	0	0.428725	0.687	0.214	0	Ppp1r12b	0	protein_coding
chr1-136046915-136081432	0	0.453181	0.698	0.168	0	Ascl5	0	protein_coding
chr1-153889257-153925419	0	0.28947	0.868	0.534	0	Glul	0	protein_coding
chr1-165656560-165711107	0	0.341217	0.858	0.419	0	Rcsd1	0	protein_coding
chr1-180156962-180202133	0	0.293023	0.743	0.364	0	Adck3	0	protein_coding
chr1-189893938-189904348	0	0.435057	0.436	0.087	0	Smyd2	0	protein_coding
chr1-189958136-189965263	0	0.444651	0.371	0.057	0	Smyd2	35772	protein_coding
chr1-195009839-195047915	0	0.33577	0.737	0.337	0	Cd46	0	protein_coding
chr2-5025167-5049774	0	0.49511	0.677	0.17	0	Optn	0	protein_coding
chr2-11466911-11506763	0	0.362285	0.768	0.414	0	Pfkfb3	0	protein_coding
chr2-32369368-32433722	0	0.344076	0.945	0.647	0	Lcn2	0	protein_coding
chr2-32614705-32649531	0	0.329761	0.806	0.395	0	Ak1	0	protein_coding
chr2-52109593-52341627	0	0.540311	0.99	0.426	0	Neb	0	protein_coding
chr2-67479229-67490195	0	0.424413	0.357	0.064	0	Xirp2	0	protein_coding
chr2-72387449-72412484	0	0.446526	0.647	0.18	0	Zak	0	protein_coding
chr2-76668613-76955461	0	0.597888	0.993	0.587	0	Ttn	0	protein_coding
chr2-76961395-76988395	0	0.602072	0.928	0.198	0	Ttn	0	protein_coding
chr2-77031193-77043853	0	0.447807	0.485	0.086	0	Ccdc141	0	protein_coding
chr2-91249975-91289782	0	0.322832	0.843	0.452	0	Pacsin3	0	protein_coding
chr2-104191841-104205959	0	0.473772	0.472	0.093	0	D430041D05Rik	0	protein_coding
chr2-119348842-119375919	0	0.423975	0.7	0.22	0	Ino80	0	protein_coding
chr2-120199806-120215729	0	0.497142	0.548	0.108	0	Pla2g4e	0	protein_coding
chr2-120224465-120247219	0	0.524326	0.663	0.131	0	Pla2g4e	0	protein_coding
chr2-120459128-120471521	0	0.449723	0.478	0.106	0	Ganc	0	protein_coding
chr2-131487393-131534103	0	0.482605	0.85	0.376	0	Smox	0	protein_coding
chr2-132512268-132563798	0	0.429385	0.648	0.22	0	Gpcpd1	0	protein_coding
chr2-152891526-152946298	0	0.477674	0.942	0.459	0	Tpx2	0	protein_coding
chr2-154363860-154413855	0	0.389991	0.93	0.498	0	Cdk5rap1	0	protein_coding
chr2-155269488-155301936	0	0.327743	0.751	0.33	0	Pigu	0	protein_coding
chr2-157865486-157876777	0	0.471054	0.528	0.111	0	Ctnnbl1	0	protein_coding
chr2-160325943-160340418	0	0.499243	0.543	0.123	0	Gm826	0	protein_coding
chr2-163325517-163388377	0	0.475755	0.893	0.325	0	Jph2	0	protein_coding
chr2-163388880-163405762	0	0.454701	0.608	0.148	0	Jph2	0	protein_coding
chr2-164743016-164797357	0	0.317152	0.909	0.555	0	Snx21	0	protein_coding
chr2-173009497-173065517	0	0.40384	0.867	0.352	0	Rbm38	0	protein_coding
chr2-180342318-180438628	0	0.621882	0.986	0.309	0	B230312C02Rik	0	lincRNA
chr2-181138282-181163676	0	0.550453	0.785	0.16	0	Eef1a2	0	protein_coding
chr3-21265422-21273099	0	0.446192	0.391	0.071	0	Gm29137	0	lincRNA
chr3-32814878-32828468	0	0.384638	0.483	0.133	0	Usp13	0	protein_coding
chr3-32883287-32896291	0	0.444063	0.433	0.086	0	Usp13	0	protein_coding
chr3-33988184-33996521	0	0.47032	0.436	0.07	0	Gm9791	8257	protein_coding
chr3-51245325-51272625	0	0.408807	0.658	0.223	0	Elf2	0	protein_coding
chr3-57947134-57953569	0	0.467102	0.444	0.079	0	Pfn2	99569	protein_coding
chr3-60525124-60607913	0	0.287941	0.919	0.616	0	Mbnl1	0	protein_coding
chr3-68570184-68632178	0	0.423984	0.851	0.32	0	Schip1	0	protein_coding
chr3-95100305-95138434	0	0.323237	0.837	0.444	0	Scnm1	0	protein_coding
chr3-97644814-97844626	0	0.462509	0.988	0.644	0	Pde4dip	0	protein_coding
chr3-99274083-99309228	0	0.32625	0.704	0.316	0	Tbx15	0	protein_coding
chr3-99810285-99826693	0	0.37161	0.603	0.209	0	Spag17	58712	protein_coding
chr3-103050951-103088630	0	0.442454	0.753	0.254	0	Ampd1	0	protein_coding
chr3-108193076-108229576	0	0.280465	0.821	0.468	0	Sypl2	0	protein_coding
chr3-116735439-116755564	0	0.453259	0.485	0.116	0	Agl	0	protein_coding
chr3-116765350-116817655	0	0.498552	0.867	0.31	0	Agl	0	protein_coding
chr3-116823072-116843095	0	0.437995	0.55	0.138	0	Agl	14905	protein_coding
chr3-123099763-123118895	0	0.397709	0.628	0.19	0	Synpo2	0	protein_coding
chr3-123137021-123170114	0	0.331863	0.692	0.287	0	Synpo2	0	protein_coding
chr3-138056787-138078079	0	0.36175	0.529	0.145	0	1110002E22Rik	0	protein_coding
chr3-138579891-138592595	0	0.506181	0.455	0.078	0	Eif4e	22291	protein_coding
chr3-142274355-142399458	0	0.368896	0.967	0.652	0	Pdlim5	0	protein_coding
chr3-142436295-142449258	0	0.452388	0.571	0.148	0	Pdlim5	40598	protein_coding
chr3-146884877-146904634	0	0.468584	0.488	0.1	0	Ttll7	0	protein_coding
chr3-152300675-152318680	0	0.366848	0.539	0.167	0	Fam73a	0	protein_coding
chr4-8933163-8948050	0	0.394754	0.534	0.139	0	Chd7	65503	protein_coding
chr4-9053914-9062841	0	0.425505	0.456	0.095	0	Chd7	186254	protein_coding
chr4-42943379-43015744	0	0.278506	0.921	0.624	0	1700022I11Rik	0	protein_coding
chr4-43501274-43540822	0	0.388813	0.789	0.307	0	Tpm2	0	protein_coding
chr4-46037223-46069000	0	0.445452	0.705	0.2	0	Tmod1	0	protein_coding
chr4-46075795-46127005	0	0.309688	0.696	0.291	0	Tmod1	0	protein_coding
chr4-47491259-47503465	0	0.39849	0.496	0.123	0	Sec61b	8016	protein_coding
chr4-47590419-47599964	0	0.447663	0.503	0.099	0	Sec61b	107176	protein_coding
chr4-48660107-48670823	0	0.362405	0.329	0.049	0	Tmeff1	0	protein_coding
chr4-95150797-95167717	0	0.354228	0.716	0.292	0	Gm12708	25595	lincRNA
chr4-99922471-99965017	0	0.380335	0.85	0.407	0	Pgm2	0	protein_coding
chr4-99965946-99994592	0	0.36117	0.791	0.396	0	Pgm2	0	protein_coding
chr4-102563194-102613137	0	0.285238	0.807	0.448	0	Pde4b	0	protein_coding
chr4-105103766-105114804	0	0.405149	0.518	0.146	0	Prkaa2	0	protein_coding
chr4-116298829-116334201	0	0.368537	0.57	0.189	0	Mast2	0	protein_coding
chr4-117879590-117919136	0	0.267181	0.792	0.453	0	Dph2	0	protein_coding
chr4-123280132-123316207	0	0.331816	0.665	0.267	0	Pabpc4	0	protein_coding
chr4-124670211-124720626	0	0.290735	0.879	0.57	0	Fhl3	0	protein_coding
chr4-130304480-130321253	0	0.416476	0.515	0.131	0	Zcchc17	0	protein_coding
chr4-134146408-134160672	0	0.40529	0.478	0.122	0	Cep85	0	protein_coding
chr4-134226453-134240068	0	0.412389	0.488	0.11	0	Catsper4	0	protein_coding
chr4-134290857-134303002	0	0.447086	0.536	0.11	0	Pdik1l	2961	protein_coding
chr4-134305200-134339650	0	0.540706	0.878	0.195	0	Trim63	0	protein_coding
chr4-134340404-134376523	0	0.445212	0.741	0.224	0	Slc30a2	0	protein_coding
chr4-135823249-135842972	0	0.39183	0.58	0.183	0	Myom3	7684	protein_coding
chr4-138060151-138121665	0	0.319498	0.788	0.383	0	Eif4g3	0	protein_coding
chr4-143347535-143354518	0	0.460653	0.396	0.08	0	Lrrc38	0	protein_coding
chr4-148659842-148671923	0	0.403085	0.442	0.106	0	Gm572	0	protein_coding
chr4-148745729-148756297	0	0.44409	0.429	0.079	0	Gm13203	29147	lincRNA
chr4-155458258-155476632	0	0.359592	0.637	0.232	0	Tmem52	0	protein_coding
chr5-24524675-24544397	0	0.361975	0.604	0.227	0	Asb10	0	protein_coding
chr5-31115185-31161404	0	0.455312	0.829	0.281	0	Mpv17	0	protein_coding
chr5-35039879-35108047	0	0.284139	0.817	0.447	0	Lrpap1	0	protein_coding
chr5-51526397-51539903	0	0.45743	0.434	0.081	0	Ppargc1a	0	protein_coding
chr5-53199900-53216177	0	0.425663	0.517	0.128	0	Sel1l3	0	protein_coding
chr5-53256283-53283186	0	0.342079	0.663	0.258	0	Smim20	0	protein_coding
chr5-64153339-64213793	0	0.467828	0.873	0.303	0	Tbc1d1	0	protein_coding
chr5-92381058-92397161	0	0.384263	0.57	0.182	0	Art3	0	protein_coding
chr5-111518047-111526159	0	0.446557	0.468	0.108	0	C130026L21Rik	55262	protein_coding
chr5-111526752-111539634	0	0.44936	0.6	0.155	0	C130026L21Rik	41787	protein_coding
chr5-112683453-112774185	0	0.4313	0.743	0.196	0	Myo18b	0	protein_coding
chr5-112818853-112902629	0	0.434281	0.862	0.304	0	Myo18b	0	protein_coding
chr5-114142343-114167131	0	0.442135	0.685	0.175	0	Acacb	0	protein_coding
chr5-114167981-114258731	0	0.365633	0.844	0.385	0	Acacb	0	protein_coding
chr5-116030060-116042515	0	0.425233	0.423	0.093	0	Tmem233	0	protein_coding
chr5-116043981-116053135	0	0.463153	0.35	0.059	0	Tmem233	0	protein_coding
chr5-117775813-117783406	0	0.44827	0.412	0.066	0	Nos1	0	protein_coding
chr5-121996177-122004156	0	0.451246	0.367	0.067	0	Cux2	0	protein_coding
chr5-122290651-122333446	0	0.323919	0.82	0.431	0	Rad9b	0	protein_coding
chr5-123569271-123688945	0	0.32769	0.93	0.6	0	Clip1	0	protein_coding
chr5-124475160-124547735	0	0.310895	0.934	0.595	0	Snrnp35	0	protein_coding
chr5-129868673-129883826	0	0.478273	0.605	0.148	0	Phkg1	0	protein_coding
chr5-130191640-130202044	0	0.452048	0.476	0.093	0	Rabgef1	0	protein_coding
chr5-134107120-134133969	0	0.393763	0.591	0.152	0	Gatsl2	0	protein_coding
chr6-5424973-5452613	0	0.346266	0.604	0.216	0	Asb4	0	protein_coding
chr6-5478288-5519330	0	0.477291	0.926	0.413	0	Pdk4	0	protein_coding
chr6-14750305-14761779	0	0.48148	0.45	0.076	0	Ppp1r3a	0	protein_coding
chr6-24538686-24547033	0	0.449935	0.411	0.075	0	Asb15	0	protein_coding
chr6-42279923-42300638	0	0.41594	0.487	0.127	0	Clcn1	0	protein_coding
chr6-48393780-48421519	0	0.390092	0.622	0.199	0	Krba1	0	protein_coding
chr6-82733299-82776277	0	0.359665	0.867	0.449	0	Hk2	0	protein_coding
chr6-82879086-82893949	0	0.428634	0.477	0.111	0	2310069B03Rik	0	lincRNA
chr6-84222931-84237283	0	0.383276	0.533	0.152	0	Dysf	11870	protein_coding
chr6-87988316-88051352	0	0.365034	0.867	0.455	0	Gm5577	0	protein_coding
chr6-90585836-90650352	0	0.282677	0.897	0.589	0	Aldh1l1	0	protein_coding
chr6-91614887-91623650	0	0.34137	0.476	0.121	0	Slc6a6	60416	protein_coding
chr6-101324835-101346400	0	0.355502	0.493	0.142	0	Pdzrn3	0	protein_coding
chr6-116030277-116079270	0	0.376595	0.751	0.295	0	Tmcc1	0	protein_coding
chr6-121209192-121232028	0	0.505213	0.683	0.165	0	Tuba8	0	protein_coding
chr6-127100609-127112576	0	0.406472	0.488	0.136	0	9630033F20Rik	0	protein_coding
chr6-131351815-131393188	0	0.332768	0.867	0.467	0	Ybx3	0	protein_coding
chr7-19399006-19438689	0	0.607816	0.96	0.295	0	Klc3	0	protein_coding
chr7-28944682-29129277	0	0.439328	0.985	0.693	0	Ryr1	0	protein_coding
chr7-34200454-34249397	0	0.309926	0.804	0.418	0	4931406P16Rik	0	protein_coding
chr7-34615710-34622726	0	0.450398	0.434	0.082	0	Kctd15	16287	protein_coding
chr7-44460406-44561878	0	0.415583	0.964	0.642	0	Nr1h2	0	protein_coding
chr7-46092037-46119480	0	0.513398	0.753	0.171	0	Kcnj11	0	protein_coding
chr7-46199680-46210114	0	0.423454	0.376	0.069	0	Ush1c	0	protein_coding
chr7-46335123-46343221	0	0.376646	0.389	0.074	0	Otog	23688	protein_coding
chr7-46367544-46383009	0	0.449548	0.594	0.118	0	Myod1	0	protein_coding
chr7-46391590-46416826	0	0.535154	0.721	0.163	0	Kcnc1	0	protein_coding
chr7-100454371-100509906	0	0.39791	0.938	0.466	0	Ucp2	0	protein_coding
chr7-102091496-102125550	0	0.453709	0.747	0.205	0	TRPC2	0	protein_coding
chr7-112749521-112768240	0	0.388473	0.595	0.179	0	Tead1	0	protein_coding
chr7-112859921-112898955	0	0.374565	0.669	0.236	0	Tead1	0	protein_coding
chr7-115464970-115483255	0	0.458111	0.578	0.115	0	Sox6	0	protein_coding
chr7-115504854-115516251	0	0.45462	0.454	0.085	0	Sox6	0	protein_coding
chr7-116029209-116041724	0	0.391825	0.689	0.23	0	Sox6	0	protein_coding
chr7-120859784-120928810	0	0.275742	0.804	0.457	0	Eef2k	0	protein_coding
chr7-126245608-126254237	0	0.401172	0.391	0.069	0	Sbk1	18381	protein_coding
chr7-126423036-126507800	0	0.462765	0.986	0.708	0	Atxn2l	0	protein_coding
chr7-126750882-126818031	0	0.251613	0.953	0.751	0	Tbx6	0	protein_coding
chr7-130537274-130559187	0	0.376656	0.649	0.238	0	Nsmce4a	0	protein_coding
chr7-130559845-130591706	0	0.486365	0.708	0.179	0	Nsmce4a	0	protein_coding
chr7-130596104-130684880	0	0.424395	0.981	0.652	0	Tacc2	0	protein_coding
chr7-130685560-130775730	0	0.42878	0.913	0.407	0	Tacc2	0	protein_coding
chr7-142425247-142612665	0	0.467521	0.991	0.816	0	Tnnt3	0	protein_coding
chr8-13199136-13236528	0	0.315244	0.634	0.244	0	Grtp1	0	protein_coding
chr8-13247738-13259082	0	0.433564	0.481	0.099	0	Adprhl1	0	protein_coding
chr8-15054591-15089493	0	0.518303	0.875	0.294	0	Myom2	0	protein_coding
chr8-15095490-15153394	0	0.568204	0.855	0.215	0	Myom2	0	protein_coding
chr8-23130421-23161526	0	0.407884	0.754	0.262	0	Ank1	0	protein_coding
chr8-46192011-46215410	0	0.400592	0.769	0.33	0	Cfap97	0	protein_coding
chr8-54546144-54559031	0	0.419841	0.455	0.091	0	Asb5	0	protein_coding
chr8-54576219-54595476	0	0.497885	0.535	0.109	0	Asb5	0	protein_coding
chr8-72557630-72592808	0	0.394843	0.895	0.422	0	Smim7	0	protein_coding
chr8-82957823-82972017	0	0.443933	0.491	0.107	0	Rnf150	0	protein_coding
chr8-83562161-83601174	0	0.319392	0.833	0.427	0	Tecr	0	protein_coding
chr8-85451785-85468615	0	0.414483	0.488	0.123	0	4921524J17Rik	18943	protein_coding
chr8-85487085-85542672	0	0.45557	0.925	0.419	0	Gpt2	0	protein_coding
chr8-86027931-86044062	0	0.48754	0.512	0.101	0	Phkb	0	protein_coding
chr8-114956031-114966930	0	0.430248	0.49	0.108	0	Wwox	0	protein_coding
chr8-119608687-119646610	0	0.401436	0.762	0.308	0	Kcng4	0	protein_coding
chr8-123866806-123910989	0	0.552982	0.884	0.208	0	Nup133	0	protein_coding
chr9-35195189-35231962	0	0.33538	0.775	0.384	0	Foxred1	0	protein_coding
chr9-41973246-41993688	0	0.438847	0.545	0.135	0	Sorl1	0	protein_coding
chr9-44062900-44100694	0	0.353832	0.928	0.562	0	Usp2	0	protein_coding
chr9-44934586-44949016	0	0.427888	0.535	0.148	0	Ube4a	0	protein_coding
chr9-45132518-45144258	0	0.432567	0.446	0.107	0	Scn4b	0	protein_coding
chr9-59651076-59683199	0	0.323816	0.789	0.394	0	Pkm	0	protein_coding
chr9-65069899-65092140	0	0.425673	0.58	0.165	0	Dpp8	0	protein_coding
chr9-66152014-66190741	0	0.330085	0.641	0.219	0	Dapk2	0	protein_coding
chr9-66191513-66222093	0	0.356373	0.635	0.191	0	Dapk2	0	protein_coding
chr9-66260310-66284426	0	0.313453	0.693	0.287	0	Dapk2	0	protein_coding
chr9-67010744-67064069	0	0.48658	0.927	0.435	0	Tpm1	0	protein_coding
chr9-67185667-67196339	0	0.466785	0.427	0.08	0	Tln2	20747	protein_coding
chr9-67246073-67255765	0	0.474945	0.405	0.072	0	Tln2	0	protein_coding
chr9-72681131-72768003	0	0.335601	0.922	0.551	0	Nedd4	0	protein_coding
chr9-77273625-77295471	0	0.384786	0.471	0.099	0	Mlip	0	protein_coding
chr9-77634076-77642590	0	0.482049	0.47	0.083	0	Klhl31	0	protein_coding
chr9-102503092-102523927	0	0.494185	0.632	0.129	0	Ky	0	protein_coding
chr9-106398935-106422572	0	0.383827	0.645	0.224	0	Rpl29	6881	protein_coding
chr9-108943937-109016278	0	0.316895	0.878	0.48	0	Uqcrc1	0	protein_coding
chr9-110949019-110966563	0	0.385394	0.447	0.098	0	Lrrc2	0	protein_coding
chr9-121748282-121800881	0	0.317067	0.836	0.434	0	Nktr	0	protein_coding
chr10-13980137-14040001	0	0.307917	0.8	0.408	0	Hivep2	0	protein_coding
chr10-21736506-21749108	0	0.438505	0.723	0.222	0	Gm29323	0	lincRNA
chr10-21980742-22015408	0	0.301639	0.873	0.544	0	Sgk1	0	protein_coding
chr10-23174416-23186716	0	0.397396	0.492	0.139	0	Eya4	0	protein_coding
chr10-33080535-33102796	0	0.484138	0.604	0.124	0	Trdn	0	protein_coding
chr10-33268879-33303618	0	0.426614	0.504	0.128	0	Trdn	0	protein_coding
chr10-40278090-40288386	0	0.495312	0.466	0.1	0	Amd1	0	protein_coding
chr10-40289283-40305372	0	0.359092	0.642	0.281	0	Amd1	0	protein_coding
chr10-43737838-43748581	0	0.419725	0.402	0.083	0	F930017D23Rik	106921	protein_coding
chr10-53328330-53380831	0	0.377933	0.825	0.396	0	Pln	0	protein_coding
chr10-61460322-61492849	0	0.359763	0.734	0.298	0	D830039M14Rik	0	protein_coding
chr10-63111179-63139200	0	0.381318	0.482	0.121	0	Mypn	0	protein_coding
chr10-63140526-63205485	0	0.443035	0.792	0.236	0	Mypn	0	protein_coding
chr10-69996997-70034388	0	0.37589	0.539	0.144	0	Ank3	0	protein_coding
chr10-71241432-71260140	0	0.392996	0.461	0.115	0	Ube2d1	0	protein_coding
chr10-75484077-75538244	0	0.270033	0.819	0.477	0	Gucd1	0	protein_coding
chr10-76399294-76424162	0	0.449755	0.549	0.131	0	Pcnt	0	protein_coding
chr10-79642014-79726801	0	0.284912	0.949	0.694	0	Bsg	0	protein_coding
chr10-86803461-86854067	0	0.445926	0.81	0.27	0	Stab2	0	protein_coding
chr10-86970712-86979915	0	0.435718	0.44	0.095	0	Stab2	0	protein_coding
chr10-88570620-88594026	0	0.374249	0.452	0.11	0	Mybpc1	0	protein_coding
chr10-107483740-107505168	0	0.353664	0.624	0.179	0	Myf6	0	protein_coding
chr11-3893220-3918172	0	0.293231	0.766	0.376	0	Dusp18	0	protein_coding
chr11-5785195-5808201	0	0.383237	0.751	0.293	0	Dbnl	0	protein_coding
chr11-31711663-31720239	0	0.406449	0.456	0.115	0	Bod1	39777	protein_coding
chr11-51759768-51784434	0	0.46602	0.688	0.198	0	Sar1b	0	protein_coding
chr11-51785107-51828481	0	0.312429	0.713	0.314	0	Jade2	0	protein_coding
chr11-52357989-52414479	0	0.336623	0.88	0.477	0	Vdac1	0	protein_coding
chr11-54327117-54360836	0	0.437815	0.667	0.179	0	Acsl6	0	protein_coding
chr11-58947639-59004227	0	0.303944	0.876	0.5	0	Obscn	0	protein_coding
chr11-59005942-59147280	0	0.569558	0.984	0.34	0	Obscn	0	protein_coding
chr11-60921230-60959604	0	0.386202	0.829	0.384	0	Map2k3	0	protein_coding
chr11-61014055-61033603	0	0.450818	0.478	0.101	0	Kcnj12	0	protein_coding
chr11-61056814-61077931	0	0.508973	0.624	0.129	0	Kcnj12	0	protein_coding
chr11-67093265-67121605	0	0.548889	0.904	0.229	0	Myh3	0	protein_coding
chr11-67122365-67129732	0	0.45312	0.389	0.065	0	2310065F04Rik	2284	lincRNA
chr11-67135509-67149125	0	0.514872	0.601	0.11	0	2310065F04Rik	15428	lincRNA
chr11-67188735-67273012	0	0.641735	0.975	0.288	0	Myh4	0	protein_coding
chr11-69929624-69954101	0	0.424929	0.81	0.321	0	Slc2a4	0	protein_coding
chr11-72383930-72419753	0	0.356914	0.85	0.398	0	Smtnl2	0	protein_coding
chr11-72434761-72495023	0	0.398486	0.847	0.414	0	Spns2	0	protein_coding
chr11-72580208-72584768	0	0.444589	0.352	0.057	0	Ube2g1	22514	protein_coding
chr11-77790213-77878180	0	0.328185	0.888	0.473	0	Myo18a	0	protein_coding
chr11-79785919-79796700	0	0.441756	0.563	0.134	0	9130204K15Rik	0	lincRNA
chr11-79883021-79892060	0	0.440885	0.419	0.084	0	9130204K15Rik	10626	lincRNA
chr11-88125490-88174694	0	0.275532	0.919	0.598	0	Cuedc1	0	protein_coding
chr11-94118320-94153530	0	0.448687	0.9	0.359	0	Spag9	0	protein_coding
chr11-94171560-94185442	0	0.473207	0.484	0.106	0	B230206L02Rik	15783	processed_transcript
chr11-94204565-94224620	0	0.33506	0.771	0.374	0	Tob1	0	protein_coding
chr11-98365545-98402031	0	0.501535	0.923	0.322	0	Pgap3	0	protein_coding
chr11-106309381-106368460	0	0.489284	0.89	0.296	0	Cd79b	0	protein_coding
chr11-107697681-107720783	0	0.35229	0.502	0.127	0	Cacng1	0	protein_coding
chr11-109011420-109013458	0	0.329333	0.615	0.225	0	Axin2	60636	protein_coding
chr11-120335254-120390372	0	0.302011	0.921	0.625	0	0610009L18Rik	0	protein_coding
chr11-120936729-121007414	0	0.369702	0.933	0.549	0	Slc16a3	0	protein_coding
chr12-3314136-3320727	0	0.426559	0.374	0.071	0	Rab10	4166	protein_coding
chr12-16525262-16622830	0	0.499884	0.971	0.481	0	Lpin1	0	protein_coding
chr12-16629053-16658821	0	0.542082	0.853	0.224	0	Ntsr2	0	protein_coding
chr12-73397959-73417669	0	0.41081	0.696	0.23	0	D830013O20Rik	26513	protein_coding
chr12-76100649-76111689	0	0.414972	0.452	0.093	0	Syne2	0	protein_coding
chr12-81240487-81247756	0	0.41396	0.372	0.069	0	Slc8a3	0	protein_coding
chr12-100387048-100410452	0	0.365632	0.615	0.203	0	Ttc7b	0	protein_coding
chr12-103194976-103226438	0	0.493628	0.651	0.158	0	Prima1	0	protein_coding
chr12-103300366-103394384	0	0.480649	0.966	0.533	0	Fam181a	0	protein_coding
chr12-110955941-110995313	0	0.467984	0.93	0.408	0	Tecpr2	0	protein_coding
chr12-112585764-112659778	0	0.291919	0.935	0.613	0	Adssl1	0	protein_coding
chr13-13982838-14017835	0	0.368798	0.545	0.174	0	Tbce	0	protein_coding
chr13-32686264-32733052	0	0.607146	0.791	0.171	0	Mylk4	0	protein_coding
chr13-32733632-32790687	0	0.650016	0.955	0.26	0	Mylk4	0	protein_coding
chr13-37673881-37683708	0	0.392713	0.438	0.093	0	Rreb1	94691	protein_coding
chr13-45522413-45549663	0	0.440668	0.588	0.143	0	Gmpr	0	protein_coding
chr13-46410518-46435402	0	0.495065	0.729	0.157	0	Rbm24	0	protein_coding
chr13-49126323-49138233	0	0.409364	0.447	0.104	0	Wnk2	0	protein_coding
chr13-49139040-49151630	0	0.468632	0.569	0.129	0	Wnk2	0	protein_coding
chr13-74357754-74365736	0	0.418058	0.415	0.09	0	Ccdc127	0	protein_coding
chr13-75729634-75757348	0	0.38684	0.534	0.158	0	Ell2	0	protein_coding
chr13-91870658-91881129	0	0.484041	0.495	0.094	0	Rasgrf2	0	protein_coding
chr13-93034177-93054273	0	0.432799	0.426	0.093	0	Cmya5	0	protein_coding
chr13-93055273-93103429	0	0.40845	0.633	0.212	0	Cmya5	0	protein_coding
chr13-93134954-93147298	0	0.448436	0.694	0.211	0	Cmya5	0	protein_coding
chr13-109479997-109516646	0	0.461824	0.589	0.155	0	Pde4d	0	protein_coding
chr13-109603411-109654887	0	0.390729	0.715	0.269	0	Pde4d	0	protein_coding
chr13-109742114-109761911	0	0.529549	0.666	0.145	0	Pde4d	0	protein_coding
chr13-109768500-109811058	0	0.389914	0.62	0.202	0	Pde4d	0	protein_coding
chr13-109891627-109963004	0	0.564268	0.969	0.357	0	Pde4d	0	protein_coding
chr13-113659249-113664358	0	0.398445	0.376	0.072	0	Hspb3	0	protein_coding
chr14-23873215-23887419	0	0.392686	0.542	0.152	0	Kcnma1	0	protein_coding
chr14-32676047-32689998	0	0.475668	0.571	0.114	0	3425401B19Rik	0	protein_coding
chr14-32696616-32712143	0	0.444992	0.524	0.106	0	Gm28651	9099	lincRNA
chr14-34519816-34606685	0	0.431371	0.961	0.536	0	Opn4	0	protein_coding
chr14-54709093-54762951	0	0.372493	0.804	0.333	0	Cebpe	0	protein_coding
chr14-54764751-54784665	0	0.403722	0.527	0.157	0	Slc7a8	0	protein_coding
chr14-61324937-61336043	0	0.375168	0.506	0.142	0	Ebpl	3719	protein_coding
chr14-70536182-70568319	0	0.356076	0.829	0.432	0	Hr	0	protein_coding
chr14-70568962-70607023	0	0.313994	0.854	0.488	0	Hr	0	protein_coding
chr15-25754245-25818673	0	0.314197	0.787	0.365	0	Myo10	0	protein_coding
chr15-25938658-25998444	0	0.335132	0.851	0.432	0	Fam134b	0	protein_coding
chr15-27461830-27562856	0	0.368771	0.933	0.524	0	Ank	0	protein_coding
chr15-27563370-27607860	0	0.32851	0.707	0.302	0	Otulin	0	protein_coding
chr15-41860920-41872502	0	0.41699	0.459	0.103	0	Abra	0	protein_coding
chr15-58164742-58223273	0	0.40368	0.912	0.412	0	Fbxo32	0	protein_coding
chr15-58282304-58294829	0	0.384754	0.394	0.074	0	Gm15943	0	processed_transcript
chr15-58317498-58329432	0	0.463435	0.518	0.108	0	Klhl38	0	protein_coding
chr15-73714418-73771200	0	0.314758	0.873	0.497	0	Ptp4a3	0	protein_coding
chr15-77002908-77033113	0	0.330859	0.726	0.309	0	Mb	0	protein_coding
chr15-78155005-78213396	0	0.460082	0.922	0.474	0	Pvalb	0	protein_coding
chr15-78237054-78256084	0	0.419255	0.594	0.167	0	Ncf4	0	protein_coding
chr15-79722403-79757709	0	0.339394	0.828	0.398	0	Sun2	0	protein_coding
chr15-80748335-80769702	0	0.394398	0.492	0.142	0	Tnrc6b	0	protein_coding
chr15-81791726-81865885	0	0.275539	0.975	0.806	0	Tef	0	protein_coding
chr15-81866594-81931232	0	0.302757	0.881	0.513	0	Phf5a	0	protein_coding
chr15-97161156-97172372	0	0.444505	0.485	0.105	0	Amigo2	71701	protein_coding
chr15-98103277-98146559	0	0.54559	0.923	0.331	0	Pfkm	0	protein_coding
chr15-101169142-101305398	0	0.283905	0.982	0.843	0	Atg101	0	protein_coding
chr16-4026010-4050261	0	0.407572	0.479	0.125	0	Dnase1	0	protein_coding
chr16-4472398-4524473	0	0.345788	0.872	0.457	0	Srl	0	protein_coding
chr16-5151538-5163017	0	0.427976	0.404	0.086	0	Sec14l5	0	protein_coding
chr16-7066640-7237296	0	0.487655	0.971	0.427	0	Rbfox1	0	protein_coding
chr16-7237840-7292240	0	0.442021	0.691	0.192	0	Rbfox1	0	protein_coding
chr16-7315468-7368202	0	0.456128	0.62	0.154	0	Rbfox1	0	protein_coding
chr16-36984898-37001880	0	0.433901	0.545	0.11	0	Fbxo40	0	protein_coding
chr16-44194547-44230085	0	0.383247	0.653	0.188	0	Gm608	0	protein_coding
chr16-57343777-57371460	0	0.318801	0.698	0.304	0	Filip1l	0	protein_coding
chr16-86008745-86016261	0	0.435899	0.362	0.061	0	Adamts5	107619	protein_coding
chr16-89606870-89610552	0	0.481479	0.393	0.07	0	Krtap11-1	35686	protein_coding
chr16-93727141-93740393	0	0.413333	0.464	0.111	0	Dopey2	0	protein_coding
chr16-96218104-96232868	0	0.446516	0.483	0.091	0	Sh3bgr	0	protein_coding
chr16-97838932-97908516	0	0.417241	0.905	0.435	0	C2cd2	0	protein_coding
chr16-97909299-97932166	0	0.365714	0.737	0.303	0	C2cd2	0	protein_coding
chr17-24713280-24748533	0	0.26739	0.833	0.503	0	Rpl3l	0	protein_coding
chr17-39842770-39849055	0	0.368894	0.983	0.73	0	Gm26917	0	processed_transcript
chr17-44211339-44220613	0	0.43218	0.393	0.07	0	Clic5	0	protein_coding
chr17-45690635-45712612	0	0.426447	0.592	0.16	0	Mrpl14	0	protein_coding
chr17-45717929-45738523	0	0.364057	0.708	0.306	0	1600014C23Rik	0	protein_coding
chr17-45902099-45917960	0	0.398396	0.446	0.107	0	Vegfa	99032	protein_coding
chr17-46008854-46043378	0	0.308351	0.775	0.415	0	Vegfa	0	protein_coding
chr17-47724043-47798699	0	0.265432	0.916	0.611	0	Tfeb	0	protein_coding
chr17-48414285-48441458	0	0.456253	0.666	0.172	0	Oard1	0	protein_coding
chr17-56061059-56144689	0	0.349426	0.981	0.727	0	Plin4	0	protein_coding
chr17-66487499-66526043	0	0.369407	0.73	0.288	0	Rab12	0	protein_coding
chr17-67622893-67644546	0	0.405554	0.749	0.269	0	Lrrc30	0	protein_coding
chr17-71029140-71138333	0	0.46385	0.921	0.369	0	Myom1	0	protein_coding
chr17-71688514-71699618	0	0.442026	0.475	0.104	0	Fam179a	0	protein_coding
chr17-71714574-71722072	0	0.449768	0.384	0.073	0	Fam179a	0	protein_coding
chr17-79329533-79359473	0	0.37077	0.671	0.257	0	Cdc42ep3	0	protein_coding
chr17-79973152-79997541	0	0.34108	0.636	0.229	0	Hnrnpll	31945	protein_coding
chr17-87306248-87355377	0	0.262636	0.829	0.489	0	Ttc7	0	protein_coding
chr18-4985247-5110008	0	0.294932	0.943	0.64	0	Svil	0	protein_coding
chr18-10771878-10802994	0	0.539677	0.814	0.215	0	Mib1	0	protein_coding
chr18-12160836-12244029	0	0.270271	0.884	0.611	0	3110002H16Rik	0	protein_coding
chr18-36341660-36378522	0	0.399002	0.659	0.217	0	Cystm1	0	protein_coding
chr18-36379036-36394805	0	0.422953	0.542	0.143	0	Cystm1	0	protein_coding
chr18-44310396-44327103	0	0.509	0.546	0.098	0	Myot	6970	protein_coding
chr18-44331799-44361607	0	0.596084	0.841	0.159	0	Myot	0	protein_coding
chr18-57478643-57493264	0	0.419434	0.529	0.113	0	4930511M06Rik	0	processed_transcript
chr18-60567302-60655066	0	0.260724	0.933	0.649	0	Synpo	0	protein_coding
chr18-65345056-65372775	0	0.353504	0.46	0.106	0	Alpk2	0	protein_coding
chr18-77760514-77814233	0	0.285291	0.795	0.426	0	Atp5a1	0	protein_coding
chr19-4846666-4884424	0	0.48723	0.896	0.373	0	Zdhhc24	0	protein_coding
chr19-5777026-5861164	0	0.269821	0.985	0.887	0	Frmd8	0	protein_coding
chr19-6330005-6425344	0	0.301608	0.975	0.778	0	Men1	0	protein_coding
chr19-21325473-21333186	0	0.436246	0.42	0.079	0	Zfand5	43183	protein_coding
chr19-27167407-27184989	0	0.36588	0.563	0.168	0	Vldlr	31494	protein_coding
chr19-36724682-36741781	0	0.439865	0.79	0.311	0	Ppp1r3c	0	protein_coding
chr19-36771517-36784493	0	0.48871	0.521	0.099	0	Ppp1r3c	34863	protein_coding
chr19-41595032-41624838	0	0.393355	0.592	0.151	0	Slit1	0	protein_coding
chr19-45226297-45246427	0	0.3843	0.645	0.217	0	Lbx1	0	protein_coding
chr19-45305872-45313884	0	0.41038	0.478	0.132	0	Gm29593	0	lincRNA
chr19-46611874-46673293	0	0.365969	0.9	0.486	0	Wbp1l	0	protein_coding
chr19-53722955-53734235	0	0.507746	0.545	0.094	0	Rbm20	0	protein_coding
chr19-53744551-53769850	0	0.412517	0.561	0.152	0	Rbm20	0	protein_coding
chr19-55111989-55124265	0	0.440319	0.484	0.101	0	Gpam	12537	protein_coding
chr19-56282315-56410018	0	0.389002	0.928	0.483	0	Habp2	0	protein_coding
chrX-7655786-7667806	0	0.41633	0.532	0.158	0	Prickle3	0	protein_coding
chrX-102596302-102648192	0	0.534359	0.807	0.253	0	Phka1	0	protein_coding
chr3-32842373-32857538	9.88131e-324	0.415986	0.4	0.083	2.04363e-318	Usp13	0	protein_coding
chr8-12770519-12777929	9.88131e-324	0.427851	0.412	0.095	2.04363e-318	Atp11a	0	protein_coding
chr8-111616906-111632063	9.88131e-324	0.355167	0.542	0.176	2.04363e-318	Znrf1	0	protein_coding
chr5-15965169-15977206	1.4822e-323	0.395114	0.415	0.095	3.06545e-318	Cacna2d1	0	protein_coding
chr10-107561032-107571435	1.4822e-323	0.363841	0.384	0.076	3.06545e-318	Ptprq	0	protein_coding
chr18-61495771-61512391	2.02567e-322	0.368223	0.514	0.153	4.18945e-317	Arhgef37	0	protein_coding
chr9-67128860-67141615	3.45846e-322	0.379176	0.388	0.075	7.15272e-317	Tln2	75471	protein_coding
chr3-116349067-116393194	4.79738e-321	0.355759	0.581	0.212	9.92184e-316	Cdc14a	0	protein_coding
chr8-45882955-45897738	7.2183e-321	0.37716	0.436	0.106	1.49287e-315	Pdlim3	0	protein_coding
chr4-141673936-141732317	2.21687e-320	0.271471	0.767	0.417	4.58489e-315	Ddi2	0	protein_coding
chr9-54592402-54609965	1.56347e-319	0.40394	0.436	0.106	3.23354e-314	Idh3a	0	protein_coding
chr17-79834910-79870746	6.71998e-319	0.343279	0.604	0.242	1.38981e-313	Atl2	0	protein_coding
chr2-77305906-77319377	7.00066e-319	0.354534	0.506	0.157	1.44786e-313	Gm13943	0	lincRNA
chr1-85754785-85760925	9.09768e-319	0.418527	0.355	0.062	1.88156e-313	A630001G21Rik	0	protein_coding
chr9-25385185-25391150	1.05508e-318	0.424002	0.381	0.077	2.18209e-313	Sept7	76613	protein_coding
chr9-47767414-47775585	1.33195e-318	0.419654	0.365	0.069	2.75471e-313	Cadm1	0	protein_coding
chr17-7136622-7144445	3.3889e-318	0.418418	0.345	0.063	7.00885e-313	Rps6ka2	25669	protein_coding
chr2-35599718-35630642	2.08321e-317	0.354434	0.593	0.209	4.30845e-312	Dab2ip	0	protein_coding
chr18-24748792-24754467	2.68956e-317	0.406303	0.332	0.053	5.5625e-312	Fhod3	0	protein_coding
chr18-65163844-65179198	4.79523e-317	0.412274	0.433	0.107	9.91741e-312	Nedd4l	0	protein_coding
chr13-68950798-68962411	7.32868e-317	0.387368	0.37	0.072	1.5157e-311	Adcy2	0	protein_coding
chrX-150587391-150599480	1.12607e-316	0.419569	0.44	0.117	2.32892e-311	Pfkfb1	0	protein_coding
chr12-76706962-76711693	2.37369e-316	0.412109	0.402	0.089	4.90922e-311	Sptb	0	protein_coding
chr10-69934319-69958200	4.154e-316	0.364729	0.537	0.169	8.59123e-311	Ank3	0	protein_coding
chr3-97863907-97872252	1.05094e-315	0.408897	0.363	0.069	2.17354e-310	Pde4dip	0	protein_coding
chr13-109713692-109741496	3.46243e-314	0.397428	0.478	0.135	7.16094e-309	Pde4d	0	protein_coding
chr7-112191020-112195487	5.6929e-314	0.437405	0.37	0.072	1.17739e-308	Mical2	30368	protein_coding
chr6-5399247-5417994	5.77773e-314	0.377439	0.464	0.129	1.19494e-308	Asb4	0	protein_coding
chr1-92096635-92119986	1.44436e-313	0.300515	0.661	0.282	2.9872e-308	Hdac4	0	protein_coding
chr2-172471191-172479042	8.84974e-313	0.395021	0.435	0.109	1.83029e-307	Fam209	0	protein_coding
chr5-89143834-89152156	9.91936e-313	0.437558	0.361	0.068	2.0515e-307	Slc4a4	0	protein_coding
chr2-163457725-163474760	3.01452e-312	0.351807	0.57	0.204	6.23457e-307	Fitm2	0	protein_coding
chr6-83844553-83853934	3.59411e-312	0.433039	0.333	0.053	7.43327e-307	Paip2b	12811	protein_coding
chr10-76340908-76395905	2.51761e-311	0.316173	0.67	0.301	5.20688e-306	Dip2a	0	protein_coding
chr13-109813647-109835240	2.56564e-311	0.342595	0.591	0.221	5.30621e-306	Pde4d	0	protein_coding
chr17-15457324-15464186	7.73391e-311	0.405557	0.364	0.073	1.59951e-305	Psmb1	11534	protein_coding
chr11-72495561-72510360	1.87525e-310	0.413531	0.409	0.093	3.87835e-305	Spns3	0	protein_coding
chr6-84185761-84222222	1.63511e-309	0.324422	0.62	0.24	3.38169e-304	Dysf	0	protein_coding
chr10-53418047-53426875	2.76214e-309	0.413469	0.392	0.085	5.71261e-304	Cep85l	38195	protein_coding
chr9-75249604-75264423	2.85914e-309	0.389436	0.43	0.106	5.91322e-304	Myo5c	0	protein_coding
chr10-40325848-40330996	1.60966e-308	0.438849	0.37	0.077	3.32908e-303	Cdk19	18311	protein_coding
chr4-130294032-130302846	3.20433e-308	0.401016	0.364	0.071	6.62714e-303	Gm10570	5315	protein_coding
chr10-22292765-22309660	4.68042e-308	0.359422	0.474	0.126	9.67994e-303	Raet1e	0	protein_coding
chr5-150911867-150917994	6.96467e-308	0.419839	0.362	0.07	1.44042e-302	Kl	34612	protein_coding
chr18-65288631-65336371	9.19355e-308	0.319484	0.579	0.21	1.90139e-302	Alpk2	0	protein_coding
chr14-23834693-23842152	1.11107e-307	0.423478	0.363	0.071	2.2979e-302	Kcnma1	0	protein_coding
chr7-45325026-45344015	1.44547e-307	0.337668	0.589	0.214	2.98949e-302	Ppfia3	0	protein_coding
chr5-146259980-146261569	1.98076e-307	0.353692	0.448	0.118	4.09657e-302	Cdk8	0	protein_coding
chr4-148897762-148921692	1.12254e-306	0.332429	0.529	0.167	2.32162e-301	Casz1	0	protein_coding
chr9-75230793-75239911	4.96386e-306	0.426527	0.367	0.073	1.02662e-300	Myo5c	0	protein_coding
chr1-53037029-53040255	1.21704e-305	0.467566	0.33	0.054	2.51706e-300	1700019D03Rik	16849	protein_coding
chr13-51830501-51856206	1.69212e-305	0.272459	0.805	0.478	3.49961e-300	Gadd45g	0	protein_coding
chr3-51216506-51239943	1.88029e-305	0.308418	0.687	0.318	3.88878e-300	Ccrn4l	0	protein_coding
chr5-138986155-139000282	2.63032e-304	0.339082	0.575	0.208	5.43997e-299	Pdgfa	0	protein_coding
chr15-97172886-97198456	3.50307e-304	0.380362	0.508	0.153	7.24498e-299	Amigo2	45617	protein_coding
chr15-78224546-78232921	5.58798e-303	0.439571	0.335	0.06	1.15569e-297	Ncf4	11879	protein_coding
chr2-173078834-173091754	1.41835e-301	0.36782	0.473	0.132	2.9334e-296	Ctcfl	1854	protein_coding
chr15-96998913-97024298	3.85748e-301	0.34581	0.562	0.203	7.97796e-296	Slc38a4	0	protein_coding
chr15-98147688-98156373	6.40922e-301	0.407041	0.371	0.078	1.32554e-295	Asb8	0	protein_coding
chr7-46604104-46619749	1.05904e-300	0.371755	0.449	0.122	2.19029e-295	Sergef	0	protein_coding
chr13-92878865-92885923	1.37901e-300	0.369742	0.498	0.153	2.85205e-295	Mtx3	20634	protein_coding
chr5-120124900-120154940	3.76537e-300	0.355591	0.514	0.162	7.78747e-295	Rbm19	0	protein_coding
chr14-61250749-61261756	9.77882e-300	0.39112	0.333	0.059	2.02244e-294	Sgcg	0	protein_coding
chr10-117017842-117035764	1.42923e-299	0.348997	0.429	0.108	2.9559e-294	Best3	0	protein_coding
chr1-134928254-134958399	1.51427e-299	0.30482	0.673	0.312	3.13179e-294	Ppp1r12b	0	protein_coding
chr11-102490797-102499232	8.87583e-299	0.410607	0.365	0.074	1.83568e-293	Gpatch8	0	protein_coding
chr3-32862403-32872967	1.95777e-298	0.429449	0.342	0.062	4.04903e-293	Usp13	0	protein_coding
chr1-135759432-135785482	2.01039e-298	0.269624	0.729	0.384	4.15785e-293	Phlda3	0	protein_coding
chr13-51856879-51884702	4.35435e-298	0.318472	0.681	0.31	9.00558e-293	Gadd45g	8410	protein_coding
chr12-100806401-100812226	7.37849e-298	0.411122	0.382	0.079	1.526e-292	9030617O03Rik	0	protein_coding
chr12-17217727-17228331	9.68554e-298	0.38386	0.372	0.078	2.00314e-292	Pdia6	38213	protein_coding
chr3-145787418-145792867	1.67234e-297	0.414987	0.336	0.061	3.4587e-292	Ddah1	0	protein_coding
chr16-96198028-96204093	2.09999e-297	0.384805	0.42	0.104	4.34316e-292	Sh3bgr	0	protein_coding
chr18-61529600-61539492	1.08895e-296	0.385395	0.477	0.138	2.25214e-291	Arhgef37	0	protein_coding
chr7-112221782-112277242	3.96738e-296	0.287242	0.725	0.388	8.20526e-291	Mical2	0	protein_coding
chr5-117799917-117809525	2.1172e-295	0.412119	0.333	0.059	4.37876e-290	Nos1	0	protein_coding
chr18-32338851-32346183	1.38386e-294	0.391789	0.354	0.068	2.86207e-289	A830052D11Rik	12873	lincRNA
chr13-37557005-37563969	7.05955e-294	0.365362	0.407	0.095	1.46004e-288	Gm29590	44930	lincRNA
chr4-118129098-118162786	9.52743e-294	0.294959	0.697	0.323	1.97044e-288	Kdm4a	0	protein_coding
chr15-75773986-75792698	2.42992e-293	0.371535	0.465	0.129	5.02552e-288	Zc3h3	0	protein_coding
chr19-41577061-41593622	3.8976e-293	0.399803	0.395	0.09	8.06093e-288	Gm340	0	protein_coding
chr14-23995268-24009673	6.48926e-293	0.382364	0.44	0.115	1.3421e-287	Kcnma1	0	protein_coding
chr1-152166818-152173053	1.35218e-292	0.406713	0.341	0.067	2.79655e-287	1700025G04Rik	76692	protein_coding
chr9-107639136-107671869	2.24071e-292	0.320429	0.643	0.293	4.6342e-287	Slc38a3	0	protein_coding
chr8-26712666-26719304	3.45935e-292	0.384834	0.334	0.063	7.15456e-287	2310008N11Rik	95288	lincRNA
chr15-96911476-96918681	4.16899e-292	0.362793	0.325	0.057	8.62223e-287	Slc38a4	76141	protein_coding
chr2-132683677-132706057	1.17637e-291	0.336733	0.593	0.233	2.43295e-286	1110034G24Rik	0	protein_coding
chr12-85429318-85439727	2.95785e-291	0.394462	0.428	0.114	6.11736e-286	Fos	34162	protein_coding
chr10-21402411-21408670	4.74679e-291	0.387342	0.343	0.062	9.81721e-286	Aldh8a1	5825	protein_coding
chr15-58295719-58305320	1.85311e-287	0.40696	0.334	0.063	3.83256e-282	Gm15943	0	processed_transcript
chr5-112789423-112818166	2.56507e-287	0.354751	0.387	0.09	5.30502e-282	Myo18b	0	protein_coding
chr12-3384003-3403918	9.33729e-287	0.3667	0.454	0.128	1.93112e-281	Kif3c	0	protein_coding
chr5-53168334-53179008	2.23954e-286	0.427292	0.344	0.066	4.63178e-281	Sel1l3	0	protein_coding
chr16-18599567-18609263	2.02432e-285	0.377139	0.368	0.076	4.18666e-280	Gp1bb	11055	protein_coding
chr7-120815167-120825319	2.03496e-285	0.400999	0.369	0.08	4.20866e-280	Vwa3a	9424	protein_coding
chr14-101835302-101846828	2.53135e-285	0.36073	0.412	0.103	5.23529e-280	Lmo7	0	protein_coding
chr9-67076540-67080706	4.05373e-285	0.397415	0.297	0.047	8.38385e-280	Tpm1	27133	protein_coding
chr2-127293276-127302707	1.7971e-284	0.365741	0.357	0.075	3.71672e-279	Stard7	0	protein_coding
chr2-60705028-60725085	6.0939e-284	0.314641	0.587	0.232	1.26033e-278	Itgb6	0	protein_coding
chr2-51798391-51804319	9.3662e-284	0.415406	0.297	0.048	1.9371e-278	Gm13490	66381	lincRNA
chr17-29881930-29898889	1.15742e-283	0.364892	0.506	0.168	2.39374e-278	Mdga1	0	protein_coding
chr12-3346558-3355631	1.15765e-283	0.3921	0.358	0.072	2.39424e-278	Gm26520	0	lincRNA
chr3-69540955-69554579	1.55964e-283	0.405413	0.374	0.083	3.22561e-278	Ppm1l	0	protein_coding
chr12-83537276-83563070	2.42249e-283	0.356349	0.502	0.158	5.01015e-278	Zfyve1	0	protein_coding
chr6-71258479-71264437	3.26158e-283	0.387361	0.303	0.048	6.74554e-278	Smyd1	0	protein_coding
chr5-135103956-135114587	1.26396e-282	0.35581	0.487	0.152	2.6141e-277	Mlxipl	0	protein_coding
chr16-77073271-77083355	2.67412e-282	0.391949	0.364	0.078	5.53057e-277	Usp25	0	protein_coding
chr9-31576426-31579888	4.32467e-281	0.425534	0.322	0.06	8.9442e-276	Tmem45b	112187	protein_coding
chr16-24236129-24240673	4.61159e-281	0.355601	0.463	0.138	9.5376e-276	1110054M08Rik	150938	lincRNA
chr11-6023680-6039326	1.01998e-280	0.344941	0.464	0.135	2.10951e-275	Camk2b	0	protein_coding
chr13-93398262-93402341	1.05071e-279	0.422257	0.306	0.052	2.17306e-274	Homer1	0	protein_coding
chr7-3419947-3427939	1.35743e-278	0.400405	0.316	0.054	2.80741e-273	Cacng6	0	protein_coding
chr5-116073646-116084888	1.8635e-278	0.414801	0.34	0.067	3.85406e-273	Tmem233	0	protein_coding
chr6-14705478-14715902	5.21169e-278	0.427059	0.318	0.056	1.07787e-272	Ppp1r3a	0	protein_coding
chr19-27209629-27241631	5.89616e-278	0.292147	0.665	0.306	1.21943e-272	Vldlr	0	protein_coding
chr5-127582035-127621740	8.18055e-278	0.272751	0.67	0.323	1.69188e-272	Slc15a4	0	protein_coding
chr2-132636730-132641716	2.5481e-277	0.413397	0.307	0.052	5.26992e-272	AU019990	0	lincRNA
chr2-35579725-35599094	2.87186e-277	0.345775	0.544	0.19	5.93952e-272	Dab2ip	0	protein_coding
chr11-88836168-88858941	5.11086e-277	0.342217	0.511	0.169	1.05702e-271	Akap1	0	protein_coding
chr8-45827913-45835709	1.04411e-276	0.391246	0.323	0.057	2.1594e-271	Sorbs2	6	protein_coding
chr19-53783873-53811698	1.30394e-276	0.330853	0.55	0.202	2.69677e-271	Rbm20	0	protein_coding
chr18-65373947-65383636	2.38062e-276	0.360684	0.342	0.068	4.92355e-271	Alpk2	0	protein_coding
chr10-84934365-84941689	3.61616e-276	0.413973	0.342	0.068	7.47886e-271	Ric8b	0	protein_coding
chr11-90043332-90049049	5.96532e-276	0.404739	0.323	0.061	1.23373e-270	Tmem100	6823	protein_coding
chr2-32077814-32116300	8.41905e-276	0.282082	0.733	0.368	1.74121e-270	Ppapdc3	0	protein_coding
chr18-65388435-65398786	1.62053e-274	0.404933	0.345	0.066	3.35154e-269	Alpk2	0	protein_coding
chr4-120609595-120618434	1.96565e-274	0.38767	0.37	0.082	4.06531e-269	Gm8439	0	protein_coding
chr18-42106518-42114049	2.8661e-274	0.361053	0.307	0.052	5.92761e-269	Sh3rf2	0	protein_coding
chr17-44185486-44195334	3.59911e-274	0.395057	0.398	0.096	7.44361e-269	Clic5	0	protein_coding
chr17-45809409-45820312	5.66371e-274	0.338555	0.562	0.21	1.17136e-268	F630040K05Rik	20814	lincRNA
chr17-26003696-26026420	1.42694e-273	0.360674	0.49	0.161	2.95117e-268	Rab11fip3	0	protein_coding
chr19-14222781-14228510	1.65249e-273	0.41201	0.322	0.058	3.41764e-268	Tle4	219561	protein_coding
chr9-30443101-30450329	1.75893e-273	0.413022	0.37	0.078	3.63779e-268	Snx19	0	protein_coding
chr6-55125259-55133828	5.41917e-273	0.385512	0.347	0.071	1.12078e-267	Crhr2	0	protein_coding
chr10-84558302-84572601	1.41893e-272	0.383257	0.387	0.093	2.93461e-267	Tcp11l2	4024	protein_coding
chr9-102491016-102501342	2.15456e-272	0.374824	0.359	0.082	4.45601e-267	Ky	4407	protein_coding
chr3-96522109-96534852	3.68558e-272	0.347087	0.377	0.087	7.62244e-267	Hfe2	0	protein_coding
chr1-40794881-40813744	4.32284e-272	0.3576	0.423	0.114	8.94041e-267	Tmem182	0	protein_coding
chr6-71750841-71759418	5.09829e-272	0.362385	0.345	0.069	1.05442e-266	Reep1	0	protein_coding
chr10-40628007-40633066	5.61814e-272	0.398525	0.335	0.066	1.16193e-266	Ddo	0	protein_coding
chr6-82860241-82865943	8.08339e-272	0.35718	0.461	0.14	1.67179e-266	2310069B03Rik	11920	lincRNA
chr2-142874509-142886152	2.03436e-271	0.389139	0.385	0.091	4.20742e-266	Kif16b	0	protein_coding
chr16-29207374-29212036	2.25216e-271	0.394903	0.334	0.064	4.65788e-266	Hrasls	0	protein_coding
chr13-12253022-12302525	4.08386e-271	0.296494	0.645	0.31	8.44616e-266	Actn2	0	protein_coding
chr17-26061914-26073421	5.20151e-271	0.356805	0.5	0.167	1.07577e-265	Rab11fip3	0	protein_coding
chr2-71345842-71362845	8.94982e-271	0.378913	0.403	0.101	1.85098e-265	Slc25a12	0	protein_coding
chr11-90627165-90654797	5.76554e-270	0.307951	0.616	0.27	1.19242e-264	Tom1l1	0	protein_coding
chr11-60974846-60984117	3.81942e-269	0.411665	0.346	0.072	7.89925e-264	Map2k3	22034	protein_coding
chr3-32917282-32946826	4.17914e-269	0.382847	0.409	0.103	8.64321e-264	Usp13	0	protein_coding
chr11-88433979-88455988	4.7716e-269	0.366559	0.402	0.101	9.86853e-264	Msi2	0	protein_coding
chr4-140919748-140933033	5.29701e-269	0.393156	0.369	0.083	1.09552e-263	Padi2	0	protein_coding
chr3-146848812-146855212	6.30454e-269	0.381394	0.384	0.092	1.30389e-263	Ttll7	0	protein_coding
chr11-72373229-72383415	6.73795e-268	0.341388	0.413	0.111	1.39353e-262	Smtnl2	5748	protein_coding
chrX-106193090-106203237	7.24582e-268	0.420985	0.321	0.063	1.49857e-262	Pgk1	0	protein_coding
chr5-150292231-150308239	1.29373e-267	0.357111	0.427	0.114	2.67566e-262	Fry	0	protein_coding
chr7-100004887-100018182	5.31974e-267	0.32863	0.468	0.142	1.10022e-261	Chrdl2	0	protein_coding
chr14-23888238-23905906	5.85309e-267	0.372851	0.402	0.104	1.21052e-261	Kcnma1	0	protein_coding
chr1-183930233-183932667	7.31189e-267	0.425929	0.29	0.046	1.51223e-261	RP24-187H3.2	1002	lincRNA
chr9-102400750-102411457	9.02398e-267	0.368037	0.35	0.073	1.86632e-261	Gm26846	46055	lincRNA
chr10-71278444-71295785	1.25846e-266	0.330179	0.524	0.187	2.60272e-261	Ube2d1	0	protein_coding
chr13-46500092-46511283	3.45351e-266	0.36571	0.371	0.086	7.14249e-261	Cap2	0	protein_coding
chr7-46835072-46863149	4.01965e-266	0.285928	0.701	0.356	8.31335e-261	Ldhc	0	protein_coding
chr4-150086152-150116000	1.0444e-265	0.293226	0.679	0.334	2.16001e-260	Gpr157	0	protein_coding
chr1-89991986-90006881	3.51366e-265	0.402847	0.342	0.071	7.26687e-260	Asb18	0	protein_coding
chr18-23409749-23420597	1.21616e-264	0.363878	0.359	0.08	2.51523e-259	Dtna	0	protein_coding
chr5-121169152-121198689	1.27899e-264	0.302188	0.639	0.29	2.64518e-259	Ptpn11	0	protein_coding
chr10-3410754-3419357	1.36236e-264	0.382318	0.338	0.069	2.81761e-259	Ppp1r14c	0	protein_coding
chr5-32348127-32354774	1.38323e-263	0.395162	0.351	0.078	2.86077e-258	Plb1	0	protein_coding
chr11-104265633-104283190	4.3301e-263	0.336125	0.418	0.111	8.95544e-258	Mapt	0	protein_coding
chr2-35556328-35573107	8.20259e-263	0.353955	0.47	0.142	1.69644e-257	Dab2ip	0	protein_coding
chr1-155119814-155127733	6.2991e-262	0.360628	0.416	0.116	1.30277e-256	Mr1	0	protein_coding
chr10-53298934-53316793	9.86013e-262	0.389182	0.37	0.088	2.03925e-256	Cep85l	0	protein_coding
chr14-26890199-26898385	1.61155e-261	0.407442	0.316	0.06	3.33297e-256	Asb14	0	protein_coding
chr19-36746018-36751160	5.08241e-261	0.438028	0.327	0.066	1.05113e-255	Ppp1r3c	9364	protein_coding
chr7-81563319-81568981	6.19217e-261	0.395345	0.3	0.052	1.28065e-255	Fsd2	0	protein_coding
chr14-22625147-22628858	7.20987e-261	0.406056	0.309	0.057	1.49113e-255	1700112E06Rik	0	protein_coding
chr1-92007876-92024588	1.69042e-260	0.349552	0.419	0.12	3.4961e-255	Hdac4	0	protein_coding
chr10-95772281-95776305	2.38003e-259	0.407766	0.319	0.063	4.92234e-254	4732465J04Rik	0	lincRNA
chr12-17541693-17560640	3.39332e-259	0.291492	0.651	0.328	7.018e-254	Odc1	0	protein_coding
chr6-91065699-91071037	3.69398e-259	0.396804	0.302	0.054	7.63981e-254	Nup210	0	protein_coding
chr10-123114132-123121542	6.85046e-258	0.389717	0.315	0.06	1.4168e-252	Usp15	0	protein_coding
chr10-40104961-40120697	9.02793e-258	0.340927	0.501	0.176	1.86714e-252	Slc16a10	0	protein_coding
chr8-85857176-85864073	9.97152e-258	0.408495	0.315	0.061	2.06229e-252	Phkb	0	protein_coding
chr9-42089795-42105457	7.29998e-257	0.361847	0.447	0.129	1.50977e-251	Sorl1	0	protein_coding
chrX-102513248-102526773	7.40421e-257	0.424363	0.28	0.049	1.53132e-251	Phka1	0	protein_coding
chr6-115772149-115785860	8.75867e-257	0.368989	0.394	0.101	1.81145e-251	Cand2	0	protein_coding
chr8-86797135-86802497	3.19715e-256	0.389737	0.315	0.058	6.61229e-251	N4bp1	38641	protein_coding
chr7-46820907-46834497	5.87783e-256	0.37808	0.431	0.122	1.21564e-250	Gtf2h1	0	protein_coding
chr3-103089198-103108273	9.06394e-256	0.346255	0.475	0.167	1.87459e-250	Ampd1	0	protein_coding
chr4-49558053-49561412	2.50091e-255	0.413	0.309	0.058	5.17234e-250	Aldob	8506	protein_coding
chr1-179578348-179593627	6.2061e-255	0.370266	0.401	0.108	1.28353e-249	Cnst	0	protein_coding
chr6-128263419-128266910	6.81987e-255	0.372659	0.312	0.065	1.41047e-249	Tead4	0	protein_coding
chr8-54569008-54575471	9.40138e-255	0.413478	0.307	0.057	1.94437e-249	Asb5	0	protein_coding
chr14-20428588-20437412	1.0954e-254	0.384026	0.336	0.069	2.26548e-249	Cfap70	0	protein_coding
chr5-88924955-88943794	1.12166e-254	0.321215	0.574	0.227	2.31979e-249	Slc4a4	0	protein_coding
chr15-84129793-84136004	1.72264e-254	0.364004	0.456	0.143	3.56274e-249	Pnpla5	6617	protein_coding
chr16-5180218-5192385	3.58246e-254	0.395776	0.363	0.087	7.40916e-249	Sec14l5	0	protein_coding
chr8-48687086-48692176	3.62539e-254	0.384739	0.323	0.065	7.49796e-249	Tenm3	0	protein_coding
chr5-67792432-67805207	4.83227e-254	0.390069	0.37	0.088	9.994e-249	Atp8a1	0	protein_coding
chr18-77222556-77228235	2.06632e-253	0.387491	0.281	0.044	4.27352e-248	St8sia5	0	protein_coding
chr7-99620559-99636909	3.59229e-253	0.334661	0.531	0.207	7.4295e-248	Gm4980	0	protein_coding
chr6-72252227-72257215	3.89152e-253	0.356446	0.359	0.084	8.04836e-248	Atoh8	16649	protein_coding
chr11-108293042-108308263	4.76757e-253	0.361071	0.472	0.154	9.8602e-248	Prkca	0	protein_coding
chr17-45845937-45852956	8.30126e-253	0.388715	0.367	0.088	1.71685e-247	F630040K05Rik	57342	lincRNA
chr11-55478644-55520157	1.03383e-252	0.289706	0.55	0.211	2.13815e-247	Glra1	0	protein_coding
chr7-112178229-112190044	1.19287e-252	0.340914	0.555	0.217	2.46707e-247	Dkk3	19171	protein_coding
chr19-37071317-37082764	1.23335e-252	0.345645	0.423	0.122	2.5508e-247	Cpeb3	0	protein_coding
chr10-17793799-17803180	2.97247e-252	0.372153	0.375	0.094	6.14761e-247	Txlnb	0	protein_coding
chr6-14581426-14587559	3.34203e-252	0.401211	0.29	0.051	6.91193e-247	Ppp1r3a	126262	protein_coding
chr16-24069401-24079029	1.43838e-251	0.335017	0.365	0.086	2.97483e-246	Bcl6	80548	protein_coding
chr15-6783926-6798390	4.81545e-251	0.376743	0.373	0.091	9.95921e-246	Rictor	0	protein_coding
chr7-132987738-133042700	5.62034e-251	0.256693	0.707	0.356	1.16239e-245	Ctbp2	0	protein_coding
chr18-23501878-23525145	6.04255e-251	0.294194	0.403	0.106	1.24971e-245	Dtna	0	protein_coding
chr13-52168702-52181568	9.86817e-251	0.392012	0.39	0.104	2.04092e-245	Gm26651	192118	lincRNA
chr15-75739546-75761171	2.37546e-250	0.293558	0.601	0.254	4.91288e-245	Zc3h3	0	protein_coding
chr5-129852787-129868172	4.10524e-250	0.385792	0.367	0.09	8.49038e-245	Sumf2	0	protein_coding
chr1-132627101-132632344	6.40481e-250	0.409765	0.295	0.053	1.32463e-244	Nfasc	0	protein_coding
chr7-46346438-46355021	8.37443e-250	0.321792	0.353	0.077	1.73198e-244	Myod1	21452	protein_coding
chr5-111407601-111462588	1.14319e-249	0.254769	0.784	0.471	2.36433e-244	Mn1	0	protein_coding
chr11-102021340-102028649	2.59864e-249	0.357618	0.418	0.121	5.37445e-244	Mpp3	0	protein_coding
chr11-54301705-54320854	1.15109e-248	0.354676	0.391	0.103	2.38066e-243	Acsl6	0	protein_coding
chr18-46376796-46382314	1.18809e-248	0.394805	0.269	0.041	2.45718e-243	Ccdc112	64867	protein_coding
chr18-65114872-65138353	2.5464e-248	0.326885	0.561	0.227	5.26641e-243	Nedd4l	0	protein_coding
chr11-5908345-5919007	8.48916e-248	0.393901	0.354	0.082	1.75571e-242	Gck	0	protein_coding
chr1-40725161-40729276	1.32753e-247	0.432866	0.275	0.043	2.74556e-242	Slc9a2	0	protein_coding
chr2-132652321-132657641	1.47649e-247	0.415985	0.285	0.05	3.05364e-242	AU019990	0	lincRNA
chr7-133790938-133797061	1.87933e-247	0.372366	0.305	0.058	3.88679e-242	Fank1	0	protein_coding
chr4-47667900-47672455	2.27407e-247	0.365425	0.284	0.048	4.70319e-242	Sec61b	184657	protein_coding
chr3-137559013-137565592	2.95908e-247	0.40959	0.35	0.081	6.11992e-242	Gm4861	6390	protein_coding
chr11-110491894-110506169	1.75341e-246	0.357698	0.417	0.121	3.62637e-241	Map2k6	0	protein_coding
chr2-69668165-69677523	2.44634e-246	0.35561	0.321	0.064	5.05948e-241	Klhl41	0	protein_coding
chr1-164895558-164906190	2.92481e-246	0.360267	0.454	0.151	6.04904e-241	RP23-152I6.3	0	processed_transcript
chr14-120346418-120350224	3.39636e-246	0.374441	0.309	0.063	7.02428e-241	Mbnl2	0	protein_coding
chr10-69282012-69297049	3.78474e-246	0.363076	0.354	0.083	7.82753e-241	Rhobtb1	0	protein_coding
chr16-5163649-5177243	2.32958e-245	0.377029	0.337	0.075	4.81799e-240	Sec14l5	0	protein_coding
chr9-67110766-67120559	2.67367e-245	0.378941	0.287	0.049	5.52963e-240	Tpm1	61359	protein_coding
chr1-66916457-66928208	3.02181e-245	0.36468	0.273	0.048	6.24964e-240	Myl1	0	protein_coding
chr1-40677040-40684816	1.0613e-244	0.388281	0.341	0.078	2.19495e-239	Slc9a2	0	protein_coding
chr5-88979352-88986212	1.86904e-244	0.394745	0.35	0.081	3.86551e-239	Slc4a4	0	protein_coding
chr16-94464138-94475786	9.78384e-244	0.339444	0.439	0.135	2.02348e-238	Ttc3	0	protein_coding
chr19-27145074-27166603	1.41879e-243	0.368737	0.36	0.089	2.93431e-238	Vldlr	49880	protein_coding
chr3-152252107-152268811	3.11898e-243	0.318793	0.506	0.186	6.45062e-238	Nexn	0	protein_coding
chr8-121539147-121557159	1.04087e-242	0.306098	0.505	0.178	2.15271e-237	1700018B08Rik	0	protein_coding
chr1-154686450-154689812	1.47965e-242	0.434352	0.279	0.047	3.06018e-237	Cacna1e	0	protein_coding
chr5-125374758-125386388	2.92293e-242	0.287056	0.536	0.209	6.04515e-237	Ubc	0	protein_coding
chr10-69907221-69929067	5.89649e-242	0.282792	0.563	0.222	1.2195e-236	Ank3	0	protein_coding
chr10-51927844-51932034	8.60237e-242	0.377936	0.289	0.053	1.77912e-236	Vgll2	90467	protein_coding
chr9-99394229-99399432	1.24721e-241	0.389536	0.307	0.06	2.57946e-236	Mras	0	protein_coding
chr18-77814845-77831180	1.59542e-241	0.332588	0.407	0.108	3.29962e-236	Pstpip2	0	protein_coding
chr1-189967725-189977631	1.99389e-241	0.39002	0.349	0.083	4.12372e-236	Smyd2	45361	protein_coding
chr12-76893238-76902836	5.56796e-241	0.389334	0.375	0.096	1.15155e-235	Fntb	0	protein_coding
chr12-99713781-99717129	1.26705e-240	0.37805	0.325	0.071	2.62048e-235	Efcab11	401	protein_coding
chr6-120976025-121005368	1.80955e-240	0.288364	0.555	0.215	3.74248e-235	Mical3	0	protein_coding
chr9-69049594-69056129	5.15341e-240	0.369603	0.437	0.138	1.06582e-234	Rora	0	protein_coding
chr3-20125426-20139193	5.20035e-240	0.35429	0.369	0.093	1.07553e-234	Gyg	0	protein_coding
chr5-112774984-112788854	5.55139e-240	0.355257	0.306	0.061	1.14813e-234	Myo18b	0	protein_coding
chr9-26623860-26627676	1.55967e-239	0.417061	0.28	0.049	3.22568e-234	B3gat1	106051	protein_coding
chr19-53643146-53655027	4.7972e-239	0.347863	0.417	0.123	9.92147e-234	Smc3	0	protein_coding
chr4-47600573-47606343	5.12045e-239	0.388745	0.339	0.079	1.059e-233	Sec61b	117330	protein_coding
chr9-103428765-103434927	8.30546e-239	0.345148	0.296	0.058	1.71772e-233	Bfsp2	0	protein_coding
chr2-120440713-120446968	1.37028e-238	0.406289	0.275	0.046	2.83398e-233	Ganc	0	protein_coding
chr12-15977435-15987296	3.2427e-238	0.357156	0.364	0.091	6.70649e-233	Gm5432	89279	lincRNA
chr10-116992525-117002859	3.48594e-238	0.342566	0.32	0.068	7.20956e-233	Best3	0	protein_coding
chr1-189906372-189915006	1.4142e-237	0.390086	0.323	0.072	2.92482e-232	Smyd2	0	protein_coding
chr4-148802050-148807833	2.26887e-237	0.337261	0.41	0.123	4.69244e-232	Casz1	0	protein_coding
chr5-20813200-20823241	4.81848e-237	0.381073	0.311	0.063	9.96548e-232	Phtf2	0	protein_coding
chr7-138862027-138889305	5.80658e-237	0.302202	0.538	0.21	1.20091e-231	Ppp2r2d	0	protein_coding
chr3-67372035-67377054	6.32491e-237	0.392579	0.336	0.076	1.30811e-231	Gm17402	0	protein_coding
chr8-40875903-40882942	1.21035e-236	0.373895	0.308	0.063	2.50323e-231	Slc7a2	0	protein_coding
chr9-25492812-25497339	1.7556e-236	0.403508	0.337	0.078	3.6309e-231	Eepd1	0	protein_coding
chr9-72901182-72903483	1.88841e-236	0.402208	0.253	0.036	3.90557e-231	Prtg	0	protein_coding
chr1-152173758-152178596	3.36369e-236	0.385241	0.307	0.065	6.95672e-231	1700025G04Rik	83632	protein_coding
chr10-82773549-82782042	3.72349e-236	0.388012	0.298	0.056	7.70085e-231	Nfyb	9404	protein_coding
chr1-73035334-73047675	4.59807e-236	0.357583	0.39	0.104	9.50964e-231	Tnp1	19424	protein_coding
chr5-140081565-140087696	6.12226e-236	0.376302	0.311	0.064	1.26619e-230	Mad1l1	0	protein_coding
chr8-54559652-54568283	1.06284e-235	0.393241	0.309	0.062	2.19814e-230	Asb5	0	protein_coding
chr1-118625988-118634769	3.13824e-235	0.395628	0.323	0.069	6.49045e-230	Tfcp2l1	0	protein_coding
chr7-132548952-132566256	4.64402e-235	0.322881	0.527	0.204	9.60466e-230	Oat	0	protein_coding
chr11-21310725-21335042	6.08563e-235	0.330153	0.461	0.162	1.25862e-229	Vps54	0	protein_coding
chr1-91333760-91383850	6.41787e-235	0.255726	0.678	0.321	1.32733e-229	Fam132b	0	protein_coding
chr15-58923920-58959952	1.21818e-234	0.276671	0.631	0.294	2.51942e-229	Tatdn1	0	protein_coding
chr10-40331751-40336028	2.42177e-234	0.434656	0.275	0.048	5.00866e-229	Cdk19	13279	protein_coding
chr16-95398447-95406135	3.09719e-234	0.357336	0.328	0.071	6.40554e-229	Erg	0	protein_coding
chr14-59623188-59628495	1.38631e-233	0.366915	0.355	0.086	2.86715e-228	Shisa2	0	protein_coding
chr12-100453615-100458706	1.83841e-232	0.360094	0.376	0.099	3.80217e-227	Ttc7b	0	protein_coding
chr12-17237925-17243046	2.79877e-232	0.386724	0.317	0.069	5.78836e-227	Pdia6	23498	protein_coding
chr17-26038763-26060693	2.81946e-232	0.312066	0.481	0.168	5.83115e-227	Rab11fip3	0	protein_coding
chr11-31826673-31834377	4.60012e-232	0.385813	0.323	0.073	9.51388e-227	Gm12107	0	lincRNA
chr16-44232750-44246281	1.1514e-231	0.295964	0.489	0.173	2.3813e-226	Sidt1	0	protein_coding
chr13-109347428-109358523	2.97598e-231	0.387516	0.31	0.064	6.15487e-226	Pde4d	0	protein_coding
chr15-80022029-80029637	4.15012e-231	0.350373	0.327	0.072	8.5832e-226	Pdgfb	7220	protein_coding
chr2-20760431-20771937	1.26679e-230	0.377143	0.321	0.069	2.61995e-225	Etl4	0	protein_coding
chr6-82719619-82732616	3.26385e-230	0.386321	0.297	0.063	6.75022e-225	Hk2	0	protein_coding
chr18-23447137-23461981	1.02252e-229	0.341364	0.323	0.071	2.11476e-224	Dtna	0	protein_coding
chr8-46474725-46481191	1.32052e-229	0.365889	0.317	0.069	2.73108e-224	Acsl1	0	protein_coding
chr3-19212883-19248313	3.3386e-229	0.329724	0.48	0.177	6.90484e-224	Pde7a	0	protein_coding
chr5-150330282-150343269	3.66342e-229	0.331569	0.322	0.07	7.57661e-224	Fry	0	protein_coding
chr4-98597062-98601791	5.30808e-229	0.425241	0.262	0.044	1.09781e-223	Inadl	0	protein_coding
chr2-77607745-77611295	8.58458e-229	0.371307	0.311	0.068	1.77544e-223	Zfp385b	0	protein_coding
chr5-129722896-129750583	9.20242e-229	0.273859	0.615	0.282	1.90323e-223	Gbas	0	protein_coding
chr14-79319180-79336933	1.13969e-228	0.352369	0.402	0.113	2.35709e-223	Naa16	0	protein_coding
chr2-119397159-119402353	1.67503e-228	0.402251	0.27	0.048	3.46426e-223	Ino80	0	protein_coding
chr2-104144235-104154113	3.87525e-228	0.37116	0.319	0.073	8.01472e-223	D430041D05Rik	0	protein_coding
chr3-95158765-95183682	4.06722e-228	0.288916	0.616	0.29	8.41175e-223	Sema6c	0	protein_coding
chr11-31655155-31690073	4.8199e-228	0.273984	0.647	0.308	9.96842e-223	Bod1	0	protein_coding
chr3-85856964-85860065	6.3829e-228	0.388737	0.264	0.046	1.3201e-222	RP24-559D1.1	0	protein_coding
chr9-118503363-118522804	1.15743e-227	0.298147	0.5	0.188	2.39377e-222	Golga4	0	protein_coding
chr2-166604580-166624075	1.6524e-227	0.275379	0.552	0.22	3.41746e-222	Prex1	0	protein_coding
chr1-17061981-17073587	1.93724e-227	0.395649	0.302	0.066	4.00656e-222	Jph1	0	protein_coding
chr13-68992913-69003820	4.22423e-227	0.323649	0.468	0.161	8.73646e-222	Adcy2	0	protein_coding
chr15-58267914-58275344	4.39331e-227	0.360623	0.273	0.049	9.08615e-222	Gm15943	0	processed_transcript
chr5-111611661-111629119	6.43606e-227	0.309169	0.585	0.253	1.33109e-221	C130026L21Rik	23715	protein_coding
chr2-155377648-155398133	6.68199e-227	0.279113	0.642	0.316	1.38196e-221	Trp53inp2	0	protein_coding
chr12-99204430-99240965	1.25771e-226	0.292162	0.595	0.258	2.60117e-221	Foxn3	0	protein_coding
chr18-23832517-23847564	2.00763e-226	0.346887	0.437	0.136	4.15215e-221	Mapre2	0	protein_coding
chr12-3499629-3506085	2.30466e-226	0.402669	0.326	0.074	4.76646e-221	Asxl2	0	protein_coding
chr13-47204131-47233521	2.69587e-226	0.320038	0.502	0.179	5.57554e-221	Rnf144b	0	protein_coding
chr7-97544939-97552468	3.4328e-226	0.352031	0.295	0.06	7.09966e-221	Aamdc	0	protein_coding
chr1-81971927-81975487	1.14651e-225	0.406038	0.267	0.046	2.3712e-220	Irs1	257613	protein_coding
chr6-88556141-88562575	1.43922e-225	0.388493	0.276	0.048	2.97656e-220	Kbtbd12	0	protein_coding
chr14-18414038-18418168	1.59048e-225	0.413814	0.257	0.044	3.28941e-220	Ube2e1	82178	protein_coding
chr3-14793362-14800672	2.93134e-225	0.396006	0.275	0.05	6.06255e-220	Car1	0	protein_coding
chr6-127984637-127994407	5.94564e-225	0.327591	0.398	0.114	1.22966e-219	Tspan9	0	protein_coding
chr5-53863946-53869939	3.86363e-224	0.393494	0.269	0.046	7.99068e-219	Tbc1d19	0	protein_coding
chr6-147498836-147508685	3.91733e-224	0.349888	0.34	0.083	8.10175e-219	Ccdc91	0	protein_coding
chr8-118282882-118294625	1.00657e-223	0.304872	0.381	0.107	2.08177e-218	Cdh13	0	protein_coding
chr18-61313235-61353055	2.36007e-223	0.283914	0.595	0.266	4.88105e-218	Ppargc1b	0	protein_coding
chr15-25710743-25734935	3.39964e-223	0.316665	0.451	0.15	7.03107e-218	Myo10	0	protein_coding
chr14-73596194-73602830	3.97476e-223	0.359256	0.274	0.049	8.22052e-218	Sucla2	51	protein_coding
chr9-52963383-52968016	3.99023e-223	0.407704	0.257	0.042	8.25251e-218	Ddx10	130437	protein_coding
chr12-100418567-100423604	5.06567e-223	0.356062	0.345	0.086	1.04767e-217	Ttc7b	0	protein_coding
chr14-32528617-32538812	6.66451e-223	0.34374	0.336	0.08	1.37834e-217	Ercc6	0	protein_coding
chr16-32656143-32675521	7.21233e-223	0.303896	0.526	0.209	1.49164e-217	Tnk2	0	protein_coding
chr1-92768420-92777522	1.47676e-222	0.341435	0.336	0.082	3.0542e-217	Gm29482	7939	lincRNA
chr6-82804873-82809446	1.60598e-222	0.393691	0.318	0.072	3.32145e-217	Hk2	30418	protein_coding
chr5-24956825-24965053	2.08591e-222	0.344005	0.349	0.09	4.31404e-217	Prkag2	0	protein_coding
chr1-151884728-151892559	3.27538e-222	0.359521	0.347	0.091	6.77407e-217	1700025G04Rik	0	protein_coding
chr13-62853689-62864768	4.73747e-222	0.323085	0.428	0.137	9.79795e-217	Fbp2	0	protein_coding
chr16-86041255-86046973	4.78096e-222	0.409432	0.279	0.053	9.88788e-217	Adamts5	140129	protein_coding
chr1-72182144-72189627	5.14842e-222	0.356671	0.296	0.062	1.06479e-216	Mreg	0	protein_coding
chr19-10780477-10796036	5.25141e-222	0.34151	0.407	0.115	1.08609e-216	A430093F15Rik	0	protein_coding
chr4-149334163-149350057	7.18901e-222	0.343195	0.408	0.122	1.48682e-216	Ube4b	0	protein_coding
chr12-32916022-32932806	7.30551e-222	0.32669	0.43	0.137	1.51091e-216	4933406C10Rik	0	lincRNA
chr11-23113389-23116648	2.40272e-221	0.388532	0.237	0.035	4.96926e-216	1700061J23Rik	35491	lincRNA
chr10-43573023-43582819	2.47089e-221	0.367364	0.392	0.112	5.11024e-216	Cd24a	0	protein_coding
chr14-31870635-31875433	5.44426e-221	0.396098	0.278	0.054	1.12597e-215	D830044D21Rik	31094	lincRNA
chr8-118364567-118382217	1.16153e-220	0.322636	0.359	0.09	2.40226e-215	Cdh13	0	protein_coding
chr9-54551335-54561967	1.16757e-220	0.336032	0.401	0.119	2.41475e-215	Cib2	0	protein_coding
chr6-14725674-14745320	2.04808e-220	0.384104	0.313	0.071	4.2358e-215	Ppp1r3a	0	protein_coding
chr8-40890364-40900235	9.13856e-220	0.336012	0.363	0.093	1.89002e-214	Slc7a2	0	protein_coding
chr1-39435566-39460242	1.13103e-219	0.306674	0.431	0.133	2.33918e-214	Tbc1d8	0	protein_coding
chr2-72294057-72329010	1.29681e-219	0.270178	0.597	0.261	2.68204e-214	Zak	0	protein_coding
chr9-56709991-56714946	1.59168e-219	0.389937	0.262	0.046	3.29188e-214	Lingo1	24737	protein_coding
chr9-68910283-68917573	2.03646e-219	0.393553	0.32	0.074	4.21178e-214	Rora	0	protein_coding
chr1-72206687-72231681	3.00725e-219	0.29246	0.529	0.213	6.21952e-214	Mreg	0	protein_coding
chr12-78968476-78978829	1.09557e-218	0.352556	0.393	0.116	2.26584e-213	Tmem229b	0	protein_coding
chr13-109574646-109582860	1.7469e-218	0.381935	0.321	0.075	3.61291e-213	Pde4d	0	protein_coding
chr1-72965111-72975235	1.90005e-218	0.338367	0.423	0.134	3.92965e-213	Tnp1	39838	protein_coding
chr1-166126126-166132508	3.35334e-218	0.342385	0.279	0.052	6.93531e-213	Dusp27	0	protein_coding
chr8-115638157-115646184	4.26006e-218	0.38718	0.286	0.056	8.81058e-213	Maf	36757	protein_coding
chr17-31702154-31707939	1.54371e-217	0.340542	0.359	0.097	3.19267e-212	Cryaa	20431	protein_coding
chr13-46583301-46600089	1.89632e-217	0.326211	0.314	0.069	3.92194e-212	Cap2	0	protein_coding
chr19-18638235-18651622	1.99843e-217	0.36109	0.311	0.069	4.13312e-212	Nmrk1	0	protein_coding
chr15-55725999-55728218	2.02661e-217	0.412538	0.242	0.037	4.1914e-212	Sntb1	0	protein_coding
chr12-83408332-83418360	4.83555e-217	0.359403	0.331	0.08	1.00008e-211	Dpf3	0	protein_coding
chr7-16633218-16640378	6.15949e-217	0.351196	0.316	0.073	1.27389e-211	Gm29442	13385	lincRNA
chr11-110476349-110491346	1.90693e-216	0.350094	0.409	0.124	3.94387e-211	Map2k6	0	protein_coding
chr16-95757963-95764629	5.33727e-216	0.368875	0.309	0.069	1.10384e-210	Ets2	36911	protein_coding
chr11-12424160-12437944	5.87875e-216	0.341588	0.319	0.074	1.21583e-210	Cobl	0	protein_coding
chr2-167452905-167481568	5.87992e-216	0.299289	0.508	0.199	1.21607e-210	Slc9a8	0	protein_coding
chr14-23938632-23951330	1.71103e-215	0.328463	0.411	0.127	3.53872e-210	Kcnma1	0	protein_coding
chr7-114920888-114923621	2.79524e-215	0.38068	0.261	0.047	5.78105e-210	Insc	70507	protein_coding
chr10-123142600-123148927	4.32893e-215	0.388042	0.301	0.065	8.953e-210	Usp15	0	protein_coding
chr6-128249804-128260698	5.73405e-215	0.345388	0.306	0.066	1.1859e-209	Tead4	0	protein_coding
chr7-34249998-34283530	9.06574e-215	0.298693	0.54	0.212	1.87496e-209	4931406P16Rik	0	protein_coding
chr11-67724805-67732465	1.91333e-214	0.399657	0.263	0.045	3.95711e-209	Glp2r	0	protein_coding
chr8-46231896-46243350	2.9762e-214	0.360754	0.338	0.088	6.15532e-209	Slc25a4	20611	protein_coding
chr12-76640490-76653083	5.69879e-214	0.330955	0.364	0.099	1.17861e-208	Sptb	0	protein_coding
chr8-64685554-64694874	1.0183e-213	0.346601	0.346	0.088	2.10603e-208	Cpe	0	protein_coding
chr16-13443654-13464382	1.54485e-213	0.321294	0.501	0.19	3.19503e-208	Mkl2	26124	protein_coding
chr2-67444638-67448955	4.41419e-213	0.373747	0.248	0.04	9.12935e-208	Xirp2	0	protein_coding
chr11-72332933-72357728	5.46682e-213	0.297612	0.437	0.147	1.13064e-207	Tekt1	0	protein_coding
chr12-4057593-4060599	5.94624e-213	0.411252	0.249	0.04	1.22979e-207	Efr3b	18677	protein_coding
chr10-62186094-62197811	6.13364e-213	0.324504	0.395	0.116	1.26855e-207	Tspan15	0	protein_coding
chr14-64151703-64162383	6.15151e-213	0.361259	0.289	0.06	1.27224e-207	Msra	0	protein_coding
chr4-140901446-140913849	6.85507e-213	0.338917	0.401	0.126	1.41775e-207	Padi2	0	protein_coding
chr12-16267565-16272673	1.2474e-212	0.361877	0.26	0.045	2.57984e-207	Lpin1	262995	protein_coding
chr17-79998121-80013271	2.05481e-212	0.294722	0.501	0.194	4.24971e-207	Hnrnpll	16215	protein_coding
chr13-51773819-51787100	5.0459e-212	0.33761	0.385	0.108	1.04358e-206	Sema4d	0	protein_coding
chr7-76338296-76343571	5.28652e-212	0.357775	0.264	0.05	1.09335e-206	Agbl1	0	protein_coding
chr8-4366050-4373048	6.80168e-212	0.377513	0.291	0.06	1.40671e-206	Ccl25	6029	protein_coding
chr16-24147368-24161524	7.95852e-212	0.331589	0.397	0.123	1.64597e-206	Bcl6	158515	protein_coding
chr15-41912994-41918477	8.23264e-212	0.391405	0.261	0.047	1.70266e-206	Abra	43273	protein_coding
chr6-31342410-31349335	1.18898e-211	0.386873	0.312	0.071	2.45902e-206	2210408F21Rik	5005	processed_transcript
chr17-83126234-83131711	1.7681e-211	0.405957	0.272	0.052	3.65674e-206	Gm29052	55601	lincRNA
chr5-138947090-138955070	2.49492e-211	0.385751	0.325	0.076	5.15995e-206	Pdgfa	20943	protein_coding
chr8-22560546-22580888	2.88313e-211	0.309155	0.429	0.142	5.96283e-206	Vdac3	0	protein_coding
chr8-124914906-124935484	6.322e-211	0.286042	0.472	0.176	1.3075e-205	Egln1	0	protein_coding
chr11-31793578-31804624	7.0254e-211	0.348979	0.337	0.085	1.45298e-205	D630024D03Rik	0	lincRNA
chr11-119218786-119224753	1.2986e-210	0.370947	0.291	0.062	2.68573e-205	Tbc1d16	0	protein_coding
chr11-29804576-29813471	2.40325e-210	0.345146	0.335	0.082	4.97035e-205	Eml6	0	protein_coding
chr15-58306132-58316924	2.52936e-210	0.370293	0.28	0.058	5.23117e-205	Klhl38	0	protein_coding
chr1-189916574-189928435	5.8627e-210	0.315273	0.453	0.163	1.21251e-204	Smyd2	0	protein_coding
chr8-114971016-114980707	6.25117e-210	0.34197	0.361	0.103	1.29285e-204	Wwox	0	protein_coding
chr19-7128183-7174373	7.6242e-210	0.261024	0.669	0.335	1.57682e-204	Macrod1	0	protein_coding
chr10-33477417-33490959	9.08414e-210	0.382496	0.297	0.065	1.87876e-204	Trdn	707	protein_coding
chr10-89718793-89723291	2.83759e-209	0.36743	0.31	0.071	5.86865e-204	Actr6	0	protein_coding
chr17-78433420-78438788	3.61692e-209	0.390323	0.277	0.054	7.48044e-204	Fez2	15288	protein_coding
chr2-57267058-57273584	4.24713e-209	0.348715	0.233	0.037	8.78382e-204	Gpd2	0	protein_coding
chr2-38566717-38582704	6.48114e-209	0.347877	0.365	0.098	1.34042e-203	Nek6	0	protein_coding
chr2-179638974-179643395	7.98874e-209	0.390425	0.253	0.043	1.65221e-203	Cdh4	0	protein_coding
chr4-11982158-11995765	3.21205e-208	0.301594	0.501	0.196	6.6431e-203	Gm26895	0	lincRNA
chr11-88309913-88316225	7.15567e-208	0.357913	0.301	0.068	1.47992e-202	1700106J16Rik	14651	protein_coding
chr4-148864665-148875432	1.72876e-207	0.341246	0.323	0.078	3.57538e-202	Casz1	0	protein_coding
chr13-93120886-93134368	2.30262e-207	0.372905	0.302	0.069	4.76224e-202	Cmya5	0	protein_coding
chr2-104464653-104476245	3.02233e-207	0.35698	0.373	0.108	6.25071e-202	Hipk3	0	protein_coding
chr8-22140531-22144930	3.16259e-207	0.385552	0.247	0.041	6.54081e-202	Nek3	0	protein_coding
chr5-138928247-138939865	3.18452e-207	0.350935	0.296	0.063	6.58616e-202	Pdgfa	36148	protein_coding
chr1-44194188-44209738	5.72256e-207	0.349959	0.436	0.146	1.18353e-201	Mettl21e	0	protein_coding
chr5-51896179-51901077	1.70593e-206	0.366742	0.234	0.039	3.52818e-201	Dhx15	249131	protein_coding
chr11-86666680-86677932	2.11547e-206	0.368898	0.322	0.077	4.37517e-201	Vmp1	0	protein_coding
chr16-25823821-25827749	2.27884e-206	0.364924	0.261	0.049	4.71306e-201	Trp63	0	protein_coding
chrX-102501545-102512263	3.04988e-206	0.361657	0.349	0.099	6.3077e-201	Hdac8	0	protein_coding
chr6-87865401-87884505	4.05943e-206	0.288728	0.539	0.227	8.39562e-201	Copg1	3308	protein_coding
chr1-176426127-176430545	4.95563e-206	0.3512	0.263	0.049	1.02491e-200	RP23-387L22.3	0	lincRNA
chr2-126894255-126898831	5.69803e-206	0.376094	0.233	0.036	1.17846e-200	Sppl2a	0	protein_coding
chr4-123331773-123336658	7.68982e-206	0.38901	0.256	0.047	1.59039e-200	Bmp8a	0	protein_coding
chr4-151127277-151137225	7.71774e-206	0.331331	0.355	0.096	1.59617e-200	Camta1	0	protein_coding
chr4-154704544-154709180	2.68453e-205	0.380929	0.242	0.041	5.5521e-200	Actrt2	36676	protein_coding
chr6-85248223-85254834	4.24741e-205	0.379462	0.274	0.055	8.78442e-200	Sfxn5	0	protein_coding
chr15-81216872-81223341	5.14416e-205	0.378955	0.28	0.058	1.0639e-199	Mchr1	12157	protein_coding
chr16-7380292-7409778	1.28205e-204	0.329323	0.362	0.102	2.65151e-199	Rbfox1	0	protein_coding
chr16-76430559-76436392	1.38889e-204	0.330404	0.403	0.126	2.87247e-199	Gm9843	26846	protein_coding
chr17-10766385-10768019	2.44739e-204	0.373118	0.216	0.031	5.06165e-199	Pacrg	0	protein_coding
chr3-142421135-142425540	2.57083e-204	0.339273	0.257	0.049	5.31694e-199	Pdlim5	25438	protein_coding
chr5-125553996-125557809	2.61606e-204	0.403601	0.224	0.033	5.41048e-199	Tmem132b	0	protein_coding
chr10-53381719-53386116	8.3883e-204	0.39565	0.259	0.049	1.73485e-198	Cep85l	1867	protein_coding
chr9-115184709-115198649	8.47361e-204	0.354962	0.342	0.088	1.75249e-198	Osbpl10	0	protein_coding
chr7-27558417-27563536	1.01163e-203	0.334867	0.268	0.052	2.09224e-198	2310022A10Rik	0	protein_coding
chr8-104605712-104611964	1.23093e-203	0.372127	0.258	0.047	2.54579e-198	Cdh16	2176	protein_coding
chr7-115543253-115551615	1.44584e-203	0.364437	0.279	0.06	2.99025e-198	Sox6	0	protein_coding
chr7-112738994-112746703	1.49952e-203	0.339965	0.305	0.071	3.10128e-198	Tead1	0	protein_coding
chr4-58347662-58360555	2.5583e-203	0.3531	0.286	0.058	5.29102e-198	Musk	0	protein_coding
chr17-30238566-30247358	3.10564e-203	0.362252	0.329	0.086	6.42303e-198	Btbd9	0	protein_coding
chr10-70034937-70042332	3.27044e-203	0.370069	0.289	0.063	6.76385e-198	Ank3	7498	protein_coding
chr13-75768126-75782034	5.75197e-203	0.36438	0.329	0.083	1.18961e-197	Ell2	0	protein_coding
chr2-5016994-5024560	6.40974e-203	0.385937	0.266	0.048	1.32565e-197	Optn	0	protein_coding
chr10-111082594-111087570	7.18618e-203	0.380165	0.275	0.056	1.48623e-197	Gm5428	38280	protein_coding
chr2-90863670-90875628	1.60272e-202	0.334828	0.376	0.108	3.3147e-197	Mtch2	0	protein_coding
chr5-124157681-124179669	2.0347e-202	0.286874	0.525	0.215	4.20813e-197	Pitpnm2	0	protein_coding
chr13-52873806-52909833	3.0638e-202	0.276129	0.607	0.282	6.33649e-197	Auh	0	protein_coding
chr8-121887831-121893575	6.44925e-202	0.348449	0.298	0.068	1.33382e-196	Slc7a5	0	protein_coding
chr1-43425126-43428837	8.16125e-202	0.371352	0.241	0.041	1.68789e-196	Nck2	15741	protein_coding
chr6-91072251-91081545	1.63561e-201	0.347854	0.271	0.053	3.38274e-196	Nup210	0	protein_coding
chr6-56898691-56910415	1.68089e-201	0.320711	0.408	0.129	3.47638e-196	Nt5c3	0	protein_coding
chr12-83346890-83354689	2.34564e-201	0.383247	0.245	0.044	4.85121e-196	Dpf3	0	protein_coding
chr10-78264635-78301185	3.56935e-201	0.253477	0.61	0.283	7.38206e-196	Agpat3	0	protein_coding
chr19-56773356-56791983	4.53598e-201	0.31717	0.452	0.16	9.38123e-196	Ccdc186	0	protein_coding
chr1-97647924-97654018	6.90402e-201	0.388103	0.27	0.054	1.42788e-195	D1Ertd622e	0	protein_coding
chr2-52355975-52363694	1.5413e-200	0.368627	0.251	0.048	3.18769e-195	Neb	17176	protein_coding
chr4-128085839-128088883	3.87051e-200	0.358875	0.227	0.036	8.0049e-195	Csmd2	0	protein_coding
chr12-17446843-17451200	4.1151e-200	0.399462	0.263	0.052	8.51076e-195	Nol10	16748	protein_coding
chr15-38429414-38434440	4.55434e-200	0.348437	0.269	0.055	9.41919e-195	Gm26863	43113	lincRNA
chr17-71703931-71709762	4.63839e-200	0.387296	0.248	0.044	9.59302e-195	Fam179a	0	protein_coding
chr11-115221449-115234977	4.95012e-200	0.358772	0.367	0.103	1.02377e-194	Tmem104	0	protein_coding
chr9-65098891-65137136	6.04829e-200	0.267351	0.572	0.259	1.25089e-194	Igdcc4	0	protein_coding
chr9-26791464-26797212	6.88882e-200	0.402475	0.249	0.046	1.42473e-194	Glb1l2	0	protein_coding
chr4-135757395-135783783	8.26646e-200	0.253007	0.386	0.117	1.70965e-194	Myom3	0	protein_coding
chr8-47603114-47605878	9.00054e-200	0.395271	0.237	0.038	1.86147e-194	Rwdd4a	50158	protein_coding
chr16-36958302-36971242	9.22383e-200	0.346481	0.273	0.059	1.90765e-194	Fbxo40	0	protein_coding
chr1-92707929-92721806	1.18914e-199	0.349554	0.336	0.089	2.45937e-194	Gm29483	0	lincRNA
chr19-14238417-14243721	1.48129e-199	0.348983	0.305	0.073	3.06357e-194	Tle4	204350	protein_coding
chr13-12303033-12328317	2.40882e-199	0.321811	0.346	0.095	4.98187e-194	Actn2	0	protein_coding
chr2-180213039-180231904	3.97408e-199	0.296665	0.475	0.167	8.21911e-194	Lama5	0	protein_coding
chr8-46486429-46515833	5.71183e-199	0.289926	0.459	0.158	1.18131e-193	Acsl1	0	protein_coding
chr11-31761680-31772486	5.77439e-199	0.33898	0.335	0.091	1.19425e-193	D630024D03Rik	17626	lincRNA
chr3-28483792-28489834	8.16533e-199	0.366031	0.267	0.053	1.68874e-193	Tnik	0	protein_coding
chr1-138573354-138581461	1.14215e-198	0.347972	0.33	0.085	2.36216e-193	Nek7	0	protein_coding
chr3-95897447-95910051	1.26013e-198	0.341467	0.397	0.127	2.60617e-193	Car14	0	protein_coding
chr3-138025385-138031534	1.62499e-198	0.344452	0.29	0.065	3.36078e-193	Gm5105	17226	protein_coding
chr16-13214051-13219908	3.52769e-198	0.352572	0.297	0.069	7.29589e-193	Mkl2	36572	protein_coding
chr9-77626296-77633409	6.02744e-198	0.359307	0.281	0.061	1.24658e-192	Klhl31	3090	protein_coding
chr13-109538181-109557420	7.29182e-198	0.34152	0.349	0.097	1.50808e-192	Pde4d	0	protein_coding
chr6-34491420-34505410	9.17117e-198	0.345647	0.354	0.103	1.89676e-192	Bpgm	0	protein_coding
chr4-57261533-57277315	1.00126e-197	0.321095	0.4	0.13	2.07079e-192	Ptpn3	0	protein_coding
chr2-14199189-14200556	1.61454e-197	0.351662	0.231	0.037	3.33916e-192	Tmem236	0	protein_coding
chr11-116378660-116389742	1.7627e-197	0.325577	0.423	0.142	3.64557e-192	Rnf157	0	protein_coding
chr4-49582446-49590472	4.87125e-197	0.350392	0.332	0.083	1.00746e-191	Tmem246	0	protein_coding
chr19-41814539-41819032	9.7453e-197	0.371723	0.255	0.052	2.0155e-191	Arhgap19	12454	protein_coding
chr12-76878877-76892462	1.23061e-196	0.330784	0.408	0.13	2.54513e-191	Fntb	0	protein_coding
chr3-19253799-19272664	2.17504e-196	0.322215	0.382	0.116	4.49838e-191	Pde7a	0	protein_coding
chr5-53819049-53821004	2.72429e-196	0.399331	0.229	0.036	5.63431e-191	Tbc1d19	0	protein_coding
chr19-10756967-10762707	4.33019e-196	0.355	0.266	0.053	8.95562e-191	A430093F15Rik	0	protein_coding
chr11-88399002-88408950	8.40096e-196	0.35812	0.301	0.071	1.73747e-190	Msi2	0	protein_coding
chr9-31593318-31596555	2.21635e-195	0.356301	0.223	0.036	4.58382e-190	Tmem45b	129079	protein_coding
chr14-11854254-11870652	2.65517e-195	0.312732	0.446	0.162	5.49137e-190	Ptprg	0	protein_coding
chr10-63223136-63226667	4.60867e-195	0.35832	0.25	0.045	9.53155e-190	Herc4	17129	protein_coding
chr1-74329694-74342253	1.68178e-194	0.319624	0.471	0.177	3.47822e-189	Pnkd	0	protein_coding
chr11-110443854-110457320	1.75768e-194	0.29906	0.523	0.215	3.63521e-189	Map2k6	0	protein_coding
chr12-83491525-83496771	1.99817e-194	0.361157	0.233	0.04	4.13257e-189	Dpf3	3808	protein_coding
chr11-86918632-86923996	2.27388e-194	0.319807	0.359	0.103	4.7028e-189	Ypel2	12428	protein_coding
chr6-88059238-88065798	5.54958e-194	0.376939	0.321	0.08	1.14775e-188	Rab7	13967	protein_coding
chr16-14428853-14441267	9.81451e-194	0.344363	0.339	0.092	2.02982e-188	Abcc1	0	protein_coding
chrX-102585690-102595435	1.00459e-193	0.391116	0.248	0.048	2.07767e-188	Phka1	0	protein_coding
chr18-65763117-65770286	1.49501e-193	0.353722	0.276	0.061	3.09195e-188	Oacyl	11515	protein_coding
chr4-106662425-106669010	2.38329e-193	0.345681	0.264	0.052	4.92906e-188	Ttc4	0	protein_coding
chr6-121169153-121188145	6.12945e-193	0.278707	0.545	0.241	1.26768e-187	Pex26	0	protein_coding
chr16-34077588-34084457	8.33395e-193	0.351627	0.282	0.06	1.72361e-187	Kalrn	0	protein_coding
chr6-54456818-54464595	1.32115e-192	0.343186	0.263	0.053	2.73238e-187	Wipf3	0	protein_coding
chr18-36395335-36406814	1.48592e-192	0.324297	0.384	0.122	3.07316e-187	Cystm1	0	protein_coding
chr12-110944532-110950591	4.43626e-192	0.359156	0.264	0.054	9.17498e-187	Tecpr2	0	protein_coding
chr13-75702959-75716453	4.89251e-192	0.290699	0.537	0.232	1.01186e-186	Ell2	0	protein_coding
chr18-24858354-24865903	5.87342e-192	0.364232	0.258	0.051	1.21473e-186	Fhod3	0	protein_coding
chr15-38541811-38546742	6.78864e-192	0.341698	0.283	0.064	1.40401e-186	2310043O21Rik	2601	lincRNA
chr16-38368008-38380908	7.12359e-192	0.288576	0.506	0.209	1.47329e-186	Popdc2	0	protein_coding
chr7-128200183-128209013	7.12493e-192	0.340741	0.294	0.068	1.47356e-186	Itgad	0	protein_coding
chr5-53898186-53904264	7.19651e-192	0.352959	0.259	0.05	1.48837e-186	Tbc1d19	0	protein_coding
chr11-6060458-6071370	8.92428e-192	0.348233	0.284	0.063	1.8457e-186	Camk2b	0	protein_coding
chr16-4393617-4402244	9.99547e-192	0.349094	0.349	0.1	2.06724e-186	Adcy9	0	protein_coding
chr7-76221896-76224770	1.57141e-191	0.378265	0.214	0.033	3.24996e-186	Agbl1	93301	protein_coding
chr1-178383971-178393388	1.79702e-191	0.32382	0.271	0.057	3.71657e-186	Efcab2	12696	protein_coding
chr18-57504589-57510564	2.15274e-191	0.340779	0.242	0.046	4.45225e-186	1700066O22Rik	0	processed_transcript
chr1-40691837-40697890	2.19914e-191	0.365976	0.256	0.053	4.54822e-186	Slc9a2	0	protein_coding
chr7-130778066-130790370	2.21347e-191	0.297842	0.297	0.069	4.57786e-186	Btbd16	0	protein_coding
chr2-48454818-48461089	2.45056e-191	0.332717	0.328	0.085	5.0682e-186	Gm13481	0	lincRNA
chr9-50806324-50811611	4.44354e-191	0.369493	0.27	0.058	9.19004e-186	Alg9	0	protein_coding
chr10-70476401-70479767	6.35519e-191	0.353653	0.215	0.033	1.31437e-185	Fam13c	0	protein_coding
chr10-95664833-95668167	7.81624e-191	0.37474	0.273	0.061	1.61654e-185	Anapc15-ps	4823	protein_coding
chr17-29624338-29632015	1.30564e-190	0.361602	0.298	0.072	2.7003e-185	Rnf8	0	protein_coding
chr18-15463895-15467180	1.54343e-190	0.38051	0.251	0.05	3.19209e-185	Chst9	0	protein_coding
chr4-102530813-102541266	2.11813e-190	0.3171	0.341	0.095	4.38067e-185	Pde4b	0	protein_coding
chr18-35671021-35683441	2.5867e-190	0.312888	0.317	0.086	5.34975e-185	Dnajc18	0	protein_coding
chr16-36927558-36951374	3.03952e-190	0.292152	0.489	0.19	6.28628e-185	Hcls1	0	protein_coding
chr2-104023183-104046558	1.94277e-189	0.286584	0.526	0.231	4.018e-184	Fbxo3	0	protein_coding
chr13-109439418-109455050	3.4857e-189	0.314208	0.438	0.162	7.20906e-184	Pde4d	0	protein_coding
chr8-115472157-115483898	4.27891e-189	0.305604	0.499	0.199	8.84956e-184	Wwox	119448	protein_coding
chr6-88853953-88861587	4.38728e-189	0.324945	0.321	0.085	9.07369e-184	Podxl2	0	protein_coding
chr2-26005175-26025805	7.89918e-189	0.27998	0.516	0.216	1.63369e-183	Ubac1	0	protein_coding
chr19-37245832-37251271	1.3395e-188	0.322292	0.236	0.044	2.77032e-183	Ide	17471	protein_coding
chr1-59505235-59510331	1.34467e-188	0.386543	0.259	0.052	2.78102e-183	Gm973	5932	protein_coding
chr3-57971947-57977122	1.60227e-188	0.354278	0.237	0.044	3.31379e-183	Pfn2	124382	protein_coding
chr15-79237988-79255794	1.84066e-188	0.302308	0.477	0.181	3.80682e-183	Pick1	0	protein_coding
chr17-50335823-50342955	4.06589e-188	0.352037	0.251	0.05	8.409e-183	Dazl	42223	protein_coding
chr2-51765905-51771028	5.42614e-188	0.375168	0.213	0.033	1.12222e-182	Gm13490	33895	lincRNA
chr12-108361808-108375998	6.20828e-188	0.317104	0.44	0.155	1.28398e-182	Cyp46a1	0	protein_coding
chr15-97046130-97056859	6.34852e-188	0.349723	0.287	0.071	1.31299e-182	Slc38a4	0	protein_coding
chr5-35791804-35805187	6.72575e-188	0.32691	0.348	0.098	1.39101e-182	Ablim2	0	protein_coding
chr5-122277675-122290097	6.77924e-188	0.292391	0.542	0.237	1.40207e-182	Pptc7	0	protein_coding
chr16-57463247-57504199	8.53389e-188	0.26779	0.576	0.26	1.76496e-182	Filip1l	0	protein_coding
chr8-119392452-119404893	1.52073e-187	0.28628	0.51	0.213	3.14514e-182	Mlycd	0	protein_coding
chr7-46278303-46289432	1.64094e-187	0.349338	0.278	0.059	3.39375e-182	Otog	0	protein_coding
chr1-134856799-134866651	1.66008e-187	0.338805	0.287	0.069	3.43334e-182	Ppp1r12b	0	protein_coding
chr4-8685737-8701738	2.07683e-187	0.298999	0.496	0.2	4.29525e-182	Chd7	0	protein_coding
chr14-34435599-34451326	6.86101e-187	0.301215	0.392	0.127	1.41898e-181	Bmpr1a	0	protein_coding
chr7-78825631-78830432	7.2051e-187	0.396424	0.233	0.04	1.49015e-181	Det1	0	protein_coding
chr1-105900340-105911928	7.31517e-187	0.312424	0.37	0.114	1.51291e-181	Tnfrsf11a	52358	protein_coding
chr19-42237436-42239775	9.90419e-187	0.352626	0.226	0.04	2.04837e-181	Golga7b	7798	protein_coding
chr4-156213138-156238241	1.10674e-186	0.272188	0.558	0.259	2.28894e-181	Noc2l	0	protein_coding
chr17-9031278-9034224	2.244e-186	0.348301	0.248	0.049	4.641e-181	1700010I14Rik	22958	protein_coding
chr1-78610721-78616269	2.83989e-186	0.324013	0.25	0.047	5.8734e-181	Gm29611	0	lincRNA
chr8-34476657-34481830	4.40596e-186	0.348978	0.214	0.034	9.11231e-181	Gm29174	95408	lincRNA
chr4-19780440-19784257	1.03308e-185	0.371457	0.214	0.034	2.13659e-180	Slc7a13	34467	protein_coding
chr13-59633555-59641467	1.31631e-185	0.356241	0.268	0.058	2.72237e-180	Golm1	0	protein_coding
chr9-109021332-109035129	1.35072e-185	0.323608	0.382	0.119	2.79354e-180	Pfkfb4	0	protein_coding
chr10-42984601-42998405	2.29292e-185	0.272867	0.523	0.218	4.74217e-180	Sobp	4094	protein_coding
chr3-64964114-64966252	2.42393e-185	0.387557	0.225	0.039	5.01312e-180	Vmn2r7	119348	protein_coding
chr10-45360736-45378602	3.56422e-185	0.30948	0.305	0.077	7.37144e-180	Bves	0	protein_coding
chr7-76226307-76231623	4.36676e-185	0.336839	0.227	0.039	9.03124e-180	Agbl1	86448	protein_coding
chr14-118698029-118717318	5.75335e-185	0.275117	0.541	0.238	1.1899e-179	Abcc4	0	protein_coding
chr3-137639939-137643588	7.02966e-185	0.384082	0.208	0.031	1.45386e-179	Ddit4l	11605	protein_coding
chr13-99365871-99370396	8.14784e-185	0.322786	0.243	0.045	1.68512e-179	Mrps27	0	protein_coding
chr8-22529870-22546484	9.38248e-185	0.311356	0.313	0.081	1.94047e-179	Slc20a2	0	protein_coding
chr2-119384532-119392070	1.14764e-184	0.351742	0.263	0.057	2.37352e-179	Ino80	0	protein_coding
chr14-76331675-76337219	1.3679e-184	0.379372	0.257	0.053	2.82906e-179	Tsc22d1	77741	protein_coding
chr16-7054853-7060150	3.45814e-184	0.343378	0.226	0.04	7.15205e-179	Rbfox1	0	protein_coding
chr6-30351041-30365521	4.47294e-184	0.283412	0.412	0.137	9.25084e-179	Zc3hc1	858	protein_coding
chr10-40017563-40022087	5.55147e-184	0.3525	0.221	0.037	1.14814e-178	AI317395	0	protein_coding
chr6-84015067-84024147	1.00223e-183	0.306277	0.323	0.087	2.0728e-178	Dysf	0	protein_coding
chr9-107330598-107359611	1.3955e-183	0.263565	0.563	0.263	2.88616e-178	Hemk1	0	protein_coding
chr5-38531009-38551045	2.06005e-183	0.289362	0.419	0.141	4.26055e-178	Wdr1	0	protein_coding
chr2-38583315-38611420	2.17948e-183	0.304654	0.45	0.165	4.50755e-178	Nek6	0	protein_coding
chr11-61036340-61048051	5.59272e-183	0.342698	0.289	0.067	1.15667e-177	Kcnj12	0	protein_coding
chr13-49083915-49097916	5.6527e-183	0.340335	0.328	0.094	1.16908e-177	Wnk2	0	protein_coding
chr12-33196645-33212521	6.53674e-183	0.336266	0.355	0.105	1.35192e-177	Atxn7l1	0	protein_coding
chr16-87711973-87731717	8.16697e-183	0.31767	0.44	0.158	1.68908e-177	Bach1	0	protein_coding
chr3-50841046-50843110	1.28843e-182	0.359829	0.201	0.029	2.66471e-177	Gm29230	215799	lincRNA
chr6-38751947-38767457	2.03334e-182	0.327121	0.331	0.094	4.20532e-177	Hipk2	0	protein_coding
chr17-83154753-83159035	2.2163e-182	0.345605	0.224	0.04	4.58372e-177	Pkdcc	56256	protein_coding
chr8-45753134-45756998	3.68366e-182	0.387324	0.236	0.042	7.61847e-177	Sorbs2	0	protein_coding
chr2-20637619-20646468	6.2965e-182	0.349409	0.299	0.074	1.30223e-176	Etl4	0	protein_coding
chr1-53060117-53064618	8.79414e-182	0.354415	0.235	0.044	1.81879e-176	Mstn	0	protein_coding
chr10-40051476-40075349	2.2008e-181	0.279063	0.473	0.187	4.55166e-176	Slc16a10	0	protein_coding
chr6-90504681-90516557	3.37057e-181	0.294647	0.454	0.17	6.97095e-176	Aldh1l1	0	protein_coding
chr7-138892008-138912312	3.69016e-181	0.268526	0.544	0.245	7.63191e-176	Bnip3	0	protein_coding
chr4-148808633-148821017	4.14313e-181	0.338481	0.276	0.062	8.56874e-176	Casz1	0	protein_coding
chr8-91779336-91784567	4.43634e-181	0.358335	0.229	0.042	9.17515e-176	Irx3	13957	protein_coding
chr19-36673339-36684423	6.81881e-181	0.295203	0.491	0.201	1.41025e-175	1500017E21Rik	0	processed_transcript
chr11-104245777-104255518	8.40634e-181	0.314429	0.286	0.068	1.73858e-175	Mapt	0	protein_coding
chr13-12336480-12342603	2.066e-180	0.314637	0.258	0.056	4.27286e-175	Actn2	0	protein_coding
chr14-32657927-32665061	2.61357e-180	0.354882	0.22	0.038	5.40533e-175	3425401B19Rik	0	protein_coding
chr14-57315327-57320578	2.89434e-180	0.364135	0.249	0.052	5.98601e-175	Cryl1	0	protein_coding
chr1-191041600-191048564	3.08093e-180	0.368292	0.256	0.055	6.37192e-175	Spata45	0	protein_coding
chr7-112277998-112291778	5.22716e-180	0.31602	0.363	0.112	1.08107e-174	Mical2	0	protein_coding
chr12-16696243-16703764	9.19677e-180	0.355465	0.243	0.048	1.90206e-174	Greb1	0	protein_coding
chr13-38934286-38937453	1.01178e-179	0.356274	0.231	0.042	2.09254e-174	Slc35b3	0	protein_coding
chr13-9903237-9909487	1.05193e-179	0.324324	0.234	0.045	2.17558e-174	Chrm3	0	protein_coding
chr11-114651703-114658910	1.09735e-179	0.341629	0.263	0.056	2.26951e-174	Rpl38	9613	protein_coding
chr10-82886361-82906825	1.09922e-179	0.299964	0.422	0.147	2.27338e-174	Txnrd1	0	protein_coding
chr7-51509718-51514647	1.10188e-179	0.357152	0.225	0.039	2.27889e-174	Ano5	0	protein_coding
chr4-22236057-22239492	1.49536e-179	0.382531	0.225	0.039	3.09267e-174	Fbxl4	118050	protein_coding
chr4-94472949-94478331	1.8883e-179	0.3546	0.285	0.069	3.90535e-174	Gm12655	0	processed_transcript
chr14-18296988-18312245	2.90854e-179	0.321921	0.365	0.112	6.01538e-174	Ube2e1	0	protein_coding
chr18-42088716-42095955	6.48796e-179	0.326127	0.232	0.042	1.34183e-173	Sh3rf2	0	protein_coding
chr2-144379764-144389729	6.55212e-179	0.351871	0.268	0.058	1.3551e-173	Csrp2bp	0	protein_coding
chr6-147643125-147647912	7.32938e-179	0.372703	0.247	0.05	1.51585e-173	Ccdc91	10512	protein_coding
chr5-92397684-92422539	1.07066e-178	0.31897	0.397	0.139	2.21432e-173	Art3	0	protein_coding
chr9-107320517-107329595	1.19885e-178	0.313147	0.376	0.121	2.47944e-173	Hemk1	0	protein_coding
chr3-107399127-107402379	1.30603e-178	0.33409	0.202	0.031	2.70111e-173	Kcnc4	35923	protein_coding
chr11-29776592-29780449	1.37614e-178	0.341232	0.214	0.038	2.8461e-173	Eml6	0	protein_coding
chr16-14442415-14456015	1.48337e-178	0.31731	0.325	0.088	3.06788e-173	Abcc1	0	protein_coding
chr6-115579876-115588099	1.91618e-178	0.345083	0.27	0.058	3.96301e-173	Mkrn2os	0	protein_coding
chr8-104309018-104311941	2.66337e-178	0.384105	0.238	0.047	5.50833e-173	Cmtm1	0	protein_coding
chr13-54546760-54569684	3.22451e-178	0.272121	0.498	0.208	6.66886e-173	4833439L19Rik	0	protein_coding
chr13-83502188-83504744	3.96382e-178	0.340577	0.202	0.031	8.19789e-173	Mef2c	0	protein_coding
chr18-65080454-65112143	4.54758e-178	0.255158	0.636	0.333	9.40521e-173	Nedd4l	0	protein_coding
chr11-51737277-51758795	4.7521e-178	0.275029	0.542	0.247	9.82819e-173	Sec24a	0	protein_coding
chr13-13964078-13975749	6.45034e-178	0.320409	0.302	0.076	1.33405e-172	Gm18856	0	protein_coding
chr10-70055369-70061297	7.44199e-178	0.335658	0.278	0.066	1.53914e-172	Ank3	27930	protein_coding
chr6-88933666-88944873	8.4863e-178	0.316806	0.38	0.122	1.75512e-172	4933427D06Rik	5809	protein_coding
chr13-49069053-49083004	1.15542e-177	0.33169	0.3	0.078	2.38961e-172	Wnk2	0	protein_coding
chr12-102575399-102591885	1.18145e-177	0.31015	0.389	0.124	2.44345e-172	Itpk1	0	protein_coding
chr7-144543017-144557157	3.27266e-177	0.308384	0.449	0.172	6.76846e-172	Ppfia1	0	protein_coding
chr7-112125249-112131389	4.98272e-177	0.372701	0.275	0.064	1.03052e-171	Dkk3	0	protein_coding
chr13-29814110-29828383	5.68373e-177	0.351445	0.303	0.077	1.1755e-171	Cdkal1	0	protein_coding
chr5-35752564-35775157	6.58335e-177	0.260174	0.542	0.239	1.36156e-171	Ablim2	0	protein_coding
chr13-37906925-37932765	7.77035e-177	0.283883	0.449	0.168	1.60705e-171	Rreb1	0	protein_coding
chr8-41062756-41085629	1.32192e-176	0.27687	0.541	0.244	2.73396e-171	Mtus1	0	protein_coding
chr4-8717414-8730803	2.09461e-176	0.335077	0.326	0.091	4.33202e-171	Chd7	0	protein_coding
chr10-3402203-3409762	5.44788e-176	0.351734	0.227	0.04	1.12672e-170	Ppp1r14c	0	protein_coding
chr2-19600120-19602948	7.00421e-176	0.345987	0.271	0.063	1.4486e-170	4921504E06Rik	46205	protein_coding
chr13-12188107-12206759	7.75277e-176	0.314583	0.356	0.106	1.60341e-170	Mtr	0	protein_coding
chr11-88651843-88671889	8.11214e-176	0.325341	0.35	0.106	1.67774e-170	Msi2	0	protein_coding
chr13-103976131-103979453	8.49179e-176	0.305118	0.314	0.083	1.75625e-170	Nln	43985	protein_coding
chr7-142309409-142321625	1.07068e-175	0.344589	0.288	0.07	2.21436e-170	Ifitm10	4211	protein_coding
chr8-107162879-107171028	1.13013e-175	0.350714	0.272	0.063	2.3373e-170	Cyb5b	0	protein_coding
chr7-49255298-49270204	1.23064e-175	0.292004	0.423	0.142	2.54518e-170	Nav2	0	protein_coding
chr15-80002526-80018643	2.8353e-175	0.305378	0.434	0.152	5.86391e-170	Pdgfb	0	protein_coding
chr18-60433702-60441075	2.97075e-175	0.3336	0.285	0.071	6.14405e-170	Smim3	33117	protein_coding
chr8-45899680-45922841	3.23463e-175	0.276594	0.355	0.104	6.6898e-170	Pdlim3	0	protein_coding
chr1-105888444-105895470	3.44039e-175	0.352715	0.299	0.078	7.11535e-170	Tnfrsf11a	40462	protein_coding
chr9-102421570-102425795	3.50003e-175	0.333263	0.259	0.057	7.2387e-170	Gm26846	66875	lincRNA
chr9-105518766-105523732	3.99748e-175	0.345843	0.247	0.051	8.26751e-170	Atp2c1	0	protein_coding
chr18-80275706-80290789	6.6785e-175	0.277977	0.41	0.141	1.38123e-169	Pqlc1	0	protein_coding
chr12-78945777-78953093	1.16159e-174	0.334985	0.247	0.049	2.40237e-169	Tmem229b	8701	protein_coding
chr4-151095184-151099359	1.27682e-174	0.358052	0.222	0.041	2.64069e-169	Camta1	0	protein_coding
chr11-21346080-21354923	1.57599e-174	0.363797	0.261	0.06	3.25943e-169	Ugp2	0	protein_coding
chr13-46339588-46343583	2.2292e-174	0.358521	0.239	0.046	4.6104e-169	Stmnd1	39472	protein_coding
chr9-77344004-77349731	2.71556e-174	0.311332	0.233	0.046	5.61626e-169	Mlip	0	protein_coding
chr18-35646775-35663219	3.44778e-174	0.269247	0.491	0.205	7.13062e-169	Prob1	0	protein_coding
chr11-101125620-101132131	4.43523e-174	0.325822	0.289	0.072	9.17285e-169	Tubg1	0	protein_coding
chr19-32128821-32170597	9.01484e-174	0.258279	0.526	0.225	1.86443e-168	Sgms1	0	protein_coding
chr10-118638576-118642711	1.44931e-173	0.326133	0.221	0.04	2.99744e-168	Ifng	192683	protein_coding
chr9-66664824-66670223	1.46917e-173	0.336257	0.28	0.067	3.0385e-168	Car12	43462	protein_coding
chr9-44903188-44925322	1.63261e-173	0.252588	0.588	0.293	3.37654e-168	Atp5l	0	protein_coding
chr14-16429196-16450195	5.75058e-173	0.288519	0.439	0.164	1.18932e-167	Rarb	0	protein_coding
chr10-91153069-91175103	8.33519e-173	0.252664	0.62	0.326	1.72387e-167	Tmpo	0	protein_coding
chr3-121254844-121258058	8.78264e-173	0.379645	0.204	0.034	1.81641e-167	Tmem56	0	protein_coding
chr12-99275720-99313217	9.21664e-173	0.255308	0.582	0.274	1.90617e-167	Foxn3	0	protein_coding
chr2-20716565-20729157	1.09379e-172	0.317941	0.305	0.08	2.26215e-167	Etl4	0	protein_coding
chr12-3376727-3382903	1.29342e-172	0.350684	0.244	0.051	2.67502e-167	Kif3c	0	protein_coding
chr19-53692449-53699160	1.78078e-172	0.338808	0.221	0.041	3.68297e-167	Rbm20	0	protein_coding
chr4-46787449-46796322	3.4773e-172	0.353744	0.301	0.079	7.19167e-167	Gabbr2	0	protein_coding
chr6-108937818-108941495	5.76072e-172	0.350504	0.204	0.033	1.19142e-166	Edem1	78461	protein_coding
chr5-32359163-32362765	6.54815e-172	0.332518	0.238	0.048	1.35428e-166	Plb1	0	protein_coding
chr1-14187620-14191654	7.0185e-172	0.365974	0.222	0.039	1.45155e-166	Eya1	0	protein_coding
chr14-76215647-76219245	9.26613e-172	0.342296	0.21	0.037	1.9164e-166	Rps2-ps6	17442	protein_coding
chr1-127988166-127993323	9.71838e-172	0.336576	0.265	0.062	2.00994e-166	Zranb3	0	protein_coding
chr7-81363135-81374476	2.22815e-171	0.333542	0.316	0.088	4.60822e-166	Cpeb1	0	protein_coding
chr4-108345552-108352383	2.46813e-171	0.332609	0.361	0.118	5.10454e-166	Coa7	4007	protein_coding
chr19-21134083-21147793	2.63182e-171	0.304599	0.354	0.11	5.44308e-166	Zfand5	124484	protein_coding
chr4-132155145-132159353	3.37224e-171	0.376542	0.22	0.04	6.9744e-166	Oprd1	10658	protein_coding
chr9-25508645-25522945	3.60694e-171	0.298849	0.386	0.129	7.4598e-166	Eepd1	0	protein_coding
chr19-3449090-3487265	4.8093e-171	0.27487	0.497	0.211	9.9465e-166	Ppp6r3	0	protein_coding
chr5-118786985-118790975	5.26015e-171	0.349177	0.218	0.039	1.08789e-165	Med13l	21549	protein_coding
chr13-46568651-46575036	6.53484e-171	0.341966	0.258	0.057	1.35152e-165	Cap2	0	protein_coding
chr1-44215718-44224503	6.89239e-171	0.319685	0.406	0.148	1.42547e-165	Mettl21e	0	protein_coding
chr15-80952030-80960901	7.42668e-171	0.346395	0.254	0.055	1.53597e-165	Adsl	0	protein_coding
chr18-12781746-12796197	8.91632e-171	0.30962	0.396	0.142	1.84406e-165	Osbpl1a	0	protein_coding
chr7-34641830-34658259	2.12849e-170	0.276309	0.531	0.24	4.4021e-165	Kctd15	0	protein_coding
chr5-111464589-111477162	2.88416e-170	0.349451	0.313	0.088	5.96497e-165	Mn1	7555	protein_coding
chr8-22503090-22514111	3.00738e-170	0.310128	0.31	0.085	6.21981e-165	Slc20a2	0	protein_coding
chr3-57840889-57851804	5.33171e-170	0.294377	0.473	0.192	1.10269e-164	Pfn2	0	protein_coding
chr4-152243213-152247297	6.84285e-170	0.350921	0.206	0.034	1.41522e-164	Acot7	0	protein_coding
chr5-122069735-122072887	7.38627e-170	0.340244	0.205	0.034	1.52761e-164	Cux2	19632	protein_coding
chr19-14576340-14590506	1.21638e-169	0.306888	0.36	0.11	2.5157e-164	Tle4	0	protein_coding
chr1-69502062-69508312	1.35495e-169	0.337935	0.229	0.044	2.80229e-164	Gm29113	8273	lincRNA
chr13-46521419-46528518	1.37271e-169	0.299085	0.3	0.078	2.83901e-164	Cap2	0	protein_coding
chr16-76403503-76409859	1.65802e-169	0.342687	0.269	0.064	3.42909e-164	Gm9843	0	protein_coding
chr13-52938361-52946637	2.72891e-169	0.349025	0.266	0.064	5.64387e-164	Auh	8679	protein_coding
chr5-92593878-92597599	3.06634e-169	0.326584	0.216	0.036	6.34174e-164	Fam47e	2598	protein_coding
chr2-120474801-120486323	3.80359e-169	0.330713	0.281	0.069	7.86652e-164	Capn3	0	protein_coding
chr1-134888114-134897507	5.27722e-169	0.312176	0.409	0.148	1.09142e-163	Ppp1r12b	0	protein_coding
chr18-25035723-25040998	5.70149e-169	0.332451	0.344	0.105	1.17917e-163	Fhod3	0	protein_coding
chr5-91602678-91608769	5.81043e-169	0.360607	0.246	0.051	1.2017e-163	Parm1	0	protein_coding
chr8-91623497-91634414	5.82711e-169	0.325288	0.298	0.08	1.20515e-163	Fto	0	protein_coding
chr13-109697909-109712958	7.20704e-169	0.345105	0.294	0.076	1.49055e-163	Pde4d	0	protein_coding
chr11-82904177-82917937	1.03596e-168	0.27639	0.441	0.168	2.14254e-163	Nle1	0	protein_coding
chr6-37713302-37717113	1.50039e-168	0.356699	0.243	0.052	3.10307e-163	Akr1d1	144486	protein_coding
chr3-107452961-107474547	1.57174e-168	0.303422	0.398	0.14	3.25063e-163	Slc6a17	0	protein_coding
chr4-101228732-101242383	1.85748e-168	0.293672	0.445	0.172	3.8416e-163	Jak1	0	protein_coding
chr9-77653366-77666051	3.49269e-168	0.333734	0.314	0.09	7.22351e-163	Klhl31	0	protein_coding
chr16-32270736-32274169	3.88757e-168	0.371177	0.204	0.034	8.04019e-163	Smco1	0	protein_coding
chr11-67795346-67802358	4.97463e-168	0.347166	0.241	0.052	1.02884e-162	Dhrs7c	0	protein_coding
chr8-87936570-87951312	9.76144e-168	0.289504	0.512	0.221	2.01884e-162	Zfp423	0	protein_coding
chr10-23187399-23215805	1.56543e-167	0.290275	0.43	0.168	3.23758e-162	Eya4	0	protein_coding
chr9-77614937-77619112	3.46164e-167	0.332931	0.211	0.038	7.1593e-162	Klhl31	17387	protein_coding
chr7-80127285-80141442	5.08114e-167	0.308752	0.387	0.133	1.05087e-161	Idh2	11892	protein_coding
chr10-36897262-36900771	6.65374e-167	0.358631	0.213	0.037	1.37611e-161	Hs3st5	62864	protein_coding
chr19-3487848-3509562	1.96305e-166	0.318189	0.354	0.11	4.05995e-161	Ppp6r3	0	protein_coding
chr7-111171640-111177459	3.99762e-166	0.344535	0.239	0.051	8.2678e-161	Eif4g2	88609	protein_coding
chr9-97139492-97142619	4.5218e-166	0.338347	0.2	0.033	9.35189e-161	Slc25a36	28334	protein_coding
chr11-110413154-110439778	4.69494e-166	0.297644	0.461	0.185	9.70998e-161	Map2k6	0	protein_coding
chr8-40608485-40616261	6.42164e-166	0.338625	0.332	0.1	1.32811e-160	Mtmr7	0	protein_coding
chr14-23851892-23868281	6.42435e-166	0.309767	0.292	0.078	1.32867e-160	Kcnma1	0	protein_coding
chr9-72605886-72612179	1.11414e-165	0.323234	0.235	0.05	2.30425e-160	Rfx7	0	protein_coding
chr8-45448062-45455347	1.39809e-165	0.335794	0.275	0.067	2.89151e-160	Tlr3	37453	protein_coding
chr19-29124033-29152923	1.42378e-165	0.2837	0.417	0.154	2.94463e-160	Rcl1	0	protein_coding
chr11-88501657-88519635	1.52483e-165	0.27979	0.424	0.156	3.15363e-160	Msi2	0	protein_coding
chr13-47197197-47203332	2.33016e-165	0.343985	0.298	0.077	4.81918e-160	Rnf144b	0	protein_coding
chr12-17171860-17177389	2.44728e-165	0.341555	0.225	0.044	5.06141e-160	Kcnf1	0	protein_coding
chr10-33209635-33224035	2.54741e-165	0.348775	0.259	0.06	5.2685e-160	Trdn	0	protein_coding
chr14-69827706-69838896	3.52484e-165	0.324281	0.305	0.085	7.29001e-160	Pebp4	1523	protein_coding
chr17-29454070-29461948	5.06509e-165	0.284914	0.347	0.113	1.04755e-159	Gm26885	0	lincRNA
chrX-73523622-73528330	5.58834e-165	0.327031	0.252	0.057	1.15577e-159	Atp2b3	0	protein_coding
chr2-120379222-120391597	7.23228e-165	0.312996	0.269	0.065	1.49576e-159	Tmem87a	0	protein_coding
chr4-120245762-120254875	7.53988e-165	0.295974	0.342	0.101	1.55938e-159	Foxo6	12203	protein_coding
chr6-113505804-113509750	8.97042e-165	0.318227	0.265	0.063	1.85524e-159	Prrt3	3985	protein_coding
chr18-39243489-39253331	9.20726e-165	0.313786	0.394	0.141	1.90423e-159	Arhgap26	0	protein_coding
chr16-24345573-24354613	1.15059e-164	0.309834	0.312	0.091	2.37963e-159	1110054M08Rik	36998	lincRNA
chr2-5052781-5065573	1.24369e-164	0.300472	0.419	0.156	2.57217e-159	Optn	0	protein_coding
chr12-32676830-32682463	2.26741e-164	0.346706	0.242	0.054	4.68941e-159	Nampt	137871	protein_coding
chr17-4783033-4787657	2.64384e-164	0.333954	0.267	0.065	5.46794e-159	Arid1b	206674	protein_coding
chr2-158061890-158081910	5.40794e-164	0.294389	0.405	0.149	1.11846e-158	Rprd1b	0	protein_coding
chr4-48686441-48693061	1.2365e-163	0.330281	0.23	0.046	2.5573e-158	Murc	12938	protein_coding
chr17-15191745-15201702	1.53846e-163	0.284486	0.313	0.089	3.18182e-158	Gm5091	29882	lincRNA
chr10-42998966-43017619	1.98402e-163	0.283993	0.384	0.132	4.10331e-158	Sobp	0	protein_coding
chr8-122222854-122243666	2.53791e-163	0.253393	0.543	0.243	5.24886e-158	Gm20388	0	protein_coding
chr11-120406785-120439845	3.39721e-163	0.279457	0.469	0.195	7.02605e-158	Nploc4	0	protein_coding
chr6-37704065-37708504	4.512e-163	0.344979	0.282	0.071	9.33162e-158	Akr1d1	135249	protein_coding
chr11-8519213-8527367	5.2041e-163	0.314145	0.306	0.086	1.0763e-157	Tns3	0	protein_coding
chr8-54607523-54614991	5.49741e-163	0.324894	0.27	0.065	1.13696e-157	Spata4	0	protein_coding
chr5-149236267-149239693	7.26275e-163	0.361199	0.22	0.042	1.50207e-157	Gm29264	0	lincRNA
chr10-33160856-33171089	7.57234e-163	0.347879	0.224	0.045	1.5661e-157	Trdn	0	protein_coding
chr10-62037384-62042038	8.20982e-163	0.311771	0.234	0.047	1.69794e-157	Gm5424	28976	protein_coding
chr17-14375423-14385667	8.35223e-163	0.334238	0.316	0.09	1.72739e-157	Smoc2	0	protein_coding
chr3-137621787-137628344	1.08892e-162	0.310305	0.341	0.105	2.25207e-157	Ddit4l	0	protein_coding
chr15-63005426-63008285	1.15969e-162	0.330105	0.215	0.04	2.39846e-157	Pvt1	627329	lincRNA
chr16-94188914-94193861	1.29536e-162	0.284439	0.219	0.043	2.67903e-157	Hlcs	0	protein_coding
chr7-132437255-132444140	1.82048e-162	0.346443	0.253	0.056	3.76509e-157	Fgfr2	0	protein_coding
chr8-83027412-83039517	2.41727e-162	0.301471	0.406	0.146	4.99934e-157	Rnf150	0	protein_coding
chr16-32522612-32527990	2.63245e-162	0.325468	0.289	0.078	5.44438e-157	Zdhhc19	0	protein_coding
chr3-127815831-127821745	7.59411e-162	0.337424	0.214	0.04	1.5706e-156	Ap1ar	0	protein_coding
chr7-67737386-67752021	9.06235e-162	0.27657	0.49	0.21	1.87426e-156	Synm	0	protein_coding
chr11-31729681-31743208	9.82685e-162	0.312972	0.287	0.077	2.03237e-156	D630024D03Rik	46904	lincRNA
chr4-87801422-87808814	2.1418e-161	0.328707	0.21	0.04	4.42963e-156	Mllt3	0	protein_coding
chr8-10585627-10590401	2.83771e-161	0.354978	0.219	0.044	5.86889e-156	Myo16	0	protein_coding
chr7-112783454-112803966	3.6432e-161	0.28857	0.37	0.123	7.5348e-156	Tead1	0	protein_coding
chr15-96768136-96782120	6.18125e-161	0.284777	0.33	0.102	1.27839e-155	Gm8888	994	protein_coding
chr1-43553613-43557164	6.81634e-161	0.348795	0.216	0.041	1.40974e-155	Nck2	0	protein_coding
chr4-116348416-116358556	1.02009e-160	0.356775	0.231	0.049	2.10973e-155	Mast2	0	protein_coding
chr5-112906870-112910319	1.08105e-160	0.329845	0.21	0.038	2.23581e-155	Adrbk2	158	protein_coding
chr3-65448822-65453656	1.18168e-160	0.351358	0.233	0.049	2.44394e-155	Ssr3	56198	protein_coding
chr6-42306803-42326370	1.92907e-160	0.302318	0.432	0.175	3.98967e-155	Clcn1	0	protein_coding
chr9-36888962-36902815	3.74619e-160	0.268702	0.438	0.172	7.7478e-155	Pknox2	0	protein_coding
chr19-42276460-42285976	6.30147e-160	0.351015	0.233	0.049	1.30326e-154	Crtac1	0	protein_coding
chr19-21338323-21343660	7.85317e-160	0.315421	0.229	0.047	1.62418e-154	Gda	47646	protein_coding
chr18-44296332-44305270	9.97514e-160	0.324761	0.217	0.041	2.06304e-154	Npy6r	18631	protein_coding
chr5-143897444-143911361	1.02238e-159	0.259468	0.501	0.221	2.11446e-154	Pms2	0	protein_coding
chr17-31257441-31261780	1.40282e-159	0.350983	0.235	0.05	2.90129e-154	Rsph1	0	protein_coding
chr1-134844620-134856134	1.52064e-159	0.316333	0.282	0.074	3.14495e-154	Ppp1r12b	0	protein_coding
chr10-78254070-78263966	2.81327e-159	0.305626	0.31	0.087	5.81836e-154	Agpat3	5211	protein_coding
chr8-94314145-94327301	3.24779e-159	0.299984	0.332	0.102	6.71702e-154	Nup93	0	protein_coding
chr12-78786867-78794668	3.33491e-159	0.331723	0.228	0.047	6.8972e-154	Mpp5	0	protein_coding
chr10-84636045-84641986	4.62237e-159	0.347698	0.23	0.049	9.55989e-154	Polr3b	0	protein_coding
chr10-23345469-23351994	1.05488e-158	0.303293	0.362	0.119	2.18168e-153	Eya4	0	protein_coding
chr7-44584381-44596327	1.08306e-158	0.283565	0.394	0.136	2.23997e-153	Kcnc3	0	protein_coding
chr10-80981389-81002121	1.38491e-158	0.264263	0.537	0.254	2.86424e-153	Gng7	0	protein_coding
chr3-129212029-129219242	1.74143e-158	0.295245	0.333	0.1	3.6016e-153	Pitx2	0	protein_coding
chr11-104563447-104573850	2.1971e-158	0.287002	0.291	0.081	4.544e-153	Gm22000	0	processed_transcript
chr14-59673087-59679075	3.26759e-158	0.323329	0.257	0.06	6.75795e-153	Atp8a2	0	protein_coding
chr19-29268915-29272658	3.52209e-158	0.354729	0.231	0.05	7.28432e-153	Jak2	0	protein_coding
chr14-22647549-22652998	4.12593e-158	0.290098	0.277	0.072	8.53316e-153	1700112E06Rik	0	protein_coding
chr7-144518766-144541748	5.23828e-158	0.283246	0.415	0.154	1.08337e-152	Ppfia1	0	protein_coding
chrX-102567772-102582534	5.53815e-158	0.344383	0.285	0.08	1.14539e-152	Phka1	0	protein_coding
chr2-26106172-26124786	1.19848e-157	0.295337	0.458	0.185	2.47868e-152	Nacc2	0	protein_coding
chr3-7427497-7434209	2.01507e-157	0.32948	0.257	0.062	4.16753e-152	Pkia	0	protein_coding
chr18-57464165-57473597	3.16614e-157	0.260967	0.274	0.068	6.54814e-152	Ctxn3	0	protein_coding
chr7-19039808-19058278	3.36716e-157	0.267635	0.425	0.159	6.96388e-152	Sympk	0	protein_coding
chr15-84178115-84207200	3.49698e-157	0.258995	0.506	0.226	7.23239e-152	Pnpla3	0	protein_coding
chr14-120230540-120239113	5.45471e-157	0.330324	0.244	0.055	1.12813e-151	Mbnl2	36555	protein_coding
chr15-25921814-25935493	7.54105e-157	0.285556	0.406	0.155	1.55963e-151	Fam134b	0	protein_coding
chr5-117163665-117169151	8.06494e-157	0.3221	0.238	0.052	1.66797e-151	Taok3	0	protein_coding
chr8-104124133-104128869	9.91717e-157	0.341559	0.205	0.037	2.05105e-151	Cdh5	0	protein_coding
chr1-151970535-151976153	1.1853e-156	0.328056	0.237	0.054	2.45142e-151	1700025G04Rik	0	protein_coding
chr11-114832627-114838954	1.39553e-156	0.310973	0.219	0.044	2.8862e-151	Gprc5c	12197	protein_coding
chr11-107728000-107733485	2.85664e-156	0.285791	0.209	0.04	5.90805e-151	Cacng4	0	protein_coding
chr15-58705446-58711388	3.60659e-156	0.330154	0.214	0.045	7.45908e-151	Fer1l6	40353	protein_coding
chr19-53812283-53835008	4.06109e-156	0.27911	0.445	0.182	8.39907e-151	Rbm20	0	protein_coding
chr3-96756880-96767882	4.33287e-156	0.301535	0.316	0.094	8.96115e-151	Rnf115	0	protein_coding
chr5-133486426-133490461	6.63767e-156	0.328982	0.248	0.059	1.37279e-150	Gatsl2	609249	protein_coding
chr10-41594563-41600949	1.27058e-155	0.327378	0.297	0.082	2.62778e-150	Ccdc162	0	protein_coding
chr17-36231043-36231982	1.66121e-155	0.277627	0.328	0.102	3.43567e-150	Gm20546	16838	lincRNA
chr16-11688322-11698818	1.7521e-155	0.314977	0.27	0.07	3.62366e-150	Snx29	0	protein_coding
chr4-46812131-46819791	2.42107e-155	0.319963	0.385	0.136	5.0072e-150	Gabbr2	0	protein_coding
chr4-8766926-8776710	3.22656e-155	0.317165	0.272	0.069	6.6731e-150	Chd7	0	protein_coding
chr4-95858115-95867706	4.4387e-155	0.266089	0.391	0.141	9.18002e-150	Fggy	0	protein_coding
chr3-138549137-138553314	4.53662e-155	0.342659	0.208	0.04	9.38255e-150	Eif4e	0	protein_coding
chr9-77334380-77343064	4.95653e-155	0.317555	0.218	0.043	1.0251e-149	Mlip	0	protein_coding
chr7-98848425-98869486	4.95782e-155	0.276483	0.406	0.147	1.02537e-149	Wnt11	0	protein_coding
chr16-96204910-96214374	1.27861e-154	0.32362	0.257	0.06	2.64441e-149	Sh3bgr	0	protein_coding
chr10-78314806-78326794	2.49457e-154	0.285182	0.322	0.097	5.15923e-149	Agpat3	0	protein_coding
chr11-32515797-32526543	3.61159e-154	0.314847	0.32	0.098	7.46941e-149	Efcab9	0	protein_coding
chr2-38391311-38399878	3.77514e-154	0.302928	0.221	0.045	7.80767e-149	Lhx2	21577	protein_coding
chr8-26096392-26100330	3.77933e-154	0.324145	0.213	0.041	7.81633e-149	Hook3	0	protein_coding
chr19-36474976-36478654	3.8736e-154	0.338764	0.206	0.04	8.0113e-149	Pcgf5	18783	protein_coding
chr1-81896678-81898653	4.23622e-154	0.326667	0.203	0.037	8.76126e-149	Irs1	334447	protein_coding
chr11-121159520-121162550	6.4566e-154	0.341706	0.203	0.037	1.33534e-148	Uts2r	0	protein_coding
chr1-127968938-127976643	1.39256e-153	0.306422	0.213	0.041	2.88006e-148	Zranb3	0	protein_coding
chr11-116346532-116350048	1.52245e-153	0.324133	0.206	0.038	3.1487e-148	Rnf157	0	protein_coding
chr4-72138169-72154156	1.72091e-153	0.300092	0.357	0.121	3.55916e-148	Tle1	0	protein_coding
chr5-124888714-124902973	1.78731e-153	0.292539	0.426	0.165	3.69647e-148	Zfp664	0	protein_coding
chr8-127431814-127442783	1.92478e-153	0.268693	0.438	0.177	3.98078e-148	Pard3	0	protein_coding
chr18-60289300-60294699	2.642e-153	0.314151	0.226	0.05	5.46413e-148	F830016B08Rik	0	protein_coding
chr18-24706742-24715328	4.90272e-153	0.291083	0.37	0.128	1.01397e-147	Gm9955	0	protein_coding
chr15-51723229-51727389	5.27517e-153	0.315899	0.2	0.037	1.091e-147	Eif3h	59168	protein_coding
chr17-71727711-71736871	6.25989e-153	0.315633	0.233	0.05	1.29466e-147	Fam179a	0	protein_coding
chr12-83142547-83149804	8.49653e-153	0.305639	0.259	0.068	1.75724e-147	Rgs6	0	protein_coding
chr8-48754526-48757483	8.66003e-153	0.321245	0.23	0.05	1.79105e-147	Tenm3	0	protein_coding
chr6-84145792-84159285	1.19701e-152	0.312568	0.291	0.076	2.47562e-147	Dysf	0	protein_coding
chr11-120845561-120854690	1.3745e-152	0.344543	0.298	0.084	2.84271e-147	Ccdc57	0	protein_coding
chr8-41172413-41179462	2.0825e-152	0.328787	0.335	0.109	4.30699e-147	Fgl1	11971	protein_coding
chr5-134075459-134090043	2.27676e-152	0.287387	0.324	0.1	4.70875e-147	Gatsl2	9667	protein_coding
chr2-104407342-104413965	3.24256e-152	0.347444	0.213	0.043	6.7062e-147	D430041D05Rik	0	protein_coding
chr4-148942308-148966869	3.39391e-152	0.276425	0.427	0.167	7.01922e-147	Casz1	0	protein_coding
chr18-61353696-61370781	4.26227e-152	0.296442	0.344	0.11	8.81513e-147	Ppargc1b	0	protein_coding
chr11-6048918-6054359	5.52352e-152	0.323515	0.209	0.038	1.14236e-146	Camk2b	0	protein_coding
chr9-26774517-26781511	1.22752e-151	0.351028	0.275	0.076	2.53873e-146	Glb1l2	0	protein_coding
chr18-23674491-23682234	1.26665e-151	0.329114	0.224	0.047	2.61966e-146	Dtna	14776	protein_coding
chr9-61643134-61648868	1.41741e-151	0.306407	0.344	0.113	2.93145e-146	Tle3	224636	protein_coding
chr3-138048923-138055821	1.4821e-151	0.315503	0.229	0.051	3.06525e-146	Gm5105	0	protein_coding
chr12-81330838-81334696	1.62569e-151	0.321832	0.208	0.039	3.36222e-146	Slc8a3	0	protein_coding
chr11-93985614-93990453	2.19195e-151	0.322195	0.244	0.057	4.53334e-146	Spag9	5637	protein_coding
chr11-47247638-47253148	8.54382e-151	0.347909	0.201	0.037	1.76702e-145	Sgcd	0	protein_coding
chr12-76678378-76688518	9.62152e-151	0.331448	0.225	0.049	1.9899e-145	Sptb	0	protein_coding
chr2-93741847-93751482	1.83062e-150	0.308099	0.257	0.065	3.78606e-145	Ext2	0	protein_coding
chr3-108272825-108292260	2.59172e-150	0.271579	0.446	0.187	5.36014e-145	Sort1	0	protein_coding
chr18-68335916-68347514	3.43686e-150	0.295201	0.308	0.093	7.10805e-145	Mc5r	0	protein_coding
chr1-184045534-184055010	4.06932e-150	0.30249	0.278	0.074	8.41608e-145	Dusp10	0	protein_coding
chr13-46529242-46538062	4.11118e-150	0.292315	0.226	0.05	8.50267e-145	Cap2	0	protein_coding
chr14-47070522-47103665	4.25755e-150	0.263884	0.451	0.193	8.80539e-145	Samd4	0	protein_coding
chr3-79472251-79477367	5.66134e-150	0.327889	0.222	0.049	1.17087e-144	Fnip2	0	protein_coding
chr13-55846750-55852620	6.57545e-150	0.31568	0.245	0.059	1.35992e-144	Pitx1	10557	protein_coding
chr14-61389912-61395398	6.89306e-150	0.334918	0.204	0.038	1.42561e-144	Kpna3	0	protein_coding
chr17-26027070-26038162	7.25427e-150	0.318367	0.257	0.064	1.50031e-144	Rab11fip3	0	protein_coding
chr13-47187817-47191698	1.05267e-149	0.344127	0.237	0.053	2.17711e-144	Rnf144b	0	protein_coding
chr11-114828169-114831278	1.48841e-149	0.302386	0.24	0.053	3.07829e-144	Gprc5c	19873	protein_coding
chr19-36684946-36692236	1.8376e-149	0.283062	0.408	0.156	3.80048e-144	1500017E21Rik	0	processed_transcript
chr16-10606439-10612679	2.14062e-149	0.31122	0.326	0.101	4.42719e-144	Clec16a	0	protein_coding
chr15-3328630-3334247	8.384e-149	0.322042	0.238	0.055	1.73396e-143	Ghr	0	protein_coding
chr1-16819234-16823349	1.62572e-148	0.321615	0.2	0.038	3.36227e-143	Ly96	109622	protein_coding
chr10-23607086-23611776	1.69478e-148	0.312004	0.241	0.057	3.5051e-143	Rps12	173434	protein_coding
chr10-118647053-118653155	2.34682e-148	0.282803	0.22	0.048	4.85365e-143	Ifng	201160	protein_coding
chr7-46479476-46485575	2.41123e-148	0.319997	0.249	0.063	4.98686e-143	Sergef	0	protein_coding
chr11-119120783-119130064	3.98793e-148	0.278791	0.389	0.148	8.24776e-143	Gm11755	0	lincRNA
chr19-53673534-53680256	4.3159e-148	0.31202	0.235	0.056	8.92607e-143	Rbm20	0	protein_coding
chr11-8477455-8489021	5.01175e-148	0.316941	0.315	0.093	1.03652e-142	Tns3	0	protein_coding
chr12-52866053-52870068	1.11394e-147	0.310239	0.226	0.048	2.30384e-142	Akap6	0	protein_coding
chr15-57716370-57730091	1.24432e-147	0.262319	0.435	0.172	2.57347e-142	Zhx2	0	protein_coding
chr1-40763688-40776267	2.29475e-147	0.310733	0.252	0.063	4.74595e-142	Mfsd9	0	protein_coding
chr19-4487029-4499891	2.53935e-147	0.291312	0.383	0.136	5.25183e-142	2010003K11Rik	0	protein_coding
chr3-32897102-32916297	2.78877e-147	0.320006	0.279	0.077	5.76767e-142	Usp13	0	protein_coding
chr11-72366239-72372680	3.16862e-147	0.288806	0.321	0.103	6.55327e-142	Tekt1	3796	protein_coding
chr7-27615754-27638518	5.183e-147	0.259431	0.394	0.148	1.07194e-141	Akt2	0	protein_coding
chr6-88625245-88628682	1.69519e-146	0.321197	0.215	0.044	3.50595e-141	Kbtbd12	0	protein_coding
chr18-60829831-60838111	3.21953e-146	0.316564	0.289	0.078	6.65857e-141	Tcof1	0	protein_coding
chr1-172158242-172176755	5.35402e-146	0.284719	0.356	0.12	1.10731e-140	Dcaf8	0	protein_coding
chr7-73564227-73571489	5.86477e-146	0.3142	0.251	0.064	1.21294e-140	1810026B05Rik	5831	processed_transcript
chr2-104417897-104437950	7.34432e-146	0.301962	0.327	0.11	1.51894e-140	Hipk3	0	protein_coding
chr2-20615716-20621296	9.15613e-146	0.349731	0.22	0.048	1.89365e-140	Etl4	0	protein_coding
chr5-120171875-120184183	1.31644e-145	0.283755	0.371	0.131	2.72264e-140	Rbm19	0	protein_coding
chr8-123920313-123927977	1.42203e-145	0.308298	0.249	0.063	2.94101e-140	Nup133	0	protein_coding
chr3-94369705-94378238	2.51479e-145	0.298596	0.285	0.084	5.20104e-140	Rorc	0	protein_coding
chr2-155881417-155888559	3.70343e-145	0.270851	0.24	0.056	7.65937e-140	Uqcc1	0	protein_coding
chr12-81852645-81864372	3.80059e-145	0.268691	0.486	0.215	7.86031e-140	Pcnx	0	protein_coding
chr12-80081462-80086497	5.76392e-145	0.3038	0.258	0.066	1.19208e-139	Zfp36l1	21262	protein_coding
chr1-43254937-43261693	7.72536e-145	0.287889	0.218	0.049	1.59774e-139	Gm29040	0	lincRNA
chr3-99735642-99741844	7.75288e-145	0.313891	0.253	0.064	1.60343e-139	Spag17	143561	protein_coding
chr15-36982325-36995549	8.22022e-145	0.302171	0.287	0.081	1.70009e-139	Zfp706	1481	protein_coding
chr15-7877450-7882239	8.25385e-145	0.312746	0.23	0.052	1.70704e-139	Wdr70	0	protein_coding
chr1-186579977-186590067	9.25447e-145	0.279217	0.334	0.107	1.91399e-139	RP23-28F18.1	21295	lincRNA
chr5-119231351-119234637	1.15338e-144	0.312161	0.206	0.041	2.38541e-139	n-R5s175	62607	rRNA
chr1-134272682-134278655	1.25282e-144	0.277048	0.266	0.072	2.59106e-139	Myog	11333	protein_coding
chr2-11222609-11229405	1.2712e-144	0.297103	0.21	0.042	2.62907e-139	Prkcq	0	protein_coding
chr18-75444306-75452465	2.60819e-144	0.28627	0.323	0.101	5.39421e-139	Ctif	0	protein_coding
chr11-111064059-111071238	2.93924e-144	0.270756	0.398	0.153	6.07889e-139	Kcnj2	0	protein_coding
chr4-41609517-41622864	3.25575e-144	0.271747	0.389	0.143	6.73348e-139	Dnaic1	0	protein_coding
chr9-25538788-25547989	4.26365e-144	0.311023	0.293	0.087	8.818e-139	Eepd1	0	protein_coding
chr3-152141363-152153837	4.71488e-144	0.271869	0.383	0.141	9.75121e-139	Gipc2	0	protein_coding
chr10-59842062-59848900	5.07156e-144	0.31723	0.221	0.049	1.04889e-138	Micu1	0	protein_coding
chr4-9064215-9068626	5.54844e-144	0.332754	0.215	0.043	1.14752e-138	Chd7	196555	protein_coding
chr9-108383375-108393485	6.44752e-144	0.28818	0.269	0.071	1.33346e-138	Usp4	0	protein_coding
chr11-90069234-90079376	6.88422e-144	0.284047	0.299	0.089	1.42378e-138	Tmem100	32725	protein_coding
chr14-23964155-23971071	1.16744e-143	0.333747	0.209	0.043	2.41447e-138	Kcnma1	0	protein_coding
chr10-88594979-88607007	1.38091e-143	0.299073	0.24	0.06	2.85598e-138	Mybpc1	0	protein_coding
chr5-35869768-35890377	1.56053e-143	0.296995	0.386	0.146	3.22745e-138	Ablim2	0	protein_coding
chr8-22463815-22469226	1.80973e-143	0.30828	0.22	0.049	3.74284e-138	Smim19	0	protein_coding
chr10-61493582-61504804	2.8015e-143	0.302809	0.251	0.066	5.79401e-138	Lrrc20	0	protein_coding
chr3-108303174-108315192	2.84394e-143	0.296525	0.349	0.122	5.88179e-138	Sort1	0	protein_coding
chr9-21178132-21199130	4.20362e-143	0.274073	0.463	0.194	8.69384e-138	Pde4a	0	protein_coding
chr2-104438577-104464043	4.26775e-143	0.277678	0.435	0.179	8.82648e-138	Hipk3	0	protein_coding
chr9-59385630-59393571	5.19276e-143	0.30963	0.237	0.055	1.07396e-137	Arih1	0	protein_coding
chr13-34341715-34347522	5.40583e-143	0.301066	0.285	0.084	1.11802e-137	Slc22a23	0	protein_coding
chr7-132602526-132607333	8.64701e-143	0.305854	0.268	0.071	1.78836e-137	Fgfr2	0	protein_coding
chr2-179872453-179904572	9.29026e-143	0.278206	0.357	0.121	1.92139e-137	Cdh4	0	protein_coding
chr6-135558474-135560653	1.05297e-142	0.318639	0.208	0.043	2.17773e-137	Grin2b	152578	protein_coding
chr2-93764179-93783011	1.38486e-142	0.27484	0.391	0.148	2.86414e-137	Ext2	0	protein_coding
chr17-25207069-25215700	1.49509e-142	0.306439	0.293	0.09	3.09213e-137	Unkl	0	protein_coding
chr5-53302822-53308491	1.63042e-142	0.316144	0.232	0.055	3.37201e-137	Smim20	19311	protein_coding
chr3-137510843-137518712	4.03166e-142	0.309491	0.281	0.082	8.3382e-137	Gm4861	31332	protein_coding
chr19-26712679-26725054	4.76369e-142	0.28777	0.363	0.129	9.85217e-137	Smarca2	0	protein_coding
chr10-53277243-53288206	5.38767e-142	0.324638	0.204	0.044	1.11427e-136	Cep85l	0	protein_coding
chr18-61373656-61382760	5.7467e-142	0.289831	0.286	0.085	1.18852e-136	Ppargc1b	0	protein_coding
chr15-98176712-98185237	7.28643e-142	0.270583	0.416	0.167	1.50696e-136	Olfr288	775	protein_coding
chr9-59244115-59250364	1.05927e-141	0.310074	0.224	0.049	2.19076e-136	Adpgk	41207	protein_coding
chr18-42151285-42164921	1.09736e-141	0.283448	0.297	0.09	2.26953e-136	Sh3rf2	0	protein_coding
chr14-76747789-76750703	1.16683e-141	0.341132	0.207	0.045	2.41321e-136	1700108F19Rik	60619	processed_transcript
chr13-44540338-44543744	1.44822e-141	0.31551	0.214	0.047	2.99517e-136	1700029N11Rik	82768	lincRNA
chr5-76995082-77001661	1.97821e-141	0.31631	0.238	0.057	4.09129e-136	Srp72	0	protein_coding
chr6-114811792-114816981	2.29616e-141	0.330547	0.288	0.085	4.74886e-136	Atg7	0	protein_coding
chr11-29713540-29733936	5.13615e-141	0.27811	0.388	0.151	1.06225e-135	Rtn4	0	protein_coding
chr15-36643678-36646668	5.29985e-141	0.322655	0.222	0.048	1.0961e-135	Pabpc1	34704	protein_coding
chr7-45189567-45200938	5.40094e-141	0.294724	0.287	0.08	1.11701e-135	Ccdc155	0	protein_coding
chr8-95371785-95379405	8.53481e-141	0.327757	0.256	0.062	1.76515e-135	Mmp15	0	protein_coding
chr5-118809008-118815952	1.64529e-140	0.277595	0.28	0.077	3.40275e-135	Med13l	43572	protein_coding
chr12-103236085-103244009	1.76102e-140	0.307865	0.371	0.138	3.64211e-135	Prima1	0	protein_coding
chr18-80370469-80375582	1.99463e-140	0.306322	0.256	0.067	4.12526e-135	Kcng2	6214	protein_coding
chr1-58275929-58283699	3.98207e-140	0.27539	0.224	0.05	8.23565e-135	Aox2	0	protein_coding
chr6-97250389-97253795	6.57138e-140	0.308005	0.228	0.053	1.35908e-134	Lmod3	0	protein_coding
chr9-109966085-109979407	8.26391e-140	0.278914	0.281	0.083	1.70913e-134	Map4	0	protein_coding
chr6-147061148-147065911	8.81334e-140	0.296611	0.242	0.06	1.82276e-134	Mrps35	0	protein_coding
chr14-30583912-30602940	1.12993e-139	0.257434	0.507	0.232	2.3369e-134	Prkcd	0	protein_coding
chr17-7201611-7209785	1.15329e-139	0.327285	0.256	0.068	2.38522e-134	Rps6ka2	0	protein_coding
chr9-99400252-99402487	1.26803e-139	0.344789	0.221	0.047	2.62251e-134	Mras	0	protein_coding
chr2-178493205-178495601	1.28717e-139	0.321937	0.222	0.049	2.66211e-134	Cdh26	5838	protein_coding
chr6-148434578-148446595	3.26775e-139	0.259891	0.429	0.176	6.75829e-134	Tmtc1	0	protein_coding
chr7-100423206-100446801	3.60634e-139	0.271543	0.438	0.177	7.45855e-134	C2cd3	0	protein_coding
chr15-3460514-3471893	3.7319e-139	0.300789	0.279	0.08	7.71824e-134	Ghr	0	protein_coding
chr3-145895127-145910089	3.76561e-139	0.278904	0.355	0.124	7.78796e-134	Ddah1	849	protein_coding
chr19-32358905-32368582	5.45352e-139	0.311026	0.276	0.078	1.12789e-133	Sgms1	0	protein_coding
chr3-21562643-21566574	5.47757e-139	0.304962	0.278	0.08	1.13286e-133	Gm29137	293552	lincRNA
chr8-22427734-22438076	6.76462e-139	0.291189	0.316	0.1	1.39905e-133	Mrps31	0	protein_coding
chr5-73312671-73326701	9.3599e-139	0.31155	0.273	0.075	1.9358e-133	Ociad2	0	protein_coding
chr6-112458275-112466575	9.63092e-139	0.289521	0.229	0.054	1.99185e-133	Cav3	0	protein_coding
chr16-4309190-4323209	1.19783e-138	0.293845	0.386	0.148	2.47733e-133	Adcy9	0	protein_coding
chr14-16496350-16499353	1.24986e-138	0.309061	0.212	0.044	2.58494e-133	Rarb	0	protein_coding
chr11-12390213-12400230	1.43412e-138	0.280907	0.233	0.055	2.96601e-133	Cobl	0	protein_coding
chr19-41775721-41782144	2.19683e-138	0.331091	0.205	0.042	4.54344e-133	Arhgap19	0	protein_coding
chr12-83517406-83530596	2.24119e-138	0.254216	0.485	0.222	4.63518e-133	Dcaf4	0	protein_coding
chr7-115803272-115811496	3.71973e-138	0.322363	0.201	0.042	7.69308e-133	Sox6	0	protein_coding
chr1-160922994-160951327	4.78555e-138	0.283826	0.371	0.139	9.89737e-133	Rc3h1	0	protein_coding
chr5-4015756-4032060	1.39923e-137	0.274611	0.376	0.141	2.89387e-132	Akap9	0	protein_coding
chr12-3370063-3375518	2.11164e-137	0.302545	0.237	0.06	4.36725e-132	Kif3c	0	protein_coding
chr16-24190879-24195611	2.20633e-137	0.296116	0.213	0.046	4.56309e-132	1110054M08Rik	196000	lincRNA
chr10-3332040-3339039	5.59882e-137	0.277462	0.238	0.057	1.15794e-131	Gm26752	25033	lincRNA
chr7-67481773-67490975	5.74476e-137	0.290071	0.306	0.098	1.18812e-131	Lrrc28	22435	protein_coding
chr12-33241204-33249353	1.17174e-136	0.306024	0.265	0.072	2.42338e-131	Atxn7l1	0	protein_coding
chr16-35744822-35750485	1.1869e-136	0.315504	0.227	0.053	2.45472e-131	Dirc2	0	protein_coding
chr18-24775527-24781954	1.20986e-136	0.309254	0.22	0.049	2.50221e-131	Fhod3	0	protein_coding
chr10-86866488-86875219	2.14266e-136	0.28663	0.261	0.07	4.43141e-131	Stab2	0	protein_coding
chr18-39296408-39305333	2.93271e-136	0.284364	0.433	0.185	6.06536e-131	Arhgap26	0	protein_coding
chr2-58699562-58707163	3.08606e-136	0.304866	0.247	0.059	6.38253e-131	Upp2	0	protein_coding
chr4-45850455-45854890	5.80493e-136	0.296805	0.211	0.044	1.20056e-130	Stra6l	0	protein_coding
chr14-18194455-18205758	6.81507e-136	0.302189	0.248	0.065	1.40948e-130	Nr1d2	0	protein_coding
chr12-99718220-99725472	1.55822e-135	0.320834	0.213	0.05	3.22268e-130	Efcab11	0	protein_coding
chr10-71260837-71270837	2.44396e-135	0.288374	0.246	0.068	5.05455e-130	Ube2d1	0	protein_coding
chr12-28693867-28708083	2.66456e-135	0.271957	0.343	0.117	5.51079e-130	Trappc12	0	protein_coding
chr18-23650689-23659164	3.28019e-135	0.300611	0.228	0.056	6.78403e-130	Dtna	0	protein_coding
chr10-60205498-60214048	3.97284e-135	0.291557	0.334	0.114	8.21654e-130	Chst3	0	protein_coding
chr18-39213129-39217600	6.0084e-135	0.323616	0.258	0.073	1.24265e-129	Arhgap26	0	protein_coding
chr14-25180644-25189513	7.27403e-135	0.28529	0.327	0.113	1.5044e-129	Gm26660	166287	lincRNA
chr8-45762720-45768221	8.72121e-135	0.334072	0.201	0.043	1.8037e-129	Sorbs2	0	protein_coding
chr1-180206937-180217145	1.21317e-134	0.274486	0.297	0.093	2.50906e-129	RP23-226J18.4	0	lincRNA
chr4-140575100-140587353	1.23344e-134	0.278247	0.364	0.13	2.55098e-129	Arhgef10l	0	protein_coding
chr11-79732842-79741591	1.98754e-134	0.285019	0.365	0.134	4.11058e-129	Gm11205	27421	lincRNA
chr16-13514599-13523643	2.645e-134	0.297207	0.248	0.065	5.47034e-129	2310015D24Rik	0	lincRNA
chr15-96966224-96971053	3.24623e-134	0.302939	0.216	0.049	6.71378e-129	Slc38a4	23769	protein_coding
chr14-21727899-21735482	3.67497e-134	0.299543	0.255	0.072	7.60049e-129	Dusp13	0	protein_coding
chr15-84243842-84263011	5.99961e-134	0.263473	0.374	0.133	1.24083e-128	Parvb	0	protein_coding
chr4-149757577-149767385	6.93854e-134	0.279259	0.285	0.086	1.43502e-128	Slc25a33	0	protein_coding
chr7-73472700-73483459	7.05139e-134	0.282766	0.322	0.109	1.45836e-128	Chd2	0	protein_coding
chr11-114862701-114872155	7.79934e-134	0.308871	0.281	0.08	1.61304e-128	Gprc5c	0	protein_coding
chr14-121890361-121907675	1.47172e-133	0.282929	0.38	0.142	3.04378e-128	Ubac2	0	protein_coding
chr7-68211439-68227611	1.90334e-133	0.253095	0.449	0.193	3.93644e-128	Igf1r	0	protein_coding
chr7-118581830-118587144	2.20346e-133	0.303702	0.247	0.065	4.55715e-128	Tmc7	0	protein_coding
chr9-65379503-65387767	3.58073e-133	0.283945	0.254	0.07	7.40559e-128	Ubap1l	0	protein_coding
chr16-17250842-17259641	3.68593e-133	0.296058	0.276	0.078	7.62317e-128	Hic2	0	protein_coding
chr8-11167708-11175472	4.37745e-133	0.26953	0.389	0.147	9.05335e-128	Col4a1	22950	protein_coding
chr3-144500752-144508718	5.16777e-133	0.287453	0.276	0.081	1.06879e-127	Hs2st1	0	protein_coding
chr9-72467180-72470896	5.17477e-133	0.301886	0.217	0.052	1.07024e-127	Tex9	0	protein_coding
chr18-36444414-36451244	8.48747e-133	0.312648	0.229	0.053	1.75536e-127	Pfdn1	0	protein_coding
chr1-179484990-179494145	1.59856e-132	0.281135	0.216	0.049	3.30611e-127	Smyd3	0	protein_coding
chr7-78838738-78849169	2.3438e-132	0.2885	0.387	0.151	4.8474e-127	Det1	0	protein_coding
chr12-50510683-50515962	3.26658e-132	0.333737	0.234	0.058	6.75588e-127	Prkd1	0	protein_coding
chr3-60608835-60635945	3.43634e-132	0.257675	0.481	0.222	7.10696e-127	Mbnl1	0	protein_coding
chr12-33060040-33065777	4.25355e-132	0.321028	0.231	0.057	8.79712e-127	Cdhr3	0	protein_coding
chr17-10405589-10409274	5.35264e-132	0.326272	0.237	0.06	1.10702e-126	Pacrg	0	protein_coding
chr6-142699978-142704379	5.66623e-132	0.296125	0.238	0.06	1.17188e-126	Abcc9	0	protein_coding
chr3-139067889-139073026	6.00444e-132	0.32148	0.217	0.049	1.24183e-126	Rap1gds1	0	protein_coding
chr4-123199468-123203032	6.16246e-132	0.313319	0.225	0.057	1.27451e-126	Nt5c1a	0	protein_coding
chr10-83174031-83187493	6.17688e-132	0.27625	0.375	0.141	1.27749e-126	Chst11	0	protein_coding
chr19-36764397-36770914	7.11518e-132	0.322101	0.2	0.043	1.47155e-126	Ppp1r3c	27743	protein_coding
chr3-108153299-108169577	7.19951e-132	0.261946	0.457	0.205	1.48899e-126	Gpr61	0	protein_coding
chr11-97370049-97377044	7.24002e-132	0.308139	0.21	0.047	1.49737e-126	Socs7	0	protein_coding
chr10-33173182-33183421	1.92532e-131	0.302124	0.281	0.085	3.9819e-126	Trdn	0	protein_coding
chr13-49013215-49023063	4.2387e-131	0.259635	0.246	0.068	8.76639e-126	Wnk2	13239	protein_coding
chr3-69203768-69209310	5.39542e-131	0.307884	0.242	0.063	1.11587e-125	Arl14	13108	protein_coding
chr5-53822537-53830311	6.89151e-131	0.335431	0.219	0.051	1.42529e-125	Tbc1d19	0	protein_coding
chr9-35180716-35189813	7.34881e-131	0.301767	0.237	0.063	1.51987e-125	Tirap	0	protein_coding
chr13-49319538-49328963	7.67213e-131	0.26107	0.356	0.131	1.58674e-125	Fgd3	0	protein_coding
chr18-57395761-57412052	8.23993e-131	0.250468	0.347	0.121	1.70417e-125	4930511M06Rik	0	processed_transcript
chr16-20085237-20092480	8.25071e-131	0.293026	0.25	0.067	1.7064e-125	Klhl24	5073	protein_coding
chr11-115819526-115835448	9.36903e-131	0.272311	0.342	0.12	1.93768e-125	Llgl2	0	protein_coding
chr1-132263676-132269931	1.2296e-130	0.28512	0.209	0.047	2.54303e-125	Lemd1	4448	protein_coding
chr5-144200046-144209023	1.94179e-130	0.297656	0.258	0.074	4.01598e-125	Tecpr1	0	protein_coding
chr19-36692898-36703236	2.27993e-130	0.291545	0.326	0.112	4.7153e-125	1500017E21Rik	0	processed_transcript
chr9-67233015-67245025	2.38058e-130	0.319562	0.248	0.067	4.92347e-125	Tln2	0	protein_coding
chr10-40187443-40193858	2.75771e-130	0.30193	0.226	0.056	5.70343e-125	Rpf2	29387	protein_coding
chr11-21336406-21345029	3.39597e-130	0.304411	0.243	0.067	7.02348e-125	Ugp2	0	protein_coding
chr16-13325231-13340574	1.69426e-129	0.276676	0.331	0.11	3.50404e-124	Mkl2	0	protein_coding
chr8-117419412-117424924	1.80621e-129	0.308371	0.28	0.083	3.73556e-124	Cmip	0	protein_coding
chr1-16790030-16799083	2.76371e-129	0.302741	0.215	0.05	5.71584e-124	Ly96	80418	protein_coding
chr7-19775799-19779707	3.53083e-129	0.298536	0.201	0.043	7.3024e-124	Cblc	0	protein_coding
chr13-49106606-49116263	3.88163e-129	0.30654	0.263	0.07	8.02792e-124	Wnk2	0	protein_coding
chr7-140895611-140909386	5.10899e-129	0.253161	0.403	0.164	1.05663e-123	Psmd13	0	protein_coding
chr5-139079854-139087160	7.27129e-129	0.281948	0.21	0.051	1.50383e-123	Prkar1b	0	protein_coding
chr18-24976019-24986227	7.87253e-129	0.324276	0.244	0.061	1.62818e-123	Fhod3	0	protein_coding
chr1-172238970-172249690	1.22482e-128	0.267804	0.301	0.098	2.53315e-123	Atp1a4	0	protein_coding
chr12-86854870-86862347	1.29417e-128	0.272237	0.366	0.14	2.67657e-123	Irf2bpl	18355	protein_coding
chr17-75462874-75468069	1.89776e-128	0.296876	0.262	0.072	3.92492e-123	Rasgrp3	0	protein_coding
chr6-91522074-91536684	2.13089e-128	0.255344	0.377	0.145	4.40706e-123	Lsm3	0	protein_coding
chr2-103427850-103437850	2.2253e-128	0.308169	0.208	0.046	4.60232e-123	Elf5	0	protein_coding
chr11-32610341-32629117	2.39231e-128	0.265929	0.428	0.176	4.94773e-123	Stk10	0	protein_coding
chr8-13348387-13363169	3.2298e-128	0.28156	0.274	0.08	6.6798e-123	Tfdp1	0	protein_coding
chr3-144548228-144558804	4.23912e-128	0.285714	0.244	0.066	8.76727e-123	Hs2st1	0	protein_coding
chr1-118563276-118570764	5.28596e-128	0.29277	0.227	0.054	1.09323e-122	Clasp1	0	protein_coding
chrX-11726416-11729828	9.46167e-128	0.319354	0.207	0.047	1.95684e-122	Bcor	306911	protein_coding
chr14-20564609-20588905	1.22243e-127	0.270818	0.413	0.17	2.5282e-122	Usp54	0	protein_coding
chr7-52004806-52007643	1.36263e-127	0.288219	0.281	0.085	2.81816e-122	Svip	0	protein_coding
chr6-30466327-30471187	1.68889e-127	0.283781	0.214	0.052	3.49293e-122	Tmem209	7865	protein_coding
chr6-67290364-67304773	2.05883e-127	0.276637	0.295	0.094	4.25804e-122	Il12rb2	0	protein_coding
chr11-120887340-120891577	2.55403e-127	0.305968	0.219	0.054	5.28219e-122	Ccdc57	0	protein_coding
chr5-35782789-35790515	3.87919e-127	0.291055	0.246	0.069	8.02287e-122	Ablim2	0	protein_coding
chr9-65045717-65052300	4.53546e-127	0.304937	0.207	0.047	9.38015e-122	Dpp8	0	protein_coding
chr17-87547224-87552130	4.942e-127	0.295217	0.212	0.048	1.02209e-121	Gm28676	44607	lincRNA
chr13-45505233-45517452	8.97239e-127	0.27875	0.312	0.104	1.85565e-121	Gmpr	0	protein_coding
chr15-79416248-79426826	9.34335e-127	0.29007	0.304	0.1	1.93237e-121	Csnk1e	0	protein_coding
chr2-59823264-59834736	1.76736e-126	0.254158	0.391	0.153	3.65523e-121	Tanc1	0	protein_coding
chr14-17672297-17677630	2.9327e-126	0.306194	0.203	0.047	6.06536e-121	Thrb	0	protein_coding
chr11-60315823-60325547	3.18867e-126	0.277002	0.328	0.119	6.59474e-121	Tom1l2	0	protein_coding
chr11-95804364-95811018	3.34279e-126	0.269392	0.219	0.053	6.91349e-121	Zfp652	0	protein_coding
chr3-22111613-22135810	4.43656e-126	0.274075	0.356	0.132	9.17559e-121	Tbl1xr1	0	protein_coding
chr13-109658641-109672453	5.22082e-126	0.291349	0.283	0.086	1.07976e-120	Pde4d	0	protein_coding
chr16-90760126-90769035	5.28867e-126	0.309454	0.24	0.063	1.09379e-120	Urb1	0	protein_coding
chr6-38443759-38453703	5.97067e-126	0.267855	0.213	0.05	1.23484e-120	Ubn2	0	protein_coding
chr7-49341110-49347919	6.94963e-126	0.290292	0.216	0.052	1.43731e-120	Nav2	0	protein_coding
chr18-60941525-60956113	1.10465e-125	0.276149	0.346	0.129	2.28461e-120	Camk2a	0	protein_coding
chr7-45296147-45316122	1.2452e-125	0.273536	0.386	0.154	2.5753e-120	Trpm4	0	protein_coding
chr7-133739441-133749401	1.70618e-125	0.288732	0.265	0.079	3.5287e-120	Dhx32	0	protein_coding
chr11-120928379-120934683	2.85052e-125	0.290525	0.306	0.101	5.89538e-120	Ccdc57	0	protein_coding
chr17-44241039-44268848	4.78408e-125	0.25402	0.446	0.194	9.89433e-120	Clic5	0	protein_coding
chr4-47397830-47412575	5.32756e-125	0.256122	0.332	0.121	1.10184e-119	Tgfbr1	0	protein_coding
chr5-147541626-147547238	1.18445e-124	0.312455	0.235	0.062	2.44965e-119	Pan3	0	protein_coding
chr6-92855194-92861184	1.76859e-124	0.321232	0.213	0.05	3.65776e-119	Adamts9	0	protein_coding
chr1-160960510-160981445	2.69089e-124	0.279651	0.301	0.103	5.56524e-119	Rc3h1	0	protein_coding
chr5-125322772-125328763	3.57857e-124	0.304163	0.228	0.06	7.40112e-119	Scarb1	0	protein_coding
chr15-74745382-74754122	7.49718e-124	0.255699	0.46	0.212	1.55055e-118	Lynx1	0	protein_coding
chr6-147308952-147312065	1.02771e-123	0.326899	0.203	0.048	2.12549e-118	Pthlh	44784	protein_coding
chr17-63320514-63329493	1.3726e-123	0.30195	0.238	0.064	2.83877e-118	Fbxl17	0	protein_coding
chr7-74419318-74427939	1.43476e-123	0.31437	0.276	0.087	2.96735e-118	Slco3a1	0	protein_coding
chr5-36711163-36719801	1.44719e-123	0.251801	0.387	0.157	2.99306e-118	D5Ertd579e	15138	protein_coding
chr12-83300758-83307739	1.47204e-123	0.30093	0.248	0.071	3.04444e-118	Dpf3	0	protein_coding
chr14-23821058-23833955	2.37614e-123	0.305826	0.288	0.09	4.91428e-118	Kcnma1	0	protein_coding
chr9-51771543-51781442	3.08195e-123	0.277065	0.321	0.111	6.37404e-118	Arhgap20	0	protein_coding
chr12-104663337-104674444	4.18248e-123	0.262228	0.242	0.067	8.65013e-118	Dicer1	13297	protein_coding
chr11-106510016-106517828	4.28022e-123	0.298964	0.245	0.068	8.85226e-118	Tex2	0	protein_coding
chr9-59133178-59135805	4.83463e-123	0.299339	0.252	0.073	9.99888e-118	Neo1	96736	protein_coding
chr7-115719233-115728271	4.97351e-123	0.311094	0.211	0.051	1.02861e-117	Sox6	0	protein_coding
chr14-63156253-63167620	6.06768e-123	0.260162	0.318	0.111	1.2549e-117	Fdft1	0	protein_coding
chr1-130514538-130519762	8.45819e-123	0.287481	0.203	0.045	1.74931e-117	Cd55	51793	protein_coding
chr2-71374056-71377916	1.01878e-122	0.309992	0.202	0.045	2.10702e-117	Slc25a12	6306	protein_coding
chr2-57295806-57305319	1.0615e-122	0.285291	0.209	0.05	2.19537e-117	Gpd2	0	protein_coding
chr17-81479798-81484467	1.81778e-122	0.289048	0.286	0.091	3.7595e-117	Slc8a1	0	protein_coding
chr1-154153776-154159276	1.83116e-122	0.266079	0.311	0.109	3.78716e-117	A830008E24Rik	35824	lincRNA
chr10-5066776-5073780	1.90595e-122	0.259185	0.252	0.072	3.94185e-117	Gm10097	0	protein_coding
chr13-46543935-46555218	2.25852e-122	0.290929	0.21	0.051	4.67102e-117	Cap2	0	protein_coding
chr5-54085590-54093561	2.40139e-122	0.305564	0.228	0.06	4.96652e-117	Stim2	0	protein_coding
chr3-152224355-152249785	2.48505e-122	0.263825	0.319	0.116	5.13954e-117	Fubp1	0	protein_coding
chr7-38057079-38063292	5.56673e-122	0.280793	0.343	0.128	1.1513e-116	Ccne1	34691	protein_coding
chr19-41854588-41864265	5.79057e-122	0.29017	0.208	0.05	1.19759e-116	Rrp12	0	protein_coding
chr1-180597054-180608724	5.88639e-122	0.275984	0.302	0.097	1.21741e-116	Parp1	0	protein_coding
chr4-132070534-132080691	6.97403e-122	0.254778	0.414	0.171	1.44235e-116	Gm10300	0	protein_coding
chr14-75801543-75810248	1.51302e-121	0.271884	0.269	0.081	3.12921e-116	Slc25a30	14505	protein_coding
chr10-69958928-69970031	1.93777e-121	0.285069	0.276	0.084	4.00766e-116	Ank3	0	protein_coding
chr7-81534478-81544628	4.01301e-121	0.278753	0.267	0.078	8.29962e-116	Fsd2	0	protein_coding
chr10-93861251-93874470	4.91365e-121	0.288414	0.255	0.073	1.01623e-115	Metap2	0	protein_coding
chr9-57720731-57733048	4.98844e-121	0.261175	0.377	0.146	1.0317e-115	Edc3	0	protein_coding
chr8-46215915-46222587	5.14825e-121	0.298881	0.244	0.071	1.06475e-115	Slc25a4	4630	protein_coding
chr17-87374858-87387695	6.72486e-121	0.252265	0.476	0.211	1.39082e-115	Ttc7	0	protein_coding
chr4-57180684-57198437	3.33171e-120	0.269424	0.383	0.151	6.89057e-115	Ptpn3	0	protein_coding
chr19-41839894-41852173	3.40924e-120	0.251628	0.435	0.194	7.05091e-115	Frat2	0	protein_coding
chr18-75060115-75066165	5.09739e-120	0.308913	0.2	0.046	1.05423e-114	Dym	0	protein_coding
chr1-134814826-134839926	5.26314e-120	0.252364	0.439	0.198	1.08851e-114	Ppp1r12b	0	protein_coding
chr6-32476047-32481219	6.06314e-120	0.276632	0.236	0.063	1.25397e-114	Plxna4	0	protein_coding
chr17-79879145-79885378	6.93308e-120	0.29328	0.222	0.056	1.43389e-114	Atl2	0	protein_coding
chr12-51796611-51818647	7.72503e-120	0.251634	0.331	0.121	1.59768e-114	Hectd1	0	protein_coding
chr4-105361970-105366064	1.89625e-119	0.28794	0.202	0.049	3.92179e-114	Ppap2b	129205	protein_coding
chr7-115964387-115976885	1.93986e-119	0.26897	0.237	0.066	4.01198e-114	Sox6	0	protein_coding
chr8-3179407-3190628	2.00021e-119	0.288101	0.243	0.069	4.1368e-114	Insr	0	protein_coding
chr1-127933516-127950311	2.05333e-119	0.270324	0.299	0.098	4.24665e-114	Rab3gap1	0	protein_coding
chr6-38792395-38798741	2.22857e-119	0.316859	0.217	0.056	4.60909e-114	Hipk2	0	protein_coding
chr1-54896221-54908106	2.57032e-119	0.268646	0.346	0.127	5.31589e-114	Ankrd44	0	protein_coding
chr5-20960231-20969712	3.64998e-119	0.278503	0.242	0.069	7.54882e-114	Rsbn1l	8408	protein_coding
chr19-37036303-37054643	5.23203e-119	0.27801	0.286	0.091	1.08208e-113	Cpeb3	0	protein_coding
chr17-31323402-31327487	6.08118e-119	0.325906	0.204	0.049	1.2577e-113	Slc37a1	0	protein_coding
chr6-90446491-90452943	6.80768e-119	0.280985	0.268	0.083	1.40795e-113	Klf15	9632	protein_coding
chr13-37860789-37886643	7.45084e-119	0.252214	0.4	0.168	1.54097e-113	Rreb1	0	protein_coding
chr6-30239492-30255256	8.09285e-119	0.255267	0.313	0.108	1.67375e-113	Ube2h	0	protein_coding
chr16-32505328-32514336	8.67653e-119	0.301916	0.233	0.064	1.79446e-113	Zdhhc19	0	protein_coding
chr9-25549230-25558460	1.03315e-118	0.280122	0.23	0.061	2.13675e-113	Eepd1	0	protein_coding
chr7-143412122-143418942	2.04224e-118	0.307087	0.261	0.079	4.22372e-113	Kcnq1	0	protein_coding
chr7-111691095-111696030	3.45141e-118	0.289812	0.25	0.072	7.13814e-113	Galnt18	0	protein_coding
chr4-148922285-148941729	3.80109e-118	0.251074	0.371	0.144	7.86135e-113	Casz1	0	protein_coding
chr10-61505306-61513536	3.89947e-118	0.304443	0.233	0.062	8.0648e-113	Lrrc20	0	protein_coding
chr12-108383996-108388973	6.23175e-118	0.295481	0.207	0.05	1.28884e-112	Eml1	0	protein_coding
chr2-58483967-58491777	6.24946e-118	0.268237	0.305	0.109	1.2925e-112	Acvr1	0	protein_coding
chr6-72258832-72269225	6.41904e-118	0.258427	0.324	0.116	1.32757e-112	Atoh8	23254	protein_coding
chr5-100858975-100865092	8.72181e-118	0.274181	0.225	0.06	1.80383e-112	Agpat9	0	protein_coding
chr8-122480803-122504722	9.71042e-118	0.258749	0.435	0.195	2.00829e-112	Piezo1	0	protein_coding
chr12-32601846-32612083	1.18752e-117	0.281028	0.269	0.083	2.45601e-112	Nampt	208251	protein_coding
chr1-90512056-90516839	1.29801e-117	0.29024	0.225	0.06	2.68452e-112	Gm28722	57554	lincRNA
chr16-27448505-27459153	2.85074e-117	0.305843	0.262	0.083	5.89585e-112	Ccdc50	0	protein_coding
chr18-67321812-67339286	2.92862e-117	0.258592	0.338	0.125	6.05691e-112	B430212C06Rik	0	processed_transcript
chr3-66218850-66222630	3.68827e-117	0.296669	0.253	0.079	7.62801e-112	Ptx3	0	protein_coding
chr5-8892567-8896891	5.04642e-117	0.293899	0.218	0.057	1.04369e-111	Abcb4	0	protein_coding
chr12-103280886-103286874	7.07923e-117	0.303564	0.284	0.093	1.46411e-111	Fam181a	24100	protein_coding
chr16-27411238-27419375	8.16041e-117	0.303509	0.26	0.079	1.68772e-111	Ccdc50	0	protein_coding
chr4-106794357-106807559	1.03883e-116	0.263699	0.356	0.137	2.14849e-111	Acot11	0	protein_coding
chr13-47180806-47186530	1.10667e-116	0.28618	0.237	0.068	2.28879e-111	Rnf144b	0	protein_coding
chr15-73679210-73692655	1.37447e-116	0.253158	0.331	0.12	2.84265e-111	Gpr20	1948	protein_coding
chr4-108358345-108365172	1.59566e-116	0.301003	0.22	0.058	3.30011e-111	Fam159a	2604	protein_coding
chr12-108840401-108847830	1.7196e-116	0.298275	0.236	0.067	3.55644e-111	Slc25a47	3298	protein_coding
chr7-67699924-67708449	1.76778e-116	0.278709	0.247	0.072	3.65609e-111	Ttc23	0	protein_coding
chr16-38686078-38691708	2.21002e-116	0.292493	0.267	0.083	4.57071e-111	Arhgap31	0	protein_coding
chr5-136392853-136399978	2.49104e-116	0.270601	0.209	0.054	5.15191e-111	Cux1	0	protein_coding
chr6-91037150-91048409	4.17411e-116	0.299921	0.207	0.05	8.63282e-111	Nup210	0	protein_coding
chr7-113213174-113223388	1.3191e-115	0.264678	0.312	0.111	2.72813e-110	Arntl	0	protein_coding
chr9-65371492-65378888	1.48116e-115	0.280216	0.237	0.068	3.0633e-110	Ubap1l	0	protein_coding
chr2-35925955-35934076	2.42145e-115	0.279426	0.226	0.06	5.00799e-110	Ttll11	0	protein_coding
chr4-117598633-117603300	2.48545e-115	0.295786	0.222	0.059	5.14035e-110	Eri3	0	protein_coding
chr16-5145294-5151014	2.81391e-115	0.282644	0.266	0.083	5.81966e-110	Sec14l5	0	protein_coding
chr11-90098505-90107567	3.63405e-115	0.288892	0.32	0.117	7.51588e-110	Gm11494	27274	lincRNA
chr11-102507415-102518627	5.44116e-115	0.288168	0.236	0.068	1.12533e-109	Gpatch8	0	protein_coding
chr16-31736294-31742724	9.58751e-115	0.29697	0.214	0.055	1.98287e-109	Dlg1	0	protein_coding
chr16-24565420-24571076	1.15267e-114	0.279879	0.304	0.105	2.38393e-109	Lpp	0	protein_coding
chr2-167117767-167123160	1.24237e-114	0.279766	0.217	0.055	2.56944e-109	Kcnb1	0	protein_coding
chr2-30009656-30015876	1.441e-114	0.28657	0.285	0.095	2.98024e-109	Sptan1	0	protein_coding
chr19-38793640-38802023	1.65671e-114	0.269224	0.302	0.101	3.42637e-109	Noc3l	0	protein_coding
chr16-70318779-70327520	1.66933e-114	0.283588	0.235	0.064	3.45247e-109	Gbe1	0	protein_coding
chr1-193325562-193339192	2.19552e-114	0.271082	0.313	0.112	4.54073e-109	Lamb3	0	protein_coding
chr17-24190487-24201347	2.77144e-114	0.282389	0.23	0.062	5.73183e-109	Tbc1d24	0	protein_coding
chr19-37301862-37324129	3.09864e-114	0.255688	0.262	0.083	6.40855e-109	Ide	0	protein_coding
chr5-74203561-74209362	3.58451e-114	0.289988	0.204	0.05	7.41342e-109	Scfd2	0	protein_coding
chr19-36372912-36379289	4.22263e-114	0.292705	0.202	0.049	8.73316e-109	Pcgf5	0	protein_coding
chr11-60125384-60145603	6.43805e-114	0.252637	0.374	0.148	1.3315e-108	Rai1	0	protein_coding
chr10-53317583-53327827	7.04658e-114	0.286899	0.278	0.092	1.45736e-108	Cep85l	0	protein_coding
chr3-85884245-85889791	7.27485e-114	0.261954	0.387	0.164	1.50457e-108	RP24-559D1.1	0	protein_coding
chr8-124566535-124572229	7.98188e-114	0.289818	0.227	0.062	1.6508e-108	Agt	0	protein_coding
chr10-23085325-23093339	8.69837e-114	0.252096	0.201	0.048	1.79898e-108	Eya4	10828	protein_coding
chr19-43888718-43895338	1.04765e-113	0.28769	0.209	0.055	2.16672e-108	Dnmbp	0	protein_coding
chr2-77452169-77457387	1.0781e-113	0.303088	0.208	0.052	2.22971e-108	Zfp385b	0	protein_coding
chr5-33597093-33612805	1.50657e-113	0.274816	0.341	0.128	3.11586e-108	Fam53a	0	protein_coding
chr1-168472552-168479833	2.35103e-113	0.280832	0.239	0.068	4.86236e-108	Pbx1	40281	protein_coding
chr3-28368616-28373950	2.78673e-113	0.29986	0.274	0.088	5.76346e-108	Tnik	0	protein_coding
chr6-5582316-5601686	3.05308e-113	0.271047	0.273	0.088	6.31431e-108	Pdk4	86006	protein_coding
chr9-7973027-7986523	3.29628e-113	0.259669	0.291	0.098	6.81731e-108	Yap1	0	protein_coding
chr2-132713467-132722840	3.97476e-113	0.27991	0.231	0.065	8.22052e-108	1110034G24Rik	0	protein_coding
chr5-32407025-32418134	7.90388e-113	0.267305	0.325	0.119	1.63467e-107	Plb1	40504	protein_coding
chr17-29871848-29877900	1.0442e-112	0.279692	0.209	0.051	2.1596e-107	Mdga1	0	protein_coding
chr15-31360928-31369857	1.04743e-112	0.27609	0.291	0.098	2.16628e-107	Ankrd33b	0	protein_coding
chr19-20548465-20553627	1.10209e-112	0.308222	0.201	0.05	2.27933e-107	Aldh1a1	48333	protein_coding
chr13-102396223-102399145	1.78031e-112	0.284852	0.221	0.06	3.68201e-107	Cd180	294412	protein_coding
chr2-71264564-71285080	1.84928e-112	0.257982	0.334	0.129	3.82464e-107	Slc25a12	0	protein_coding
chr16-24500320-24505583	2.63842e-112	0.284238	0.228	0.066	5.45673e-107	Lpp	0	protein_coding
chr12-86814393-86819766	3.04582e-112	0.273559	0.297	0.1	6.29931e-107	Lrrc74a	50597	protein_coding
chr13-110016206-110028033	3.62154e-112	0.279206	0.277	0.09	7.49e-107	Rab3c	26153	protein_coding
chr1-78416885-78429498	4.11885e-112	0.252267	0.243	0.072	8.51853e-107	Farsb	0	protein_coding
chr4-95966430-95970916	5.9887e-112	0.27251	0.211	0.052	1.23857e-106	Hook1	0	protein_coding
chr4-150225733-150233094	1.0363e-111	0.282079	0.274	0.087	2.14325e-106	Eno1	3626	protein_coding
chrX-73492750-73500002	1.31009e-111	0.285061	0.228	0.064	2.7095e-106	Bgn	0	protein_coding
chr10-45307668-45315778	2.23433e-111	0.253285	0.206	0.05	4.62099e-106	Popdc3	0	protein_coding
chr10-43687943-43696055	2.27364e-111	0.254863	0.237	0.068	4.70231e-106	F930017D23Rik	57026	protein_coding
chr4-86653884-86659252	4.03713e-111	0.279749	0.206	0.052	8.34951e-106	Plin2	0	protein_coding
chr14-118677812-118683714	5.09477e-111	0.279605	0.202	0.05	1.05369e-105	Abcc4	0	protein_coding
chr16-31616130-31623554	6.32513e-111	0.287498	0.32	0.121	1.30815e-105	Dlg1	39888	protein_coding
chr14-121196359-121202804	1.09539e-110	0.286065	0.25	0.074	2.26547e-105	Farp1	0	protein_coding
chr4-106919445-106928068	1.8948e-110	0.270559	0.25	0.077	3.91878e-105	Ssbp3	0	protein_coding
chr17-28734022-28752299	2.12657e-110	0.250944	0.369	0.145	4.39812e-105	Mapk14	0	protein_coding
chr10-4708192-4714343	2.31128e-110	0.285381	0.25	0.076	4.78014e-105	Esr1	0	protein_coding
chr19-21817291-21824382	2.62295e-110	0.285291	0.22	0.061	5.42473e-105	Tmem2	0	protein_coding
chr14-46938037-46946317	3.35026e-110	0.284654	0.239	0.068	6.92894e-105	Samd4	0	protein_coding
chr6-115788287-115794030	8.07245e-110	0.267878	0.208	0.052	1.66953e-104	Cand2	0	protein_coding
chr1-151976813-151981970	9.05601e-110	0.309273	0.219	0.059	1.87295e-104	1700025G04Rik	0	protein_coding
chr1-133081650-133088811	9.89445e-110	0.259541	0.289	0.103	2.04635e-104	Pik3c2b	0	protein_coding
chr10-23261798-23274572	2.66345e-109	0.288203	0.23	0.067	5.5085e-104	Eya4	0	protein_coding
chr12-33349720-33374329	3.09478e-109	0.250046	0.428	0.196	6.40057e-104	Atxn7l1	0	protein_coding
chr2-129204499-129214200	3.289e-109	0.265763	0.237	0.069	6.80224e-104	Slc20a1	0	protein_coding
chr2-72230428-72236819	5.96646e-109	0.275371	0.243	0.074	1.23397e-103	Rapgef4	0	protein_coding
chr12-76626223-76636587	8.64955e-109	0.281073	0.253	0.08	1.78888e-103	Sptb	0	protein_coding
chr5-135235562-135252364	1.02638e-108	0.260193	0.342	0.132	2.12274e-103	Fzd9	0	protein_coding
chr8-93661492-93665002	1.12897e-108	0.28712	0.207	0.055	2.33492e-103	Gm26843	85144	lincRNA
chr4-32529579-32539435	1.48122e-108	0.256153	0.346	0.136	3.06342e-103	Bach2	0	protein_coding
chr8-95164407-95168307	2.3564e-108	0.267887	0.204	0.053	4.87346e-103	Kifc3	21866	protein_coding
chr17-87456996-87462575	2.89011e-108	0.261331	0.341	0.136	5.97727e-103	Calm2	10060	protein_coding
chr14-76306565-76314258	6.50665e-108	0.284335	0.238	0.07	1.34569e-102	Rps2-ps6	69211	protein_coding
chr2-71336269-71345284	7.31171e-108	0.279997	0.233	0.068	1.51219e-102	Slc25a12	0	protein_coding
chr18-77729298-77734365	2.0298e-107	0.259644	0.244	0.073	4.19799e-102	A330094K24Rik	0	lincRNA
chr2-158497581-158516412	2.06347e-107	0.2538	0.319	0.115	4.26763e-102	Arhgap40	0	protein_coding
chr1-131837036-131851409	2.38754e-107	0.261346	0.265	0.091	4.93786e-102	Slc41a1	0	protein_coding
chr2-38612129-38629795	2.572e-107	0.261176	0.285	0.096	5.31935e-102	Psmb7	0	protein_coding
chr19-32237281-32245531	6.68471e-107	0.255448	0.241	0.069	1.38252e-101	Sgms1	0	protein_coding
chr19-37059038-37062931	7.12445e-107	0.284419	0.211	0.057	1.47347e-101	Cpeb3	0	protein_coding
chr6-54366702-54373114	8.37319e-107	0.293053	0.247	0.076	1.73173e-101	9130019P16Rik	0	lincRNA
chr5-97616889-97619330	1.19325e-106	0.283685	0.2	0.051	2.46786e-101	4930467D21Rik	28763	lincRNA
chr1-171124580-171138849	1.3221e-106	0.269855	0.255	0.079	2.73434e-101	1700009P17Rik	0	protein_coding
chr3-69515496-69527827	2.85719e-106	0.257698	0.292	0.102	5.90918e-101	Ppm1l	0	protein_coding
chr10-22642760-22646800	4.31159e-106	0.277055	0.265	0.088	8.91714e-101	Slc2a12	0	protein_coding
chr4-120665128-120669425	5.63981e-106	0.274559	0.291	0.1	1.16641e-100	Cited4	0	protein_coding
chr3-34032891-34044084	9.62942e-106	0.262979	0.238	0.073	1.99154e-100	Fxr1	0	protein_coding
chr5-120158829-120166791	9.68213e-106	0.267528	0.215	0.059	2.00244e-100	Rbm19	0	protein_coding
chr17-12861914-12880971	9.94296e-106	0.251218	0.312	0.115	2.05638e-100	Mrgprh	0	protein_coding
chr2-93803136-93814208	1.44199e-105	0.257521	0.271	0.09	2.98229e-100	Ext2	0	protein_coding
chr15-39767850-39773558	1.51619e-105	0.298317	0.219	0.059	3.13574e-100	Dpys	0	protein_coding
chr9-101861421-101865430	3.48841e-105	0.29885	0.253	0.079	7.21466e-100	Gm29521	0	processed_transcript
chr7-115750090-115756986	3.71838e-105	0.264585	0.206	0.055	7.69027e-100	Sox6	0	protein_coding
chr11-62286270-62300337	5.51473e-105	0.254758	0.223	0.062	1.14054e-99	Ttc19	0	protein_coding
chr2-19550472-19556977	6.36107e-105	0.261582	0.217	0.06	1.31558e-99	4921504E06Rik	0	protein_coding
chr2-77242251-77252569	6.57614e-105	0.251495	0.348	0.144	1.36006e-99	Sestd1	0	protein_coding
chr18-77978783-77988170	8.32129e-105	0.272481	0.215	0.06	1.72099e-99	Epg5	0	protein_coding
chr4-8743740-8758458	1.66364e-104	0.276445	0.258	0.082	3.44071e-99	Chd7	0	protein_coding
chr11-88474870-88491350	2.57546e-104	0.255926	0.292	0.101	5.32652e-99	Msi2	0	protein_coding
chr19-46558057-46566753	6.64472e-104	0.268122	0.342	0.137	1.37425e-98	Arl3	0	protein_coding
chr4-32980018-32988067	7.41774e-104	0.273359	0.245	0.078	1.53412e-98	Rragd	0	protein_coding
chr9-108227781-108240483	1.50777e-103	0.269832	0.248	0.082	3.11834e-98	Dag1	0	protein_coding
chr1-127958465-127966255	2.02686e-103	0.276311	0.221	0.062	4.19191e-98	Zranb3	0	protein_coding
chr13-68941051-68947495	2.22115e-103	0.257708	0.216	0.062	4.59375e-98	Adcy2	0	protein_coding
chr16-29938741-29941517	2.45183e-103	0.269404	0.277	0.097	5.07083e-98	Gm26569	0	lincRNA
chr1-14306335-14311710	2.64352e-103	0.274833	0.229	0.069	5.46727e-98	Eya1	0	protein_coding
chr4-44024292-44037412	2.89437e-103	0.260066	0.285	0.101	5.98609e-98	Gne	0	protein_coding
chr17-25591171-25595969	2.94546e-103	0.304274	0.202	0.053	6.09173e-98	Lmf1	0	protein_coding
chr11-107334061-107343406	2.94681e-103	0.259659	0.322	0.121	6.09453e-98	Pitpnc1	0	protein_coding
chr11-31819619-31826071	3.82895e-103	0.261508	0.248	0.076	7.91896e-98	D630024D03Rik	0	lincRNA
chr14-18281452-18294567	4.93731e-103	0.258066	0.281	0.098	1.02112e-97	Ube2e1	0	protein_coding
chr5-123074714-123081579	1.98238e-102	0.252952	0.354	0.146	4.09993e-97	Tmem120b	0	protein_coding
chr15-85502921-85507102	2.35674e-102	0.286079	0.228	0.066	4.87415e-97	7530416G11Rik	0	protein_coding
chr10-123058049-123063592	2.52282e-102	0.26448	0.244	0.074	5.21764e-97	Mon2	0	protein_coding
chr15-36679673-36686074	3.14656e-102	0.279373	0.225	0.067	6.50765e-97	Pabpc1	70699	protein_coding
chr10-58608748-58612159	3.42609e-102	0.298023	0.217	0.062	7.08577e-97	Edar	0	protein_coding
chr5-91516164-91523180	4.01679e-102	0.267361	0.245	0.076	8.30745e-97	Parm1	0	protein_coding
chr4-136257020-136263926	4.76222e-102	0.272055	0.269	0.091	9.84914e-97	Tcea3	0	protein_coding
chr2-126993719-126998664	4.86133e-102	0.285272	0.229	0.068	1.00541e-96	Ap4e1	10052	protein_coding
chr17-50067813-50073389	5.68661e-102	0.264381	0.237	0.072	1.17609e-96	Rftn1	0	protein_coding
chr18-56712482-56721556	7.24064e-102	0.267182	0.281	0.095	1.4975e-96	Lmnb1	0	protein_coding
chr11-52340468-52357243	7.44697e-102	0.250611	0.324	0.128	1.54017e-96	Vdac1	3616	protein_coding
chr14-46947238-46957530	8.24024e-102	0.256334	0.225	0.066	1.70423e-96	Samd4	0	protein_coding
chr8-68208996-68214884	9.07289e-102	0.290847	0.216	0.058	1.87644e-96	Gm26659	3288	lincRNA
chr2-35895725-35901851	1.07587e-101	0.25002	0.259	0.085	2.22508e-96	Ttll11	0	protein_coding
chr13-58005125-58013113	1.15885e-101	0.256198	0.201	0.053	2.39671e-96	Klhl3	0	protein_coding
chr8-80807789-80816371	1.56982e-101	0.254331	0.279	0.097	3.24668e-96	Gab1	0	protein_coding
chr15-41944012-41952566	2.6843e-101	0.251365	0.253	0.083	5.55161e-96	Abra	74291	protein_coding
chr5-118780266-118783703	3.22511e-101	0.275044	0.201	0.054	6.67011e-96	Med13l	14830	protein_coding
chr5-112251096-112261085	3.4885e-101	0.26242	0.28	0.096	7.21485e-96	Crybb1	0	protein_coding
chr14-122898761-122906074	3.87781e-101	0.271806	0.2	0.052	8.02e-96	Ggact	0	protein_coding
chr11-54149209-54153435	6.36982e-101	0.265135	0.205	0.054	1.31739e-95	P4ha2	17543	protein_coding
chr8-115580911-115586647	8.05331e-101	0.270257	0.22	0.062	1.66557e-95	Maf	96294	protein_coding
chr3-123126728-123133548	8.36663e-101	0.262391	0.267	0.091	1.73037e-95	Synpo2	0	protein_coding
chr19-47198605-47208179	1.02648e-100	0.296177	0.2	0.051	2.12295e-95	Neurl1a	0	protein_coding
chr9-121817779-121834165	1.05136e-100	0.257	0.358	0.147	2.1744e-95	Ccdc13	0	protein_coding
chr13-30908571-30915249	1.18642e-100	0.267789	0.26	0.087	2.45373e-95	Exoc2	0	protein_coding
chr1-191457190-191463253	1.26662e-100	0.284133	0.201	0.054	2.61961e-95	RP23-103B18.8	0	lincRNA
chrX-73689331-73695020	1.27654e-100	0.262361	0.237	0.074	2.64011e-95	Bcap31	0	protein_coding
chr10-93930335-93935819	2.4043e-100	0.264141	0.205	0.056	4.97252e-95	Vezt	3345	protein_coding
chr19-7175315-7184410	2.91481e-100	0.251158	0.202	0.055	6.02835e-95	Macrod1	0	protein_coding
chr9-67206567-67222174	4.97589e-100	0.25519	0.236	0.075	1.0291e-94	Tln2	0	protein_coding
chr6-121076505-121091294	5.78829e-100	0.259657	0.278	0.094	1.19712e-94	Mical3	0	protein_coding
chr2-128336737-128342813	6.68215e-100	0.258597	0.314	0.118	1.38199e-94	Gm14005	0	processed_transcript
chr11-86709744-86721644	1.29115e-99	0.263353	0.258	0.086	2.67033e-94	Cltc	0	protein_coding
chr10-17364092-17369852	2.23715e-99	0.269462	0.218	0.063	4.62683e-94	Gm20125	268309	lincRNA
chr2-136945589-136949659	2.5249e-99	0.287108	0.219	0.065	5.22194e-94	Slx4ip	0	protein_coding
chr6-120588274-120593977	7.08007e-99	0.258848	0.324	0.121	1.46429e-93	Cecr5	56954	protein_coding
chr10-83107292-83113473	1.22434e-98	0.294762	0.207	0.058	2.53215e-93	Chst11	0	protein_coding
chr13-102944391-102950693	1.52074e-98	0.292883	0.238	0.075	3.14516e-93	Mast4	0	protein_coding
chr1-133640824-133649260	3.42933e-98	0.275216	0.22	0.064	7.09248e-93	Zc3h11a	0	protein_coding
chr14-66336190-66345959	4.51822e-98	0.250808	0.348	0.137	9.3445e-93	Stmn4	0	protein_coding
chr10-80860652-80882952	4.65329e-98	0.253358	0.359	0.15	9.62384e-93	Tmprss9	0	protein_coding
chr2-173305087-173310253	4.66373e-98	0.260061	0.237	0.075	9.64543e-93	Pmepa1	28553	protein_coding
chr17-84360495-84366285	7.75278e-98	0.276765	0.236	0.076	1.60341e-92	Thada	0	protein_coding
chr11-69598768-69607521	1.25469e-97	0.26128	0.304	0.115	2.59493e-92	Atp1b2	0	protein_coding
chr13-35792383-35800625	1.39723e-97	0.263881	0.226	0.067	2.88972e-92	Cdyl	0	protein_coding
chr2-104128019-104137824	2.2556e-97	0.251862	0.234	0.075	4.66499e-92	A930018P22Rik	3269	protein_coding
chr7-44667322-44672670	3.06294e-97	0.255722	0.205	0.06	6.33472e-92	Myh14	0	protein_coding
chr17-27599880-27607124	3.07071e-97	0.267207	0.218	0.064	6.35078e-92	Nudt3	0	protein_coding
chr10-23225906-23244703	3.24929e-97	0.253891	0.314	0.122	6.72012e-92	Eya4	0	protein_coding
chr8-87654357-87657960	5.17942e-97	0.274956	0.209	0.061	1.0712e-91	Zfp423	3849	protein_coding
chr5-123414854-123419600	5.65293e-97	0.268714	0.249	0.083	1.16913e-91	Mlxip	0	protein_coding
chr4-123244498-123253215	6.28896e-97	0.261219	0.325	0.125	1.30067e-91	Heyl	0	protein_coding
chr11-6351527-6364163	6.35455e-97	0.262372	0.237	0.08	1.31424e-91	Ogdh	0	protein_coding
chr6-114830943-114843197	7.44082e-97	0.25131	0.303	0.113	1.5389e-91	Atg7	0	protein_coding
chr9-69224872-69230880	7.67078e-97	0.260394	0.237	0.074	1.58645e-91	Rora	0	protein_coding
chr1-118443301-118450356	8.71249e-97	0.258283	0.208	0.06	1.8019e-91	Clasp1	0	protein_coding
chr7-112769379-112777870	2.10207e-96	0.261518	0.232	0.072	4.34746e-91	Tead1	0	protein_coding
chr16-87551482-87554270	4.8824e-96	0.251291	0.223	0.069	1.00977e-90	Map3k7cl	0	protein_coding
chr2-26085357-26096226	4.99449e-96	0.282185	0.224	0.067	1.03295e-90	Nacc2	0	protein_coding
chr2-60067974-60074648	8.57871e-96	0.278555	0.229	0.072	1.77423e-90	Baz2b	0	protein_coding
chr9-25498527-25502529	9.06402e-96	0.275011	0.22	0.066	1.8746e-90	Eepd1	0	protein_coding
chr16-96030521-96039971	1.02342e-95	0.282284	0.207	0.058	2.11661e-90	Brwd1	0	protein_coding
chr9-107307140-107310175	1.36261e-95	0.263846	0.247	0.082	2.81812e-90	Cish	4355	protein_coding
chr8-4334797-4345345	2.72666e-95	0.282111	0.205	0.059	5.63922e-90	Ccl25	0	protein_coding
chr13-69622324-69626429	4.04106e-95	0.292621	0.201	0.055	8.35763e-90	Nsun2	0	protein_coding
chr14-23808510-23818567	4.48481e-95	0.280863	0.217	0.063	9.2754e-90	Kcnma1	0	protein_coding
chr16-32706581-32716695	4.76253e-95	0.267117	0.207	0.058	9.84978e-90	Muc4	19190	protein_coding
chr6-84302144-84309894	1.67717e-94	0.271331	0.218	0.062	3.46869e-89	Dysf	91083	protein_coding
chr7-16126894-16133421	1.68762e-94	0.266701	0.223	0.067	3.4903e-89	Kptn	0	protein_coding
chr18-78976025-78988136	3.43885e-94	0.273307	0.227	0.071	7.11216e-89	Setbp1	0	protein_coding
chr12-40461959-40465366	5.18842e-94	0.263379	0.208	0.062	1.07306e-88	Dock4	0	protein_coding
chr6-108463231-108474020	8.8869e-94	0.252687	0.251	0.085	1.83797e-88	Itpr1	0	protein_coding
chr13-75717030-75729104	1.16135e-93	0.278063	0.217	0.067	2.40188e-88	Ell2	0	protein_coding
chr5-150435557-150443110	1.9682e-93	0.253772	0.206	0.058	4.0706e-88	Fry	0	protein_coding
chr13-47192721-47196584	2.2722e-93	0.274863	0.211	0.062	4.69933e-88	Rnf144b	0	protein_coding
chr5-32340873-32347580	2.53841e-92	0.271998	0.233	0.076	5.24989e-87	Plb1	0	protein_coding
chr7-101676062-101684951	3.14919e-92	0.265443	0.211	0.067	6.51309e-87	Clpb	0	protein_coding
chr10-77464046-77475357	6.68069e-92	0.255198	0.244	0.079	1.38169e-86	Fam207a	11298	protein_coding
chr11-108016681-108026856	9.743e-92	0.254153	0.374	0.163	2.01503e-86	Prkca	0	protein_coding
chr16-36530333-36535070	1.24715e-91	0.275077	0.205	0.058	2.57933e-86	Casr	0	protein_coding
chrX-7668430-7676748	1.43988e-91	0.252442	0.316	0.127	2.97794e-86	Magix	0	protein_coding
chr15-86102866-86114647	1.52965e-91	0.256112	0.266	0.096	3.16359e-86	Gramd4	0	protein_coding
chr6-134180210-134187486	2.02256e-91	0.253831	0.229	0.074	4.18302e-86	Etv6	0	protein_coding
chr3-116284133-116299163	2.25843e-91	0.261283	0.209	0.065	4.67083e-86	Cdc14a	0	protein_coding
chr6-142663862-142670588	3.77198e-91	0.250586	0.218	0.068	7.80114e-86	Abcc9	0	protein_coding
chr11-80282735-80288680	5.66608e-91	0.257091	0.231	0.075	1.17185e-85	Rhbdl3	12231	protein_coding
chr4-116369659-116372603	1.0058e-90	0.263514	0.259	0.091	2.08018e-85	Mast2	0	protein_coding
chr2-91030244-91037944	1.29127e-90	0.254458	0.227	0.072	2.67058e-85	Rapsn	0	protein_coding
chr3-142469581-142480891	1.55958e-90	0.258175	0.204	0.062	3.2255e-85	Gbp5	16042	protein_coding
chr7-90154387-90163132	4.82816e-90	0.274328	0.235	0.077	9.98551e-85	Picalm	0	protein_coding
chr9-65388434-65394862	1.73764e-89	0.260891	0.278	0.103	3.59374e-84	Kbtbd13	0	protein_coding
chr11-88703238-88710800	1.95188e-89	0.254142	0.212	0.064	4.03683e-84	Msi2	0	protein_coding
chr14-23784121-23794265	1.99535e-89	0.256552	0.273	0.098	4.12675e-84	Kcnma1	0	protein_coding
chr8-40294723-40299488	1.25068e-88	0.26431	0.226	0.073	2.58663e-83	Fgf20	0	protein_coding
chr1-179565892-179573047	5.69374e-88	0.255314	0.2	0.058	1.17757e-82	Cnst	0	protein_coding
chr19-29264612-29268244	9.29672e-88	0.257926	0.217	0.068	1.92273e-82	Jak2	0	protein_coding
chr19-45298970-45303845	1.51959e-87	0.267342	0.208	0.064	3.14278e-82	Gm29595	0	lincRNA
chr7-142671168-142682483	3.34009e-87	0.260293	0.228	0.077	6.90792e-82	Ins2	0	protein_coding
chr14-100457987-100463788	8.15036e-87	0.258319	0.2	0.06	1.68564e-81	4930517O19Rik	211706	processed_transcript
chr17-83097970-83104293	9.35767e-87	0.267612	0.258	0.094	1.93534e-81	Gm29052	27337	lincRNA
chr1-128078293-128083693	1.70781e-86	0.271713	0.217	0.066	3.53206e-81	Zranb3	0	protein_coding
chr11-121170896-121179403	2.32416e-86	0.26791	0.247	0.083	4.80678e-81	Ogfod3	0	protein_coding
chr9-68353447-68358120	2.41272e-85	0.256553	0.208	0.065	4.98994e-80	Gm28195	118046	lincRNA
chr12-32832223-32848104	4.52826e-85	0.252978	0.28	0.108	9.36526e-80	Nampt	0	protein_coding
chr8-13174026-13183028	1.00332e-84	0.250878	0.232	0.079	2.07504e-79	Grtp1	0	protein_coding
chr9-108242418-108253071	2.02039e-84	0.25809	0.248	0.087	4.17853e-79	Dag1	0	protein_coding
chr17-7283476-7299507	1.52372e-82	0.250655	0.205	0.066	3.15133e-77	Rps6ka2	0	protein_coding
chr6-145778872-145783241	2.55308e-82	0.265507	0.238	0.083	5.28024e-77	Rassf8	0	protein_coding
chr6-72646655-72650907	1.64311e-81	0.263876	0.213	0.071	3.39824e-76	Tcf7l1	0	protein_coding
chr4-32947029-32952006	1.85082e-81	0.252589	0.267	0.1	3.82783e-76	Ankrd6	0	protein_coding
chr4-49595658-49600076	3.54189e-81	0.253473	0.236	0.082	7.32527e-76	Tmem246	0	protein_coding
chr1-186605573-186611660	2.06898e-78	0.253195	0.201	0.065	4.27902e-73	Tgfb2	11131	protein_coding
chr17-7210448-7222520	1.24393e-77	0.257929	0.2	0.064	2.57267e-72	Rps6ka2	0	protein_coding
chr3-138302395-138306870	4.58678e-77	0.261275	0.205	0.067	9.48628e-72	Adh6a	6415	protein_coding
chr10-39645697-39649984	1.48825e-76	0.252892	0.279	0.112	3.07797e-71	Traf3ip2	0	protein_coding
chr2-159825284-159827768	9.50523e-75	0.259816	0.206	0.07	1.96585e-69	Gm14223	84004	lincRNA
chr16-27431364-27447860	5.76105e-74	0.25076	0.234	0.087	1.19149e-68	Ccdc50	0	protein_coding
chr2-25471673-25480291	2.5371e-72	0.25527	0.216	0.073	5.24717e-67	Ptgds	1626	protein_coding

## Sheet: MTJ
	p_val	avg_log2FC	pct.1	pct.2	p_val_adj	gene	distance	gene_biotype
chr6-83026961-83036698	7.90521e-85	0.734113	0.636	0.16	1.63494e-79	M1ap	0	protein_coding
chr11-94562202-94569593	1.95738e-83	0.895211	0.434	0.051	4.04822e-78	Acsf2	0	protein_coding
chr2-140093441-140094277	2.0484e-81	0.964555	0.246	0.005	4.23647e-76	Esf1	25605	protein_coding
chr10-24593060-24600453	9.03387e-76	0.698652	0.562	0.126	1.86837e-70	Ctgf	0	protein_coding
chr3-39540409-39541167	2.8282e-75	0.926263	0.224	0.004	5.84923e-70	n-R5s195	94796	rRNA
chr4-148489191-148515845	1.94575e-74	0.515904	0.779	0.424	4.02416e-69	Mtor	0	protein_coding
chr13-92923407-92926426	3.88181e-74	0.914836	0.335	0.027	8.02827e-69	Mtx3	65176	protein_coding
chr14-73732034-73732652	2.81663e-71	0.925335	0.213	0.005	5.8253e-66	Gm21750	69312	protein_coding
chr16-21875782-21876510	1.88352e-69	0.899499	0.206	0.005	3.89546e-64	Map3k13	15458	protein_coding
chr1-134036749-134038804	3.07846e-69	0.885664	0.268	0.015	6.3668e-64	Fmod	0	protein_coding
chr1-133975997-133981831	1.37985e-66	0.70435	0.496	0.095	2.85378e-61	Gm1627	4058	lincRNA
chr13-92842075-92842710	1.0021e-62	0.872854	0.202	0.005	2.07253e-57	Mtx3	2076	protein_coding
chr5-53479565-53481837	1.79785e-62	0.854123	0.301	0.027	3.71828e-57	Gm26486	60882	rRNA
chr3-145490220-145491529	1.85006e-57	0.790136	0.217	0.009	3.82625e-52	Col24a1	0	protein_coding
chr17-85852904-85853699	5.51688e-57	0.819018	0.206	0.009	1.14099e-51	Gm29418	28859	lincRNA
chr1-91828228-91829501	7.98826e-56	0.78939	0.21	0.008	1.65212e-50	Twist2	0	protein_coding
chr10-14320823-14322160	5.82679e-53	0.781597	0.239	0.018	1.20508e-47	Gpr126	80424	protein_coding
chr4-148521188-148528843	8.01541e-53	0.653256	0.434	0.09	1.65773e-47	Mtor	0	protein_coding
chr10-69044155-69045669	1.03312e-52	0.795133	0.21	0.011	2.13668e-47	Rhobtb1	105764	protein_coding
chr5-107108106-107174668	2.67708e-52	0.35172	0.864	0.608	5.53669e-47	Tgfbr3	0	protein_coding
chr18-4517473-4519159	4.05641e-52	0.702678	0.254	0.023	8.38939e-47	9430020K01Rik	115769	protein_coding
chr1-133932038-133935730	1.2682e-51	0.723749	0.353	0.052	2.62287e-46	Prelp	10623	protein_coding
chr11-33074238-33076140	1.68816e-51	0.754752	0.265	0.025	3.49143e-46	Gm12114	0	lincRNA
chr12-116174860-116176321	1.85706e-50	0.759786	0.246	0.018	3.84074e-45	Vipr2	28598	protein_coding
chr7-66322967-66324383	2.74581e-50	0.742973	0.298	0.036	5.67882e-45	Lrrk1	0	protein_coding
chr3-98104077-98110195	3.43771e-50	0.673743	0.386	0.07	7.10979e-45	Notch2	0	protein_coding
chr8-70369970-70377725	9.6604e-50	0.636641	0.43	0.102	1.99794e-44	Comp	0	protein_coding
chr2-29856135-29859663	3.45149e-49	0.647508	0.279	0.027	7.1383e-44	Cercam	9500	protein_coding
chr1-133967296-133969800	1.27132e-48	0.72815	0.243	0.02	2.62931e-43	Gm1627	0	lincRNA
chr3-145810045-145811719	6.30327e-48	0.685494	0.213	0.016	1.30363e-42	Ddah1	0	protein_coding
chr11-94880541-94885024	4.01609e-47	0.60856	0.386	0.074	8.30599e-42	Col1a1	51199	protein_coding
chr9-79517009-79519127	1.02968e-46	0.718918	0.246	0.023	2.12956e-41	Col12a1	79863	protein_coding
chr1-162162480-162164511	6.27479e-46	0.715601	0.202	0.016	1.29774e-40	Dnm3	0	protein_coding
chr6-71987187-71993287	4.51053e-45	0.628546	0.382	0.09	9.32858e-40	Polr1a	7830	protein_coding
chr2-91324069-91325602	4.6789e-45	0.700641	0.276	0.032	9.67681e-40	1110051M20Rik	0	protein_coding
chr7-107742988-107758551	9.9655e-44	0.53053	0.489	0.156	2.06104e-38	Ppfibp2	0	protein_coding
chr6-55245184-55247255	2.13345e-43	0.7004	0.25	0.025	4.41235e-38	Fam188b	0	protein_coding
chr13-41554053-41556688	9.40512e-43	0.643906	0.221	0.019	1.94515e-37	Tmem170b	49527	protein_coding
chr1-192735095-192737585	1.60234e-42	0.535561	0.265	0.034	3.31392e-37	Hhat	0	protein_coding
chr2-168967690-168968762	2.3292e-42	0.696112	0.202	0.016	4.81721e-37	1700017J07Rik	9505	lincRNA
chr10-4943071-4945017	3.33594e-42	0.661257	0.276	0.037	6.89932e-37	Esr1	0	protein_coding
chr6-112319454-112321432	3.44874e-42	0.612843	0.202	0.015	7.13262e-37	Lmcd1	0	protein_coding
chr6-4436263-4437975	5.65061e-42	0.670587	0.221	0.018	1.16865e-36	Col1a2	66838	protein_coding
chr18-7702017-7706228	7.92005e-42	0.641926	0.301	0.052	1.63801e-36	Mpp7	75153	protein_coding
chr17-49850691-49852988	5.17143e-41	0.600152	0.305	0.052	1.06955e-35	Kif6	0	protein_coding
chr17-86327748-86332029	8.63114e-41	0.650519	0.283	0.043	1.78508e-35	Prkce	0	protein_coding
chr10-19471247-19473392	1.54903e-40	0.678318	0.243	0.026	3.20368e-35	Olig3	112640	protein_coding
chr12-12297608-12304261	2.23822e-40	0.617146	0.371	0.078	4.62904e-35	Fam49a	0	protein_coding
chr6-135331937-135335159	5.24514e-40	0.584456	0.397	0.085	1.08479e-34	Pbp2	21589	protein_coding
chr11-94932921-94982508	5.22785e-39	0.298427	0.824	0.622	1.08121e-33	Sgca	0	protein_coding
chr19-42631084-42634264	8.07522e-39	0.604371	0.29	0.046	1.6701e-33	Loxl4	18270	protein_coding
chr19-53078365-53082041	2.77305e-38	0.636436	0.239	0.028	5.73517e-33	1700054A03Rik	0	lincRNA
chr12-104609373-104611133	1.22085e-37	0.639384	0.221	0.026	2.52494e-32	Dicer1	76608	protein_coding
chr6-118935443-118936661	1.30658e-37	0.626206	0.202	0.019	2.70224e-32	Cacna1c	0	protein_coding
chr2-37747939-37749809	1.82535e-37	0.610457	0.206	0.022	3.77515e-32	Crb2	26439	protein_coding
chr11-94466804-94476495	3.34855e-37	0.527778	0.404	0.119	6.9254e-32	Cacna1g	0	protein_coding
chr1-35803434-35808124	4.23851e-37	0.53315	0.294	0.06	8.76599e-32	Gm28415	0	lincRNA
chr2-21917811-21919682	6.06931e-37	0.619657	0.21	0.022	1.25524e-31	Gpr158	87263	protein_coding
chr3-100393728-100396586	6.33487e-37	0.559618	0.327	0.065	1.31016e-31	4930406D18Rik	29818	lincRNA
chr2-35430333-35442763	7.5723e-37	0.460192	0.559	0.263	1.56609e-31	Ggta1	0	protein_coding
chr1-133952947-133954270	1.18158e-36	0.617251	0.235	0.029	2.44372e-31	Gm1627	7891	lincRNA
chr7-125971869-125974301	2.38727e-36	0.652931	0.228	0.027	4.93731e-31	Gsg1l	0	protein_coding
chr8-128562100-128564053	2.77828e-36	0.635276	0.213	0.024	5.74598e-31	Nrp1	56637	protein_coding
chr10-14206858-14217330	4.63031e-36	0.522271	0.419	0.13	9.57632e-31	Hivep2	55483	protein_coding
chr1-118916206-118918352	6.88972e-36	0.609563	0.202	0.022	1.42492e-30	Gli2	0	protein_coding
chr10-8390293-8394411	9.80068e-36	0.540919	0.371	0.083	2.02696e-30	Ust	0	protein_coding
chr3-121369312-121372509	2.45563e-35	0.584896	0.232	0.027	5.07869e-30	Alg14	7300	protein_coding
chr10-24464125-24466823	2.80534e-35	0.583331	0.217	0.028	5.80195e-30	Gm15271	11467	lincRNA
chr2-145880180-145891121	3.1023e-35	0.428474	0.621	0.259	6.41611e-30	Rin2	0	protein_coding
chr1-38436162-38438277	3.80358e-35	0.610049	0.221	0.026	7.86649e-30	Aff3	0	protein_coding
chr3-90599283-90609406	4.98394e-35	0.483869	0.463	0.157	1.03077e-29	S100a4	0	protein_coding
chr11-118314995-118367302	1.03359e-34	0.299899	0.849	0.571	2.13765e-29	BC100451	0	protein_coding
chr5-107188530-107227230	1.36798e-34	0.357539	0.688	0.385	2.82922e-29	Tgfbr3	0	protein_coding
chr12-36715323-36719506	1.97614e-34	0.603283	0.283	0.05	4.08701e-29	Ispd	25878	protein_coding
chr2-118109620-118115085	3.73019e-34	0.511145	0.353	0.093	7.71471e-29	Thbs1	0	protein_coding
chr17-14811708-14813752	4.57301e-34	0.592606	0.261	0.042	9.4578e-29	Wdr27	15578	protein_coding
chr2-35424404-35429824	6.29789e-34	0.563419	0.375	0.108	1.30252e-28	Ggta1	0	protein_coding
chr8-94165159-94198462	7.76877e-34	0.270765	0.765	0.638	1.60672e-28	Mt1	0	protein_coding
chr1-36611341-36616413	1.3169e-33	0.547316	0.324	0.074	2.72358e-28	Fam178b	0	protein_coding
chr7-49437763-49440989	2.02294e-33	0.577992	0.235	0.038	4.1838e-28	Nav2	0	protein_coding
chr5-4916610-4919551	2.19702e-33	0.571621	0.228	0.033	4.54384e-28	Cdk14	0	protein_coding
chr2-166661974-166670504	2.75583e-33	0.513671	0.335	0.088	5.69955e-28	Prex1	0	protein_coding
chr6-112303968-112305988	4.20441e-33	0.575553	0.206	0.029	8.69548e-28	Lmcd1	0	protein_coding
chr9-118761735-118765761	1.17164e-32	0.529573	0.276	0.048	2.42317e-27	Itga9	0	protein_coding
chr5-111387524-111406123	1.77436e-32	0.417448	0.562	0.257	3.6697e-27	Pitpnb	0	protein_coding
chr8-104021256-104024995	1.77637e-32	0.511743	0.346	0.085	3.67384e-27	Cdh5	76629	protein_coding
chr13-92962450-92968087	2.0043e-32	0.486172	0.412	0.128	4.14525e-27	Cmya5	72625	protein_coding
chr14-123659673-123663706	3.73129e-32	0.558199	0.265	0.046	7.71698e-27	Itgbl1	0	protein_coding
chr6-4414109-4420266	4.19599e-32	0.509558	0.43	0.118	8.67807e-27	Col1a2	84547	protein_coding
chr4-126275085-126279496	4.42463e-32	0.530076	0.331	0.091	9.15094e-27	Trappc3	0	protein_coding
chr7-89906795-89914307	7.14736e-32	0.480817	0.393	0.137	1.4782e-26	Ccdc81	3165	protein_coding
chr2-92986270-92989203	9.80174e-32	0.569933	0.294	0.073	2.02718e-26	Prdm11	0	protein_coding
chr10-20631717-20633559	1.0055e-31	0.579053	0.243	0.036	2.07955e-26	Pde7b	0	protein_coding
chr7-110653426-110656708	1.76235e-31	0.53119	0.221	0.035	3.64486e-26	Adm	23605	protein_coding
chr15-66765442-66772110	2.45113e-31	0.490109	0.379	0.124	5.06938e-26	Tg	0	protein_coding
chr9-121950276-121953697	2.86213e-31	0.556941	0.283	0.058	5.9194e-26	Fam198a	0	protein_coding
chr16-34806519-34808348	3.35313e-31	0.562723	0.232	0.038	6.93488e-26	Mylk	0	protein_coding
chr6-115861962-115865484	3.56943e-31	0.514449	0.217	0.032	7.38222e-26	Ift122	0	protein_coding
chr10-84143064-84145079	3.85445e-31	0.559997	0.217	0.03	7.97169e-26	Nuak1	225825	protein_coding
chr10-59438419-59440740	5.74609e-31	0.560843	0.239	0.041	1.1884e-25	Oit3	0	protein_coding
chr18-33505908-33508704	9.4814e-31	0.564682	0.254	0.044	1.96092e-25	Gm10549	33459	protein_coding
chr11-50438648-50444235	1.36473e-30	0.472018	0.316	0.073	2.82251e-25	Rufy1	7522	protein_coding
chr17-29325730-29349561	1.57376e-30	0.316134	0.721	0.436	3.25483e-25	Pi16	0	protein_coding
chr13-92747936-92761528	2.2694e-30	0.405906	0.526	0.285	4.69352e-25	Thbs4	0	protein_coding
chr4-154244748-154249252	2.43519e-30	0.482923	0.29	0.072	5.03641e-25	Megf6	0	protein_coding
chr11-57775287-57780174	2.48248e-30	0.540123	0.283	0.068	5.13421e-25	Galnt10	0	protein_coding
chr9-76023229-76025679	8.202e-30	0.512513	0.342	0.081	1.69632e-24	Hmgcll1	0	protein_coding
chr10-86166557-86167796	8.2042e-30	0.544993	0.239	0.043	1.69678e-24	Syn3	0	protein_coding
chr11-116522658-116524819	8.9839e-30	0.469167	0.202	0.028	1.85803e-24	Sphk1	6105	protein_coding
chr7-115562825-115565479	1.20568e-29	0.56613	0.202	0.034	2.49357e-24	Sox6	0	protein_coding
chr9-65264072-65275226	1.28396e-29	0.476871	0.357	0.11	2.65546e-24	Cilp	0	protein_coding
chr6-146312762-146315274	1.53176e-29	0.548027	0.257	0.051	3.16795e-24	Itpr2	0	protein_coding
chr8-110648548-110680015	3.13767e-29	0.293464	0.702	0.434	6.48926e-24	Vac14	0	protein_coding
chr10-37193716-37195583	5.3203e-29	0.493478	0.331	0.086	1.10033e-23	5930403N24Rik	42400	processed_transcript
chr4-98257274-98258711	6.56352e-29	0.555346	0.221	0.034	1.35745e-23	Tm2d1	96658	protein_coding
chr10-76641720-76645491	9.6705e-29	0.48783	0.371	0.102	2.00003e-23	Col6a2	18089	protein_coding
chr3-135578128-135597454	1.06461e-28	0.383964	0.533	0.272	2.2018e-23	Nfkb1	0	protein_coding
chr12-84893577-84894892	1.24573e-28	0.570309	0.221	0.034	2.5764e-23	D030025P21Rik	15444	protein_coding
chr9-65237290-65241465	1.38143e-28	0.510509	0.276	0.065	2.85704e-23	Parp16	0	protein_coding
chr7-114321189-114324431	1.56914e-28	0.52309	0.254	0.055	3.24526e-23	4933406I18Rik	0	lincRNA
chr6-4482903-4484868	4.32245e-28	0.538553	0.221	0.035	8.93961e-23	Col1a2	19945	protein_coding
chr16-56593056-56595524	4.7623e-28	0.520752	0.268	0.057	9.84929e-23	Abi3bp	0	protein_coding
chr1-134041842-134068077	7.8173e-28	0.347731	0.621	0.357	1.61676e-22	Fmod	0	protein_coding
chr5-118420735-118430246	8.00485e-28	0.435633	0.467	0.174	1.65555e-22	Gm28563	88428	lincRNA
chr17-83935231-83940219	1.04013e-27	0.500955	0.279	0.065	2.15117e-22	Gm23905	7368	rRNA
chr15-3706484-3709906	1.57835e-27	0.466577	0.268	0.056	3.26432e-22	Ghr	122991	protein_coding
chr3-57503424-57513534	2.08983e-27	0.386155	0.474	0.208	4.32214e-22	Wwtr1	0	protein_coding
chr6-4540392-4547085	2.226e-27	0.49267	0.276	0.065	4.60377e-22	Col1a2	0	protein_coding
chr2-70937550-70940108	3.24854e-27	0.525359	0.213	0.038	6.71857e-22	Mettl8	24452	protein_coding
chr15-36759409-36764155	3.87331e-27	0.515534	0.221	0.043	8.0107e-22	Ywhaz	6614	protein_coding
chr7-135571072-135572938	8.98329e-27	0.520949	0.239	0.049	1.85791e-21	Ptpre	0	protein_coding
chr4-126295066-126302499	9.59901e-27	0.468447	0.312	0.1	1.98525e-21	Col8a2	0	protein_coding
chr19-42637905-42639995	1.01529e-26	0.522086	0.224	0.037	2.09981e-21	Loxl4	25091	protein_coding
chr10-42175791-42223144	1.56855e-26	0.281187	0.735	0.504	3.24405e-21	Foxo3	0	protein_coding
chr4-130035541-130038293	2.11571e-26	0.469433	0.298	0.081	4.37566e-21	Col16a1	9546	protein_coding
chr16-21315605-21324070	3.09318e-26	0.442923	0.312	0.081	6.39724e-21	Gm16863	18732	lincRNA
chr18-81986512-81987903	3.66883e-26	0.477306	0.224	0.051	7.5878e-21	Galr1	404592	protein_coding
chr13-92731685-92734796	3.73801e-26	0.486574	0.228	0.041	7.73087e-21	Thbs4	16793	protein_coding
chr3-65903507-65906757	3.92958e-26	0.475482	0.316	0.082	8.12707e-21	Ccnl1	39393	protein_coding
chr3-101128908-101132115	4.62401e-26	0.493244	0.235	0.045	9.56329e-21	Ptgfrn	18629	protein_coding
chr8-25323569-25327217	6.62082e-26	0.497848	0.243	0.05	1.3693e-20	Tacc1	122119	protein_coding
chr9-79716257-79722031	6.97052e-26	0.414957	0.349	0.113	1.44163e-20	Col12a1	0	protein_coding
chr19-53063439-53067555	7.57726e-26	0.433655	0.364	0.126	1.56711e-20	1700054A03Rik	8662	lincRNA
chr1-132314534-132321000	9.47065e-26	0.447786	0.309	0.095	1.9587e-20	Nuak2	0	protein_coding
chr16-25085612-25089218	9.95871e-26	0.478281	0.327	0.09	2.05964e-20	A230028O05Rik	16553	lincRNA
chr17-34669131-34686771	1.06343e-25	0.374264	0.537	0.218	2.19936e-20	Tnxb	0	protein_coding
chr18-13388483-13391020	1.08869e-25	0.508339	0.213	0.037	2.2516e-20	Zfp521	295992	protein_coding
chr2-90487735-90491395	1.23922e-25	0.490285	0.279	0.072	2.56293e-20	Ptprj	0	protein_coding
chr17-88595750-88600988	1.28632e-25	0.460037	0.338	0.099	2.66034e-20	Ston1	0	protein_coding
chr19-3634848-3646355	1.33212e-25	0.407945	0.39	0.152	2.75506e-20	Lrp5	0	protein_coding
chr9-121969654-121976681	1.73266e-25	0.455662	0.36	0.118	3.58345e-20	Fam198a	0	protein_coding
chr2-110486273-110489042	1.80393e-25	0.470928	0.312	0.083	3.73086e-20	Slc5a12	108255	protein_coding
chr14-46633816-46638095	1.8066e-25	0.412739	0.301	0.077	3.73637e-20	Rubie	57968	lincRNA
chr11-57784674-57788556	1.88077e-25	0.50413	0.213	0.043	3.88978e-20	Galnt10	0	protein_coding
chr4-131742983-131745090	1.95371e-25	0.468596	0.261	0.062	4.04063e-20	Ptpru	23366	protein_coding
chr8-70358403-70364793	2.31257e-25	0.464553	0.342	0.105	4.78281e-20	Upf1	5129	protein_coding
chr2-33752604-33756174	2.84768e-25	0.480066	0.283	0.077	5.88951e-20	Mvb12b	0	protein_coding
chr17-31976610-31986127	3.26947e-25	0.389013	0.43	0.167	6.76185e-20	Hsf2bp	0	protein_coding
chr9-118972343-118978501	4.72412e-25	0.465926	0.298	0.081	9.77032e-20	Ctdspl	0	protein_coding
chr18-76108405-76113330	5.51588e-25	0.425253	0.272	0.07	1.14078e-19	Zbtb7c	0	protein_coding
chr6-50936612-50943534	6.37722e-25	0.458209	0.346	0.109	1.31892e-19	G930045G22Rik	58532	protein_coding
chr1-133958398-133963064	9.6166e-25	0.426044	0.327	0.103	1.98889e-19	Gm1627	0	lincRNA
chr5-137667609-137675720	9.79634e-25	0.408623	0.404	0.143	2.02606e-19	Agfg2	0	protein_coding
chr15-78519896-78524001	1.11202e-24	0.486042	0.268	0.072	2.29986e-19	C1qtnf6	0	protein_coding
chr12-79782955-79786333	1.22779e-24	0.482762	0.224	0.047	2.53929e-19	Rad51b	274298	protein_coding
chr6-97438228-97445621	1.2767e-24	0.450812	0.309	0.089	2.64044e-19	Frmd4b	0	protein_coding
chr6-146244465-146247024	1.53946e-24	0.481026	0.228	0.047	3.18387e-19	Itpr2	0	protein_coding
chr18-4836796-4841142	1.89651e-24	0.456821	0.331	0.109	3.92232e-19	Gm10556	0	lincRNA
chr8-87801296-87806410	2.48131e-24	0.447087	0.335	0.101	5.13179e-19	Zfp423	0	protein_coding
chr19-42656888-42662346	3.6863e-24	0.411981	0.301	0.094	7.62392e-19	Loxl4	44074	protein_coding
chr1-82472476-82477325	5.24978e-24	0.446475	0.324	0.102	1.08575e-18	Col4a4	0	protein_coding
chr6-83012953-83018529	5.4401e-24	0.431683	0.349	0.11	1.12511e-18	M1ap	0	protein_coding
chr16-30660472-30662524	7.61262e-24	0.467753	0.254	0.057	1.57443e-18	Fam43a	57674	protein_coding
chr12-37105872-37111512	8.04979e-24	0.448255	0.353	0.108	1.66484e-18	Meox2	0	protein_coding
chr11-94869094-94876214	8.14843e-24	0.413326	0.393	0.14	1.68524e-18	Col1a1	60009	protein_coding
chr4-126136309-126164249	9.23945e-24	0.328872	0.544	0.324	1.91088e-18	Stk40	0	protein_coding
chr8-122554641-122558219	1.06167e-23	0.429381	0.217	0.043	2.19572e-18	Gm20388	0	protein_coding
chr14-120144252-120149794	1.2271e-23	0.455863	0.254	0.061	2.53787e-18	Oxgr1	101816	protein_coding
chr4-101037081-101038732	1.23825e-23	0.464721	0.25	0.058	2.56093e-18	Cachd1	7860	protein_coding
chr1-155227414-155242483	1.31546e-23	0.35914	0.474	0.195	2.72062e-18	BC034090	0	protein_coding
chr15-76441939-76471276	1.47013e-23	0.275804	0.654	0.41	3.0405e-18	Mroh1	0	protein_coding
chr11-101878370-101887485	1.52204e-23	0.416237	0.357	0.114	3.14786e-18	Meox1	0	protein_coding
chr9-102641478-102645458	1.6928e-23	0.445554	0.331	0.099	3.50101e-18	Anapc13	7052	protein_coding
chr19-10099773-10103077	1.71483e-23	0.451955	0.309	0.098	3.54657e-18	Fads2	0	protein_coding
chr7-25776064-25796011	1.91259e-23	0.348933	0.544	0.245	3.95558e-18	Axl	0	protein_coding
chr2-62572120-62575584	1.9463e-23	0.46123	0.272	0.066	4.02529e-18	Fap	0	protein_coding
chr2-26311841-26328258	2.36084e-23	0.346946	0.511	0.253	4.88263e-18	Gpsm1	0	protein_coding
chr17-7547419-7550477	2.37265e-23	0.503576	0.221	0.051	4.90708e-18	Gm9992	162113	protein_coding
chr5-33228033-33231715	2.88291e-23	0.464453	0.221	0.046	5.96238e-18	Spon2	9794	protein_coding
chr4-152067234-152074970	3.47157e-23	0.420506	0.331	0.098	7.17984e-18	Plekhg5	0	protein_coding
chr15-39745706-39747387	4.14747e-23	0.496815	0.202	0.039	8.5777e-18	Dcstamp	0	protein_coding
chr16-8207755-8209202	4.51517e-23	0.497156	0.213	0.041	9.33819e-18	Cldn26	200073	protein_coding
chr18-52526587-52531282	4.75041e-23	0.400148	0.29	0.078	9.8247e-18	Lox	0	protein_coding
chr10-122910835-122914165	5.49856e-23	0.438038	0.316	0.095	1.1372e-17	Ppm1h	0	protein_coding
chr2-52573397-52585008	8.26329e-23	0.374242	0.463	0.215	1.709e-17	Cacnb4	0	protein_coding
chr17-86947473-86950684	8.56306e-23	0.44968	0.254	0.063	1.77099e-17	Atp6v1e2	0	protein_coding
chr7-79879308-79882615	9.49627e-23	0.430011	0.213	0.042	1.964e-17	Ap3s2	0	protein_coding
chr2-37763802-37773282	9.89349e-23	0.3691	0.401	0.192	2.04615e-17	Crb2	2966	protein_coding
chr17-88625734-88632117	1.12695e-22	0.40283	0.39	0.141	2.33073e-17	Ston1	0	protein_coding
chr4-138339849-138345802	1.25227e-22	0.411309	0.239	0.063	2.58993e-17	Cda	0	protein_coding
chr8-122029169-122052443	1.28321e-22	0.329898	0.518	0.276	2.65391e-17	Banp	0	protein_coding
chr14-123530892-123532002	1.47524e-22	0.466104	0.224	0.046	3.05106e-17	Nalcn	0	protein_coding
chr5-4495211-4497371	1.67975e-22	0.43392	0.206	0.039	3.47402e-17	Fzd1	256501	protein_coding
chr4-149811721-149827088	2.40562e-22	0.318499	0.515	0.237	4.97526e-17	n-R5s193	0	rRNA
chr11-121170896-121179403	2.66921e-22	0.406247	0.393	0.178	5.5204e-17	Ogfod3	0	protein_coding
chr18-38793515-38796928	2.92883e-22	0.46551	0.276	0.07	6.05735e-17	Arhgap26	0	protein_coding
chr2-125921153-125923911	3.03182e-22	0.399404	0.213	0.044	6.27036e-17	Galk2	0	protein_coding
chr6-4455368-4458844	3.08828e-22	0.441685	0.276	0.078	6.38713e-17	Col1a2	45969	protein_coding
chr16-78830700-78832686	3.22237e-22	0.473847	0.25	0.062	6.66444e-17	Chodl	98261	protein_coding
chr9-37098386-37104752	5.71353e-22	0.413149	0.32	0.098	1.18166e-16	Pknox2	0	protein_coding
chr13-20114818-20117452	5.8548e-22	0.448486	0.246	0.062	1.21088e-16	Elmo1	0	protein_coding
chr7-111662791-111665531	1.13525e-21	0.471152	0.221	0.049	2.34791e-16	Galnt18	0	protein_coding
chr11-75419836-75423505	1.1354e-21	0.423974	0.265	0.071	2.34822e-16	Serpinf1	0	protein_coding
chr9-43220589-43242706	1.25962e-21	0.34112	0.544	0.255	2.60512e-16	Oaf	0	protein_coding
chr2-144744738-144748253	1.3685e-21	0.389301	0.224	0.054	2.83031e-16	Dtd1	0	protein_coding
chr16-93004710-93008432	1.37622e-21	0.398955	0.232	0.056	2.84628e-16	Runx1	178560	protein_coding
chr16-92619303-92655766	1.41128e-21	0.262784	0.507	0.239	2.91878e-16	Runx1	0	protein_coding
chr11-117220341-117244026	1.48075e-21	0.309056	0.577	0.329	3.06246e-16	Sept9	0	protein_coding
chr17-25076226-25088869	1.9201e-21	0.338818	0.478	0.249	3.97111e-16	Ift140	0	protein_coding
chr8-88555064-88556664	1.95531e-21	0.44986	0.202	0.044	4.04394e-16	Nkd1	0	protein_coding
chr6-87315494-87319224	2.31503e-21	0.435975	0.243	0.066	4.7879e-16	Antxr1	0	protein_coding
chr6-145444192-145449450	2.35486e-21	0.413045	0.327	0.096	4.87028e-16	Lmntd1	0	protein_coding
chr2-31115120-31120311	3.95996e-21	0.436343	0.217	0.048	8.18991e-16	Fnbp1	0	protein_coding
chr17-84080722-84087431	4.16248e-21	0.368784	0.386	0.143	8.60875e-16	Zfp36l2	96499	protein_coding
chr12-111724353-111727829	4.48169e-21	0.422892	0.29	0.086	9.26893e-16	Apopt1	0	protein_coding
chr18-66165949-66169657	4.78615e-21	0.460462	0.206	0.047	9.89862e-16	Ccbe1	0	protein_coding
chr2-117666105-117668995	5.30512e-21	0.391349	0.246	0.073	1.09719e-15	Gm28183	133121	lincRNA
chr3-53200903-53205890	5.75733e-21	0.449909	0.213	0.047	1.19072e-15	Lhfp	0	protein_coding
chr5-66542420-66544673	6.82706e-21	0.416604	0.202	0.044	1.41196e-15	Apbb2	0	protein_coding
chr17-14691275-14694896	6.87221e-21	0.434016	0.235	0.055	1.4213e-15	Thbs2	0	protein_coding
chr1-192850869-192857298	7.18603e-21	0.380061	0.349	0.129	1.4862e-15	Sertad4	0	protein_coding
chr10-97535109-97538013	7.40214e-21	0.450041	0.21	0.044	1.5309e-15	Dcn	16946	protein_coding
chr10-126141257-126145253	8.12397e-21	0.427963	0.25	0.064	1.68018e-15	Lrig3	125897	protein_coding
chr18-78235167-78239587	9.08889e-21	0.38157	0.404	0.146	1.87975e-15	Slc14a2	26072	protein_coding
chr6-4501886-4508734	9.46231e-21	0.395792	0.342	0.114	1.95698e-15	Col1a2	0	protein_coding
chr18-4791107-4798392	9.47971e-21	0.405523	0.265	0.074	1.96058e-15	Gm10556	14093	lincRNA
chr10-76632203-76637452	9.61846e-21	0.406107	0.298	0.091	1.98927e-15	Col6a2	8572	protein_coding
chr8-123761111-123765119	1.06549e-20	0.430039	0.239	0.072	2.20362e-15	Gm20388	0	protein_coding
chr18-75890984-75894150	1.53882e-20	0.432112	0.287	0.076	3.18257e-15	Zbtb7c	0	protein_coding
chr19-38014538-38017466	1.58575e-20	0.438495	0.254	0.064	3.27962e-15	Myof	0	protein_coding
chr1-133914609-133923354	1.68481e-20	0.376238	0.419	0.159	3.4845e-15	Prelp	0	protein_coding
chr11-76297019-76303700	2.04083e-20	0.444097	0.228	0.062	4.22081e-15	Nxn	0	protein_coding
chr9-45795162-45799833	2.2174e-20	0.398257	0.246	0.072	4.58598e-15	Cep164	0	protein_coding
chr15-38183347-38187013	2.31096e-20	0.442857	0.213	0.055	4.77949e-15	Odf1	32189	protein_coding
chr12-5299365-5306966	3.07321e-20	0.397463	0.294	0.101	6.35595e-15	Klhl29	0	protein_coding
chr4-152082610-152090563	3.69051e-20	0.374501	0.368	0.138	7.63264e-15	Plekhg5	0	protein_coding
chr11-45751367-45753276	4.57859e-20	0.440218	0.206	0.043	9.46934e-15	F630206G17Rik	54810	processed_transcript
chr9-70236759-70246911	4.79361e-20	0.371794	0.324	0.123	9.91406e-15	Myo1e	0	protein_coding
chr2-35396660-35399887	5.72582e-20	0.428669	0.221	0.061	1.1842e-14	4930402F06Rik	0	protein_coding
chr1-38357596-38360098	6.28209e-20	0.437765	0.213	0.05	1.29925e-14	Aff3	0	protein_coding
chr6-147943864-147945822	6.42042e-20	0.44239	0.235	0.062	1.32786e-14	Far2	101436	protein_coding
chr9-120690303-120693268	6.7431e-20	0.406613	0.243	0.061	1.39459e-14	5830454E08Rik	112230	protein_coding
chr16-21202374-21213049	8.05276e-20	0.319323	0.485	0.246	1.66546e-14	Ephb3	0	protein_coding
chr12-84860913-84864130	8.17935e-20	0.415894	0.21	0.044	1.69164e-14	Ltbp2	0	protein_coding
chr4-133225419-133228351	9.38228e-20	0.43853	0.228	0.062	1.94042e-14	Cd164l2	863	protein_coding
chr4-133101555-133122884	1.07195e-19	0.253367	0.688	0.458	2.21699e-14	Wasf2	7620	protein_coding
chr5-33237437-33252299	1.66499e-19	0.337023	0.401	0.198	3.44349e-14	Ctbp1	0	protein_coding
chr18-13598440-13604945	2.01489e-19	0.346389	0.419	0.206	4.16715e-14	Zfp521	82067	protein_coding
chr18-36491080-36495570	2.18869e-19	0.420061	0.235	0.071	4.5266e-14	Hbegf	9358	protein_coding
chr17-4638988-4642172	2.4526e-19	0.422112	0.235	0.063	5.07242e-14	Arid1b	352159	protein_coding
chr9-32539159-32545579	2.86018e-19	0.417283	0.268	0.074	5.91536e-14	Fli1	0	protein_coding
chr5-89881789-89884218	2.88389e-19	0.410181	0.239	0.069	5.96441e-14	Adamts3	0	protein_coding
chr16-34908837-34910534	3.32469e-19	0.425882	0.202	0.047	6.87606e-14	Mylk	0	protein_coding
chr8-47762879-47765160	3.43122e-19	0.417077	0.243	0.071	7.09637e-14	n-R5s96	43509	rRNA
chr4-140152758-140155280	3.77378e-19	0.392594	0.206	0.056	7.80486e-14	Igsf21	0	protein_coding
chr6-135360345-135371715	3.92577e-19	0.32466	0.463	0.2	8.1192e-14	Emp1	0	protein_coding
chr5-111888362-111895404	4.56734e-19	0.366726	0.346	0.129	9.44609e-14	E130006D01Rik	126636	lincRNA
chr12-26328637-26332059	4.63813e-19	0.410227	0.217	0.058	9.5925e-14	Rnf144a	0	protein_coding
chr1-90748132-90751679	5.57718e-19	0.419639	0.221	0.061	1.15346e-13	Col6a3	14243	protein_coding
chr1-192794514-192801001	5.74431e-19	0.335898	0.331	0.117	1.18803e-13	Hhat	23290	protein_coding
chr6-51009044-51013082	6.99777e-19	0.380017	0.357	0.127	1.44727e-13	Gm29004	4790	lincRNA
chr18-16806699-16810012	7.73412e-19	0.404597	0.232	0.073	1.59955e-13	Cdh2	0	protein_coding
chr2-110208997-110212262	8.60289e-19	0.407372	0.283	0.087	1.77923e-13	Ccdc34	35636	protein_coding
chr4-134608462-134615731	1.05581e-18	0.383418	0.25	0.072	2.1836e-13	Man1c1	0	protein_coding
chr11-117413089-117420243	1.33537e-18	0.380979	0.327	0.121	2.76178e-13	Gm11729	0	lincRNA
chr5-74193640-74203009	1.49057e-18	0.338424	0.382	0.202	3.08276e-13	Rasl11b	0	protein_coding
chr4-54977510-54981752	1.65783e-18	0.394096	0.254	0.08	3.42869e-13	Zfp462	0	protein_coding
chr15-59843828-59848169	1.81278e-18	0.378945	0.228	0.065	3.74916e-13	4933412E24Rik	166696	protein_coding
chr11-8441585-8454039	1.8964e-18	0.32111	0.36	0.158	3.9221e-13	Tns3	0	protein_coding
chr15-102141296-102154611	2.06521e-18	0.333473	0.438	0.2	4.27122e-13	Soat2	0	protein_coding
chr10-115320563-115336366	2.32254e-18	0.298188	0.46	0.241	4.80344e-13	Tmem19	4372	protein_coding
chr9-56911713-56916652	2.33764e-18	0.401953	0.232	0.066	4.83466e-13	Snx33	547	protein_coding
chr5-148703158-148710261	2.37609e-18	0.366089	0.353	0.153	4.91419e-13	2210417A02Rik	31578	lincRNA
chr6-97455994-97464939	3.11948e-18	0.369177	0.357	0.133	6.45165e-13	Frmd4b	0	protein_coding
chr2-169630843-169639060	3.39512e-18	0.380739	0.324	0.115	7.02171e-13	Tshz2	0	protein_coding
chr8-13454429-13460002	3.50847e-18	0.405773	0.21	0.057	7.25615e-13	Tmem255b	0	protein_coding
chr2-165608115-165614784	3.52465e-18	0.381031	0.316	0.106	7.28962e-13	Eya2	0	protein_coding
chr16-8188403-8190974	3.67539e-18	0.419621	0.21	0.052	7.60137e-13	Cldn26	218301	protein_coding
chr8-122098245-122120983	3.76283e-18	0.274394	0.555	0.342	7.78221e-13	Gm20388	0	protein_coding
chr1-36587098-36593279	4.01476e-18	0.386246	0.29	0.093	8.30324e-13	Fam178b	0	protein_coding
chr12-79883979-79894261	4.04168e-18	0.295544	0.511	0.304	8.35892e-13	Zfp36l1	213498	protein_coding
chr5-111875029-111885351	4.20484e-18	0.31158	0.335	0.13	8.69636e-13	E130006D01Rik	113303	lincRNA
chr17-47897354-47904692	4.29411e-18	0.405299	0.221	0.063	8.88099e-13	Foxp4	0	protein_coding
chr1-74081039-74109916	4.59984e-18	0.279834	0.61	0.374	9.5133e-13	Tns1	0	protein_coding
chr16-45796364-45802200	4.98022e-18	0.367235	0.29	0.118	1.03e-12	Phldb2	0	protein_coding
chr18-38866086-38871190	6.32158e-18	0.400523	0.276	0.108	1.30742e-12	Fgf1	0	protein_coding
chr7-110641936-110651821	6.42409e-18	0.331792	0.357	0.142	1.32862e-12	Adm	12115	protein_coding
chr19-3664580-3675294	6.68838e-18	0.34948	0.364	0.169	1.38328e-12	Lrp5	0	protein_coding
chr11-94926150-94930998	6.85753e-18	0.345592	0.349	0.125	1.41826e-12	Col1a1	5225	protein_coding
chr14-70460554-70475480	7.07094e-18	0.334998	0.456	0.202	1.4624e-12	Phyhip	0	protein_coding
chr17-84025230-84039885	7.54404e-18	0.340592	0.412	0.186	1.56024e-12	Gm23905	77533	rRNA
chr9-37027319-37032329	9.42419e-18	0.384085	0.29	0.102	1.94909e-12	Pknox2	0	protein_coding
chr11-68320100-68322674	1.03508e-17	0.384611	0.243	0.071	2.14074e-12	Ntn1	0	protein_coding
chr12-24678561-24683471	1.03688e-17	0.371191	0.298	0.102	2.14444e-12	Cys1	0	protein_coding
chr4-54944298-54951007	1.21977e-17	0.330474	0.39	0.174	2.5227e-12	Zfp462	0	protein_coding
chr10-127606899-127624498	1.29289e-17	0.253946	0.665	0.388	2.67393e-12	Lrp1	0	protein_coding
chr14-23784121-23794265	1.43719e-17	0.345959	0.382	0.2	2.97237e-12	Kcnma1	0	protein_coding
chr1-133906407-133913800	1.6022e-17	0.358546	0.316	0.13	3.31364e-12	Optc	0	protein_coding
chr17-5794019-5808331	1.61183e-17	0.318243	0.43	0.195	3.33355e-12	3300005D01Rik	0	lincRNA
chr10-37047072-37048642	1.63247e-17	0.409158	0.221	0.053	3.37624e-12	Hdac2	45182	protein_coding
chr11-101848384-101852665	1.66828e-17	0.3922	0.206	0.056	3.45031e-12	Meox1	24844	protein_coding
chr1-184440817-184452544	1.6724e-17	0.30233	0.489	0.275	3.45882e-12	RP23-172L16.3	46545	lincRNA
chr1-62719671-62727437	1.75583e-17	0.364017	0.287	0.087	3.63136e-12	Nrp2	0	protein_coding
chr15-85161333-85165088	1.8482e-17	0.373882	0.235	0.067	3.82242e-12	Ribc2	16763	protein_coding
chr10-24395190-24400825	1.88135e-17	0.326211	0.36	0.16	3.89097e-12	Gm15271	46664	lincRNA
chr9-119000965-119007790	2.24944e-17	0.3757	0.246	0.075	4.65224e-12	Ctdspl	0	protein_coding
chr9-44039681-44044923	3.18652e-17	0.397459	0.239	0.074	6.5903e-12	Thy1	0	protein_coding
chr2-167249016-167252863	3.21419e-17	0.399127	0.213	0.059	6.64752e-12	Ptgis	8411	protein_coding
chr19-38024625-38031821	3.46811e-17	0.355661	0.316	0.11	7.17267e-12	Myof	0	protein_coding
chr3-135555859-135557798	3.70181e-17	0.399418	0.202	0.05	7.65602e-12	Manba	0	protein_coding
chr12-79939172-79952003	3.98884e-17	0.309861	0.452	0.225	8.24963e-12	Zfp36l1	155756	protein_coding
chr9-65253513-65263502	4.46961e-17	0.331311	0.349	0.132	9.24395e-12	Cilp	1677	protein_coding
chr17-65701144-65706726	4.52062e-17	0.34034	0.338	0.137	9.34945e-12	Rab31	0	protein_coding
chr1-143852353-143856519	4.7211e-17	0.407058	0.202	0.064	9.76409e-12	Uchl5	44886	protein_coding
chr7-90028653-90031559	4.94593e-17	0.362237	0.331	0.132	1.02291e-11	Gm26529	46804	protein_coding
chr9-71437558-71439627	5.3453e-17	0.388777	0.221	0.063	1.1055e-11	Polr2m	38809	protein_coding
chr13-93835807-93840967	5.69335e-17	0.355416	0.217	0.062	1.17749e-11	Arsb	0	protein_coding
chr12-86929822-86939628	5.97416e-17	0.314592	0.434	0.208	1.23556e-11	Cipc	7414	protein_coding
chr9-42942071-42945672	6.50337e-17	0.377746	0.232	0.076	1.34501e-11	Grik4	0	protein_coding
chr2-167230511-167236464	6.65831e-17	0.35376	0.25	0.083	1.37706e-11	Ptgis	0	protein_coding
chr10-77431928-77444423	7.11562e-17	0.26228	0.625	0.394	1.47164e-11	Adarb1	13657	protein_coding
chr5-118510957-118517834	8.24819e-17	0.310233	0.393	0.194	1.70588e-11	Med13l	42884	protein_coding
chr2-128735307-128739976	8.41333e-17	0.358149	0.29	0.108	1.74003e-11	Mertk	0	protein_coding
chr11-35118758-35127510	1.00941e-16	0.347694	0.338	0.125	2.08764e-11	Slit3	0	protein_coding
chr12-73389224-73394772	1.03517e-16	0.385498	0.239	0.081	2.14092e-11	D830013O20Rik	17778	protein_coding
chr12-76816070-76823888	1.05452e-16	0.348412	0.287	0.112	2.18093e-11	Rab15	0	protein_coding
chr14-55822105-55827658	1.16101e-16	0.328145	0.412	0.174	2.40117e-11	Nfatc4	0	protein_coding
chr3-148640216-148642822	1.24707e-16	0.377959	0.246	0.074	2.57917e-11	Lphn2	172763	protein_coding
chr12-12281881-12288835	1.35685e-16	0.351146	0.349	0.142	2.80621e-11	Fam49a	0	protein_coding
chr1-12760626-12766970	1.35869e-16	0.353791	0.349	0.138	2.81002e-11	Sulf1	0	protein_coding
chr3-96660072-96665073	1.42991e-16	0.340766	0.268	0.105	2.95732e-11	Itga10	0	protein_coding
chr5-137635358-137663859	1.59884e-16	0.270104	0.54	0.308	3.30669e-11	Gm20605	0	protein_coding
chr5-53343904-53348863	1.79337e-16	0.344413	0.357	0.162	3.70901e-11	n-R5s172	0	rRNA
chr7-110701085-110724063	1.94095e-16	0.271078	0.548	0.302	4.01424e-11	Ampd3	44142	protein_coding
chr2-61353592-61356293	1.96822e-16	0.377779	0.254	0.091	4.07063e-11	Tank	222291	protein_coding
chr9-56088637-56098596	2.43263e-16	0.325285	0.268	0.108	5.03111e-11	Pstpip1	0	protein_coding
chr4-129007250-129013941	2.74773e-16	0.316882	0.257	0.091	5.6828e-11	Ak2	0	protein_coding
chr19-22936007-22942749	2.78653e-16	0.34255	0.32	0.147	5.76305e-11	Trpm3	0	protein_coding
chr9-20970087-20980184	3.04828e-16	0.318034	0.379	0.161	6.3044e-11	S1pr2	0	protein_coding
chr1-156768849-156770787	3.12737e-16	0.383134	0.202	0.05	6.46797e-11	Ralgps2	33378	protein_coding
chr18-43391708-43396397	3.20626e-16	0.35799	0.261	0.095	6.63113e-11	Dpysl3	0	protein_coding
chr4-57859313-57863131	3.84258e-16	0.333909	0.276	0.092	7.94715e-11	Palm2Akap2	0	protein_coding
chr4-130045153-130051693	3.87139e-16	0.336213	0.342	0.15	8.00674e-11	Col16a1	0	protein_coding
chr7-66300012-66312055	3.9279e-16	0.309215	0.393	0.174	8.12359e-11	Lrrk1	0	protein_coding
chr11-30576081-30581817	4.05539e-16	0.374009	0.25	0.088	8.38727e-11	Acyp2	0	protein_coding
chr10-8812657-8819032	4.14813e-16	0.347538	0.235	0.078	8.57907e-11	Sash1	0	protein_coding
chr16-31310178-31320048	4.6266e-16	0.326981	0.382	0.143	9.56864e-11	Apod	0	protein_coding
chr2-148858728-148863576	4.73505e-16	0.349464	0.287	0.105	9.79293e-11	9230104L09Rik	0	protein_coding
chr13-38407537-38411754	5.1698e-16	0.370335	0.243	0.077	1.06921e-10	Bmp6	0	protein_coding
chr14-23771149-23776630	5.23611e-16	0.35317	0.224	0.076	1.08292e-10	Kcnma1	0	protein_coding
chr11-85523282-85527651	5.36308e-16	0.365706	0.25	0.088	1.10918e-10	Bcas3	0	protein_coding
chr7-140938473-140957560	5.41751e-16	0.269873	0.533	0.293	1.12044e-10	Athl1	0	protein_coding
chr13-60290034-60292346	5.98675e-16	0.355043	0.206	0.053	1.23817e-10	Gm5084	77099	protein_coding
chr12-79510406-79512974	6.27583e-16	0.373513	0.221	0.064	1.29796e-10	Rad51b	1749	protein_coding
chr12-40788226-40793512	6.65477e-16	0.371841	0.239	0.076	1.37633e-10	Dock4	0	protein_coding
chr5-107227838-107240894	6.76607e-16	0.317345	0.375	0.167	1.39934e-10	Tgfbr3	0	protein_coding
chr5-142958534-142965099	6.9975e-16	0.341574	0.312	0.118	1.44721e-10	Fscn1	0	protein_coding
chr3-98097108-98103032	7.34359e-16	0.355753	0.213	0.067	1.51879e-10	Notch2	0	protein_coding
chr14-54439538-54446396	7.644e-16	0.331914	0.338	0.139	1.58092e-10	Mmp14	0	protein_coding
chr8-120056256-120069885	8.34107e-16	0.276784	0.533	0.325	1.72508e-10	Gm20388	0	protein_coding
chr8-90838610-90843685	8.74695e-16	0.351511	0.272	0.102	1.80903e-10	Chd9	0	protein_coding
chr13-68744287-68753051	8.99814e-16	0.338729	0.239	0.083	1.86098e-10	Adcy2	0	protein_coding
chr7-16884303-16895940	9.49694e-16	0.289739	0.452	0.241	1.96414e-10	Dact3	0	protein_coding
chr11-61614443-61622002	9.50456e-16	0.331818	0.346	0.136	1.96571e-10	Grap	31262	protein_coding
chr10-56920511-56922226	9.65069e-16	0.359705	0.243	0.075	1.99594e-10	Gm9956	172256	protein_coding
chr11-61483080-61491747	9.81533e-16	0.336822	0.243	0.081	2.02999e-10	Mapk7	0	protein_coding
chr15-51795343-51800183	9.8688e-16	0.376964	0.202	0.055	2.04105e-10	Eif3h	0	protein_coding
chr10-67754772-67758321	1.29876e-15	0.349153	0.276	0.092	2.68608e-10	Zfp365	127781	protein_coding
chr18-68942234-68945524	1.3744e-15	0.348951	0.232	0.08	2.84251e-10	4930546C10Rik	0	protein_coding
chr17-84263532-84268901	1.39061e-15	0.324406	0.261	0.091	2.87602e-10	Thada	0	protein_coding
chr11-35414398-35420144	1.40772e-15	0.341775	0.309	0.099	2.91143e-10	Slit3	0	protein_coding
chr1-132329750-132336430	1.46808e-15	0.351464	0.265	0.094	3.03624e-10	Nuak2	0	protein_coding
chr3-103729372-103742577	1.64078e-15	0.258585	0.5	0.301	3.39342e-10	Gm10964	0	protein_coding
chr10-8516380-8521135	1.76228e-15	0.316105	0.342	0.158	3.64471e-10	Ust	0	protein_coding
chr17-7619208-7621869	1.80137e-15	0.364064	0.228	0.067	3.72555e-10	Fndc1	116699	protein_coding
chr2-167592859-167607929	1.82607e-15	0.250949	0.57	0.353	3.77663e-10	Gm20431	0	protein_coding
chr6-87333648-87337133	1.97528e-15	0.354367	0.257	0.095	4.08523e-10	Antxr1	0	protein_coding
chr9-60739910-60746045	2.18788e-15	0.302446	0.382	0.166	4.52493e-10	1700036A12Rik	0	lincRNA
chr9-21489157-21500300	2.20286e-15	0.31953	0.335	0.143	4.55591e-10	Dnm2	0	protein_coding
chr12-5263474-5269815	2.41432e-15	0.355477	0.239	0.072	4.99324e-10	Klhl29	0	protein_coding
chr15-44676036-44679802	2.49357e-15	0.358309	0.279	0.094	5.15715e-10	Sybu	0	protein_coding
chr18-69609827-69620606	2.59664e-15	0.338623	0.305	0.126	5.37033e-10	Tcf4	0	protein_coding
chr6-91179378-91189232	2.63747e-15	0.284158	0.482	0.244	5.45477e-10	Hdac11	4685	protein_coding
chr6-91200066-91224257	2.71165e-15	0.280671	0.493	0.235	5.60817e-10	Fbln2	0	protein_coding
chr5-143620890-143643531	2.78271e-15	0.25837	0.526	0.322	5.75515e-10	Cyth3	0	protein_coding
chr2-125354657-125357653	3.08709e-15	0.363237	0.221	0.067	6.38466e-10	Fbn1	0	protein_coding
chr9-61314472-61317487	3.23684e-15	0.381412	0.202	0.065	6.69437e-10	Gm10655	53309	lincRNA
chr5-113929461-113932771	3.52859e-15	0.365716	0.21	0.066	7.29776e-10	Ssh1	4322	protein_coding
chr16-17795207-17817236	3.59269e-15	0.258488	0.518	0.309	7.43034e-10	Scarf2	0	protein_coding
chr8-3410155-3421148	3.7713e-15	0.317054	0.279	0.127	7.79973e-10	Arhgef18	0	protein_coding
chr17-83953253-83965886	3.87825e-15	0.303727	0.327	0.123	8.02091e-10	Gm23905	5556	rRNA
chr13-34185166-34190883	3.90693e-15	0.35341	0.206	0.064	8.08024e-10	Slc22a23	0	protein_coding
chr11-8655441-8666487	4.46342e-15	0.322427	0.309	0.138	9.23116e-10	Tns3	0	protein_coding
chr5-35604317-35630683	5.04974e-15	0.252561	0.562	0.335	1.04438e-09	Acox3	0	protein_coding
chr10-97426562-97429670	5.24111e-15	0.364716	0.202	0.055	1.08396e-09	Dcn	49829	protein_coding
chr2-35443265-35454118	5.92912e-15	0.315589	0.375	0.165	1.22625e-09	Ggta1	0	protein_coding
chr2-84733190-84744619	5.93545e-15	0.32186	0.29	0.116	1.22756e-09	Gm19426	0	protein_coding
chr19-32901251-32908812	6.39419e-15	0.340477	0.268	0.094	1.32243e-09	Pten	75090	protein_coding
chr7-75637682-75651145	6.96428e-15	0.269772	0.482	0.275	1.44034e-09	Akap13	0	protein_coding
chr11-76304467-76331796	6.96842e-15	0.253123	0.526	0.33	1.44119e-09	Nxn	0	protein_coding
chr1-39756716-39763726	7.0149e-15	0.29187	0.419	0.199	1.45081e-09	Rfx8	35718	protein_coding
chr17-7571154-7579592	7.57523e-15	0.319463	0.353	0.162	1.56669e-09	Fndc1	158976	protein_coding
chr1-156754137-156756130	8.90234e-15	0.371562	0.21	0.062	1.84116e-09	Fam20b	35050	protein_coding
chr3-37786820-37791971	9.29417e-15	0.350208	0.232	0.087	1.9222e-09	Gm5148	62329	protein_coding
chr4-134621081-134643019	9.45389e-15	0.269386	0.43	0.235	1.95523e-09	Man1c1	0	protein_coding
chr2-30884696-30891723	9.96157e-15	0.327347	0.305	0.126	2.06023e-09	Ptges	0	protein_coding
chr3-148986466-148991109	1.06366e-14	0.295385	0.368	0.187	2.19985e-09	Lphn2	0	protein_coding
chr11-30515910-30518306	1.28514e-14	0.366249	0.217	0.069	2.65791e-09	Acyp2	0	protein_coding
chr12-55383390-55391767	1.38356e-14	0.323657	0.287	0.114	2.86145e-09	Psma6	0	protein_coding
chr10-42087962-42093913	1.44706e-14	0.305853	0.364	0.163	2.99278e-09	Armc2	69519	protein_coding
chr2-102118397-102120885	1.4797e-14	0.360195	0.21	0.067	3.06029e-09	Ldlrad3	0	protein_coding
chr1-151235390-151239761	1.58367e-14	0.310165	0.309	0.108	3.27531e-09	C730036E19Rik	93044	lincRNA
chr10-77446860-77451023	1.74654e-14	0.343142	0.213	0.074	3.61215e-09	Adarb1	28589	protein_coding
chr12-111659188-111673282	1.7888e-14	0.263393	0.482	0.266	3.69957e-09	Ckb	0	protein_coding
chr12-33955795-33959350	1.82037e-14	0.345871	0.239	0.08	3.76486e-09	Twist1	0	protein_coding
chr13-59851524-59858790	1.8732e-14	0.292978	0.287	0.12	3.87412e-09	Zcchc6	28376	protein_coding
chr1-119047331-119055231	1.93031e-14	0.305069	0.357	0.17	3.99223e-09	Gli2	0	protein_coding
chr1-93222903-93230495	2.01718e-14	0.329901	0.265	0.106	4.17188e-09	E030010N08Rik	0	protein_coding
chr11-11870234-11883275	2.63909e-14	0.275278	0.467	0.242	5.45811e-09	Ddc	0	protein_coding
chr8-103492740-103495081	2.98805e-14	0.352187	0.202	0.06	6.17983e-09	Cdh5	606543	protein_coding
chr4-139589733-139603661	3.12336e-14	0.28507	0.335	0.143	6.45967e-09	Gm21969	0	protein_coding
chr12-5155136-5164386	3.60668e-14	0.327225	0.305	0.138	7.45927e-09	Klhl29	0	protein_coding
chr1-45674882-45676444	4.33152e-14	0.352952	0.213	0.066	8.95837e-09	Wdr75	118721	protein_coding
chr1-59515048-59517808	5.06276e-14	0.342025	0.257	0.107	1.04707e-08	Gm973	0	protein_coding
chr9-119027464-119038160	6.29818e-14	0.311197	0.324	0.14	1.30258e-08	Ctdspl	0	protein_coding
chr16-37799939-37811195	6.32702e-14	0.305284	0.287	0.126	1.30854e-08	Fstl1	0	protein_coding
chr9-65278474-65284848	6.98463e-14	0.328336	0.243	0.097	1.44455e-08	Cilp	0	protein_coding
chr2-128742913-128748657	7.27208e-14	0.344131	0.235	0.082	1.504e-08	Mertk	0	protein_coding
chr16-93068913-93073290	7.4293e-14	0.328915	0.272	0.101	1.53651e-08	Runx1	242763	protein_coding
chr3-27518650-27521835	7.8797e-14	0.346041	0.228	0.071	1.62966e-08	Fndc3b	0	protein_coding
chr1-162215491-162219364	7.93694e-14	0.323264	0.287	0.103	1.6415e-08	Dnm3	0	protein_coding
chr4-62624700-62631524	8.4405e-14	0.336304	0.224	0.075	1.74565e-08	Rgs3	0	protein_coding
chr7-132087784-132089868	8.80644e-14	0.330941	0.228	0.087	1.82133e-08	Cpxm2	0	protein_coding
chr16-31269237-31279248	9.00345e-14	0.266061	0.445	0.264	1.86207e-08	Ppp1r2	0	protein_coding
chr4-123405069-123414316	9.42647e-14	0.282687	0.379	0.201	1.94956e-08	Macf1	0	protein_coding
chr1-89610901-89628412	9.86849e-14	0.251644	0.482	0.305	2.04098e-08	Agap1	0	protein_coding
chr11-4290949-4303764	1.00127e-13	0.263404	0.401	0.197	2.0708e-08	Gm11958	4009	lincRNA
chr13-34649715-34654085	1.01522e-13	0.306802	0.305	0.134	2.09965e-08	Pxdc1	0	protein_coding
chr15-12720837-12723115	1.07444e-13	0.323581	0.228	0.08	2.22213e-08	Pdzd2	0	protein_coding
chr3-37975121-37980381	1.08256e-13	0.307286	0.32	0.133	2.23893e-08	Gm5148	250630	protein_coding
chr3-104673854-104676249	1.12073e-13	0.341098	0.21	0.065	2.31786e-08	Gm29560	3843	protein_coding
chr4-149829478-149833202	1.1754e-13	0.319817	0.265	0.105	2.43094e-08	n-R5s193	11637	rRNA
chr17-14770079-14772397	1.20837e-13	0.336357	0.235	0.08	2.49913e-08	Wdr27	56933	protein_coding
chr5-53354406-53363261	1.28363e-13	0.315558	0.254	0.102	2.65477e-08	n-R5s172	8033	rRNA
chr18-60494606-60497508	1.31678e-13	0.335726	0.217	0.066	2.72334e-08	Smim3	0	protein_coding
chr18-78211707-78216936	1.35976e-13	0.318868	0.276	0.112	2.81222e-08	Slc14a2	2612	protein_coding
chr7-143004083-143017776	1.45881e-13	0.268068	0.415	0.213	3.01709e-08	Tspan32	0	protein_coding
chr2-167536177-167545648	1.45924e-13	0.265437	0.426	0.24	3.01796e-08	Snai1	0	protein_coding
chr12-73531131-73536774	1.55282e-13	0.311149	0.217	0.076	3.21151e-08	Tmem30b	6339	protein_coding
chr10-56879531-56881448	1.68056e-13	0.342094	0.228	0.075	3.4757e-08	Gm9956	131276	protein_coding
chr10-19562261-19564841	1.72394e-13	0.337527	0.235	0.086	3.56541e-08	Ifngr1	27107	protein_coding
chr8-80972777-80980464	1.74671e-13	0.316153	0.272	0.115	3.6125e-08	Usp38	269	protein_coding
chr11-85759160-85762088	1.78687e-13	0.327823	0.217	0.088	3.69557e-08	Bcas3	0	protein_coding
chr5-151141614-151144951	1.99503e-13	0.334166	0.213	0.072	4.12608e-08	Stard13	0	protein_coding
chr18-52638122-52644822	2.5057e-13	0.298409	0.235	0.092	5.18224e-08	Zfp474	0	protein_coding
chr4-148529463-148538818	2.52069e-13	0.327716	0.213	0.073	5.21324e-08	Mtor	0	protein_coding
chr4-123571195-123573742	2.66565e-13	0.302497	0.21	0.075	5.51305e-08	Macf1	0	protein_coding
chr2-27882819-27892619	2.73004e-13	0.272585	0.434	0.223	5.64621e-08	Col5a1	0	protein_coding
chr13-20089817-20095334	3.35566e-13	0.326944	0.25	0.098	6.9401e-08	Elmo1	0	protein_coding
chr16-34235016-34238300	3.40445e-13	0.337451	0.206	0.069	7.04102e-08	Kalrn	0	protein_coding
chr2-102290016-102297001	3.60599e-13	0.305118	0.261	0.098	7.45784e-08	Trim44	3117	protein_coding
chr2-10248767-10254199	3.62322e-13	0.302026	0.309	0.119	7.49347e-08	Itih5	0	protein_coding
chr3-65924152-65932822	3.638e-13	0.262021	0.379	0.195	7.52404e-08	Ccnl1	13328	protein_coding
chr2-125245056-125253976	3.76308e-13	0.275469	0.412	0.213	7.78273e-08	Dut	0	protein_coding
chr16-57927211-57929746	3.8179e-13	0.321119	0.257	0.097	7.89611e-08	Col8a1	172473	protein_coding
chr11-64649457-64653659	4.08542e-13	0.301439	0.335	0.175	8.44939e-08	Hs3st3a1	126615	protein_coding
chr2-168600500-168611428	4.17161e-13	0.287139	0.324	0.14	8.62764e-08	Nfatc2	0	protein_coding
chr5-129532115-129540216	4.56174e-13	0.297126	0.316	0.159	9.4345e-08	Sfswap	0	protein_coding
chr6-94776195-94781650	4.60539e-13	0.324177	0.217	0.074	9.52478e-08	Gm24601	45130	rRNA
chr4-106183736-106188301	5.29357e-13	0.266439	0.441	0.254	1.09481e-07	Gm12724	52914	processed_transcript
chr3-103712161-103718990	5.36092e-13	0.29109	0.331	0.169	1.10873e-07	BC027582	3231	processed_transcript
chr7-99359513-99362442	5.42985e-13	0.313835	0.261	0.099	1.12299e-07	Serpinh1	6282	protein_coding
chr16-93930976-93933663	5.55679e-13	0.329246	0.232	0.084	1.14925e-07	Cldn14	0	protein_coding
chr3-87149105-87154928	6.38237e-13	0.314209	0.228	0.082	1.31999e-07	Kirrel	0	protein_coding
chr2-152703279-152712561	6.39428e-13	0.300079	0.324	0.143	1.32245e-07	H13	0	protein_coding
chr6-87164615-87173835	6.42221e-13	0.290883	0.349	0.166	1.32823e-07	Antxr1	0	protein_coding
chr2-13421243-13422939	6.57318e-13	0.341508	0.206	0.058	1.35945e-07	Cubn	0	protein_coding
chr15-99795991-99804420	6.79377e-13	0.296374	0.257	0.107	1.40507e-07	Lima1	0	protein_coding
chr17-47973091-47977378	6.7954e-13	0.292022	0.312	0.144	1.40541e-07	Foxp4	48445	protein_coding
chr6-141407603-141410267	6.86464e-13	0.321151	0.213	0.068	1.41973e-07	Pde3a	0	protein_coding
chr17-87053878-87059080	7.59158e-13	0.311834	0.213	0.086	1.57008e-07	Cript	18067	protein_coding
chr5-53374931-53383203	7.64984e-13	0.277271	0.353	0.189	1.58213e-07	n-R5s172	28558	rRNA
chr9-41446541-41450158	8.39493e-13	0.319639	0.213	0.077	1.73622e-07	2610203C20Rik	0	processed_transcript
chr2-128696635-128701067	8.39745e-13	0.289839	0.312	0.147	1.73674e-07	Mertk	0	protein_coding
chr4-58545376-58554872	9.74528e-13	0.277091	0.342	0.161	2.0155e-07	Lpar1	0	protein_coding
chr17-7662599-7668212	1.00692e-12	0.294462	0.235	0.083	2.08249e-07	Fndc1	70356	protein_coding
chr19-25425542-25438691	1.04687e-12	0.25383	0.272	0.105	2.16511e-07	Kank1	0	protein_coding
chr8-27084145-27091600	1.06141e-12	0.296985	0.294	0.118	2.1952e-07	Gpr124	0	protein_coding
chr15-99341072-99345741	1.07061e-12	0.295426	0.213	0.083	2.21421e-07	Fmnl3	0	protein_coding
chr13-112394158-112400525	1.17344e-12	0.326098	0.202	0.07	2.42689e-07	Ankrd55	10155	protein_coding
chr4-139173769-139177297	1.20082e-12	0.29537	0.305	0.126	2.48352e-07	Capzb	15601	protein_coding
chr6-135248845-135253655	1.32746e-12	0.287999	0.301	0.122	2.74543e-07	Gsg1	0	protein_coding
chr2-158221007-158229995	1.58959e-12	0.288635	0.298	0.151	3.28756e-07	D630003M21Rik	0	protein_coding
chr7-98353583-98362667	1.66601e-12	0.274429	0.338	0.16	3.4456e-07	Tsku	0	protein_coding
chr16-30598644-30606767	1.67518e-12	0.273675	0.36	0.189	3.46457e-07	Fam43a	0	protein_coding
chr9-37051667-37056587	1.68012e-12	0.311547	0.232	0.086	3.47479e-07	Pknox2	0	protein_coding
chr10-60403920-60409503	1.69483e-12	0.323189	0.202	0.073	3.50521e-07	Cdh23	0	protein_coding
chr9-69131539-69138041	1.69949e-12	0.300757	0.276	0.12	3.51485e-07	Rora	0	protein_coding
chr12-79894879-79899781	1.70786e-12	0.324502	0.21	0.067	3.53217e-07	Zfp36l1	207978	protein_coding
chr6-112837354-112840180	1.91391e-12	0.33556	0.217	0.08	3.95832e-07	Srgap3	0	protein_coding
chr14-27037816-27045512	1.98697e-12	0.271319	0.36	0.178	4.10942e-07	Il17rd	0	protein_coding
chr8-36707136-36711477	2.01258e-12	0.321057	0.217	0.076	4.16238e-07	Dlc1	0	protein_coding
chr5-104458336-104461613	2.11877e-12	0.296153	0.268	0.108	4.382e-07	Pkd2	0	protein_coding
chr19-34547760-34554747	2.14034e-12	0.297787	0.29	0.13	4.42661e-07	Ifit2	0	protein_coding
chr18-11899306-11907013	2.31087e-12	0.292602	0.312	0.131	4.7793e-07	Cables1	0	protein_coding
chr16-56884567-56887094	2.40965e-12	0.323072	0.202	0.064	4.98359e-07	Tmem45a	0	protein_coding
chr11-80778170-80780716	2.41796e-12	0.312884	0.232	0.092	5.00077e-07	Myo1d	0	protein_coding
chr11-116414644-116419274	2.49333e-12	0.312629	0.235	0.091	5.15665e-07	Rnf157	1611	protein_coding
chr19-10202823-10216396	2.50756e-12	0.265666	0.353	0.193	5.18609e-07	Myrf	0	protein_coding
chr7-119845179-119855498	2.62371e-12	0.285733	0.301	0.149	5.4263e-07	2610020H08Rik	0	protein_coding
chr8-92825374-92829018	2.62921e-12	0.318757	0.202	0.066	5.43768e-07	Mmp2	0	protein_coding
chr7-65802020-65805225	2.64228e-12	0.321585	0.213	0.073	5.46472e-07	1810008I18Rik	0	lincRNA
chr3-52685196-52688946	2.68718e-12	0.310501	0.206	0.074	5.55758e-07	RP24-92E18.1	50769	lincRNA
chr10-42167986-42173178	2.87486e-12	0.295571	0.246	0.086	5.94572e-07	Foxo3	8662	protein_coding
chr16-44478068-44489423	3.40539e-12	0.295434	0.25	0.112	7.04297e-07	Cfap44	0	protein_coding
chr11-55427684-55431129	3.46964e-12	0.30524	0.243	0.094	7.17583e-07	Sparc	7603	protein_coding
chr2-169922955-169927419	3.80825e-12	0.308019	0.221	0.084	7.87616e-07	Tshz2	0	protein_coding
chr10-77129734-77132996	3.89218e-12	0.315472	0.217	0.08	8.04974e-07	Col18a1	0	protein_coding
chr8-13537693-13540768	3.98285e-12	0.320823	0.202	0.066	8.23725e-07	1700029H14Rik	9964	protein_coding
chr18-11972324-11979528	4.22683e-12	0.29843	0.254	0.099	8.74184e-07	Tmem241	1774	protein_coding
chr7-98116272-98126498	4.88956e-12	0.283651	0.276	0.121	1.01125e-06	Myo7a	0	protein_coding
chr2-132002192-132009916	5.27965e-12	0.267019	0.371	0.169	1.09193e-06	Rassf2	0	protein_coding
chr4-62726145-62734298	5.40345e-12	0.27666	0.338	0.167	1.11753e-06	Gm11211	0	lincRNA
chr5-37795671-37798283	5.89169e-12	0.308909	0.213	0.079	1.21851e-06	Msx1	22201	protein_coding
chr18-83063199-83068944	5.93436e-12	0.309728	0.228	0.085	1.22733e-06	1700095A13Rik	37583	lincRNA
chr4-100393323-100396564	6.16127e-12	0.288708	0.217	0.088	1.27426e-06	Ror1	0	protein_coding
chr1-90646959-90660163	6.38966e-12	0.25654	0.404	0.244	1.3215e-06	Gm9991	14997	lincRNA
chr9-35154832-35158418	6.94261e-12	0.28076	0.228	0.082	1.43586e-06	Dcps	0	protein_coding
chr3-127013915-127021378	7.11144e-12	0.289393	0.29	0.136	1.47077e-06	Ank2	0	protein_coding
chr11-62965871-62968222	7.39607e-12	0.300792	0.272	0.11	1.52964e-06	Cdrt4	0	protein_coding
chr17-14545054-14547533	7.61278e-12	0.29665	0.239	0.09	1.57446e-06	Thbs2	117966	protein_coding
chr9-56116835-56135707	8.07493e-12	0.250466	0.364	0.202	1.67004e-06	Pstpip1	0	protein_coding
chr2-144157625-144166807	8.20406e-12	0.260715	0.408	0.207	1.69675e-06	Gm5535	6342	lincRNA
chr18-15061839-15066524	8.21994e-12	0.286141	0.25	0.099	1.70003e-06	Kctd1	0	protein_coding
chr15-12737643-12741632	8.35326e-12	0.283055	0.305	0.141	1.7276e-06	Pdzd2	0	protein_coding
chr11-115999120-116013620	8.87893e-12	0.259154	0.36	0.199	1.83632e-06	Itgb4	0	protein_coding
chr1-91821721-91825562	9.15678e-12	0.296704	0.206	0.076	1.89379e-06	Twist2	0	protein_coding
chr7-132211559-132216965	9.46337e-12	0.304489	0.21	0.084	1.9572e-06	Fgfr2	0	protein_coding
chr2-168001592-168013927	9.5151e-12	0.268182	0.29	0.146	1.96789e-06	Fam65c	0	protein_coding
chr12-75386376-75391854	1.1976e-11	0.303196	0.239	0.1	2.47686e-06	Rhoj	0	protein_coding
chr9-106343895-106352236	1.20499e-11	0.295065	0.246	0.1	2.49214e-06	Poc1a	0	protein_coding
chr9-118884460-118888857	1.22028e-11	0.287156	0.235	0.107	2.52375e-06	Itga9	0	protein_coding
chr8-13527649-13532505	1.22911e-11	0.266975	0.279	0.139	2.54202e-06	1700029H14Rik	18227	protein_coding
chr16-93078800-93085950	1.23669e-11	0.288677	0.239	0.087	2.55769e-06	Runx1	252650	protein_coding
chr2-173349353-173355087	1.28139e-11	0.277705	0.305	0.129	2.65014e-06	Gm14642	39478	lincRNA
chr15-102255004-102259972	1.31761e-11	0.303324	0.21	0.08	2.72505e-06	Rarg	0	protein_coding
chr2-168015891-168026865	1.44118e-11	0.287842	0.298	0.134	2.98063e-06	Fam65c	5272	protein_coding
chr10-70813701-70816450	1.62468e-11	0.299313	0.25	0.098	3.36014e-06	4930533K18Rik	52218	protein_coding
chr7-34337562-34344427	1.80737e-11	0.264439	0.239	0.11	3.73798e-06	Lsm14a	218	protein_coding
chr6-97817787-97822236	1.89329e-11	0.286092	0.224	0.084	3.91565e-06	Mitf	0	protein_coding
chr10-87899852-87906888	1.97061e-11	0.286856	0.294	0.13	4.07558e-06	Igf1	0	protein_coding
chr10-12866531-12869923	2.04053e-11	0.25503	0.338	0.172	4.22019e-06	Utrn	4795	protein_coding
chr14-45990774-45994479	2.17422e-11	0.301928	0.235	0.092	4.49669e-06	Gm15218	0	lincRNA
chr1-38257349-38264435	2.36545e-11	0.290467	0.279	0.127	4.89218e-06	Aff3	0	protein_coding
chr4-98100791-98111208	2.40534e-11	0.263245	0.32	0.164	4.97468e-06	Nfia	0	protein_coding
chr13-59466755-59469552	2.41004e-11	0.301121	0.261	0.124	4.9844e-06	Agtpbp1	0	protein_coding
chr6-55272977-55279576	2.56943e-11	0.29793	0.228	0.094	5.31405e-06	Fam188b	0	protein_coding
chr2-73506168-73517165	3.33618e-11	0.271202	0.305	0.138	6.89981e-06	Wipf1	0	protein_coding
chr3-123264154-123269231	3.37687e-11	0.265029	0.301	0.151	6.98398e-06	Sec24d	0	protein_coding
chr6-127145966-127155971	3.52297e-11	0.271201	0.327	0.169	7.28613e-06	Ccnd2	0	protein_coding
chr10-117904884-117907175	3.58455e-11	0.292754	0.228	0.085	7.41349e-06	Rap1b	58948	protein_coding
chr13-60453768-60459468	4.0525e-11	0.264736	0.202	0.078	8.38129e-06	Dapk1	142478	protein_coding
chr4-118056099-118063072	4.50386e-11	0.28761	0.257	0.109	9.3148e-06	St3gal3	0	protein_coding
chr3-98082915-98090631	6.54481e-11	0.290588	0.239	0.108	1.35359e-05	Notch2	0	protein_coding
chr6-88922877-88930448	7.01409e-11	0.270404	0.279	0.143	1.45064e-05	Tpra1	10638	protein_coding
chr13-102112950-102115159	7.80336e-11	0.290742	0.25	0.102	1.61388e-05	Pik3r1	344732	protein_coding
chr17-78517746-78525735	8.51079e-11	0.264512	0.36	0.164	1.76018e-05	Vit	0	protein_coding
chr19-10180615-10186225	8.5174e-11	0.267043	0.268	0.135	1.76155e-05	Fads1	0	protein_coding
chr5-122524026-122530798	9.19283e-11	0.270436	0.246	0.106	1.90124e-05	Ift81	19405	protein_coding
chr4-100406293-100410205	9.6931e-11	0.280935	0.21	0.087	2.00471e-05	Ror1	0	protein_coding
chr6-51161002-51164924	1.02848e-10	0.289075	0.202	0.071	2.12708e-05	Gm29004	156748	lincRNA
chr15-38949129-38952257	1.11638e-10	0.289548	0.206	0.068	2.30888e-05	Baalc	0	protein_coding
chr13-60404955-60411657	1.1401e-10	0.266058	0.29	0.141	2.35792e-05	Dapk1	190289	protein_coding
chr9-45366813-45371616	1.16039e-10	0.274541	0.257	0.107	2.3999e-05	Fxyd6	0	protein_coding
chr9-116142332-116156951	1.19013e-10	0.251818	0.327	0.162	2.46141e-05	Tgfbr2	0	protein_coding
chr7-29451459-29464803	1.19983e-10	0.252521	0.368	0.194	2.48147e-05	Sipa1l3	0	protein_coding
chr6-93443710-93446280	1.30788e-10	0.298073	0.21	0.08	2.70493e-05	9530026P05Rik	170820	lincRNA
chr3-90445487-90448532	1.40043e-10	0.277582	0.243	0.098	2.89634e-05	Npr1	2058	protein_coding
chr5-129061314-129068622	2.16027e-10	0.262243	0.265	0.126	4.46782e-05	Gpr133	28127	protein_coding
chr3-122119654-122124063	2.20856e-10	0.255391	0.279	0.127	4.5677e-05	Abca4	0	protein_coding
chr11-16828340-16835320	2.24191e-10	0.289343	0.224	0.083	4.63667e-05	Egfr	0	protein_coding
chr6-50454862-50458339	2.65479e-10	0.264715	0.232	0.095	5.49057e-05	Osbpl3	0	protein_coding
chr13-102230805-102233944	2.79266e-10	0.27612	0.261	0.115	5.77573e-05	Cd180	459613	protein_coding
chr11-76025087-76028622	2.8116e-10	0.267687	0.239	0.113	5.81489e-05	Fam101b	0	protein_coding
chr7-34130397-34134797	2.84635e-10	0.283193	0.202	0.078	5.88677e-05	Wtip	0	protein_coding
chr10-122881219-122889595	2.98822e-10	0.265335	0.265	0.125	6.18018e-05	Ppm1h	0	protein_coding
chr9-78525746-78529177	3.3657e-10	0.266117	0.213	0.084	6.96087e-05	Slc17a5	7310	protein_coding
chr6-4487779-4490597	4.26436e-10	0.281099	0.224	0.086	8.81946e-05	Col1a2	14216	protein_coding
chr8-122506037-122521250	5.33428e-10	0.253039	0.331	0.188	0.000110323	Piezo1	0	protein_coding
chr1-170643370-170648478	5.43289e-10	0.267219	0.25	0.103	0.000112362	Olfml2b	0	protein_coding
chr2-61398491-61404107	5.56013e-10	0.261675	0.21	0.094	0.000114993	Tank	174477	protein_coding
chr10-60104196-60111804	6.03033e-10	0.258265	0.257	0.132	0.000124718	Spock2	0	protein_coding
chr12-86774555-86777796	6.40458e-10	0.268283	0.243	0.103	0.000132458	Lrrc74a	10759	protein_coding
chr6-35323009-35327268	6.54835e-10	0.265355	0.239	0.112	0.000135432	Fam180a	0	protein_coding
chr3-145984095-145989986	6.92346e-10	0.259009	0.276	0.129	0.00014319	Syde2	0	protein_coding
chr16-31300851-31305768	7.98019e-10	0.27477	0.202	0.075	0.000165045	Apod	0	protein_coding
chr9-121980680-121991543	8.13587e-10	0.253034	0.254	0.133	0.000168264	Pomgnt2	0	protein_coding
chr10-67248777-67255565	8.90574e-10	0.268062	0.228	0.093	0.000184187	Jmjd1c	0	protein_coding
chr1-71649235-71654394	8.92614e-10	0.269547	0.224	0.083	0.000184609	Fn1	0	protein_coding
chr5-113213489-113221872	9.32304e-10	0.253432	0.301	0.139	0.000192817	Tmem211	5036	protein_coding
chr2-167219052-167225861	9.77346e-10	0.251147	0.276	0.151	0.000202133	Ptgis	0	protein_coding
chr17-84001017-84006628	1.11919e-09	0.261747	0.254	0.117	0.000231468	Gm23905	53320	rRNA
chr5-99905236-99907064	1.21672e-09	0.258071	0.224	0.09	0.000251639	Hnrnpd	51361	protein_coding
chr2-167277201-167281795	1.29102e-09	0.269791	0.213	0.104	0.000267005	B4galt5	16648	protein_coding
chr17-84367412-84371025	1.41841e-09	0.273134	0.224	0.094	0.000293353	Thada	0	protein_coding
chr3-121600657-121605871	1.45845e-09	0.251473	0.287	0.128	0.000301634	A730020M07Rik	31273	protein_coding
chr6-101286694-101298290	1.62543e-09	0.263136	0.25	0.12	0.000336168	Pdzrn3	0	protein_coding
chr14-11806212-11812764	1.75245e-09	0.265106	0.213	0.098	0.000362439	Ptprg	0	protein_coding
chr15-64620811-64624527	1.87329e-09	0.257993	0.21	0.093	0.00038743	Adcy8	74514	protein_coding
chr7-72539890-72543476	2.0218e-09	0.262036	0.246	0.11	0.000418145	Gm28745	93735	lincRNA
chr13-49475519-49482294	2.78079e-09	0.25081	0.283	0.139	0.000575117	Cenpp	0	protein_coding
chr2-144119658-144124805	2.82992e-09	0.257036	0.228	0.1	0.000585279	Banf2	45678	protein_coding
chr9-7956185-7963728	2.88702e-09	0.257302	0.213	0.094	0.000597087	Yap1	0	protein_coding
chr7-98101420-98107516	3.18676e-09	0.25795	0.228	0.101	0.00065908	Myo7a	0	protein_coding
chr5-74972854-74976010	3.48467e-09	0.253466	0.25	0.108	0.000720693	Gm6116	6485	lincRNA
chr1-119031077-119036372	3.48973e-09	0.258922	0.213	0.091	0.000721739	Gli2	0	protein_coding
chr9-62589371-62592621	3.66704e-09	0.267178	0.21	0.093	0.000758409	Coro2b	52326	protein_coding
chr1-118980094-118985053	4.6236e-09	0.256538	0.21	0.1	0.000956245	Gli2	0	protein_coding
chr4-3224843-3233590	5.26688e-09	0.250442	0.243	0.106	0.00108929	AI838599	8464	lincRNA
chr9-102977047-102980229	5.28432e-09	0.263887	0.217	0.086	0.00109289	Slco2a1	8482	protein_coding
chr8-26843648-26851127	5.48298e-09	0.250342	0.232	0.112	0.00113398	2310008N11Rik	19224	lincRNA
chr14-121752345-121756671	5.98577e-09	0.258125	0.224	0.102	0.00123797	Dock9	0	protein_coding
chr18-66289440-66292883	6.23282e-09	0.258686	0.228	0.102	0.00128906	Ccbe1	0	protein_coding
chr2-10139676-10144000	6.58943e-09	0.259818	0.21	0.088	0.00136281	Itih2	8279	protein_coding
chr18-46917729-46922082	7.53356e-09	0.254068	0.206	0.091	0.00155808	Arl14epl	3899	protein_coding
chr12-26412015-26417078	8.17188e-09	0.250763	0.224	0.113	0.00169009	Rnf144a	0	protein_coding
chr6-37428277-37433382	8.27069e-09	0.252122	0.202	0.078	0.00171053	Creb3l2	0	protein_coding
chr17-49562000-49564932	1.01406e-08	0.260876	0.21	0.103	0.00209726	Daam2	0	protein_coding
chr12-73341713-73346108	1.11274e-08	0.25809	0.206	0.092	0.00230134	Slc38a6	0	protein_coding
chr9-58090813-58094521	1.34639e-08	0.250458	0.257	0.115	0.00278459	Ccdc33	0	protein_coding
chr2-52535809-52540008	3.18071e-08	0.251145	0.232	0.123	0.00657829	Cacnb4	0	protein_coding

## Sheet: MuSCs
	p_val	avg_log2FC	pct.1	pct.2	p_val_adj	gene	distance	gene_biotype
chr8-19706955-19707935	3.93758e-169	1.31224	0.453	0.019	8.14363e-164	Gm6483	8679	protein_coding
chr9-45662409-45665571	2.30663e-160	1.21821	0.437	0.017	4.77052e-155	Dscaml1	0	protein_coding
chr4-139697554-139699712	3.12726e-159	1.2189	0.413	0.013	6.46774e-154	Tas1r2	27273	protein_coding
chr18-47164148-47174127	9.811e-158	0.95723	0.572	0.058	2.02909e-152	Sema6a	61470	protein_coding
chr17-84051098-84053749	4.54213e-151	1.19378	0.446	0.026	9.39394e-146	Gm23905	103401	rRNA
chr7-30005072-30015855	7.69808e-149	0.777164	0.722	0.233	1.5921e-143	Zfp568	0	protein_coding
chr13-60076003-60081167	7.23865e-138	1.05832	0.56	0.072	1.49708e-132	Gas1	93237	protein_coding
chr16-78811833-78812940	2.66611e-124	1.16457	0.333	0.012	5.51399e-119	Chodl	118007	protein_coding
chr7-96300658-96302311	8.76137e-122	1.02799	0.33	0.012	1.81201e-116	Tenm4	0	protein_coding
chr10-96847282-96848295	4.38685e-121	1.11179	0.303	0.007	9.07279e-116	Btg1	224468	protein_coding
chr2-174797070-174798366	5.51024e-120	1.11765	0.284	0.005	1.13962e-114	Edn3	13027	protein_coding
chr12-104816544-104825797	1.12985e-116	0.860058	0.584	0.134	2.33674e-111	Clmn	0	protein_coding
chr13-55165615-55173241	6.94697e-115	0.692977	0.664	0.238	1.43676e-109	Fgfr4	0	protein_coding
chr5-131843526-131844804	4.74424e-113	1.03439	0.297	0.008	9.81195e-108	Auts2	0	protein_coding
chr6-3740964-3742657	8.53838e-113	0.914153	0.324	0.013	1.76589e-107	Calcr	0	protein_coding
chr1-128508203-128510116	8.78846e-113	0.821776	0.278	0.007	1.81761e-107	Cxcr4	78082	protein_coding
chr3-38014689-38016732	8.82512e-113	1.00379	0.41	0.03	1.82519e-107	Gm5148	290198	protein_coding
chr3-121336120-121340893	1.91884e-112	0.97317	0.44	0.044	3.9685e-107	Alg14	0	protein_coding
chr2-146167825-146168914	5.10534e-112	1.06897	0.327	0.014	1.05588e-106	Cfap61	0	protein_coding
chr13-69230187-69231331	6.66368e-109	1.06365	0.318	0.014	1.37817e-103	Gm26844	86221	lincRNA
chr13-63067919-63069129	5.13133e-108	0.914447	0.309	0.012	1.06125e-102	2010111I01Rik	0	protein_coding
chr13-99696264-99697184	1.23981e-107	1.04419	0.26	0.005	2.56415e-102	Gm26559	174503	lincRNA
chr8-70459821-70473573	3.35798e-106	0.674344	0.728	0.274	6.94491e-101	Klhl26	0	protein_coding
chr5-150151043-150153697	1.54391e-105	0.970885	0.388	0.037	3.19308e-100	Rxfp2	68858	protein_coding
chr9-115923014-115924146	2.48805e-103	1.05677	0.26	0.006	5.14574e-98	Gadl1	0	protein_coding
chr4-139770185-139773053	4.44611e-101	0.938745	0.333	0.028	9.19535e-96	Pax7	0	protein_coding
chr9-108271520-108273736	2.75585e-100	0.995292	0.324	0.02	5.6996e-95	Dag1	7561	protein_coding
chr7-90272866-90283283	4.04898e-100	0.755319	0.572	0.144	8.37402e-95	Ccdc83	7433	protein_coding
chr19-44921078-44922752	1.00239e-99	1.01173	0.291	0.015	2.07313e-94	Fam178a	8366	protein_coding
chr1-133932038-133935730	2.86636e-99	0.929967	0.431	0.049	5.92815e-94	Prelp	10623	protein_coding
chr18-11814955-11817473	3.3949e-97	0.887747	0.321	0.023	7.02126e-92	Gm6277	3202	lincRNA
chr10-96308723-96310272	4.34043e-96	0.924402	0.287	0.012	8.97679e-91	Gm5426	171808	protein_coding
chr10-90637101-90637745	7.61521e-96	0.997502	0.223	0.004	1.57496e-90	Anks1b	0	protein_coding
chr16-78930566-78932105	1.60838e-95	0.970205	0.3	0.018	3.32641e-90	Chodl	0	protein_coding
chr8-76586093-76586702	8.90768e-95	1.00488	0.232	0.004	1.84227e-89	Gm10649	18523	processed_transcript
chr12-79510406-79512974	4.10653e-94	0.896049	0.437	0.059	8.49304e-89	Rad51b	1749	protein_coding
chr4-106541401-106542579	2.0221e-93	0.99866	0.235	0.006	4.18207e-88	Dhcr24	18458	protein_coding
chr13-102251058-102254238	2.26479e-93	0.825414	0.364	0.039	4.68398e-88	Cd180	439319	protein_coding
chr19-12495865-12503017	1.44896e-92	0.723398	0.627	0.197	2.99672e-87	Dtx4	0	protein_coding
chr12-109404727-109405398	3.05509e-92	0.958278	0.226	0.005	6.31847e-87	Dlk1	47424	protein_coding
chr13-102293846-102295437	1.44017e-91	0.99757	0.272	0.012	2.97854e-86	Cd180	398120	protein_coding
chr1-39253711-39258052	3.29933e-91	0.834763	0.462	0.066	6.8236e-86	Npas2	0	protein_coding
chr16-87318333-87321984	1.23344e-88	0.884882	0.419	0.053	2.55098e-83	N6amt1	32200	protein_coding
chr12-11220984-11222554	1.00947e-87	0.9305	0.318	0.024	2.08776e-82	Msgn1	12035	protein_coding
chr10-41931195-41938198	1.39384e-87	0.771225	0.508	0.122	2.88271e-82	Armc2	0	protein_coding
chr10-22608569-22609453	2.50429e-87	0.927285	0.22	0.006	5.17933e-82	Slc2a12	35557	protein_coding
chr14-15075639-15076243	2.88119e-87	0.963892	0.211	0.003	5.95881e-82	Nek10	68895	protein_coding
chr16-94781478-94784228	3.71664e-87	0.872776	0.355	0.045	7.68668e-82	Kcnj6	0	protein_coding
chr7-36135744-36136975	4.6013e-87	0.941432	0.245	0.008	9.51631e-82	Gm28514	296173	lincRNA
chr4-31617768-31618681	7.11284e-87	0.94593	0.251	0.009	1.47106e-81	Map3k7	345415	protein_coding
chr6-120469536-120474503	6.5992e-86	0.831945	0.431	0.062	1.36483e-80	Il17ra	0	protein_coding
chr6-94776195-94781650	1.58311e-84	0.824581	0.437	0.069	3.27415e-79	Gm24601	45130	rRNA
chr9-35359568-35366736	5.24914e-84	0.772521	0.526	0.103	1.08562e-78	Cdon	54391	protein_coding
chr8-14712883-14713475	7.36722e-84	0.929146	0.202	0.004	1.52367e-78	Dlgap2	0	protein_coding
chr10-13151175-13151892	9.90395e-84	0.930252	0.248	0.01	2.04832e-78	Zc2hc1b	0	protein_coding
chr8-62737208-62738137	2.43464e-83	0.953263	0.211	0.003	5.03528e-78	Spock3	212871	protein_coding
chr3-75860226-75862081	3.07262e-83	0.894146	0.318	0.026	6.35472e-78	Golim4	13002	protein_coding
chr7-36095127-36097135	3.60103e-83	0.857953	0.287	0.016	7.44757e-78	Gm28514	255556	lincRNA
chr16-95384615-95386641	1.29026e-82	0.927211	0.287	0.022	2.66848e-77	Erg	0	protein_coding
chr16-94346784-94351189	1.62456e-82	0.772206	0.355	0.05	3.35989e-77	Pigp	7573	protein_coding
chr4-123224686-123230029	1.65092e-82	0.707356	0.541	0.151	3.41439e-77	Heyl	3526	protein_coding
chr18-57211700-57212817	4.57487e-82	0.768922	0.226	0.008	9.46166e-77	Megf10	0	protein_coding
chr11-54074521-54076857	1.18436e-80	0.863527	0.443	0.068	2.44946e-75	Pdlim4	5506	protein_coding
chr3-37905648-37908939	8.16627e-80	0.830528	0.416	0.069	1.68893e-74	Gm5148	181157	protein_coding
chr5-117493001-117495830	9.67056e-80	0.831173	0.321	0.035	2.00005e-74	Ksr2	0	protein_coding
chr16-29785919-29787227	2.95124e-79	0.890314	0.22	0.008	6.10369e-74	Gm26834	23830	lincRNA
chr6-72139475-72145737	3.05397e-79	0.81905	0.404	0.063	6.31615e-74	St3gal5	0	protein_coding
chr8-14678219-14679288	7.88255e-78	0.89675	0.214	0.007	1.63025e-72	Dlgap2	0	protein_coding
chr9-60309334-60314207	3.8917e-76	0.72197	0.477	0.134	8.04873e-71	Thsd4	0	protein_coding
chr9-63004015-63007093	3.95899e-76	0.78718	0.312	0.027	8.18789e-71	Pias1	23135	protein_coding
chr15-9134894-9135792	5.88407e-76	0.794157	0.214	0.008	1.21693e-70	Skp2	0	protein_coding
chr5-65019093-65020590	2.59327e-75	0.837526	0.303	0.037	5.36336e-70	Fam114a1	0	protein_coding
chr15-37428154-37429491	3.38869e-75	0.860717	0.223	0.009	7.00841e-70	Ncald	0	protein_coding
chr4-10034658-10036219	4.37538e-75	0.780084	0.278	0.02	9.04908e-70	Gdf6	172312	protein_coding
chr2-174313963-174315035	2.94507e-74	0.882284	0.208	0.007	6.09094e-69	Gnas	0	protein_coding
chr17-10024135-10026222	5.44365e-74	0.690615	0.275	0.027	1.12585e-68	Qk	180248	protein_coding
chr7-100073514-100076644	9.7878e-74	0.772513	0.404	0.075	2.02429e-68	Pold3	5466	protein_coding
chr8-122845564-122855785	1.74997e-72	0.610102	0.505	0.174	3.61926e-67	Cdh15	0	protein_coding
chr16-45311007-45312134	1.94032e-72	0.86816	0.242	0.013	4.01292e-67	Btla	58111	protein_coding
chr18-47063425-47066711	3.51389e-72	0.771047	0.361	0.05	7.26736e-67	Commd10	0	protein_coding
chr3-37830269-37847757	3.73973e-72	0.513846	0.725	0.37	7.73443e-67	Gm5148	105778	protein_coding
chr19-23373080-23375770	5.90909e-72	0.718635	0.278	0.024	1.22211e-66	Mamdc2	0	protein_coding
chr7-70822051-70823541	6.69264e-72	0.837771	0.251	0.018	1.38416e-66	Gm24880	69550	rRNA
chr17-32163429-32167509	7.65434e-72	0.807771	0.339	0.047	1.58306e-66	Notch3	0	protein_coding
chr4-152404745-152406917	9.47118e-72	0.846693	0.266	0.02	1.95881e-66	Kcnab2	0	protein_coding
chr4-11895941-11897179	1.49332e-71	0.840725	0.257	0.017	3.08845e-66	Pdp1	61004	protein_coding
chr13-81740924-81741937	9.52596e-71	0.852592	0.208	0.008	1.97014e-65	Mblac2	0	protein_coding
chr14-70307785-70353745	3.4589e-70	0.447162	0.74	0.416	7.15362e-65	Slc39a14	0	protein_coding
chr3-116126089-116127573	8.45795e-70	0.835568	0.223	0.01	1.74926e-64	Vcam1	0	protein_coding
chr16-95366848-95368590	1.14145e-69	0.820588	0.245	0.017	2.36073e-64	Erg	0	protein_coding
chr13-55152436-55156387	1.61417e-69	0.781061	0.291	0.035	3.3384e-64	Fgfr4	0	protein_coding
chr7-100051750-100053222	1.87253e-69	0.8368	0.226	0.013	3.87273e-64	Chrdl2	17021	protein_coding
chr3-105116169-105117428	5.37871e-69	0.791819	0.269	0.022	1.11241e-63	4930564D02Rik	37362	protein_coding
chr16-87223932-87226541	7.16729e-69	0.808343	0.352	0.047	1.48232e-63	N6amt1	127643	protein_coding
chr19-12482861-12494519	1.7498e-68	0.625839	0.538	0.176	3.6189e-63	Dtx4	0	protein_coding
chr6-149173651-149176699	2.67556e-68	0.779569	0.269	0.026	5.53353e-63	Amn1	0	protein_coding
chr11-68270780-68272684	3.70093e-68	0.687491	0.223	0.013	7.65419e-63	Ntn1	0	protein_coding
chr8-15001308-15005561	1.44841e-67	0.747522	0.343	0.055	2.99558e-62	Arhgef10	222	protein_coding
chr2-160608641-160610599	1.70276e-66	0.665249	0.223	0.013	3.52162e-61	Gm14221	0	protein_coding
chr9-118990895-118992783	2.88249e-66	0.812042	0.248	0.021	5.96151e-61	Ctdspl	0	protein_coding
chr13-51345436-51346824	4.47603e-66	0.818077	0.315	0.035	9.25723e-61	S1pr3	61793	protein_coding
chr16-7799217-7800216	8.29807e-66	0.831459	0.239	0.018	1.71619e-60	Rbfox1	386737	protein_coding
chr4-150766721-150789768	2.1605e-65	0.546671	0.734	0.316	4.46831e-60	Gm13049	35964	lincRNA
chr6-126033035-126036255	3.79191e-65	0.667999	0.251	0.023	7.84234e-60	Ano2	0	protein_coding
chr15-85607617-85616181	7.03521e-65	0.58613	0.642	0.244	1.45501e-59	AU022754	13908	lincRNA
chr5-93019644-93021003	1.27606e-64	0.669016	0.22	0.012	2.63911e-59	Sowahb	20119	protein_coding
chr16-92619303-92655766	2.42121e-64	0.443523	0.566	0.237	5.00751e-59	Runx1	0	protein_coding
chr15-57802405-57851251	5.43964e-64	0.421733	0.722	0.425	1.12501e-58	Zhx2	0	protein_coding
chr13-60171437-60180080	6.96544e-64	0.523971	0.618	0.293	1.44058e-58	Gas1	0	protein_coding
chr11-76441942-76443171	1.8656e-63	0.791051	0.226	0.019	3.8584e-58	Abr	0	protein_coding
chr9-97685290-97686221	2.43647e-63	0.778159	0.214	0.015	5.03906e-58	Clstn2	0	protein_coding
chr14-15262921-15263670	3.01334e-63	0.797402	0.202	0.011	6.23212e-58	Lrrc3b	93848	protein_coding
chr14-45990774-45994479	3.03978e-63	0.719918	0.431	0.087	6.28682e-58	Gm15218	0	lincRNA
chr2-103925524-103928893	1.82131e-62	0.719014	0.431	0.092	3.7668e-57	Gm13881	6563	lincRNA
chr9-68130964-68132200	1.90601e-62	0.817926	0.251	0.021	3.94198e-57	Gm28195	102828	lincRNA
chr12-104910793-104914604	2.55052e-62	0.606168	0.226	0.017	5.27494e-57	Gm28875	10896	lincRNA
chr3-37127801-37129997	2.55104e-62	0.703116	0.309	0.039	5.27601e-57	Il2	1841	protein_coding
chr7-40275095-40276711	3.5331e-62	0.735093	0.211	0.014	7.30708e-57	4933404I11Rik	5341	lincRNA
chr7-132886822-132890674	6.30633e-62	0.747796	0.251	0.025	1.30426e-56	2510016G02Rik	0	lincRNA
chr11-121013235-121018941	1.35993e-61	0.706333	0.367	0.077	2.81257e-56	Cd7	17805	protein_coding
chr7-136048506-136050752	1.43959e-61	0.749139	0.3	0.038	2.97732e-56	Mki67	332126	protein_coding
chr15-76145956-76148135	2.62692e-61	0.602782	0.214	0.015	5.43294e-56	BC024139	19359	protein_coding
chr16-29760469-29763289	4.48251e-61	0.738291	0.379	0.072	9.27064e-56	Gm26834	47768	lincRNA
chr17-42741231-42742833	6.77627e-61	0.681259	0.229	0.016	1.40146e-55	Gpr111	0	protein_coding
chr10-69810533-69811487	7.67494e-61	0.77693	0.22	0.017	1.58732e-55	Ank3	0	protein_coding
chr4-141896715-141900868	1.54624e-60	0.639592	0.26	0.03	3.19791e-55	Fhad1	0	protein_coding
chr3-122413499-122415512	2.85909e-60	0.659908	0.26	0.032	5.91312e-55	Bcar3	4267	protein_coding
chr6-55482245-55485716	3.40382e-60	0.74196	0.309	0.042	7.03971e-55	Adcyap1r1	0	protein_coding
chr1-87001168-87002618	1.56621e-59	0.743565	0.214	0.014	3.23921e-54	Dis3l2	0	protein_coding
chr9-111473534-111474573	1.62514e-59	0.774764	0.208	0.013	3.36107e-54	Dclk3	0	protein_coding
chr2-73356570-73357543	1.95824e-59	0.725336	0.205	0.014	4.04999e-54	Gpr155	0	protein_coding
chr3-121378558-121380783	7.89296e-59	0.584879	0.223	0.017	1.63241e-53	Alg14	16546	protein_coding
chr1-184289085-184291698	3.05002e-58	0.742538	0.321	0.053	6.30799e-53	RP23-172L16.3	66630	lincRNA
chr15-96546653-96548938	3.76077e-58	0.683709	0.223	0.019	7.77795e-53	Slc38a1	22479	protein_coding
chr11-6479891-6482153	4.77909e-58	0.715154	0.211	0.017	9.88403e-53	Purb	3973	protein_coding
chr2-174397619-174399279	7.09013e-58	0.722696	0.217	0.022	1.46637e-52	Nelfcd	16524	protein_coding
chr17-84093568-84104960	7.81179e-58	0.629562	0.486	0.128	1.61562e-52	Zfp36l2	78970	protein_coding
chr13-99228393-99240690	1.25566e-57	0.584061	0.544	0.206	2.59694e-52	Zfp366	0	protein_coding
chr11-54895627-54950026	2.82842e-57	0.322757	0.82	0.576	5.84968e-52	Tnip1	0	protein_coding
chr9-67604616-67609719	8.99036e-57	0.666901	0.287	0.047	1.85937e-51	Tln2	44912	protein_coding
chr1-128589059-128595834	1.56025e-56	0.626248	0.391	0.086	3.22688e-51	Cxcr4	0	protein_coding
chr6-108094565-108096494	1.73716e-56	0.67366	0.202	0.013	3.59276e-51	Sumf1	10533	protein_coding
chr7-129917986-129919729	1.87425e-56	0.720582	0.278	0.043	3.87628e-51	Fgfr2	242721	protein_coding
chr4-142643264-142644765	2.0015e-56	0.748887	0.232	0.028	4.13946e-51	Gm13052	296788	lincRNA
chr11-29636782-29639417	3.88313e-56	0.578869	0.211	0.018	8.03102e-51	Gm12092	0	lincRNA
chr16-45328518-45337032	8.11137e-56	0.606703	0.3	0.039	1.67758e-50	Cd200	45102	protein_coding
chr11-54057506-54073789	9.13667e-56	0.542032	0.55	0.196	1.88963e-50	Pdlim4	0	protein_coding
chr13-99258526-99260765	1.5188e-55	0.651494	0.229	0.026	3.14115e-50	Zfp366	11488	protein_coding
chr3-116194562-116196728	1.69165e-55	0.705221	0.275	0.034	3.49864e-50	Gm26544	28740	lincRNA
chr1-119255501-119257516	2.2974e-55	0.651002	0.223	0.018	4.75144e-50	Gm29456	47829	lincRNA
chr13-99053793-99059853	1.0026e-54	0.552855	0.401	0.114	2.07357e-49	2310020H05Rik	16672	lincRNA
chr17-25507529-25511014	2.30103e-54	0.703886	0.284	0.044	4.75895e-49	Sstr5	10240	protein_coding
chr13-37627036-37630359	2.53062e-54	0.595794	0.306	0.06	5.23377e-49	Gm29590	114961	lincRNA
chr2-73350042-73352651	6.12266e-54	0.606993	0.263	0.041	1.26628e-48	Gpr155	0	protein_coding
chr8-120149093-120154731	1.01062e-53	0.636223	0.324	0.061	2.09015e-48	6430548M08Rik	0	protein_coding
chr7-38111443-38113503	1.0673e-53	0.630194	0.245	0.031	2.20737e-48	Ccne1	3908	protein_coding
chr2-174857234-174860254	1.43492e-53	0.650883	0.358	0.081	2.96768e-48	Gm14616	0	lincRNA
chr1-186250102-186251382	1.59655e-53	0.706475	0.202	0.017	3.30196e-48	RP24-249K4.1	26312	lincRNA
chr13-29943775-29945602	1.75325e-53	0.713744	0.217	0.021	3.62604e-48	E2f3	0	protein_coding
chr16-43079302-43083579	2.26881e-53	0.595317	0.358	0.084	4.69231e-48	Zbtb20	0	protein_coding
chr9-35334816-35337159	2.32248e-53	0.649809	0.251	0.027	4.80331e-48	Rpusd4	57084	protein_coding
chr1-155227414-155242483	2.48648e-53	0.526372	0.535	0.192	5.14248e-48	BC034090	0	protein_coding
chr4-123235829-123240707	5.14486e-53	0.614667	0.44	0.134	1.06405e-47	Heyl	0	protein_coding
chr3-37638645-37651338	6.03296e-53	0.511743	0.578	0.256	1.24772e-47	Spry1	0	protein_coding
chr15-59633156-59636448	6.76089e-53	0.712843	0.269	0.04	1.39827e-47	Trib1	11901	protein_coding
chr17-16372615-16373545	1.48092e-52	0.758476	0.22	0.018	3.06281e-47	Rgmb	546028	protein_coding
chr1-194739133-194741276	3.03422e-52	0.725094	0.202	0.015	6.27532e-47	Plxna2	0	protein_coding
chr15-68070918-68073802	3.13842e-52	0.706176	0.242	0.025	6.49083e-47	Zfat	9963	protein_coding
chr4-100406293-100410205	3.23644e-52	0.629217	0.373	0.083	6.69354e-47	Ror1	0	protein_coding
chr3-88613394-88657135	3.69313e-52	0.363384	0.755	0.459	7.63805e-47	Arhgef2	0	protein_coding
chr12-74950652-74953320	5.37506e-52	0.611715	0.248	0.029	1.11166e-46	Kcnh5	0	protein_coding
chr17-32197103-32211328	6.57061e-52	0.55416	0.492	0.185	1.35892e-46	Brd4	0	protein_coding
chr3-38230919-38236572	1.86233e-51	0.540854	0.431	0.149	3.85163e-46	Ankrd50	212688	protein_coding
chr13-60099416-60101265	3.15292e-51	0.676857	0.26	0.039	6.5208e-46	Gas1	73139	protein_coding
chr15-78776651-78799685	4.0091e-51	0.49757	0.63	0.274	8.29154e-46	Card10	0	protein_coding
chr9-108274402-108276114	4.63967e-51	0.602837	0.229	0.031	9.59568e-46	Dag1	10443	protein_coding
chr12-104833475-104839603	6.37135e-51	0.621512	0.364	0.097	1.31771e-45	Clmn	0	protein_coding
chr14-120223512-120225110	8.78723e-51	0.688463	0.223	0.024	1.81736e-45	Mbnl2	50558	protein_coding
chr5-146711422-146714279	1.76683e-50	0.565561	0.211	0.026	3.65412e-45	Usp12	20529	protein_coding
chr7-49255298-49270204	3.13838e-50	0.441173	0.557	0.305	6.49074e-45	Nav2	0	protein_coding
chr5-149371921-149393043	1.1588e-49	0.439626	0.688	0.321	2.39661e-44	Gm20488	0	processed_transcript
chr19-15667698-15669374	1.30797e-49	0.707194	0.251	0.035	2.70511e-44	Psat1	235303	protein_coding
chr7-46313224-46317502	1.34439e-49	0.567584	0.333	0.092	2.78044e-44	Otog	1789	protein_coding
chr17-75048126-75050283	2.97203e-49	0.619754	0.254	0.044	6.1467e-44	Ltbp1	0	protein_coding
chr13-59859321-59860224	3.58131e-49	0.694826	0.242	0.037	7.40678e-44	Zcchc6	36173	protein_coding
chr7-136081487-136082779	6.08078e-49	0.687072	0.205	0.017	1.25761e-43	Mki67	365107	protein_coding
chr2-173349353-173355087	7.334e-49	0.586415	0.456	0.125	1.5168e-43	Gm14642	39478	lincRNA
chr13-99282736-99288338	7.56917e-49	0.617648	0.346	0.08	1.56544e-43	Ptcd2	31310	protein_coding
chr3-8715912-8719261	7.64431e-48	0.641233	0.281	0.05	1.58098e-42	RP24-558H21.4	13608	lincRNA
chr10-86887717-86892534	1.40073e-47	0.546583	0.349	0.112	2.89695e-42	Stab2	0	protein_coding
chr3-132210498-132211807	1.63411e-47	0.703947	0.208	0.02	3.37964e-42	Dkk2	30204	protein_coding
chr3-38193610-38194871	1.95302e-47	0.70127	0.266	0.038	4.0392e-42	Ankrd50	254389	protein_coding
chr15-67017962-67021068	2.03975e-47	0.566019	0.294	0.066	4.21857e-42	Gm2895	4922	processed_transcript
chr13-51311544-51317663	3.2687e-47	0.498564	0.456	0.182	6.76026e-42	S1pr3	90954	protein_coding
chr4-100347885-100352518	3.30032e-47	0.609623	0.294	0.053	6.82566e-42	Ror1	0	protein_coding
chr10-42100400-42102734	4.18772e-47	0.578947	0.217	0.029	8.66096e-42	Foxo3	79106	protein_coding
chr10-8756052-8763734	1.04857e-46	0.552071	0.495	0.168	2.16864e-41	Sash1	0	protein_coding
chr4-139827526-139834695	1.08626e-46	0.563845	0.33	0.097	2.24659e-41	Pax7	0	protein_coding
chr14-32950083-32952016	1.50327e-46	0.629053	0.226	0.03	3.10903e-41	Wdfy4	7530	protein_coding
chr12-79487733-79490262	1.80514e-46	0.586437	0.272	0.054	3.73335e-41	Rad51b	0	protein_coding
chr16-76813917-76817521	3.75409e-46	0.556876	0.278	0.054	7.76414e-41	1700041M19Rik	186706	lincRNA
chr4-100055575-100057657	4.5449e-46	0.614744	0.284	0.053	9.39966e-41	Gm12702	0	lincRNA
chr7-100554369-100556068	9.24892e-46	0.618619	0.202	0.024	1.91284e-40	Mrpl48	0	protein_coding
chr4-94751028-94753512	1.76363e-45	0.65014	0.284	0.048	3.64751e-40	Tek	0	protein_coding
chr4-33580525-33583041	2.73721e-45	0.522255	0.214	0.029	5.66105e-40	Rngtt	77910	protein_coding
chr18-47147931-47156297	3.53908e-45	0.503901	0.41	0.131	7.31946e-40	Commd10	59938	protein_coding
chr12-99465979-99472813	4.08659e-45	0.568351	0.37	0.105	8.4518e-40	Foxn3	15867	protein_coding
chr17-78324776-78327519	5.5245e-45	0.574025	0.211	0.027	1.14257e-39	Crim1	0	protein_coding
chr5-65856861-65861677	7.3262e-45	0.592266	0.245	0.041	1.51519e-39	Rhoh	1891	protein_coding
chr11-5241769-5247822	7.46387e-45	0.510464	0.434	0.159	1.54366e-39	Kremen1	0	protein_coding
chr1-157506359-157508455	8.22843e-45	0.604335	0.26	0.044	1.70179e-39	Sec16b	0	protein_coding
chr10-107483740-107505168	8.69832e-45	0.325987	0.676	0.442	1.79897e-39	Myf6	0	protein_coding
chr1-193083994-193091619	1.56908e-44	0.451406	0.547	0.303	3.24514e-39	Diexf	0	protein_coding
chr9-33933639-33934855	1.68521e-44	0.636851	0.245	0.032	3.48532e-39	Gm27164	7454	lincRNA
chr18-5978422-5981203	2.03782e-44	0.642388	0.202	0.022	4.21458e-39	Arhgap12	43223	protein_coding
chr15-82375375-82381352	2.10382e-44	0.529859	0.468	0.166	4.35107e-39	Cyp2d22	0	protein_coding
chr14-62258301-62259947	2.49052e-44	0.657843	0.248	0.038	5.15085e-39	Dleu7	16283	protein_coding
chr11-11921310-11943072	3.20327e-44	0.458959	0.517	0.219	6.62493e-39	Grb10	0	protein_coding
chr9-35367465-35370336	4.42916e-44	0.596839	0.214	0.028	9.1603e-39	Cdon	50791	protein_coding
chr7-40212085-40216307	4.60855e-44	0.591368	0.232	0.041	9.5313e-39	4933404I11Rik	46397	lincRNA
chr6-114853417-114906742	7.30025e-44	0.303575	0.847	0.632	1.50982e-38	Atg7	0	protein_coding
chr4-150816344-150825588	7.60665e-44	0.574026	0.388	0.111	1.57319e-38	Gm13049	144	lincRNA
chr2-173384202-173386781	1.08053e-43	0.618198	0.33	0.067	2.23473e-38	Gm14642	7784	lincRNA
chr10-23448506-23451801	1.2448e-43	0.481669	0.232	0.041	2.57447e-38	Eya4	98610	protein_coding
chr3-37916065-37918128	1.47529e-42	0.621705	0.269	0.045	3.05116e-37	Gm5148	191574	protein_coding
chr12-75318318-75324046	1.50227e-42	0.555295	0.361	0.096	3.10697e-37	Rhoj	0	protein_coding
chr8-105392827-105395435	1.91587e-42	0.59073	0.297	0.076	3.96237e-37	Kctd19	0	protein_coding
chr2-12315912-12319699	2.03773e-42	0.570839	0.333	0.077	4.21439e-37	Itga8	13989	protein_coding
chr11-95538232-95541562	2.41454e-42	0.618667	0.211	0.028	4.99371e-37	Nxph3	23661	protein_coding
chr7-97382661-97388762	4.11102e-42	0.570149	0.382	0.101	8.50233e-37	Alg8	0	protein_coding
chr10-42087962-42093913	5.40278e-42	0.503155	0.434	0.161	1.11739e-36	Armc2	69519	protein_coding
chr5-102620793-102630625	6.99176e-42	0.550776	0.425	0.128	1.44602e-36	Arhgap24	0	protein_coding
chr12-105601198-105618811	7.33865e-42	0.517273	0.355	0.117	1.51776e-36	Bdkrb1	0	protein_coding
chr11-54857641-54889115	7.91204e-42	0.302265	0.774	0.588	1.63635e-36	Lyrm7	0	protein_coding
chr6-72229722-72246960	1.61588e-41	0.38059	0.609	0.348	3.34193e-36	Atoh8	0	protein_coding
chr5-118420735-118430246	1.84561e-41	0.518071	0.483	0.173	3.81704e-36	Gm28563	88428	lincRNA
chr4-123232166-123234385	1.87733e-41	0.619778	0.22	0.035	3.88266e-36	Heyl	0	protein_coding
chr2-166672534-166679618	2.1553e-41	0.59211	0.272	0.059	4.45755e-36	Prex1	0	protein_coding
chr5-107227838-107240894	2.26337e-41	0.498442	0.446	0.165	4.68105e-36	Tgfbr3	0	protein_coding
chr15-63035939-63037023	3.26646e-41	0.526207	0.208	0.037	6.75563e-36	Pvt1	657842	lincRNA
chr5-35604317-35630683	3.39782e-41	0.420306	0.654	0.332	7.02729e-36	Acox3	0	protein_coding
chr4-81429286-81432131	4.30081e-41	0.57866	0.312	0.078	8.89485e-36	Mpdz	0	protein_coding
chr2-93275958-93279079	8.42517e-41	0.595918	0.266	0.047	1.74248e-35	Tspan18	0	protein_coding
chr5-35641840-35649477	9.57153e-41	0.519307	0.474	0.165	1.97956e-35	Htra3	2563	protein_coding
chr6-55469036-55471375	9.946e-41	0.62263	0.205	0.028	2.05701e-35	Adcyap1r1	0	protein_coding
chr5-82965961-82967287	1.18056e-40	0.638608	0.242	0.035	2.44161e-35	Tecrl	310857	protein_coding
chr11-16786463-16825138	1.29646e-40	0.366581	0.737	0.466	2.68131e-35	Egfr	0	protein_coding
chr18-74001413-74004568	1.88197e-40	0.547971	0.235	0.052	3.89226e-35	Mapk4	0	protein_coding
chr19-56651386-56654096	1.90472e-40	0.53327	0.294	0.093	3.93931e-35	Nhlrc2	52539	protein_coding
chr19-44898713-44902959	3.00013e-40	0.590448	0.232	0.041	6.2048e-35	Fam178a	28159	protein_coding
chr6-146312762-146315274	3.06752e-40	0.59865	0.26	0.05	6.34419e-35	Itpr2	0	protein_coding
chr6-15726412-15731850	3.42395e-40	0.579976	0.254	0.048	7.08134e-35	Mdfic	0	protein_coding
chr13-63106518-63115550	5.09429e-40	0.468816	0.407	0.138	1.05359e-34	2010111I01Rik	0	protein_coding
chr6-120603476-120605065	5.16627e-40	0.615362	0.214	0.035	1.06848e-34	Cecr2	61303	protein_coding
chr3-109307118-109310931	6.34279e-40	0.540103	0.346	0.079	1.3118e-34	Vav3	29721	protein_coding
chr17-84048043-84049575	7.65761e-40	0.610778	0.208	0.03	1.58373e-34	Gm23905	100346	rRNA
chr2-31366270-31389562	1.08726e-39	0.457392	0.554	0.25	2.24864e-34	Hmcn2	0	protein_coding
chr2-93449651-93465162	1.27661e-39	0.386914	0.502	0.262	2.64027e-34	Cd82	0	protein_coding
chr4-100399779-100403079	1.87949e-39	0.533311	0.425	0.126	3.88713e-34	Ror1	0	protein_coding
chr9-49796361-49799382	2.4036e-39	0.468363	0.269	0.065	4.97107e-34	Ncam1	0	protein_coding
chr17-50437084-50440331	3.10923e-39	0.5522	0.306	0.088	6.43046e-34	Plcl2	69215	protein_coding
chr11-76434513-76440878	5.31401e-39	0.529577	0.333	0.106	1.09903e-33	Abr	0	protein_coding
chr7-49367961-49376251	5.43776e-39	0.475604	0.269	0.061	1.12463e-33	Nav2	0	protein_coding
chr10-71027425-71032978	6.46989e-39	0.542524	0.367	0.114	1.33809e-33	Bicc1	0	protein_coding
chr3-121447746-121450308	6.6977e-39	0.579998	0.217	0.03	1.38521e-33	Cnn3	0	protein_coding
chr4-102630262-102638331	1.11009e-38	0.483042	0.343	0.103	2.29588e-33	Pde4b	23002	protein_coding
chr5-97700214-97703155	1.21664e-38	0.599237	0.291	0.064	2.51623e-33	4930467D21Rik	112088	lincRNA
chr9-63057235-63061179	1.32777e-38	0.531047	0.343	0.116	2.74607e-33	Pias1	76355	protein_coding
chr3-27426898-27433799	1.66261e-38	0.548594	0.294	0.068	3.43857e-33	Fndc3b	0	protein_coding
chr12-110020182-110022259	2.22239e-38	0.541497	0.226	0.043	4.59631e-33	Dio3os	253124	lincRNA
chr4-31642068-31643646	5.85836e-38	0.556881	0.26	0.05	1.21161e-32	Map3k7	320450	protein_coding
chr13-101808564-101814720	6.33534e-38	0.43212	0.471	0.227	1.31026e-32	Pik3r1	40346	protein_coding
chr5-102664148-102669057	7.9441e-38	0.556253	0.346	0.086	1.64298e-32	Arhgap24	0	protein_coding
chr1-91333760-91383850	9.31658e-38	0.280806	0.688	0.532	1.92684e-32	Fam132b	0	protein_coding
chr9-41446541-41450158	9.61021e-38	0.523323	0.281	0.075	1.98757e-32	2610203C20Rik	0	processed_transcript
chr4-133292266-133312473	1.00079e-37	0.403825	0.532	0.293	2.06982e-32	Wdtc1	0	protein_coding
chr1-134243486-134247227	1.09913e-37	0.472165	0.3	0.089	2.27321e-32	Adora1	8054	protein_coding
chr4-151898485-151911256	1.33337e-37	0.354801	0.615	0.41	2.75765e-32	Dnajc11	22434	protein_coding
chr15-59725746-59732246	1.48024e-37	0.505427	0.379	0.121	3.06141e-32	Trib1	69195	protein_coding
chr3-53163856-53166833	1.5044e-37	0.561886	0.291	0.073	3.11136e-32	Lhfp	0	protein_coding
chr5-35651598-35682353	3.16678e-37	0.350274	0.725	0.461	6.54947e-32	Htra3	0	protein_coding
chr4-9022665-9031941	4.74108e-37	0.463515	0.398	0.18	9.80541e-32	Chd7	155005	protein_coding
chr6-100730341-100734768	7.00474e-37	0.518188	0.37	0.107	1.44871e-31	Gxylt2	0	protein_coding
chr15-12747248-12751352	7.11688e-37	0.457228	0.254	0.07	1.4719e-31	Pdzd2	7323	protein_coding
chr11-107374882-107380448	9.52157e-37	0.502243	0.382	0.135	1.96923e-31	Pitpnc1	0	protein_coding
chr6-145997971-146013029	1.04256e-36	0.332164	0.596	0.37	2.1562e-31	Sspn	32747	protein_coding
chr11-101699095-101702287	1.05528e-36	0.469958	0.407	0.154	2.18251e-31	Dhx8	30631	protein_coding
chr14-14830712-14838772	1.26507e-36	0.471103	0.352	0.121	2.6164e-31	Nek10	0	protein_coding
chr16-15052220-15056212	1.26515e-36	0.561132	0.315	0.074	2.61655e-31	Efcab1	126340	protein_coding
chr10-12819707-12828239	1.41509e-36	0.433009	0.355	0.126	2.92666e-31	Utrn	0	protein_coding
chr13-58064923-58069289	1.49857e-36	0.555735	0.245	0.039	3.09931e-31	Klhl3	0	protein_coding
chr6-141307370-141312956	2.2481e-36	0.510648	0.361	0.126	4.64948e-31	Pde3a	0	protein_coding
chr3-38633025-38634675	2.59623e-36	0.497681	0.254	0.066	5.36948e-31	Ankrd50	148180	protein_coding
chr15-34406773-34414620	2.91773e-36	0.503745	0.361	0.107	6.03439e-31	Matn2	0	protein_coding
chr2-84915164-84920231	3.02714e-36	0.562212	0.352	0.089	6.26067e-31	Slc43a3	16347	protein_coding
chr19-4226034-4237742	3.88857e-36	0.375852	0.557	0.319	8.04226e-31	Pold4	0	protein_coding
chr7-6911564-6919570	4.15819e-36	0.420207	0.275	0.079	8.5999e-31	Usp29	41589	protein_coding
chr13-34649715-34654085	9.56339e-36	0.494361	0.376	0.132	1.97788e-30	Pxdc1	0	protein_coding
chr18-47363424-47372846	9.97161e-36	0.398133	0.465	0.232	2.06231e-30	Sema6a	0	protein_coding
chr10-111818240-111821074	1.69134e-35	0.536183	0.355	0.101	3.498e-30	Krr1	151589	protein_coding
chr9-77374395-77378445	1.6944e-35	0.512115	0.248	0.064	3.50433e-30	5730403I07Rik	0	lincRNA
chr3-52638739-52653988	2.4389e-35	0.442334	0.498	0.223	5.04409e-30	RP24-92E18.1	85727	lincRNA
chr2-31308057-31319730	2.73059e-35	0.468475	0.394	0.155	5.64735e-30	Hmcn2	0	protein_coding
chr16-8188403-8190974	3.83928e-35	0.556813	0.235	0.051	7.94032e-30	Cldn26	218301	protein_coding
chr15-25884236-25887782	4.56862e-35	0.541175	0.26	0.057	9.44872e-30	Fam134b	0	protein_coding
chr6-15742492-15744207	5.41726e-35	0.516326	0.251	0.052	1.12039e-29	Mdfic	0	protein_coding
chr9-42216677-42221487	5.58555e-35	0.495159	0.367	0.114	1.15519e-29	Sc5d	32689	protein_coding
chr10-59508332-59515340	6.56951e-35	0.508559	0.239	0.056	1.35869e-29	Mcu	0	protein_coding
chr4-33523772-33527230	6.69883e-35	0.53369	0.245	0.053	1.38544e-29	Rngtt	21157	protein_coding
chr7-96796001-96798364	9.20068e-35	0.553052	0.205	0.031	1.90287e-29	Tenm4	0	protein_coding
chr1-177621695-177624240	1.0358e-34	0.482645	0.257	0.052	2.14222e-29	2310043L19Rik	17301	lincRNA
chr4-8857450-8874268	1.13659e-34	0.438266	0.398	0.164	2.35067e-29	Chd7	0	protein_coding
chr12-80033748-80036984	1.82629e-34	0.545644	0.232	0.053	3.77709e-29	Zfp36l1	70775	protein_coding
chr2-110179287-110180899	2.32642e-34	0.533715	0.242	0.052	4.81145e-29	Ccdc34	5926	protein_coding
chr5-21141226-21145945	2.56991e-34	0.475399	0.272	0.065	5.31504e-29	Gsap	40321	protein_coding
chr1-128443172-128445690	2.98935e-34	0.457028	0.22	0.051	6.18251e-29	Dars	25803	protein_coding
chr1-14753646-14758349	3.60399e-34	0.517899	0.306	0.087	7.4537e-29	Msc	0	protein_coding
chr2-33752604-33756174	4.27438e-34	0.527024	0.281	0.076	8.84019e-29	Mvb12b	0	protein_coding
chr9-68020514-68023875	4.43073e-34	0.565862	0.242	0.049	9.16355e-29	Vps13c	24879	protein_coding
chr6-115941003-116000247	5.82447e-34	0.27698	0.761	0.593	1.20461e-28	H1foo	0	protein_coding
chr13-60414329-60419615	8.39105e-34	0.464895	0.376	0.13	1.73542e-28	Dapk1	182331	protein_coding
chr7-27321882-27339392	1.16696e-33	0.352741	0.639	0.38	2.41348e-28	Ltbp4	0	protein_coding
chr5-120490099-120497513	1.80161e-33	0.448073	0.297	0.108	3.72605e-28	Plbd2	0	protein_coding
chr12-33235008-33237620	2.24429e-33	0.4812	0.266	0.073	4.6416e-28	Atxn7l1	0	protein_coding
chr9-7781971-7786680	2.5473e-33	0.467779	0.22	0.052	5.26828e-28	Tmem123	0	protein_coding
chr16-29810855-29819481	2.57858e-33	0.434588	0.468	0.227	5.33296e-28	Gm26834	0	lincRNA
chr1-193195154-193199538	4.30518e-33	0.480015	0.239	0.062	8.90389e-28	Traf3ip3	0	protein_coding
chr17-26688253-26695437	5.49828e-33	0.458501	0.382	0.149	1.13714e-27	Atp6v0e	0	protein_coding
chr17-31555149-31559600	5.54395e-33	0.541725	0.235	0.046	1.14659e-27	4833413E03Rik	0	protein_coding
chr17-84080722-84087431	5.65216e-33	0.45608	0.41	0.142	1.16897e-27	Zfp36l2	96499	protein_coding
chr11-79073405-79084610	6.92371e-33	0.432806	0.446	0.193	1.43195e-27	Ksr1	0	protein_coding
chr9-118958651-118965084	8.03918e-33	0.475485	0.306	0.102	1.66265e-27	Ctdspl	0	protein_coding
chr7-34938141-34940461	8.39702e-33	0.545326	0.242	0.053	1.73666e-27	Pepd	0	protein_coding
chr3-101144090-101146816	1.04153e-32	0.537071	0.202	0.033	2.15408e-27	Ptgfrn	33811	protein_coding
chr17-31784625-31798843	1.14246e-32	0.327284	0.492	0.3	2.36282e-27	Sik1	45404	protein_coding
chr7-113960639-113962857	1.32804e-32	0.545675	0.294	0.079	2.74663e-27	Spon1	0	protein_coding
chr16-93004710-93008432	1.34248e-32	0.462633	0.232	0.056	2.77649e-27	Runx1	178560	protein_coding
chr3-144641899-144645535	2.00416e-32	0.445539	0.318	0.103	4.14496e-27	Sh3glb1	43308	protein_coding
chr13-10652907-10654485	2.02336e-32	0.562146	0.251	0.052	4.18468e-27	Chrm3	292062	protein_coding
chr8-80864692-80871662	2.429e-32	0.463082	0.306	0.103	5.02361e-27	Gab1	0	protein_coding
chr1-119031077-119036372	2.71357e-32	0.498874	0.303	0.089	5.61215e-27	Gli2	0	protein_coding
chr1-34387318-34390310	3.00873e-32	0.50325	0.202	0.037	6.22259e-27	mmu-mir-5103	36691	lincRNA
chr5-123323855-123327964	3.56103e-32	0.502042	0.263	0.068	7.36485e-27	Wdr66	0	protein_coding
chr16-94742134-94746902	3.87457e-32	0.46079	0.254	0.076	8.01331e-27	Kcnj6	2363	protein_coding
chr7-81022976-81029832	4.54501e-32	0.484985	0.272	0.078	9.3999e-27	Zfp592	0	protein_coding
chr19-25921731-25925303	4.72767e-32	0.530711	0.242	0.051	9.77766e-27	Dmrt2	242720	protein_coding
chr5-135672235-135675856	6.88226e-32	0.517156	0.248	0.057	1.42338e-26	Por	0	protein_coding
chr13-60084121-60087647	8.38856e-32	0.535231	0.251	0.058	1.73491e-26	Gas1	86757	protein_coding
chr6-17347315-17348758	8.56043e-32	0.53759	0.26	0.056	1.77045e-26	Gm29591	0	lincRNA
chr9-30520231-30526194	1.21875e-31	0.450272	0.391	0.141	2.52059e-26	Snx19	53504	protein_coding
chr11-19986183-19994141	1.29428e-31	0.488086	0.294	0.086	2.6768e-26	Spred2	0	protein_coding
chr1-78523092-78533176	2.02684e-31	0.424743	0.297	0.104	4.19186e-26	Mogat1	0	protein_coding
chr11-61204573-61209364	3.35037e-31	0.489069	0.214	0.041	6.92917e-26	Aldh3a1	0	protein_coding
chr5-131812333-131815790	3.94939e-31	0.467135	0.306	0.091	8.16805e-26	Auts2	0	protein_coding
chr1-153089737-153097080	4.56057e-31	0.472747	0.352	0.13	9.43209e-26	Nmnat2	0	protein_coding
chr1-51288108-51291301	6.35108e-31	0.499343	0.254	0.069	1.31352e-25	Sdpr	0	protein_coding
chr10-75702663-75707228	8.24617e-31	0.422578	0.336	0.128	1.70546e-25	Cabin1	0	protein_coding
chr19-46974557-46980641	1.15731e-30	0.393317	0.376	0.178	2.39352e-25	Nt5c2	0	protein_coding
chr1-39278283-39289551	1.25822e-30	0.384663	0.346	0.143	2.60222e-25	Npas2	0	protein_coding
chr6-100798530-100803423	1.37226e-30	0.435506	0.266	0.08	2.83808e-25	Gxylt2	0	protein_coding
chr4-49582446-49590472	1.59282e-30	0.371976	0.407	0.229	3.29425e-25	Tmem246	0	protein_coding
chr2-25706128-25710137	1.66433e-30	0.447606	0.257	0.084	3.44214e-25	Bmyc	0	protein_coding
chr3-37923788-37930102	1.96895e-30	0.469135	0.239	0.061	4.07213e-25	Gm5148	199297	protein_coding
chr7-136056755-136061306	2.25155e-30	0.49475	0.26	0.069	4.6566e-25	Mki67	340375	protein_coding
chr2-58707718-58712545	2.99658e-30	0.409204	0.266	0.093	6.19746e-25	Upp2	0	protein_coding
chr16-45796364-45802200	3.02409e-30	0.442788	0.315	0.117	6.25436e-25	Phldb2	0	protein_coding
chr13-101965268-101968414	5.64751e-30	0.457105	0.239	0.063	1.16801e-24	Pik3r1	197050	protein_coding
chr1-35803434-35808124	6.67836e-30	0.41836	0.226	0.061	1.3812e-24	Gm28415	0	lincRNA
chr13-99736581-99738067	9.38169e-30	0.525874	0.205	0.04	1.9403e-24	Cartpt	160416	protein_coding
chr4-9079747-9084267	1.03841e-29	0.46173	0.232	0.066	2.14762e-24	Gm26548	183055	lincRNA
chr2-26477636-26508958	1.10989e-29	0.371046	0.529	0.275	2.29546e-24	Notch1	0	protein_coding
chr4-139743597-139747894	1.25426e-29	0.452291	0.235	0.071	2.59403e-24	Pax7	0	protein_coding
chr5-136493741-136504408	1.65695e-29	0.420347	0.315	0.13	3.42687e-24	Cux1	0	protein_coding
chr17-33503338-33504541	1.76616e-29	0.511352	0.232	0.057	3.65274e-24	Adamts10	19662	protein_coding
chr11-118435237-118441603	1.93195e-29	0.498448	0.257	0.065	3.99561e-24	C1qtnf1	0	protein_coding
chr4-100393323-100396564	1.99085e-29	0.452844	0.297	0.085	4.11743e-24	Ror1	0	protein_coding
chr13-90895151-90897517	2.4503e-29	0.504323	0.208	0.042	5.06766e-24	Atp6ap1l	0	protein_coding
chr10-61270499-61279105	2.84065e-29	0.398091	0.471	0.222	5.87498e-24	Adamts14	0	protein_coding
chr3-116189155-116191846	3.66378e-29	0.453645	0.205	0.038	7.57735e-24	Gm26544	23333	lincRNA
chr1-39104679-39107773	4.75104e-29	0.418438	0.263	0.084	9.82601e-24	RP24-226L19.1	47041	lincRNA
chr17-84056336-84060719	4.99112e-29	0.491915	0.26	0.064	1.03225e-23	Gm23905	108639	rRNA
chr17-15801049-15833433	5.04897e-29	0.271029	0.703	0.536	1.04422e-23	Rgmb	0	protein_coding
chr15-85595070-85607005	5.45102e-29	0.390525	0.477	0.228	1.12737e-23	AU022754	1361	lincRNA
chr11-11839134-11858723	5.54292e-29	0.258771	0.697	0.513	1.14638e-23	Ddc	0	protein_coding
chr7-37357269-37364739	6.21782e-29	0.429817	0.287	0.105	1.28596e-23	Gm28077	53234	lincRNA
chr16-5128893-5137501	6.28019e-29	0.414952	0.431	0.175	1.29886e-23	Ppl	0	protein_coding
chr6-141247859-141251223	7.31062e-29	0.476071	0.269	0.078	1.51197e-23	Pde3a	0	protein_coding
chr3-28408026-28413674	8.14864e-29	0.443271	0.3	0.11	1.68529e-23	Tnik	0	protein_coding
chr9-35154832-35158418	9.75701e-29	0.430274	0.266	0.081	2.01793e-23	Dcps	0	protein_coding
chr10-61355786-61361130	1.00026e-28	0.497724	0.208	0.05	2.06872e-23	Pald1	0	protein_coding
chr2-35430333-35442763	1.15022e-28	0.35506	0.462	0.264	2.37885e-23	Ggta1	0	protein_coding
chr19-56720052-56724630	1.22183e-28	0.457845	0.269	0.093	2.52697e-23	Adrb1	0	protein_coding
chr9-45366813-45371616	1.35691e-28	0.419725	0.294	0.106	2.80633e-23	Fxyd6	0	protein_coding
chr17-75025169-75029036	1.41206e-28	0.48543	0.312	0.092	2.9204e-23	Ltbp1	0	protein_coding
chr1-14772587-14775798	1.43896e-28	0.488382	0.242	0.057	2.97603e-23	Msc	16594	protein_coding
chr5-107108106-107174668	1.66144e-28	0.258645	0.801	0.608	3.43616e-23	Tgfbr3	0	protein_coding
chr7-98803133-98807218	1.78745e-28	0.503347	0.22	0.05	3.69677e-23	Wnt11	27893	protein_coding
chr2-152634538-152640346	1.89553e-28	0.491123	0.303	0.088	3.9203e-23	Rem1	0	protein_coding
chr1-154100272-154105748	2.0679e-28	0.374767	0.45	0.238	4.27678e-23	A830008E24Rik	0	lincRNA
chr5-72201557-72204764	2.72586e-28	0.453744	0.3	0.1	5.63757e-23	Atp10d	0	processed_transcript
chr6-118322509-118326299	3.65615e-28	0.457888	0.388	0.13	7.56158e-23	Bms1	57083	protein_coding
chr15-83440334-83458021	4.90076e-28	0.379428	0.416	0.198	1.01357e-22	Pacsin2	0	protein_coding
chr14-46633816-46638095	6.71758e-28	0.418791	0.269	0.076	1.38932e-22	Rubie	57968	lincRNA
chr7-24469211-24475685	6.75437e-28	0.417017	0.26	0.08	1.39692e-22	Plaur	0	protein_coding
chr5-119246157-119249839	6.92965e-28	0.392996	0.343	0.166	1.43318e-22	n-R5s175	47405	rRNA
chr3-122418420-122422860	7.60588e-28	0.416208	0.291	0.107	1.57303e-22	Bcar3	0	protein_coding
chr2-12324902-12329191	8.55823e-28	0.44012	0.266	0.079	1.77e-22	Fam188a	18071	protein_coding
chr7-36688181-36699827	1.09767e-27	0.353692	0.489	0.285	2.27018e-22	Tshz3	0	protein_coding
chr11-109870708-109877148	1.22684e-27	0.437727	0.425	0.158	2.53733e-22	1700023C21Rik	22231	lincRNA
chr5-31559390-31572438	1.92503e-27	0.346645	0.465	0.266	3.9813e-22	Slc4a1ap	5347	protein_coding
chr5-5341561-5345658	2.14857e-27	0.472358	0.245	0.063	4.44364e-22	Cdk14	0	protein_coding
chr3-27457557-27481958	2.48858e-27	0.358994	0.453	0.23	5.14682e-22	Fndc3b	0	protein_coding
chr17-8505589-8510839	2.84471e-27	0.407648	0.321	0.14	5.88337e-22	Pde10a	14532	protein_coding
chr9-45903258-45921799	3.01668e-27	0.321273	0.547	0.35	6.23903e-22	Rnf214	0	protein_coding
chr10-86877729-86882152	3.25885e-27	0.373688	0.349	0.166	6.73988e-22	Stab2	0	protein_coding
chr7-89385012-89393593	3.46813e-27	0.421823	0.327	0.134	7.17271e-22	Tmem135	0	protein_coding
chr3-52685196-52688946	3.59844e-27	0.454969	0.248	0.073	7.44221e-22	RP24-92E18.1	50769	lincRNA
chr8-128729496-128738996	3.83284e-27	0.422747	0.226	0.071	7.92701e-22	Itgb1	0	protein_coding
chr3-98022888-98060515	3.88098e-27	0.269721	0.694	0.492	8.02657e-22	Notch2	0	protein_coding
chr9-117039677-117042575	4.91851e-27	0.456902	0.263	0.083	1.01724e-21	Rbms3	0	protein_coding
chr1-170697736-170706465	6.70314e-27	0.449962	0.263	0.074	1.38633e-21	Atf6	0	protein_coding
chr4-95461834-95464949	1.00149e-26	0.460912	0.245	0.064	2.07126e-21	Gm830	0	processed_transcript
chr15-84637270-84644254	1.05658e-26	0.350297	0.477	0.281	2.1852e-21	Prr5	25365	protein_coding
chr1-190168058-190171339	1.35965e-26	0.399941	0.266	0.099	2.81201e-21	Prox1	0	protein_coding
chr12-79900610-79920094	1.38346e-26	0.333913	0.489	0.292	2.86124e-21	Zfp36l1	187665	protein_coding
chr1-20666339-20682006	1.51914e-26	0.312027	0.278	0.101	3.14186e-21	Gm28653	0	lincRNA
chr9-43324250-43336036	2.02812e-26	0.419418	0.419	0.171	4.19452e-21	Trim29	0	protein_coding
chr2-38931318-38938492	2.15477e-26	0.41039	0.284	0.108	4.45645e-21	Olfml2a	0	protein_coding
chr2-84769136-84776767	3.25307e-26	0.422603	0.388	0.139	6.72793e-21	Serping1	0	protein_coding
chr17-4638988-4642172	3.27769e-26	0.464236	0.239	0.062	6.77884e-21	Arid1b	352159	protein_coding
chr12-79883979-79894261	3.38981e-26	0.342159	0.511	0.303	7.01073e-21	Zfp36l1	213498	protein_coding
chr10-13303189-13305538	3.84811e-26	0.47777	0.229	0.057	7.95858e-21	Phactr2	0	protein_coding
chr10-87803633-87806282	4.26908e-26	0.479925	0.205	0.043	8.82923e-21	Igf1	51982	protein_coding
chr4-56642935-56645724	5.56596e-26	0.429256	0.278	0.081	1.15114e-20	Actl7b	94280	protein_coding
chr13-41658943-41664221	8.53789e-26	0.367922	0.278	0.111	1.76579e-20	Gm5082	2418	protein_coding
chr9-58293287-58301702	1.05048e-25	0.363668	0.333	0.137	2.17259e-20	Loxl1	0	protein_coding
chr7-16944061-16952803	1.12784e-25	0.38211	0.336	0.143	2.33257e-20	Pnmal2	0	protein_coding
chr13-37450688-37464666	1.2195e-25	0.351684	0.456	0.26	2.52215e-20	Gm29459	0	lincRNA
chr1-135562005-135566181	1.34708e-25	0.424855	0.239	0.083	2.786e-20	Nav1	0	protein_coding
chr9-102709329-102738895	1.49025e-25	0.253101	0.688	0.517	3.08211e-20	Amotl2	0	protein_coding
chr15-77910192-77937689	1.52611e-25	0.25628	0.679	0.502	3.15628e-20	Txn2	0	protein_coding
chr8-24448149-24451634	1.56161e-25	0.428129	0.272	0.096	3.22969e-20	Gm26714	8140	lincRNA
chr7-96209568-96214156	1.78583e-25	0.417327	0.214	0.074	3.69342e-20	Tenm4	0	protein_coding
chr7-90383735-90388044	2.64046e-25	0.409086	0.202	0.056	5.46095e-20	Sytl2	0	protein_coding
chr7-49395068-49401470	2.85435e-25	0.344399	0.33	0.168	5.90331e-20	Nav2	0	protein_coding
chr16-25219460-25223553	3.05807e-25	0.412951	0.352	0.152	6.32465e-20	Tprg	63263	protein_coding
chr7-73272989-73280856	3.10248e-25	0.362633	0.401	0.215	6.41648e-20	A730056A06Rik	33146	lincRNA
chr9-30917833-30923811	3.57885e-25	0.405935	0.416	0.169	7.40171e-20	Adamts15	0	protein_coding
chr9-30137147-30138697	3.62817e-25	0.400778	0.214	0.067	7.50372e-20	Ntm	174005	protein_coding
chr14-121588020-121594394	4.97633e-25	0.409092	0.26	0.093	1.0292e-19	Dock9	0	protein_coding
chr17-70750310-70756384	4.97875e-25	0.374928	0.269	0.097	1.02969e-19	5031415H12Rik	0	lincRNA
chr14-46383977-46391739	5.02752e-25	0.397279	0.394	0.168	1.03978e-19	Bmp4	0	protein_coding
chr4-150703002-150718833	5.14294e-25	0.358167	0.492	0.23	1.06365e-19	Gm16079	24209	lincRNA
chr4-123244498-123253215	5.61447e-25	0.339992	0.401	0.242	1.16117e-19	Heyl	0	protein_coding
chr16-30498841-30506296	5.84919e-25	0.325728	0.364	0.161	1.20972e-19	Tmem44	5558	protein_coding
chr18-14329351-14333941	6.77609e-25	0.351551	0.37	0.172	1.40142e-19	Gm5160	90926	protein_coding
chr6-120588274-120593977	7.77434e-25	0.331068	0.382	0.24	1.60787e-19	Cecr5	56954	protein_coding
chr7-29980358-29989384	1.02311e-24	0.340091	0.37	0.199	2.11598e-19	Zfp568	0	protein_coding
chr11-68320100-68322674	1.44998e-24	0.423512	0.229	0.071	2.99881e-19	Ntn1	0	protein_coding
chr13-97774727-97780000	1.67004e-24	0.430084	0.248	0.065	3.45394e-19	Gm26619	13761	lincRNA
chr6-141041258-141043850	1.70022e-24	0.450562	0.22	0.056	3.51636e-19	Pde3a	205418	protein_coding
chr15-83212746-83236284	1.85759e-24	0.317849	0.587	0.338	3.84183e-19	A4galt	0	protein_coding
chr1-119047331-119055231	2.01072e-24	0.384045	0.385	0.169	4.15853e-19	Gli2	0	protein_coding
chr16-65813550-65819699	2.0678e-24	0.366416	0.376	0.176	4.27659e-19	Vgll3	0	protein_coding
chr8-24437537-24439798	2.14097e-24	0.446527	0.208	0.056	4.42791e-19	1810011O10Rik	0	protein_coding
chr18-14200242-14204718	2.36461e-24	0.376157	0.312	0.153	4.89044e-19	Gm5160	220149	protein_coding
chr19-25425542-25438691	2.74989e-24	0.334468	0.275	0.104	5.68726e-19	Kank1	0	protein_coding
chr4-143277141-143280793	2.89451e-24	0.414857	0.284	0.094	5.98636e-19	Pdpn	0	protein_coding
chr7-80345414-80349411	3.00167e-24	0.378258	0.205	0.065	6.20799e-19	Hddc3	0	protein_coding
chr4-102622014-102625561	3.12728e-24	0.43419	0.242	0.069	6.46777e-19	Pde4b	14754	protein_coding
chr1-73822264-73830917	3.75259e-24	0.375618	0.309	0.134	7.76103e-19	6030407O03Rik	0	lincRNA
chr4-11670879-11674716	3.86869e-24	0.429824	0.251	0.083	8.00115e-19	Gem	29740	protein_coding
chr3-41179148-41186076	4.28132e-24	0.350183	0.315	0.146	8.85455e-19	Pgrmc2	96101	protein_coding
chr18-55622400-55625063	4.83049e-24	0.378208	0.272	0.087	9.99032e-19	Gm4221	542985	lincRNA
chr11-114701558-114705769	4.85812e-24	0.411724	0.205	0.073	1.00475e-18	Ttyh2	0	protein_coding
chr2-31448511-31475267	5.50584e-24	0.339335	0.453	0.215	1.13871e-18	Hmcn2	0	protein_coding
chr15-55193127-55203597	5.76676e-24	0.380868	0.297	0.131	1.19267e-18	Deptor	0	protein_coding
chr15-94503174-94504816	6.47689e-24	0.466281	0.208	0.048	1.33954e-18	Pus7l	17871	protein_coding
chr17-8522749-8528262	7.83248e-24	0.357066	0.318	0.156	1.6199e-18	Pde10a	0	protein_coding
chr16-25258742-25265691	8.71797e-24	0.383682	0.315	0.136	1.80303e-18	Tprg	21125	protein_coding
chr12-109396728-109402649	8.72448e-24	0.420582	0.223	0.072	1.80438e-18	Dlk1	50173	protein_coding
chr2-159851331-159855620	8.82678e-24	0.425611	0.254	0.077	1.82554e-18	Gm14223	56152	lincRNA
chr6-17305694-17310091	9.83754e-24	0.399702	0.312	0.131	2.03458e-18	Cav1	0	protein_coding
chr7-29287172-29298167	1.07169e-23	0.381641	0.318	0.143	2.21644e-18	Ppp1r14a	0	protein_coding
chr1-172131682-172136568	1.09545e-23	0.409345	0.22	0.069	2.26558e-18	Pex19	0	protein_coding
chr17-86947473-86950684	1.15476e-23	0.417674	0.217	0.063	2.38825e-18	Atp6v1e2	0	protein_coding
chr2-135736915-135747680	1.30191e-23	0.360147	0.235	0.077	2.69258e-18	Plcb4	0	protein_coding
chr7-135931550-135935555	1.38339e-23	0.362587	0.394	0.204	2.8611e-18	Mki67	215170	protein_coding
chr2-84936285-84944981	2.12886e-23	0.407186	0.388	0.149	4.40286e-18	Slc43a3	0	protein_coding
chr13-34128882-34132776	2.2032e-23	0.410541	0.205	0.054	4.55662e-18	Tubb2b	0	protein_coding
chr11-78495859-78500893	2.2129e-23	0.406443	0.294	0.117	4.57667e-18	Sarm1	0	protein_coding
chr3-116963015-116970609	2.42906e-23	0.343429	0.324	0.156	5.02374e-18	Palmd	0	protein_coding
chr8-18849053-18855293	2.61424e-23	0.370977	0.235	0.1	5.40672e-18	Agpat5	0	protein_coding
chr1-118980094-118985053	2.82843e-23	0.410355	0.278	0.098	5.84971e-18	Gli2	0	protein_coding
chr18-11899306-11907013	2.94419e-23	0.401747	0.349	0.129	6.08912e-18	Cables1	0	protein_coding
chr10-78077210-78082013	3.15982e-23	0.421854	0.205	0.054	6.53509e-18	Icosl	0	protein_coding
chr6-72112266-72126885	3.95454e-23	0.321638	0.404	0.229	8.17869e-18	St3gal5	0	protein_coding
chr12-4522475-4528716	3.98471e-23	0.36328	0.349	0.175	8.24109e-18	Ncoa1	45292	protein_coding
chr7-6748533-6751771	4.2619e-23	0.402347	0.217	0.058	8.81438e-18	Peg3	18111	protein_coding
chr11-89976480-89980217	4.71312e-23	0.424904	0.205	0.059	9.74759e-18	Pctp	2447	protein_coding
chr11-95378851-95400528	4.77407e-23	0.273495	0.59	0.437	9.87364e-18	Slc35b1	0	protein_coding
chr5-103626716-103630690	4.8558e-23	0.381308	0.385	0.179	1.00427e-17	Slc10a6	0	protein_coding
chr15-54949787-54955000	7.05939e-23	0.368201	0.309	0.137	1.46001e-17	Gm26684	0	lincRNA
chr18-4836796-4841142	8.65753e-23	0.395781	0.275	0.11	1.79053e-17	Gm10556	0	lincRNA
chr16-24780142-24783746	8.87773e-23	0.406321	0.229	0.062	1.83607e-17	Lpp	0	protein_coding
chr15-94427624-94433388	1.20925e-22	0.33785	0.327	0.177	2.50095e-17	Adamts20	0	protein_coding
chr4-133225419-133228351	1.60273e-22	0.429872	0.214	0.061	3.31473e-17	Cd164l2	863	protein_coding
chr15-81931973-81941300	1.75649e-22	0.37283	0.291	0.123	3.63275e-17	Csdc2	0	protein_coding
chr5-102478062-102485998	1.90934e-22	0.378313	0.3	0.117	3.94885e-17	Arhgap24	0	protein_coding
chr3-116927228-116930156	2.04272e-22	0.34804	0.232	0.098	4.22472e-17	Palmd	0	protein_coding
chr5-150114038-150119833	2.32923e-22	0.343606	0.321	0.166	4.81726e-17	Rxfp2	31853	protein_coding
chr12-79894879-79899781	2.42394e-22	0.426303	0.226	0.066	5.01314e-17	Zfp36l1	207978	protein_coding
chr15-8567950-8570907	2.63516e-22	0.401453	0.202	0.063	5.44999e-17	Gm2310	47996	protein_coding
chr12-75282465-75287575	2.67137e-22	0.414028	0.303	0.107	5.52488e-17	Rhoj	20746	protein_coding
chr17-75004092-75007833	2.6904e-22	0.385383	0.275	0.106	5.56423e-17	Ltbp1	0	protein_coding
chr14-32893001-32898019	2.92966e-22	0.411367	0.315	0.111	6.05906e-17	Vstm4	0	protein_coding
chr10-27614451-27618248	2.96577e-22	0.399753	0.251	0.088	6.13374e-17	Lama2	0	protein_coding
chr11-16828340-16835320	3.09113e-22	0.420764	0.254	0.082	6.39302e-17	Egfr	0	protein_coding
chr3-105709422-105727843	3.22372e-22	0.286473	0.495	0.319	6.66724e-17	Fam212b	0	protein_coding
chr2-160879144-160894381	3.43006e-22	0.293897	0.511	0.333	7.09398e-17	Lpin3	0	protein_coding
chr6-108569202-108574719	3.6236e-22	0.345545	0.373	0.194	7.49427e-17	Itpr1	18092	protein_coding
chr13-42402751-42404503	3.64194e-22	0.430447	0.235	0.07	7.5322e-17	Edn1	94761	protein_coding
chr4-81911842-81914099	3.82183e-22	0.413176	0.291	0.109	7.90423e-17	n-R5s187	4413	rRNA
chr4-82303544-82308305	4.04671e-22	0.424891	0.202	0.061	8.36933e-17	Nfib	0	protein_coding
chr16-92605412-92617908	4.14726e-22	0.27443	0.324	0.176	8.57728e-17	Runx1	0	protein_coding
chr11-117244714-117261844	4.34637e-22	0.315748	0.419	0.228	8.98907e-17	Sept9	0	protein_coding
chr9-108277684-108282191	4.89065e-22	0.37219	0.303	0.131	1.01147e-16	Nicn1	8237	protein_coding
chr17-47497783-47530172	5.43772e-22	0.253126	0.713	0.512	1.12462e-16	Ccnd3	0	protein_coding
chr16-78830700-78832686	5.4849e-22	0.435792	0.217	0.062	1.13438e-16	Chodl	98261	protein_coding
chr13-60071082-60072582	5.51249e-22	0.443673	0.217	0.056	1.14008e-16	Gas1	101822	protein_coding
chr15-57851779-57865907	5.83467e-22	0.316751	0.367	0.206	1.20671e-16	Derl1	3594	protein_coding
chr16-15083429-15087465	6.20671e-22	0.391567	0.269	0.096	1.28366e-16	Efcab1	157549	protein_coding
chr1-170692422-170696615	6.52814e-22	0.402627	0.303	0.111	1.35014e-16	Atf6	8058	protein_coding
chr10-20672479-20675957	8.50337e-22	0.415746	0.226	0.068	1.75865e-16	Pde7b	0	protein_coding
chr3-103729372-103742577	1.15814e-21	0.286545	0.474	0.301	2.39525e-16	Gm10964	0	protein_coding
chr13-60425400-60430326	1.23764e-21	0.361281	0.248	0.083	2.55967e-16	Dapk1	171620	protein_coding
chr11-105925247-105954031	1.33645e-21	0.282743	0.602	0.416	2.76402e-16	Cyb561	0	protein_coding
chr16-85877483-85883128	1.41607e-21	0.426984	0.251	0.082	2.9287e-16	Adamts5	0	protein_coding
chr4-46825345-46830129	1.42409e-21	0.413793	0.232	0.074	2.94528e-16	Gabbr2	0	protein_coding
chr10-60242759-60249186	1.80911e-21	0.373029	0.287	0.123	3.74156e-16	Chst3	23498	protein_coding
chr12-100625754-100627841	1.82376e-21	0.41988	0.208	0.056	3.77186e-16	Rps6ka5	0	protein_coding
chr1-90331375-90339910	2.24146e-21	0.352858	0.321	0.152	4.63574e-16	Gm27648	3956	rRNA
chr18-11880923-11884603	2.37477e-21	0.409582	0.245	0.077	4.91145e-16	Cables1	0	protein_coding
chr2-137107141-137119265	2.51666e-21	0.274709	0.584	0.397	5.20492e-16	Jag1	0	protein_coding
chr17-50468637-50471702	2.61828e-21	0.410995	0.242	0.082	5.41508e-16	Plcl2	37844	protein_coding
chr6-53317859-53322156	3.07478e-21	0.381598	0.263	0.108	6.35921e-16	Jazf1	249227	protein_coding
chr18-76108405-76113330	3.57496e-21	0.363235	0.226	0.07	7.39365e-16	Zbtb7c	0	protein_coding
chr13-112719079-112724330	3.79625e-21	0.386304	0.239	0.089	7.85132e-16	Slc38a9	0	protein_coding
chr2-31880509-31895289	3.98245e-21	0.30879	0.391	0.238	8.23643e-16	Lamc3	0	protein_coding
chr13-28753768-28761526	4.59265e-21	0.327545	0.416	0.234	9.49843e-16	2610307P16Rik	0	processed_transcript
chr10-96262561-96268016	5.73039e-21	0.359921	0.202	0.065	1.18515e-15	Gm5426	125646	protein_coding
chr5-36355633-36362588	6.17232e-21	0.352253	0.232	0.094	1.27655e-15	Sorcs2	0	protein_coding
chr13-63091173-63098527	7.37709e-21	0.404634	0.245	0.082	1.52572e-15	2010111I01Rik	0	protein_coding
chr2-152733317-152743735	7.83859e-21	0.313076	0.37	0.177	1.62116e-15	Id1	0	protein_coding
chr17-33522559-33527347	8.1116e-21	0.409553	0.257	0.084	1.67763e-15	Adamts10	0	protein_coding
chr5-113203449-113212789	1.06677e-20	0.374446	0.349	0.146	2.20627e-15	Tmem211	14119	protein_coding
chr1-151235390-151239761	1.15718e-20	0.36779	0.287	0.108	2.39325e-15	C730036E19Rik	93044	lincRNA
chr3-135571830-135576992	1.35895e-20	0.401713	0.22	0.067	2.81055e-15	Manba	425	protein_coding
chr17-85857668-85860778	1.45043e-20	0.379171	0.208	0.075	2.99976e-15	Gm29418	33623	lincRNA
chr3-69515496-69527827	1.73235e-20	0.298529	0.37	0.213	3.58281e-15	Ppm1l	0	protein_coding
chr16-25076655-25084526	1.74258e-20	0.340355	0.275	0.131	3.60397e-15	A230028O05Rik	7596	lincRNA
chr1-72950016-72953755	2.14655e-20	0.302613	0.251	0.113	4.43946e-15	Tnp1	61318	protein_coding
chr18-33622185-33626503	2.16695e-20	0.39152	0.318	0.123	4.48163e-15	Gm10549	149736	protein_coding
chr10-59537207-59544076	2.46951e-20	0.348057	0.242	0.088	5.10739e-15	Mcu	0	protein_coding
chr11-76404569-76425412	2.47538e-20	0.2701	0.483	0.339	5.11953e-15	Timm22	0	protein_coding
chr18-78235167-78239587	2.53263e-20	0.370345	0.339	0.146	5.23793e-15	Slc14a2	26072	protein_coding
chr10-31595270-31600530	2.65872e-20	0.319641	0.205	0.081	5.4987e-15	Rnf217	0	protein_coding
chr19-4210737-4217662	2.83371e-20	0.372551	0.254	0.101	5.86062e-15	Clcf1	0	protein_coding
chr2-38952801-38958105	3.03588e-20	0.321748	0.223	0.089	6.27874e-15	Olfml2a	0	protein_coding
chr1-39898600-39912561	3.44174e-20	0.302004	0.48	0.272	7.11814e-15	Map4k4	0	protein_coding
chr10-93799298-93801687	3.56221e-20	0.396459	0.205	0.057	7.36729e-15	Usp44	29867	protein_coding
chr6-115851946-115858728	3.57388e-20	0.312042	0.367	0.22	7.39142e-15	Mbd4	0	protein_coding
chr5-98027013-98034854	3.77982e-20	0.361435	0.355	0.156	7.81734e-15	Antxr2	0	protein_coding
chr11-95249962-95271133	4.00904e-20	0.288935	0.532	0.319	8.29142e-15	Tac4	0	protein_coding
chr18-65152949-65158223	4.40114e-20	0.341917	0.242	0.112	9.10235e-15	Nedd4l	0	protein_coding
chr8-46875034-46876830	4.94295e-20	0.381135	0.202	0.059	1.02229e-14	Irf2	27575	protein_coding
chr10-105571635-105575843	5.01911e-20	0.344067	0.321	0.152	1.03804e-14	Tmtc2	0	protein_coding
chr8-46866822-46871314	5.39768e-20	0.362551	0.321	0.121	1.11634e-14	Irf2	19363	protein_coding
chr9-122106527-122111945	5.90255e-20	0.362285	0.315	0.137	1.22075e-14	Snrk	5337	protein_coding
chr18-5814974-5823316	5.96235e-20	0.298766	0.394	0.209	1.23312e-14	Zeb1	39506	protein_coding
chr18-11972324-11979528	6.24504e-20	0.375866	0.278	0.098	1.29159e-14	Tmem241	1774	protein_coding
chr6-72200387-72212037	6.64684e-20	0.349584	0.333	0.165	1.37469e-14	Atoh8	0	protein_coding
chr8-70484928-70497113	7.13716e-20	0.359821	0.269	0.119	1.47609e-14	Crlf1	0	protein_coding
chr12-75307285-75313196	7.43014e-20	0.345444	0.367	0.168	1.53669e-14	Rhoj	0	protein_coding
chr9-119027464-119038160	1.11311e-19	0.356194	0.315	0.14	2.30211e-14	Ctdspl	0	protein_coding
chr16-43461358-43468057	1.28396e-19	0.331701	0.379	0.22	2.65545e-14	Zbtb20	0	protein_coding
chr4-144991306-145006386	1.38444e-19	0.302439	0.364	0.195	2.86327e-14	Vps13d	0	protein_coding
chr2-45021318-45036215	1.38786e-19	0.31584	0.312	0.172	2.87035e-14	Zeb2	0	protein_coding
chr1-120599541-120609751	1.39364e-19	0.29095	0.343	0.2	2.88229e-14	En1	0	protein_coding
chr18-75534495-75538938	1.58035e-19	0.333471	0.272	0.129	3.26845e-14	Ctif	0	protein_coding
chr1-154147162-154153190	1.59996e-19	0.339344	0.321	0.154	3.30901e-14	A830008E24Rik	29210	lincRNA
chr16-65826847-65830282	2.00869e-19	0.38167	0.217	0.077	4.15434e-14	Vgll3	0	protein_coding
chr5-97833483-97835919	2.03844e-19	0.413544	0.202	0.055	4.21587e-14	Antxr2	46863	protein_coding
chr17-5293568-5300832	2.18363e-19	0.30528	0.275	0.15	4.51613e-14	Arid1b	0	protein_coding
chr11-4290949-4303764	2.31551e-19	0.308642	0.391	0.197	4.78889e-14	Gm11958	4009	lincRNA
chr11-46068599-46074923	2.59468e-19	0.343323	0.263	0.112	5.36627e-14	Adam19	0	protein_coding
chr16-92683602-92700459	2.73317e-19	0.257039	0.407	0.255	5.65269e-14	Runx1	0	protein_coding
chr3-98365944-98369612	2.9267e-19	0.362457	0.205	0.082	6.05293e-14	Zfp697	12868	protein_coding
chr11-97288820-97290668	3.12275e-19	0.389891	0.205	0.064	6.4584e-14	Npepps	8181	protein_coding
chr2-31336400-31344649	3.23809e-19	0.356269	0.309	0.131	6.69696e-14	Hmcn2	0	protein_coding
chr5-124348078-124357122	4.36871e-19	0.273629	0.443	0.276	9.03529e-14	Cdk2ap1	0	protein_coding
chr11-117263077-117272824	5.18572e-19	0.334932	0.3	0.132	1.0725e-13	Sept9	0	protein_coding
chr12-70539146-70550264	5.49034e-19	0.285715	0.416	0.264	1.1355e-13	Tmx1	71105	protein_coding
chr18-35916425-35923298	5.51074e-19	0.350234	0.379	0.168	1.13972e-13	Psd2	41531	protein_coding
chr1-78533740-78541877	5.59599e-19	0.289262	0.306	0.156	1.15735e-13	Mogat1	0	protein_coding
chr16-87244679-87251825	5.66061e-19	0.32698	0.287	0.142	1.17072e-13	N6amt1	102359	protein_coding
chr11-88093665-88102836	6.7516e-19	0.296648	0.398	0.251	1.39635e-13	Cuedc1	0	protein_coding
chr15-8586499-8590721	7.00159e-19	0.319079	0.248	0.115	1.44805e-13	Slc1a3	43402	protein_coding
chr4-141238277-141249665	8.06996e-19	0.321377	0.303	0.144	1.66901e-13	Arhgef19	0	protein_coding
chr3-121347771-121350844	8.20386e-19	0.326243	0.257	0.124	1.69671e-13	Alg14	0	protein_coding
chr7-49244476-49251448	8.24205e-19	0.287417	0.373	0.221	1.7046e-13	Nav2	0	protein_coding
chr9-67572278-67587571	8.5948e-19	0.271982	0.419	0.291	1.77756e-13	Tln2	12574	protein_coding
chr10-3995289-3998515	1.00921e-18	0.388128	0.202	0.063	2.08722e-13	Mthfd1l	0	protein_coding
chr1-135696234-135703382	1.05447e-18	0.338947	0.3	0.135	2.18083e-13	Nav1	8128	lincRNA
chr5-149401511-149404860	1.06385e-18	0.378588	0.272	0.098	2.20022e-13	Gm20488	0	processed_transcript
chr17-32107789-32119952	1.08613e-18	0.320665	0.312	0.149	2.24631e-13	Gm17276	0	lincRNA
chr12-85199258-85205686	1.13247e-18	0.344013	0.205	0.071	2.34215e-13	Eif2b2	13794	protein_coding
chr13-95614285-95620048	1.29907e-18	0.359452	0.229	0.098	2.68671e-13	F2r	0	protein_coding
chr2-20637619-20646468	1.33281e-18	0.293708	0.339	0.206	2.75649e-13	Etl4	0	protein_coding
chr17-53585898-53597701	1.36271e-18	0.297266	0.327	0.164	2.81832e-13	Kat2b	0	protein_coding
chr3-8663583-8669996	1.39262e-18	0.287286	0.413	0.263	2.88019e-13	Hey1	0	protein_coding
chr6-120578453-120582400	1.51628e-18	0.325068	0.263	0.132	3.13594e-13	Cecr5	47133	protein_coding
chr4-150793083-150802637	1.61054e-18	0.317964	0.413	0.211	3.33089e-13	Gm13049	23095	lincRNA
chr4-142094397-142104918	1.97429e-18	0.292099	0.376	0.207	4.08318e-13	Kazn	0	protein_coding
chr10-86866488-86875219	2.09943e-18	0.283457	0.315	0.182	4.342e-13	Stab2	0	protein_coding
chr2-31410152-31447807	2.19415e-18	0.29944	0.437	0.236	4.5379e-13	Hmcn2	0	protein_coding
chr19-3917852-3938051	2.50932e-18	0.285724	0.471	0.258	5.18974e-13	Unc93b1	0	protein_coding
chr4-57780580-57785414	2.99665e-18	0.342468	0.211	0.079	6.19762e-13	Akap2	0	protein_coding
chr2-160856768-160878297	3.13467e-18	0.254644	0.483	0.335	6.48306e-13	Zhx3	0	protein_coding
chr1-153219242-153232831	3.28067e-18	0.34392	0.379	0.182	6.78502e-13	Lamc1	0	protein_coding
chr12-86820328-86828126	3.32758e-18	0.278228	0.394	0.24	6.88204e-13	Irf2bpl	52576	protein_coding
chr7-19691324-19705619	3.86711e-18	0.322411	0.318	0.143	7.99788e-13	Apoe	0	protein_coding
chr14-105740492-105742864	3.98098e-18	0.390066	0.208	0.06	8.23338e-13	Gm10076	58280	protein_coding
chr12-55458003-55469126	4.19557e-18	0.323539	0.312	0.154	8.67719e-13	Nfkbia	20284	protein_coding
chr16-25527864-25534389	4.50792e-18	0.269787	0.352	0.212	9.3232e-13	Tprg	105519	protein_coding
chr10-61361677-61367506	4.58042e-18	0.321477	0.223	0.098	9.47312e-13	Pald1	0	protein_coding
chr11-32603414-32608646	4.8097e-18	0.343377	0.223	0.09	9.94732e-13	Stk10	0	protein_coding
chr12-85568210-85576954	5.14626e-18	0.266647	0.364	0.223	1.06434e-12	Jdp2	22150	protein_coding
chr1-193188331-193192308	6.14023e-18	0.35585	0.229	0.083	1.26991e-12	Traf3ip3	0	protein_coding
chr4-155231702-155240411	6.65787e-18	0.311171	0.376	0.208	1.37697e-12	Ski	9109	protein_coding
chr12-110796153-110803609	6.69873e-18	0.297891	0.223	0.112	1.38542e-12	Wdr20	0	protein_coding
chr17-45862316-45875827	6.78472e-18	0.328118	0.33	0.164	1.4032e-12	F630040K05Rik	73721	lincRNA
chr15-34372374-34374136	6.8085e-18	0.346989	0.217	0.08	1.40812e-12	Matn2	0	protein_coding
chr9-102977047-102980229	7.78735e-18	0.377514	0.239	0.085	1.61056e-12	Slco2a1	8482	protein_coding
chr6-83130819-83140464	7.8485e-18	0.27628	0.407	0.257	1.62321e-12	Rtkn	0	protein_coding
chr8-126681586-126689752	8.56463e-18	0.335401	0.303	0.131	1.77132e-12	Irf2bp2	87599	protein_coding
chr12-70877821-70886047	8.63623e-18	0.341636	0.263	0.121	1.78613e-12	Frmd6	0	protein_coding
chr1-164795962-164800853	8.84831e-18	0.340877	0.315	0.13	1.82999e-12	Dpt	0	protein_coding
chr16-29732671-29737413	9.21857e-18	0.351407	0.235	0.096	1.90657e-12	Gm26834	73644	lincRNA
chr1-133914609-133923354	1.14719e-17	0.342778	0.361	0.16	2.3726e-12	Prelp	0	protein_coding
chr3-89517825-89527096	1.18495e-17	0.276757	0.272	0.125	2.45068e-12	Kcnn3	0	protein_coding
chr11-95363056-95372189	1.34063e-17	0.279327	0.425	0.261	2.77267e-12	Fam117a	0	protein_coding
chr4-11702396-11706466	1.43511e-17	0.355471	0.251	0.092	2.96807e-12	Gem	0	protein_coding
chr12-30034554-30042504	1.66902e-17	0.330429	0.278	0.126	3.45183e-12	Tpo	12154	protein_coding
chr15-102255004-102259972	1.72938e-17	0.357115	0.214	0.079	3.57666e-12	Rarg	0	protein_coding
chr18-80270995-80273845	1.78223e-17	0.32692	0.205	0.087	3.68598e-12	Pqlc1	0	protein_coding
chr7-99359513-99362442	1.78877e-17	0.363476	0.26	0.099	3.69951e-12	Serpinh1	6282	protein_coding
chr3-122087124-122090679	1.8432e-17	0.344675	0.257	0.099	3.81207e-12	Abca4	0	protein_coding
chr9-101410525-101414377	2.14549e-17	0.308539	0.211	0.098	4.43726e-12	Gm28979	62507	lincRNA
chr1-78861889-78865184	2.28759e-17	0.315511	0.202	0.08	4.73115e-12	Gm29536	0	lincRNA
chr10-96613879-96624812	2.40227e-17	0.251754	0.486	0.346	4.96832e-12	Btg1	0	protein_coding
chr3-37975121-37980381	2.53522e-17	0.342714	0.3	0.133	5.24329e-12	Gm5148	250630	protein_coding
chr15-78830838-78836967	2.90583e-17	0.313231	0.272	0.135	6.00978e-12	Cdc42ep1	5679	protein_coding
chr11-109924496-109928991	3.24668e-17	0.365498	0.205	0.061	6.71472e-12	Abca8b	3198	protein_coding
chr15-5230814-5245271	3.54455e-17	0.298395	0.388	0.213	7.33077e-12	Ptger4	0	protein_coding
chr4-142755441-142757303	4.67953e-17	0.380002	0.22	0.071	9.67812e-12	Prdm2	350087	protein_coding
chr10-62865010-62867719	4.872e-17	0.336884	0.214	0.092	1.00762e-11	Tet1	0	protein_coding
chr7-24419541-24433485	4.91711e-17	0.263571	0.278	0.15	1.01695e-11	Smg9	0	protein_coding
chr17-50671571-50683651	5.79315e-17	0.257886	0.367	0.24	1.19813e-11	Plcl2	0	protein_coding
chr6-126161237-126168433	5.83694e-17	0.347489	0.251	0.101	1.20718e-11	Ntf3	0	protein_coding
chr10-61324088-61331996	7.16835e-17	0.35247	0.239	0.091	1.48254e-11	Pald1	0	protein_coding
chr16-46495142-46498908	7.73903e-17	0.290805	0.355	0.213	1.60057e-11	Pvrl3	0	protein_coding
chr15-91314198-91317963	8.04891e-17	0.369724	0.202	0.067	1.66466e-11	Slc2a13	0	protein_coding
chr13-102112950-102115159	8.39826e-17	0.360852	0.269	0.101	1.73691e-11	Pik3r1	344732	protein_coding
chr12-73448259-73453982	8.96283e-17	0.329447	0.239	0.097	1.85367e-11	D830013O20Rik	76813	protein_coding
chr17-45764172-45771280	9.24977e-17	0.324922	0.312	0.165	1.91302e-11	F630040K05Rik	0	lincRNA
chr1-121326041-121330771	1.09615e-16	0.296102	0.343	0.203	2.26703e-11	Insig2	0	protein_coding
chr12-80001553-80007198	1.13128e-16	0.341069	0.297	0.136	2.33969e-11	Zfp36l1	100561	protein_coding
chr1-119419373-119424633	1.2082e-16	0.315711	0.205	0.086	2.49876e-11	Inhbb	0	protein_coding
chr19-44926105-44933813	1.23736e-16	0.26716	0.394	0.255	2.55909e-11	Fam178a	0	protein_coding
chr8-83045776-83052104	1.29144e-16	0.342526	0.257	0.117	2.67092e-11	Rnf150	0	protein_coding
chr15-5154030-5160532	1.3526e-16	0.308586	0.211	0.086	2.79742e-11	Prkaa1	0	protein_coding
chr13-28415172-28420974	1.36339e-16	0.291403	0.248	0.111	2.81974e-11	2610307P16Rik	39059	processed_transcript
chr1-172045205-172050426	1.44656e-16	0.330651	0.205	0.077	2.99175e-11	Nhlh1	1865	protein_coding
chr6-72212649-72226282	1.52982e-16	0.257224	0.431	0.277	3.16394e-11	Atoh8	0	protein_coding
chr8-70444924-70458934	1.685e-16	0.277742	0.358	0.218	3.48489e-11	Klhl26	0	protein_coding
chr9-63090029-63095528	1.73095e-16	0.309846	0.303	0.161	3.57992e-11	Skor1	42641	protein_coding
chr8-128644816-128656460	1.87253e-16	0.2665	0.324	0.191	3.87273e-11	Itgb1	29193	protein_coding
chr15-7809311-7815984	1.95365e-16	0.299122	0.208	0.093	4.0405e-11	Gdnf	0	protein_coding
chr12-4544419-4550148	1.96647e-16	0.32727	0.22	0.096	4.06701e-11	Gm3625	42677	protein_coding
chr1-167660134-167661979	2.1154e-16	0.348672	0.217	0.075	4.37502e-11	Rxrg	20510	protein_coding
chr11-88520341-88530949	2.33266e-16	0.298381	0.306	0.171	4.82436e-11	Msi2	0	protein_coding
chr8-88280678-88286829	2.35952e-16	0.291874	0.297	0.147	4.87992e-11	Adcy7	0	protein_coding
chr1-193241398-193244242	2.41484e-16	0.3579	0.239	0.09	4.99432e-11	Hsd11b1	0	protein_coding
chr6-72472424-72478606	2.71101e-16	0.26773	0.373	0.228	5.60685e-11	Mat2a	32865	protein_coding
chr17-83953253-83965886	3.60675e-16	0.306202	0.263	0.123	7.4594e-11	Gm23905	5556	rRNA
chr9-63098397-63111344	3.69704e-16	0.270002	0.419	0.262	7.64614e-11	Skor1	26825	protein_coding
chr19-53708144-53714112	4.33997e-16	0.298705	0.223	0.103	8.97583e-11	Rbm20	0	protein_coding
chr19-12461917-12469920	4.53886e-16	0.337865	0.217	0.093	9.38719e-11	Mpeg1	0	protein_coding
chr4-100094420-100099053	4.6181e-16	0.312863	0.26	0.114	9.55106e-11	Ror1	0	protein_coding
chr4-142079250-142085632	5.48972e-16	0.318604	0.266	0.132	1.13537e-10	Tmem51	0	protein_coding
chr9-41461205-41464860	5.51166e-16	0.305875	0.251	0.127	1.13991e-10	2610203C20Rik	0	processed_transcript
chr8-25149132-25157534	5.70822e-16	0.332215	0.229	0.083	1.18056e-10	Tacc1	0	protein_coding
chr11-63919281-63926040	6.10318e-16	0.286047	0.318	0.169	1.26225e-10	Hs3st3b1	0	protein_coding
chr2-4619723-4624659	6.58541e-16	0.329414	0.242	0.104	1.36198e-10	Prpf18	0	protein_coding
chr12-12174541-12180038	6.95542e-16	0.307654	0.294	0.134	1.43851e-10	Gm26171	67673	rRNA
chr1-57435952-57439783	7.13246e-16	0.319945	0.205	0.072	1.47512e-10	9430016H08Rik	17998	protein_coding
chr13-38407537-38411754	7.40217e-16	0.346362	0.202	0.077	1.5309e-10	Bmp6	0	protein_coding
chr11-74408063-74415864	9.37614e-16	0.312281	0.266	0.126	1.93915e-10	Rap1gap2	0	protein_coding
chr17-88130546-88133706	9.70114e-16	0.303822	0.202	0.072	2.00637e-10	Gm26612	12377	lincRNA
chr14-84442454-84448633	1.05888e-15	0.319367	0.223	0.09	2.18995e-10	Pcdh17	0	protein_coding
chr19-12470813-12477352	1.11006e-15	0.312664	0.278	0.146	2.29581e-10	Dtx4	0	protein_coding
chr1-181014033-181018649	1.1555e-15	0.317905	0.3	0.153	2.38978e-10	Ephx1	0	protein_coding
chr18-69514809-69525543	1.17346e-15	0.315645	0.263	0.13	2.42692e-10	Tcf4	0	protein_coding
chr2-27882819-27892619	1.2311e-15	0.293443	0.404	0.223	2.54614e-10	Col5a1	0	protein_coding
chr15-59775355-59780251	1.32023e-15	0.326248	0.294	0.143	2.73047e-10	Trib1	118804	protein_coding
chr12-54833103-54838266	1.33448e-15	0.280717	0.232	0.112	2.75994e-10	Cfl2	20550	protein_coding
chr9-110780419-110783926	1.36208e-15	0.285668	0.318	0.169	2.81702e-10	Myl3	10614	protein_coding
chr15-102739497-102756268	1.69706e-15	0.266035	0.361	0.221	3.50983e-10	Calcoco1	17318	protein_coding
chr5-140112086-140117122	1.81213e-15	0.292687	0.251	0.126	3.74781e-10	Mad1l1	0	protein_coding
chr6-42395707-42398635	1.92517e-15	0.342216	0.229	0.082	3.9816e-10	Tas2r143	1602	protein_coding
chr5-28036632-28038807	2.13658e-15	0.31566	0.214	0.074	4.41884e-10	Gm26608	0	lincRNA
chr19-58015263-58018252	2.16555e-15	0.282524	0.226	0.099	4.47874e-10	Atrnl1	0	protein_coding
chr12-102301425-102305913	2.36981e-15	0.314883	0.229	0.089	4.90118e-10	Rin3	0	protein_coding
chr6-30616471-30621551	2.49537e-15	0.340923	0.245	0.094	5.16088e-10	Cpa5	0	protein_coding
chr12-83787836-83793766	2.64134e-15	0.302883	0.229	0.107	5.46278e-10	Papln	0	protein_coding
chr13-63070728-63075971	2.87272e-15	0.336372	0.202	0.075	5.9413e-10	2010111I01Rik	0	protein_coding
chr10-111689024-111690754	3.20516e-15	0.356266	0.202	0.07	6.62885e-10	4933440J02Rik	94750	lincRNA
chr9-58270660-58276710	3.44606e-15	0.289812	0.239	0.112	7.12707e-10	Stoml1	8136	protein_coding
chr8-11752357-11759487	3.74935e-15	0.279541	0.287	0.16	7.75433e-10	Arhgef7	0	protein_coding
chr13-38342344-38352460	4.0239e-15	0.29354	0.309	0.167	8.32216e-10	Bmp6	0	protein_coding
chr11-101228991-101232934	4.14091e-15	0.312144	0.41	0.193	8.56414e-10	Ezh1	2527	protein_coding
chr17-84184833-84198776	6.48412e-15	0.260909	0.505	0.304	1.34103e-09	Zfp36l2	0	protein_coding
chr3-129678311-129683708	7.60439e-15	0.269965	0.294	0.172	1.57272e-09	Egf	0	protein_coding
chr10-71047524-71053772	7.60696e-15	0.320123	0.266	0.119	1.57326e-09	Bicc1	0	protein_coding
chr4-138452067-138456829	8.74423e-15	0.305107	0.278	0.145	1.80846e-09	Camk2n1	0	protein_coding
chr4-106558305-106563817	8.8274e-15	0.285264	0.254	0.13	1.82566e-09	Dhcr24	0	protein_coding
chr9-61438664-61448355	9.66091e-15	0.31665	0.309	0.144	1.99805e-09	Tle3	20166	protein_coding
chr6-100830443-100839857	1.02603e-14	0.2682	0.297	0.173	2.12202e-09	Ppp4r2	0	protein_coding
chr1-133889743-133894051	1.33538e-14	0.292407	0.281	0.148	2.7618e-09	Optc	3147	protein_coding
chr2-84733190-84744619	1.43294e-14	0.29509	0.254	0.116	2.96359e-09	Gm19426	0	protein_coding
chr4-86052927-86058636	1.55998e-14	0.307716	0.223	0.094	3.22632e-09	Adamtsl1	0	protein_coding
chr1-87034081-87039020	1.7344e-14	0.30172	0.202	0.085	3.58705e-09	Dis3l2	0	protein_coding
chr17-25563234-25572751	2.15819e-14	0.275724	0.278	0.16	4.46352e-09	Sox8	0	protein_coding
chr17-31976610-31986127	2.35843e-14	0.279055	0.343	0.168	4.87766e-09	Hsf2bp	0	protein_coding
chr9-51276940-51280475	2.41131e-14	0.27767	0.26	0.138	4.98702e-09	Gm684	0	protein_coding
chr7-97337803-97358251	2.62574e-14	0.276144	0.364	0.201	5.43051e-09	Kctd21	0	protein_coding
chr11-30239640-30247924	2.63193e-14	0.277956	0.254	0.139	5.4433e-09	Sptbn1	0	protein_coding
chr13-60011201-60017845	2.75136e-14	0.293375	0.303	0.131	5.69031e-09	Gas1	156559	protein_coding
chr15-6080519-6082123	2.9925e-14	0.329855	0.214	0.08	6.18904e-09	Dab2	217664	protein_coding
chr5-132072578-132076069	3.23576e-14	0.272707	0.214	0.111	6.69214e-09	Auts2	0	protein_coding
chr13-44221335-44224218	3.3772e-14	0.291349	0.214	0.114	6.98467e-09	Gm5083	96155	lincRNA
chr1-163221308-163225417	3.67776e-14	0.306417	0.208	0.084	7.60626e-09	Prrx1	19701	protein_coding
chr2-61136727-61140116	3.91626e-14	0.308268	0.251	0.099	8.09953e-09	Gm13582	161575	lincRNA
chr14-11660144-11673739	4.56888e-14	0.277171	0.333	0.188	9.44927e-09	Ptprg	0	protein_coding
chr1-170643370-170648478	5.06966e-14	0.308012	0.251	0.102	1.0485e-08	Olfml2b	0	protein_coding
chr5-149410140-149422166	6.95572e-14	0.29135	0.33	0.161	1.43857e-08	Medag	0	protein_coding
chr12-69494591-69503904	6.98195e-14	0.259094	0.404	0.242	1.44399e-08	Vcpkmt	73723	protein_coding
chr11-103138148-103143519	8.066e-14	0.291514	0.223	0.106	1.66819e-08	Hexim2	0	protein_coding
chr1-183145819-183150987	8.13414e-14	0.301151	0.211	0.097	1.68229e-08	Disp1	0	protein_coding
chr12-85868988-85871305	8.51e-14	0.264495	0.217	0.115	1.76002e-08	Ttll5	0	protein_coding
chr7-24478851-24483431	8.75833e-14	0.300897	0.208	0.098	1.81138e-08	Cadm4	0	protein_coding
chr13-99302781-99310209	9.28376e-14	0.293089	0.208	0.094	1.92005e-08	Ptcd2	9439	protein_coding
chr4-47230147-47238478	9.51522e-14	0.29462	0.291	0.147	1.96792e-08	Col15a1	0	protein_coding
chr4-152067234-152074970	1.00879e-13	0.290523	0.22	0.099	2.08635e-08	Plekhg5	0	protein_coding
chr11-63113400-63117061	1.05339e-13	0.278849	0.211	0.086	2.1786e-08	Pmp22	11920	protein_coding
chr8-27084145-27091600	1.09394e-13	0.285365	0.254	0.118	2.26247e-08	Gpr124	0	protein_coding
chr12-85491832-85500109	1.17058e-13	0.262602	0.257	0.133	2.42096e-08	Fos	14558	protein_coding
chr12-75303007-75305563	1.37714e-13	0.316488	0.202	0.088	2.84818e-08	Rhoj	2758	protein_coding
chr12-12297608-12304261	1.40722e-13	0.330241	0.208	0.081	2.91039e-08	Fam49a	0	protein_coding
chr5-148962552-148968421	1.78296e-13	0.280564	0.226	0.099	3.68748e-08	Katnal1	0	protein_coding
chr16-50528277-50530964	1.81998e-13	0.283668	0.226	0.103	3.76405e-08	G730013B05Rik	0	lincRNA
chr18-11838294-11844906	2.12962e-13	0.272848	0.263	0.143	4.40444e-08	Cables1	0	protein_coding
chr1-155526192-155534680	2.25725e-13	0.263082	0.217	0.099	4.6684e-08	Gm5532	0	lincRNA
chr5-135457764-135468826	2.26319e-13	0.26006	0.309	0.171	4.68068e-08	Hip1	0	protein_coding
chr11-103156304-103162409	2.27246e-13	0.265675	0.266	0.143	4.69986e-08	Fmnl1	8697	protein_coding
chr18-35885888-35893318	2.49363e-13	0.271677	0.263	0.149	5.15727e-08	Cxxc5	24200	protein_coding
chr17-84178647-84184105	2.59338e-13	0.302411	0.294	0.129	5.36358e-08	Zfp36l2	0	protein_coding
chr12-85520806-85525156	2.93742e-13	0.291479	0.232	0.109	6.07511e-08	Fos	43532	protein_coding
chr6-127328921-127331637	3.00396e-13	0.269996	0.211	0.095	6.21273e-08	Parp11	115202	protein_coding
chr17-65701144-65706726	3.09186e-13	0.278108	0.275	0.138	6.39453e-08	Rab31	0	protein_coding
chr3-121424410-121431167	3.1281e-13	0.253825	0.343	0.202	6.46948e-08	Cnn3	0	protein_coding
chr1-106626879-106631039	3.18862e-13	0.279255	0.205	0.083	6.59465e-08	Bcl2	0	protein_coding
chr4-43975871-43985155	3.49381e-13	0.279967	0.309	0.164	7.22583e-08	Glipr2	0	protein_coding
chr3-65440399-65444251	4.00784e-13	0.261687	0.269	0.16	8.28894e-08	Ssr3	47775	protein_coding
chr15-55242097-55250031	4.45035e-13	0.271786	0.214	0.112	9.20412e-08	Deptor	0	protein_coding
chr1-164857373-164864842	4.6797e-13	0.258973	0.223	0.123	9.67845e-08	RP23-152I6.3	0	processed_transcript
chr8-124192310-124197579	4.71575e-13	0.259204	0.205	0.096	9.75302e-08	Gm20388	0	protein_coding
chr14-118978529-118989390	6.1951e-13	0.269328	0.211	0.106	1.28126e-07	Uggt2	0	protein_coding
chr6-35347740-35355128	6.38009e-13	0.260004	0.324	0.181	1.31952e-07	Fam180a	21598	protein_coding
chr9-68013961-68017812	7.84039e-13	0.284516	0.208	0.101	1.62153e-07	Vps13c	18326	protein_coding
chr1-106708408-106719528	8.24665e-13	0.259086	0.339	0.201	1.70556e-07	Bcl2	0	protein_coding
chr6-39241076-39245485	8.35797e-13	0.279638	0.245	0.107	1.72858e-07	Kdm7a	34286	protein_coding
chr16-85894177-85902922	9.4028e-13	0.253978	0.404	0.252	1.94467e-07	Adamts5	0	protein_coding
chr3-53038913-53045112	1.07086e-12	0.288552	0.235	0.115	2.21474e-07	Lhfp	0	protein_coding
chr1-40372471-40377460	1.12071e-12	0.29911	0.272	0.132	2.31782e-07	Il1rl2	4908	protein_coding
chr1-78816508-78822860	1.13061e-12	0.296605	0.217	0.092	2.3383e-07	Kcne4	0	protein_coding
chr19-46925127-46931124	1.17458e-12	0.296375	0.205	0.082	2.42924e-07	Nt5c2	0	protein_coding
chr5-142958534-142965099	1.26726e-12	0.280857	0.254	0.118	2.62093e-07	Fscn1	0	protein_coding
chr8-11087391-11092897	1.27123e-12	0.27478	0.242	0.121	2.62914e-07	9530052E02Rik	32849	lincRNA
chr14-20824604-20832946	1.4718e-12	0.297619	0.245	0.098	3.04394e-07	Plau	3715	protein_coding
chr12-85089218-85096694	1.58138e-12	0.26854	0.245	0.124	3.27059e-07	Prox2	0	protein_coding
chr1-156778836-156783497	1.68915e-12	0.264014	0.379	0.22	3.49346e-07	Ralgps2	20668	protein_coding
chr17-86228982-86238379	1.76568e-12	0.260095	0.229	0.122	3.65175e-07	Prkce	0	protein_coding
chr7-72539890-72543476	2.32322e-12	0.302005	0.251	0.109	4.80484e-07	Gm28745	93735	lincRNA
chr3-101065301-101073833	2.35077e-12	0.269935	0.263	0.121	4.86183e-07	Ptgfrn	0	protein_coding
chr6-52503904-52510135	2.60515e-12	0.285368	0.297	0.151	5.38791e-07	Hibadh	36092	protein_coding
chr12-86766379-86774010	2.60714e-12	0.253104	0.287	0.173	5.39203e-07	Lrrc74a	2583	protein_coding
chr2-158188711-158201097	2.75122e-12	0.251136	0.318	0.194	5.69001e-07	D630003M21Rik	0	protein_coding
chr6-134926536-134931476	2.81207e-12	0.264361	0.3	0.172	5.81587e-07	1190002F15Rik	0	lincRNA
chr17-46828829-46835817	2.84848e-12	0.279031	0.226	0.121	5.89116e-07	Gltscr1l	0	protein_coding
chr17-84106303-84121806	3.21999e-12	0.253989	0.45	0.25	6.65953e-07	Zfp36l2	62124	protein_coding
chr2-125445142-125451122	3.88369e-12	0.29912	0.22	0.096	8.03217e-07	Fbn1	0	protein_coding
chr12-75365289-75370111	3.96064e-12	0.299574	0.226	0.095	8.19131e-07	Rhoj	0	protein_coding
chr9-69131539-69138041	4.10429e-12	0.270153	0.248	0.12	8.4884e-07	Rora	0	protein_coding
chr2-160775068-160788468	4.58404e-12	0.252646	0.217	0.114	9.48061e-07	Zhx3	0	protein_coding
chr3-107260450-107263602	5.5337e-12	0.28631	0.211	0.087	1.14447e-06	Lamtor5	15255	protein_coding
chr18-5805252-5811134	5.59059e-12	0.293853	0.251	0.112	1.15623e-06	Zeb1	29784	protein_coding
chr11-97811582-97827938	5.63883e-12	0.26869	0.287	0.149	1.16621e-06	Lasp1	0	protein_coding
chr16-24280918-24284587	6.92745e-12	0.285785	0.242	0.116	1.43272e-06	1110054M08Rik	107024	lincRNA
chr1-164810827-164817143	7.26299e-12	0.255859	0.226	0.128	1.50212e-06	Dpt	0	protein_coding
chr4-84670768-84677523	7.34294e-12	0.255987	0.303	0.173	1.51865e-06	Bnc2	0	protein_coding
chr7-81130960-81135624	8.95191e-12	0.259907	0.388	0.21	1.85142e-06	Slc28a1	0	protein_coding
chr1-93222903-93230495	9.10825e-12	0.281431	0.22	0.106	1.88375e-06	E030010N08Rik	0	protein_coding
chr18-11910039-11917780	1.16994e-11	0.268763	0.217	0.087	2.41965e-06	Cables1	0	protein_coding
chr2-16354717-16364289	1.20628e-11	0.252678	0.294	0.168	2.4948e-06	Plxdc2	0	protein_coding
chr2-173333947-173340808	1.24692e-11	0.270245	0.223	0.106	2.57886e-06	Gm14642	53757	lincRNA
chr13-99097542-99102760	1.32757e-11	0.263003	0.26	0.131	2.74566e-06	Gm807	0	lincRNA
chr2-73045056-73050472	1.5112e-11	0.26953	0.278	0.149	3.12542e-06	Ola1	42328	protein_coding
chr12-12260500-12265605	1.54179e-11	0.266047	0.248	0.13	3.18871e-06	Fam49a	0	protein_coding
chr4-15211203-15215506	1.81882e-11	0.253577	0.202	0.09	3.76165e-06	Tmem64	50324	protein_coding
chr2-125504556-125512264	2.11241e-11	0.274748	0.303	0.152	4.36884e-06	Fbn1	0	protein_coding
chr7-19812473-19819357	2.72794e-11	0.258464	0.217	0.1	5.64187e-06	Bcl3	0	protein_coding
chr14-57531585-57539167	5.47468e-11	0.252013	0.239	0.121	1.13226e-05	Il17d	0	protein_coding
chr10-4773795-4782480	5.97571e-11	0.25151	0.254	0.13	1.23588e-05	Esr1	0	protein_coding
chr11-82170867-82176960	8.58875e-11	0.272137	0.269	0.14	1.77631e-05	Ccl1	0	protein_coding
chr4-70218980-70228790	1.40479e-10	0.250316	0.257	0.132	2.90535e-05	Cdk5rap2	0	protein_coding
chr11-102049618-102055682	1.69607e-10	0.254202	0.245	0.129	3.50779e-05	Cd300lg	0	protein_coding
chr13-114758948-114763375	1.77673e-10	0.276727	0.235	0.105	3.67459e-05	Mocs2	54860	protein_coding
chr4-71837424-71841032	3.3977e-10	0.256907	0.202	0.101	7.02706e-05	Gm11232	79458	protein_coding
chr5-113213489-113221872	4.05444e-10	0.250652	0.263	0.139	8.38531e-05	Tmem211	5036	protein_coding
chr18-78211707-78216936	4.74657e-10	0.251389	0.22	0.113	9.81676e-05	Slc14a2	2612	protein_coding
chr9-20789908-20797769	5.57912e-10	0.262025	0.229	0.113	0.000115386	Col5a3	0	protein_coding
chr10-8747132-8755348	7.82936e-10	0.258434	0.263	0.131	0.000161925	Sash1	0	protein_coding

## Sheet: FAPs
	p_val	avg_log2FC	pct.1	pct.2	p_val_adj	gene	distance	gene_biotype
chr1-12714437-12720578	0	0.578482	0.399	0.073	0	Sulf1	0	protein_coding
chr1-39756716-39763726	0	0.491006	0.435	0.125	0	Rfx8	35718	protein_coding
chr1-40354323-40362026	0	0.50314	0.297	0.061	0	Il1rl2	0	protein_coding
chr1-45310882-45318965	0	0.501229	0.332	0.077	0	Col3a1	0	protein_coding
chr1-45346943-45360258	0	0.611916	0.409	0.07	0	Col3a1	0	protein_coding
chr1-45764900-45769674	0	0.493855	0.328	0.075	0	Wdr75	25491	protein_coding
chr1-73515427-73517964	0	0.512133	0.222	0.026	0	C530043A13Rik	4130	lincRNA
chr1-90492437-90511425	0	0.486538	0.646	0.293	0	Gm28722	37935	lincRNA
chr1-90517542-90525641	0	0.535747	0.36	0.078	0	Gm28722	63040	lincRNA
chr1-133914609-133923354	0	0.514383	0.385	0.089	0	Prelp	0	protein_coding
chr1-135529334-135550229	0	0.464821	0.579	0.23	0	Nav1	0	protein_coding
chr1-149897235-149899060	0	0.562068	0.252	0.024	0	Pla2g4a	0	protein_coding
chr1-151657004-151664000	0	0.486861	0.327	0.078	0	Fam129a	0	protein_coding
chr1-153118019-153131924	0	0.596001	0.573	0.161	0	Lamc2	0	protein_coding
chr1-156778836-156783497	0	0.457335	0.418	0.158	0	Ralgps2	20668	protein_coding
chr1-162634472-162637293	0	0.508949	0.253	0.038	0	Myoc	1861	protein_coding
chr1-164795962-164800853	0	0.492193	0.33	0.067	0	Dpt	0	protein_coding
chr1-170054584-170061312	0	0.470323	0.288	0.059	0	Ddr2	0	protein_coding
chr1-174028220-174032991	0	0.504448	0.226	0.026	0	Ifi205	0	protein_coding
chr1-186260685-186265274	0	0.491277	0.251	0.038	0	RP24-249K4.1	36895	lincRNA
chr1-192850869-192857298	0	0.456081	0.31	0.073	0	Sertad4	0	protein_coding
chr1-194927700-194931859	0	0.552306	0.331	0.062	0	Cd34	6959	protein_coding
chr2-7054917-7064190	0	0.493128	0.302	0.065	0	Celf2	0	protein_coding
chr2-7241125-7242971	0	0.573584	0.277	0.033	0	Celf2	0	protein_coding
chr2-10248767-10254199	0	0.537645	0.329	0.053	0	Itih5	0	protein_coding
chr2-17316454-17317744	0	0.551192	0.242	0.025	0	Nebl	26164	protein_coding
chr2-25393621-25410595	0	0.42544	0.513	0.225	0	Npdc1	0	protein_coding
chr2-27882819-27892619	0	0.491239	0.462	0.147	0	Col5a1	0	protein_coding
chr2-31366270-31389562	0	0.421373	0.456	0.19	0	Hmcn2	0	protein_coding
chr2-35253695-35314534	0	0.330469	0.823	0.615	0	Gsn	0	protein_coding
chr2-45775116-45778097	0	0.573834	0.276	0.031	0	Gm13465	21804	lincRNA
chr2-73045056-73050472	0	0.495266	0.356	0.082	0	Ola1	42328	protein_coding
chr2-84769136-84776767	0	0.522945	0.362	0.071	0	Serping1	0	protein_coding
chr2-84936285-84944981	0	0.528724	0.371	0.082	0	Slc43a3	0	protein_coding
chr2-103929732-103933061	0	0.567657	0.309	0.04	0	Gm13881	10771	lincRNA
chr2-117016795-117019930	0	0.596021	0.394	0.06	0	Gm29340	40366	lincRNA
chr2-124771520-124774489	0	0.503631	0.244	0.038	0	Gm13994	60436	lincRNA
chr2-125288837-125307398	0	0.623443	0.518	0.1	0	Fbn1	0	protein_coding
chr2-125504556-125512264	0	0.539949	0.377	0.08	0	Fbn1	0	protein_coding
chr2-125529811-125532542	0	0.491356	0.213	0.025	0	Fbn1	21817	protein_coding
chr2-126033017-126043215	0	0.47933	0.324	0.068	0	Fgf7	0	protein_coding
chr2-129555910-129559828	0	0.50538	0.263	0.043	0	F830045P16Rik	19307	protein_coding
chr3-27757772-27761370	0	0.530963	0.264	0.038	0	Fndc3b	46464	protein_coding
chr3-27935991-27944295	0	0.494138	0.433	0.123	0	Pld1	0	protein_coding
chr3-28139840-28146778	0	0.558224	0.355	0.068	0	Pld1	6477	protein_coding
chr3-37975121-37980381	0	0.47502	0.322	0.074	0	Gm5148	250630	protein_coding
chr3-55570942-55573215	0	0.538077	0.233	0.026	0	Dclk1	31877	protein_coding
chr3-79897435-79902153	0	0.526758	0.301	0.053	0	Fam198b	0	protein_coding
chr3-86036688-86041572	0	0.474123	0.274	0.051	0	Sh3d19	0	protein_coding
chr3-101065301-101073833	0	0.454251	0.308	0.062	0	Ptgfrn	0	protein_coding
chr3-105824052-105827153	0	0.470157	0.303	0.067	0	Rap1a	22721	protein_coding
chr3-107700548-107707770	0	0.541353	0.357	0.071	0	Ahcyl1	3987	protein_coding
chr3-121576069-121578132	0	0.500678	0.226	0.027	0	A530020G20Rik	40630	lincRNA
chr3-121600657-121605871	0	0.503267	0.32	0.067	0	A730020M07Rik	31273	protein_coding
chr3-121634775-121637488	0	0.587089	0.347	0.044	0	A730020M07Rik	0	protein_coding
chr3-138240093-138250499	0	0.502355	0.373	0.091	0	Adh7	6710	protein_coding
chr3-142940524-142942742	0	0.564637	0.287	0.037	0	9530052C20Rik	45879	lincRNA
chr3-151977284-151979560	0	0.490731	0.217	0.026	0	Gipc2	113972	protein_coding
chr4-4707458-4709178	0	0.51611	0.229	0.029	0	Impad1	53305	protein_coding
chr4-40881773-40891842	0	0.553244	0.442	0.105	0	B4galt1	27767	protein_coding
chr4-47128267-47134275	0	0.47585	0.305	0.067	0	Galnt12	5196	protein_coding
chr4-86028807-86031811	0	0.500538	0.227	0.029	0	Adamtsl1	22103	protein_coding
chr4-95316813-95320489	0	0.470157	0.298	0.068	0	Gm29064	81488	lincRNA
chr4-100399779-100403079	0	0.507079	0.331	0.066	0	Ror1	0	protein_coding
chr4-105456165-105458654	0	0.547801	0.296	0.044	0	Ppap2b	223400	protein_coding
chr4-106189185-106202799	0	0.393041	0.555	0.29	0	Gm12724	38416	processed_transcript
chr4-150703002-150718833	0	0.471039	0.488	0.151	0	Gm16079	24209	lincRNA
chr4-150766721-150789768	0	0.515314	0.623	0.225	0	Gm13049	35964	lincRNA
chr4-150793083-150802637	0	0.448056	0.434	0.142	0	Gm13049	23095	lincRNA
chr5-35604317-35630683	0	0.466573	0.611	0.248	0	Acox3	0	protein_coding
chr5-35641840-35649477	0	0.54827	0.412	0.091	0	Htra3	2563	protein_coding
chr5-35651598-35682353	0	0.372707	0.669	0.398	0	Htra3	0	protein_coding
chr5-37795671-37798283	0	0.495421	0.233	0.03	0	Msx1	22201	protein_coding
chr5-45219057-45221387	0	0.53783	0.254	0.027	0	4930435H24Rik	49492	protein_coding
chr5-57755527-57758743	0	0.521692	0.269	0.037	0	Pcdh7	0	protein_coding
chr5-73880503-73883344	0	0.538749	0.264	0.03	0	Usp46	115118	protein_coding
chr5-74309931-74317951	0	0.481138	0.365	0.09	0	Scfd2	0	protein_coding
chr5-74789830-74797347	0	0.481838	0.363	0.098	0	Gm15985	55379	lincRNA
chr5-74895909-74898421	0	0.457614	0.21	0.025	0	Gm6116	50772	lincRNA
chr5-75147218-75172925	0	0.57027	0.637	0.213	0	Pdgfra	0	protein_coding
chr5-102620793-102630625	0	0.526498	0.341	0.064	0	Arhgap24	0	protein_coding
chr5-104126072-104129546	0	0.486659	0.27	0.045	0	Gm26703	6384	lincRNA
chr5-107108106-107174668	0	0.31987	0.801	0.549	0	Tgfbr3	0	protein_coding
chr5-111888362-111895404	0	0.47643	0.319	0.07	0	E130006D01Rik	126636	lincRNA
chr5-113604689-113613004	0	0.646417	0.463	0.073	0	Cmklr1	0	protein_coding
chr5-113618316-113653344	0	0.446345	0.542	0.196	0	Cmklr1	0	protein_coding
chr5-129061314-129068622	0	0.487166	0.31	0.067	0	Gpr133	28127	protein_coding
chr5-146312837-146319746	0	0.471629	0.318	0.079	0	Cdk8	9962	protein_coding
chr5-146323613-146326489	0	0.57826	0.309	0.042	0	Cdk8	20738	protein_coding
chr5-149371921-149393043	0	0.484196	0.627	0.229	0	Gm20488	0	processed_transcript
chr5-149401511-149404860	0	0.496795	0.267	0.046	0	Gm20488	0	processed_transcript
chr5-149410140-149422166	0	0.506792	0.382	0.092	0	Medag	0	protein_coding
chr5-150978854-150981188	0	0.566918	0.288	0.04	0	Kl	0	protein_coding
chr6-4414109-4420266	0	0.505246	0.307	0.062	0	Col1a2	84547	protein_coding
chr6-4487779-4490597	0	0.506437	0.247	0.035	0	Col1a2	14216	protein_coding
chr6-4501886-4508734	0	0.490064	0.297	0.058	0	Col1a2	0	protein_coding
chr6-51009044-51013082	0	0.603613	0.365	0.053	0	Gm29004	4790	lincRNA
chr6-52503904-52510135	0	0.48749	0.343	0.09	0	Hibadh	36092	protein_coding
chr6-87564236-87568914	0	0.618617	0.387	0.055	0	Prokr1	9678	protein_coding
chr6-91179378-91189232	0	0.48748	0.489	0.167	0	Hdac11	4685	protein_coding
chr6-91200066-91224257	0	0.535321	0.524	0.143	0	Fbln2	0	protein_coding
chr6-118322509-118326299	0	0.574122	0.355	0.062	0	Bms1	57083	protein_coding
chr6-127932000-127935741	0	0.547181	0.257	0.033	0	Tspan11	0	protein_coding
chr6-135360345-135371715	0	0.507571	0.469	0.116	0	Emp1	0	protein_coding
chr6-145444192-145449450	0	0.471138	0.258	0.047	0	Lmntd1	0	protein_coding
chr7-16759240-16764641	0	0.54979	0.374	0.076	0	Ap2s1	9945	protein_coding
chr7-25776064-25796011	0	0.512764	0.529	0.157	0	Axl	0	protein_coding
chr7-25800965-25809555	0	0.564836	0.474	0.118	0	Cyp2s1	0	protein_coding
chr7-27288816-27307990	0	0.433857	0.42	0.147	0	Ltbp4	0	protein_coding
chr7-65914058-65917450	0	0.501123	0.247	0.038	0	Pcsk6	0	protein_coding
chr7-72539890-72543476	0	0.530572	0.3	0.049	0	Gm28745	93735	lincRNA
chr7-73035360-73038218	0	0.505378	0.269	0.045	0	Gm28746	146795	lincRNA
chr7-73348107-73355472	0	0.518062	0.353	0.082	0	A730056A06Rik	0	lincRNA
chr7-81130960-81135624	0	0.581167	0.499	0.119	0	Slc28a1	0	protein_coding
chr7-98388472-98393675	0	0.475616	0.267	0.048	0	Tsku	27143	protein_coding
chr7-110701085-110724063	0	0.478548	0.583	0.213	0	Ampd3	44142	protein_coding
chr7-140938473-140957560	0	0.45764	0.565	0.207	0	Athl1	0	protein_coding
chr7-145298760-145305081	0	0.502496	0.379	0.074	0	Mrgprf	0	protein_coding
chr8-11179770-11266762	0	0.310223	0.757	0.573	0	Col4a1	0	protein_coding
chr8-11267371-11286392	0	0.59584	0.608	0.17	0	Col4a1	0	protein_coding
chr8-11287006-11317711	0	0.49807	0.58	0.222	0	Col4a2	0	protein_coding
chr8-24188055-24191656	0	0.481124	0.216	0.027	0	A730045E13Rik	2486	protein_coding
chr8-25142761-25146272	0	0.502365	0.256	0.042	0	Tacc1	8279	protein_coding
chr8-26350454-26354797	0	0.509826	0.323	0.06	0	Thap1	187513	protein_coding
chr8-68864607-68866998	0	0.569486	0.277	0.032	0	Lpl	13492	protein_coding
chr8-116382207-116384685	0	0.512468	0.237	0.028	0	Dynlrb2	120329	protein_coding
chr8-123133085-123149774	0	0.528532	0.502	0.153	0	Sult5a1	0	protein_coding
chr8-123179115-123217648	0	0.477962	0.724	0.361	0	Spata33	0	protein_coding
chr9-20754410-20768958	0	0.480271	0.426	0.124	0	Col5a3	1091	protein_coding
chr9-20801050-20816973	0	0.409864	0.518	0.249	0	Col5a3	0	protein_coding
chr9-30843101-30846572	0	0.48261	0.235	0.035	0	Adamts15	52582	protein_coding
chr9-30917833-30923811	0	0.497044	0.382	0.105	0	Adamts15	0	protein_coding
chr9-43220589-43242706	0	0.473791	0.501	0.179	0	Oaf	0	protein_coding
chr9-43261336-43267794	0	0.554042	0.324	0.058	0	D630033O11Rik	0	protein_coding
chr9-44731644-44741868	0	0.468832	0.494	0.174	0	Phldb1	0	protein_coding
chr9-51660769-51663494	0	0.520331	0.225	0.025	0	Gm7293	35894	protein_coding
chr9-58041071-58046072	0	0.510832	0.268	0.04	0	Ccdc33	0	protein_coding
chr9-58155066-58160818	0	0.491603	0.279	0.052	0	Islr	0	protein_coding
chr9-58516664-58523001	0	0.463724	0.274	0.055	0	Cd276	1298	protein_coding
chr9-61163275-61165566	0	0.501083	0.266	0.045	0	Gm10655	205230	lincRNA
chr9-61438664-61448355	0	0.514833	0.352	0.079	0	Tle3	20166	protein_coding
chr9-62516734-62538544	0	0.446901	0.519	0.215	0	Coro2b	0	protein_coding
chr9-69451521-69473929	0	0.371009	0.574	0.284	0	Anxa2	0	protein_coding
chr9-76023229-76025679	0	0.500947	0.245	0.032	0	Hmgcll1	0	protein_coding
chr9-84739078-84740867	0	0.52267	0.218	0.022	0	4930554C24Rik	33530	lincRNA
chr9-85545264-85548362	0	0.553452	0.258	0.028	0	Ibtk	138997	protein_coding
chr9-100466030-100473775	0	0.475245	0.409	0.132	0	Il20rb	0	protein_coding
chr9-102648926-102652842	0	0.522079	0.28	0.042	0	Anapc13	14500	protein_coding
chr9-123147078-123155033	0	0.63553	0.43	0.068	0	Clec3b	0	protein_coding
chr10-8764712-8773714	0	0.538855	0.376	0.08	0	Sash1	0	protein_coding
chr10-53873346-53877937	0	0.572913	0.319	0.046	0	Man1a	26850	protein_coding
chr10-70813701-70816450	0	0.543218	0.282	0.039	0	4930533K18Rik	52218	protein_coding
chr10-76641720-76645491	0	0.477534	0.269	0.052	0	Col6a2	18089	protein_coding
chr10-76718519-76736485	0	0.481751	0.555	0.215	0	Col6a1	0	protein_coding
chr10-97389305-97391293	0	0.538768	0.243	0.029	0	Dcn	88206	protein_coding
chr10-97477966-97487781	0	0.623454	0.387	0.053	0	Dcn	0	protein_coding
chr10-127529694-127605973	0	0.338394	0.789	0.5	0	Lrp1	0	protein_coding
chr10-127606899-127624498	0	0.375381	0.605	0.322	0	Lrp1	0	protein_coding
chr11-11870234-11883275	0	0.509608	0.504	0.159	0	Ddc	0	protein_coding
chr11-16522530-16531077	0	0.466066	0.391	0.131	0	Sec61g	14045	protein_coding
chr11-16786463-16825138	0	0.380043	0.681	0.402	0	Egfr	0	protein_coding
chr11-32345087-32372067	0	0.4779	0.625	0.255	0	Sh3pxd2b	0	protein_coding
chr11-32379435-32385146	0	0.498143	0.303	0.06	0	Sh3pxd2b	0	protein_coding
chr11-33007014-33009298	0	0.505066	0.22	0.026	0	Gm12114	59252	lincRNA
chr11-33012346-33014832	0	0.514538	0.251	0.034	0	Gm12114	53718	lincRNA
chr11-33097600-33101122	0	0.480068	0.264	0.052	0	Fgf18	16307	protein_coding
chr11-34864858-34869229	0	0.530553	0.252	0.03	0	Gm12711	11109	lincRNA
chr11-35414398-35420144	0	0.514449	0.285	0.042	0	Slit3	0	protein_coding
chr11-45261729-45266611	0	0.609906	0.347	0.046	0	Gm12160	48072	lincRNA
chr11-62919661-62925754	0	0.503	0.406	0.117	0	Tvp23b	2880	protein_coding
chr11-80973285-80977128	0	0.502588	0.26	0.04	0	Asic2	0	protein_coding
chr11-82057170-82064786	0	0.60983	0.335	0.043	0	Ccl11	0	protein_coding
chr11-82170867-82176960	0	0.516091	0.34	0.076	0	Ccl1	0	protein_coding
chr11-94869094-94876214	0	0.492723	0.341	0.079	0	Col1a1	60009	protein_coding
chr11-99037659-99050146	0	0.469103	0.498	0.176	0	Igfbp4	0	protein_coding
chr11-101228991-101232934	0	0.64697	0.509	0.093	0	Ezh1	2527	protein_coding
chr11-105925247-105954031	0	0.374191	0.622	0.351	0	Cyb561	0	protein_coding
chr11-109870708-109877148	0	0.542365	0.396	0.085	0	1700023C21Rik	22231	lincRNA
chr11-109883936-109889473	0	0.598716	0.383	0.058	0	1700023C21Rik	35459	lincRNA
chr11-116640862-116655345	0	0.454322	0.496	0.182	0	Gm11744	0	protein_coding
chr11-118314995-118367302	0	0.335414	0.766	0.512	0	BC100451	0	protein_coding
chr11-118442342-118458237	0	0.490209	0.522	0.181	0	C1qtnf1	0	protein_coding
chr12-5598855-5600248	0	0.513068	0.216	0.02	0	2810032G03Rik	182223	lincRNA
chr12-9569608-9585942	0	0.471155	0.456	0.159	0	Osr1	0	protein_coding
chr12-9917653-9922336	0	0.526351	0.26	0.037	0	Osr1	336153	protein_coding
chr12-73474882-73483842	0	0.445589	0.382	0.118	0	Tmem30b	59271	protein_coding
chr12-86929822-86939628	0	0.525203	0.473	0.124	0	Cipc	7414	protein_coding
chr12-107751151-107757479	0	0.536095	0.291	0.046	0	Gm15208	0	lincRNA
chr13-13480126-13490339	0	0.655728	0.483	0.083	0	Nid1	0	protein_coding
chr13-42536212-42538837	0	0.518262	0.236	0.028	0	Phactr1	141785	protein_coding
chr13-49459198-49463770	0	0.481459	0.298	0.063	0	Ippk	0	protein_coding
chr13-56357656-56361553	0	0.528452	0.247	0.032	0	Gm10782	1347	protein_coding
chr13-60011201-60017845	0	0.498161	0.337	0.067	0	Gas1	156559	protein_coding
chr13-101220374-101222980	0	0.533229	0.244	0.03	0	4932411K12Rik	174689	lincRNA
chr13-113489458-113491953	0	0.514554	0.243	0.033	0	Gm22385	86269	rRNA
chr13-113938457-113940807	0	0.498143	0.234	0.033	0	Arl15	0	protein_coding
chr13-114758948-114763375	0	0.531896	0.291	0.046	0	Mocs2	54860	protein_coding
chr14-20833556-20848567	0	0.474951	0.445	0.149	0	Plau	0	protein_coding
chr14-25224108-25230130	0	0.488872	0.351	0.08	0	Gm26660	125670	lincRNA
chr14-31951708-31965344	0	0.483943	0.477	0.163	0	D830044D21Rik	21828	lincRNA
chr14-33678519-33681544	0	0.548135	0.269	0.034	0	Ptpn20	37764	protein_coding
chr14-33803805-33805717	0	0.535543	0.233	0.025	0	Gdf10	117869	protein_coding
chr14-33807089-33809964	0	0.583906	0.306	0.033	0	Gdf10	113622	protein_coding
chr14-47985199-47988589	0	0.516779	0.245	0.032	0	Peli2	132279	protein_coding
chr14-54439538-54446396	0	0.522497	0.352	0.072	0	Mmp14	0	protein_coding
chr14-65664047-65678419	0	0.566228	0.413	0.094	0	Scara5	0	protein_coding
chr14-65703022-65707038	0	0.566498	0.294	0.039	0	Scara5	0	protein_coding
chr14-65710863-65713202	0	0.568963	0.259	0.026	0	Scara5	0	protein_coding
chr14-65714298-65729455	0	0.653736	0.503	0.085	0	Scara5	0	protein_coding
chr14-65734692-65744691	0	0.485173	0.303	0.069	0	Scara5	0	protein_coding
chr14-65941456-65946377	0	0.492676	0.254	0.042	0	Scara3	0	protein_coding
chr14-67298756-67307577	0	0.494178	0.28	0.053	0	Gm6878	0	protein_coding
chr14-121821512-121827589	0	0.45699	0.378	0.122	0	Dock9	23777	protein_coding
chr15-4824910-4828532	0	0.498967	0.216	0.023	0	C6	9453	protein_coding
chr15-33758473-33760401	0	0.52771	0.217	0.024	0	Tspyl5	70589	protein_coding
chr15-55319220-55320870	0	0.487233	0.204	0.023	0	Col14a1	0	protein_coding
chr15-56691976-56696242	0	0.562036	0.35	0.065	0	Has2	0	protein_coding
chr15-56763870-56767012	0	0.520266	0.242	0.029	0	Has2os	0	processed_transcript
chr15-64532101-64536241	0	0.59296	0.329	0.045	0	Asap1	149181	protein_coding
chr15-67096599-67122586	0	0.460005	0.595	0.248	0	St3gal1	0	protein_coding
chr15-67715094-67716674	0	0.532065	0.217	0.02	0	1700012I11Rik	337999	lincRNA
chr15-67758367-67761296	0	0.503141	0.228	0.026	0	Zfat	322469	protein_coding
chr15-83212746-83236284	0	0.408857	0.573	0.267	0	A4galt	0	protein_coding
chr16-24324908-24327825	0	0.521484	0.3	0.06	0	1110054M08Rik	63786	lincRNA
chr16-31310178-31320048	0	0.501978	0.351	0.078	0	Apod	0	protein_coding
chr16-33575011-33590420	0	0.398156	0.499	0.229	0	Slc12a8	0	protein_coding
chr16-33673058-33679122	0	0.482516	0.311	0.066	0	Heg1	5343	protein_coding
chr16-37727794-37733045	0	0.523316	0.293	0.048	0	Fstl1	43827	protein_coding
chr16-86242042-86243977	0	0.562841	0.263	0.032	0	Adamts5	340916	protein_coding
chr17-10092870-10099178	0	0.48041	0.439	0.119	0	Qk	107292	protein_coding
chr17-34639255-34664329	0	0.35062	0.682	0.42	0	Fkbpl	0	protein_coding
chr17-34669131-34686771	0	0.495309	0.481	0.138	0	Tnxb	0	protein_coding
chr17-78517746-78525735	0	0.658913	0.459	0.07	0	Vit	0	protein_coding
chr17-88625734-88632117	0	0.517963	0.357	0.074	0	Ston1	0	protein_coding
chr18-5154342-5167701	0	0.48614	0.588	0.232	0	Gm26682	0	lincRNA
chr18-31929330-31968052	0	0.523688	0.615	0.224	0	Myo7b	0	protein_coding
chr18-33622185-33626503	0	0.5503	0.333	0.058	0	Gm10549	149736	protein_coding
chr18-42978241-42982389	0	0.494461	0.256	0.044	0	Ppp2r2b	0	protein_coding
chr18-46809155-46810921	0	0.530481	0.233	0.024	0	Ap3s1	18328	protein_coding
chr18-46848465-46853689	0	0.565538	0.314	0.044	0	4833403I15Rik	0	protein_coding
chr18-64715833-64720245	0	0.594545	0.36	0.048	0	Atp8b1	54832	protein_coding
chr18-78235167-78239587	0	0.572514	0.395	0.068	0	Slc14a2	26072	protein_coding
chr18-84879051-84882366	0	0.543238	0.303	0.047	0	Cyb5a	0	protein_coding
chr19-18336193-18338704	0	0.472315	0.21	0.024	0	Ostf1	240623	protein_coding
chr19-27327468-27340065	0	0.55403	0.445	0.111	0	Kcnv2	0	protein_coding
chr19-40725293-40731401	0	0.546883	0.322	0.06	0	Entpd1	0	protein_coding
chr19-60137314-60140068	0	0.489026	0.21	0.024	0	E330013P04Rik	4606	lincRNA
chr3-87171348-87176451	0	0.466065	0.316	0.076	1.02182e-318	Kirrel	0	protein_coding
chr5-35631246-35637973	0	0.473571	0.319	0.079	1.02182e-318	Htra3	14067	protein_coding
chr11-94926150-94930998	9.88131e-324	0.448709	0.305	0.07	2.04363e-318	Col1a1	5225	protein_coding
chr1-91856459-91859695	1.4822e-323	0.47861	0.248	0.039	3.06545e-318	Twist2	8430	protein_coding
chr2-73001718-73007791	1.4822e-323	0.471459	0.368	0.097	3.06545e-318	Gm11084	15001	protein_coding
chr2-125555493-125560667	2.96439e-323	0.498099	0.253	0.045	6.1309e-318	Cep152	2420	protein_coding
chr3-151891175-151894165	3.45846e-323	0.493427	0.227	0.03	7.15272e-318	Ptgfr	53544	protein_coding
chr8-126654452-126680563	5.92879e-323	0.319078	0.713	0.489	1.22618e-317	Irf2bp2	60465	protein_coding
chr10-19626571-19629296	1.28457e-322	0.505706	0.239	0.034	2.65672e-317	Il22ra2	0	protein_coding
chr18-66216521-66218750	1.4822e-322	0.494595	0.21	0.025	3.06545e-317	Ccbe1	0	protein_coding
chr6-126088022-126092969	9.0414e-322	0.486255	0.249	0.042	1.86992e-316	Ntf3	8443	protein_coding
chr10-67754772-67758321	1.23516e-321	0.470013	0.25	0.043	2.55454e-316	Zfp365	127781	protein_coding
chr2-131057802-131064100	1.83298e-321	0.463676	0.302	0.07	3.79094e-316	Adam33	0	protein_coding
chr11-35118758-35127510	2.45057e-321	0.471599	0.308	0.069	5.06821e-316	Slit3	0	protein_coding
chr14-106363987-106366248	2.62349e-321	0.497352	0.215	0.025	5.42585e-316	1700128A07Rik	50938	lincRNA
chr9-105731592-105733061	3.81419e-321	0.499082	0.203	0.021	7.88842e-316	Col6a6	0	protein_coding
chr3-101044205-101050736	4.53058e-321	0.451811	0.275	0.054	9.37006e-316	Ptgfrn	0	protein_coding
chr6-140192818-140194939	4.76279e-321	0.491399	0.226	0.032	9.85031e-316	Gm24174	26172	rRNA
chr17-14718346-14722490	6.76376e-321	0.465148	0.279	0.058	1.39887e-315	Thbs2	24083	protein_coding
chr9-102641478-102645458	7.82106e-321	0.48562	0.267	0.048	1.61754e-315	Anapc13	7052	protein_coding
chr13-97598134-97601128	4.48315e-320	0.479689	0.23	0.034	9.27196e-315	Lincenc1	101126	lincRNA
chr12-37322601-37324560	8.13528e-320	0.507531	0.209	0.023	1.68252e-314	Agmo	0	protein_coding
chr11-75132108-75143130	1.01125e-319	0.437991	0.416	0.152	2.09145e-314	Smg6	0	protein_coding
chr9-105811287-105815408	3.5762e-319	0.495946	0.214	0.025	7.39622e-314	Col6a6	0	protein_coding
chr4-136198780-136221553	9.75019e-319	0.361029	0.534	0.28	2.01651e-313	Asap3	0	protein_coding
chr11-19203279-19205399	2.70184e-318	0.507722	0.24	0.034	5.5879e-313	4933406G16Rik	127538	lincRNA
chr4-4304056-4306630	2.96532e-318	0.493023	0.2	0.022	6.13281e-313	A830012C17Rik	115352	processed_transcript
chr13-89737912-89743247	1.24103e-317	0.442449	0.368	0.114	2.56668e-312	Vcan	0	protein_coding
chr13-44468170-44470321	1.59377e-317	0.481928	0.227	0.033	3.2962e-312	1700029N11Rik	10600	lincRNA
chr18-11899306-11907013	2.12952e-317	0.469326	0.315	0.073	4.40423e-312	Cables1	0	protein_coding
chr7-55876844-55879612	7.09561e-317	0.482717	0.255	0.049	1.4675e-311	Cyfip1	0	protein_coding
chr5-96800118-96808316	1.57924e-316	0.463996	0.287	0.058	3.26616e-311	Anxa3	0	protein_coding
chr10-38992734-38996383	1.60742e-316	0.473844	0.221	0.029	3.32444e-311	Lama4	0	protein_coding
chr13-13502401-13511193	1.7369e-316	0.490932	0.272	0.054	3.59223e-311	Nid1	0	protein_coding
chr12-46814649-46820753	2.30156e-316	0.447038	0.366	0.122	4.76005e-311	Nova1	0	protein_coding
chr7-119959089-119962717	2.46614e-316	0.454984	0.269	0.05	5.10042e-311	Dnah3	0	protein_coding
chr7-120050170-120052567	5.94967e-316	0.48222	0.202	0.023	1.2305e-310	Dnah3	0	protein_coding
chr13-58920756-58924657	2.52142e-315	0.474598	0.231	0.036	5.21475e-310	Ntrk2	0	protein_coding
chr2-165608115-165614784	1.65923e-314	0.474711	0.275	0.055	3.43158e-309	Eya2	0	protein_coding
chr2-169630843-169639060	2.48274e-314	0.485787	0.292	0.06	5.13475e-309	Tshz2	0	protein_coding
chr1-185821600-185824366	3.09617e-314	0.492993	0.233	0.034	6.40343e-309	RP24-71M17.1	63827	lincRNA
chr4-114533626-114535260	8.09153e-314	0.488061	0.219	0.03	1.67347e-308	Trabd2b	0	protein_coding
chr6-39526805-39529764	8.45062e-314	0.48155	0.267	0.049	1.74774e-308	Dennd2a	0	protein_coding
chr18-66229072-66235689	1.21431e-313	0.482402	0.274	0.062	2.51141e-308	Ccbe1	0	protein_coding
chr4-81911842-81914099	1.28119e-313	0.487116	0.278	0.058	2.64974e-308	n-R5s187	4413	rRNA
chr15-51590777-51594248	1.53603e-313	0.470198	0.246	0.042	3.17679e-308	Eif3h	192309	protein_coding
chr13-102112950-102115159	1.57365e-313	0.490293	0.266	0.05	3.25459e-308	Pik3r1	344732	protein_coding
chr2-145880180-145891121	4.56642e-313	0.411597	0.477	0.194	9.44418e-308	Rin2	0	protein_coding
chr19-57074479-57085185	1.31406e-312	0.475649	0.332	0.082	2.71771e-307	Ablim1	0	protein_coding
chr16-45069444-45071726	3.38758e-312	0.482294	0.258	0.043	7.00613e-307	Ccdc80	21675	protein_coding
chr5-74295553-74307925	4.05207e-312	0.42554	0.354	0.114	8.38041e-307	Scfd2	0	protein_coding
chr8-11366123-11399164	1.66607e-311	0.353503	0.572	0.29	3.44573e-306	Col4a2	0	protein_coding
chr3-83450506-83453162	2.0957e-311	0.490439	0.217	0.027	4.33428e-306	RP23-288N9.2	44715	lincRNA
chr18-39557016-39561119	3.45398e-311	0.491928	0.258	0.05	7.14346e-306	Nr3c1	65714	protein_coding
chr7-110294518-110299656	7.87975e-311	0.40802	0.392	0.144	1.62967e-305	Sbf2	8356	protein_coding
chr14-51006527-51009702	1.15136e-310	0.472275	0.253	0.047	2.38123e-305	Rnase10	0	protein_coding
chr19-10012106-10020399	1.63427e-310	0.42357	0.409	0.153	3.37997e-305	Rab3il1	0	protein_coding
chr7-127810614-127818142	1.87028e-310	0.430833	0.372	0.13	3.86808e-305	Stx1b	0	protein_coding
chr9-123136567-123140663	1.89969e-310	0.474455	0.258	0.047	3.9289e-305	Exosc7	437	protein_coding
chr1-90709737-90712643	5.46308e-310	0.471835	0.237	0.042	1.12986e-304	Gm9991	29943	lincRNA
chr10-111798502-111802620	1.26462e-309	0.467518	0.255	0.048	2.61546e-304	Krr1	170043	protein_coding
chr9-102971746-102973836	1.84738e-309	0.477523	0.209	0.029	3.82071e-304	Slco2a1	14875	protein_coding
chr13-102230805-102233944	2.16159e-309	0.471754	0.279	0.063	4.47055e-304	Cd180	459613	protein_coding
chr16-25238002-25240891	2.9836e-309	0.484382	0.23	0.035	6.17062e-304	Tprg	45925	protein_coding
chr5-31595552-31609729	3.49582e-309	0.404087	0.414	0.15	7.22998e-304	Mrpl33	0	protein_coding
chr10-95361029-95363293	4.12809e-309	0.485406	0.248	0.043	8.53763e-304	2310039L15Rik	0	lincRNA
chr9-43324250-43336036	4.62499e-309	0.458253	0.361	0.114	9.5653e-304	Trim29	0	protein_coding
chr6-55195533-55215089	5.49192e-309	0.359164	0.548	0.297	1.13583e-303	Fam188b	0	protein_coding
chr19-57097342-57101639	9.82351e-309	0.478927	0.263	0.047	2.03168e-303	Ablim1	0	protein_coding
chr3-55241029-55244589	1.0437e-308	0.447117	0.23	0.035	2.15857e-303	Dclk1	0	protein_coding
chr5-74972854-74976010	1.76395e-308	0.469327	0.271	0.056	3.64818e-303	Gm6116	6485	lincRNA
chr5-57713556-57722626	4.6633e-308	0.393479	0.454	0.208	9.64454e-303	Pcdh7	0	protein_coding
chr7-89099217-89100596	4.86681e-308	0.485103	0.207	0.026	1.00654e-302	Tmem135	39126	protein_coding
chr1-170692422-170696615	7.66098e-308	0.471604	0.286	0.057	1.58443e-302	Atf6	8058	protein_coding
chr5-137667609-137675720	2.55104e-307	0.445115	0.336	0.085	5.276e-302	Agfg2	0	protein_coding
chr16-85894177-85902922	4.30542e-307	0.416332	0.442	0.193	8.90439e-302	Adamts5	0	protein_coding
chr11-35287182-35290323	4.69973e-307	0.462723	0.209	0.03	9.7199e-302	Slit3	0	protein_coding
chr10-70798654-70801379	9.13543e-307	0.47421	0.204	0.025	1.88937e-301	4930533K18Rik	67289	protein_coding
chr9-62623998-62629903	9.58491e-306	0.415786	0.3	0.076	1.98233e-300	Itga11	47922	protein_coding
chr15-101360104-101389326	1.07903e-305	0.384965	0.512	0.242	2.23164e-300	Krt80	0	protein_coding
chr17-84001017-84006628	2.44179e-305	0.464085	0.284	0.065	5.05007e-300	Gm23905	53320	rRNA
chr6-127874626-127878473	3.98228e-305	0.464716	0.217	0.031	8.23606e-300	Tspan11	9115	protein_coding
chr5-113203449-113212789	1.36143e-304	0.460061	0.338	0.087	2.81567e-299	Tmem211	14119	protein_coding
chr2-110084776-110086486	1.5373e-304	0.503771	0.207	0.024	3.17942e-299	Ccdc34	0	protein_coding
chr10-111834035-111837503	4.21049e-304	0.486513	0.234	0.035	8.70806e-299	Krr1	135160	protein_coding
chr17-31976610-31986127	6.11166e-304	0.416047	0.361	0.109	1.264e-298	Hsf2bp	0	protein_coding
chr7-46743773-46749182	7.2142e-304	0.46423	0.264	0.054	1.49203e-298	Saa1	792	protein_coding
chr5-29387084-29390276	9.93441e-304	0.463981	0.278	0.064	2.05461e-298	4632411P08Rik	0	lincRNA
chr10-8747132-8755348	5.71215e-303	0.473215	0.306	0.076	1.18137e-297	Sash1	0	protein_coding
chr2-155714773-155718723	9.42426e-303	0.475001	0.24	0.041	1.94911e-297	Edem2	0	protein_coding
chr16-45008727-45010781	9.44506e-303	0.472429	0.215	0.03	1.95341e-297	Cd200r3	27346	protein_coding
chr1-40372471-40377460	1.54655e-302	0.475499	0.303	0.078	3.19854e-297	Il1rl2	4908	protein_coding
chr2-72554133-72558608	2.58249e-302	0.468241	0.242	0.041	5.34106e-297	Cdca7	67239	protein_coding
chr18-47311539-47321346	8.04589e-302	0.438865	0.315	0.079	1.66404e-296	Sema6a	0	protein_coding
chr9-58302238-58318413	1.16981e-301	0.368408	0.456	0.204	2.41938e-296	Loxl1	0	protein_coding
chr5-73775571-73779053	1.69274e-301	0.482947	0.227	0.037	3.50089e-296	Spata18	96086	protein_coding
chr2-46441009-46446517	2.27841e-301	0.401728	0.279	0.057	4.71217e-296	Gm13470	0	lincRNA
chr9-22944903-22946572	2.32448e-301	0.468929	0.208	0.028	4.80744e-296	Bbs9	56622	protein_coding
chr3-90599283-90609406	6.28191e-301	0.442718	0.354	0.098	1.29921e-295	S100a4	0	protein_coding
chr10-111818240-111821074	8.56021e-301	0.484318	0.271	0.052	1.7704e-295	Krr1	151589	protein_coding
chr1-40105994-40111013	1.04181e-300	0.466792	0.241	0.046	2.15466e-295	Il1r2	0	protein_coding
chr2-4444733-4447439	1.84877e-300	0.437458	0.214	0.031	3.82359e-295	Frmd4a	0	protein_coding
chr8-46866822-46871314	4.13583e-300	0.442233	0.3	0.066	8.55365e-295	Irf2	19363	protein_coding
chr8-56343253-56346495	5.51588e-300	0.474991	0.23	0.038	1.14078e-294	Hpgd	22206	protein_coding
chr17-34687854-34696074	1.49951e-298	0.468239	0.262	0.053	3.10126e-293	Tnxb	0	protein_coding
chr13-101276410-101279387	2.89181e-298	0.485504	0.208	0.027	5.98079e-293	4932411K12Rik	118282	lincRNA
chr14-31236598-31241963	7.57908e-298	0.473283	0.264	0.055	1.56749e-292	Phf7	0	protein_coding
chr4-70389414-70392798	1.72514e-297	0.454872	0.235	0.039	3.56789e-292	Cdk5rap2	0	protein_coding
chr2-32119870-32122440	2.40106e-297	0.503797	0.23	0.037	4.96582e-292	Ppapdc3	9049	protein_coding
chr1-45419404-45421499	3.04754e-296	0.477304	0.202	0.026	6.30286e-291	Col5a2	0	protein_coding
chr2-31336400-31344649	4.29126e-296	0.445046	0.304	0.078	8.8751e-291	Hmcn2	0	protein_coding
chr3-51941478-51944657	4.59182e-296	0.448256	0.231	0.037	9.49672e-291	Maml3	0	protein_coding
chr4-97689001-97691252	5.01426e-296	0.482922	0.225	0.035	1.03704e-290	E130114P18Rik	0	protein_coding
chr11-49791351-49801992	2.17874e-295	0.435708	0.309	0.083	4.50602e-290	Gfpt2	0	protein_coding
chr2-13571857-13580442	2.74444e-295	0.422225	0.444	0.156	5.67599e-290	Vim	0	protein_coding
chr11-44615108-44622856	8.107e-295	0.448311	0.338	0.096	1.67667e-289	Ebf1	0	protein_coding
chr18-44470370-44474586	4.65676e-294	0.411203	0.249	0.05	9.63101e-289	Mcc	0	protein_coding
chr2-48519145-48521853	5.5759e-294	0.455119	0.206	0.027	1.1532e-288	Gm13481	61899	lincRNA
chr14-46383977-46391739	7.2737e-294	0.436566	0.35	0.114	1.50433e-288	Bmp4	0	protein_coding
chr5-102612750-102616402	9.04768e-294	0.479948	0.219	0.032	1.87122e-288	Arhgap24	0	protein_coding
chr1-162890769-162893485	1.28895e-293	0.473613	0.205	0.026	2.66579e-288	Fmo2	0	protein_coding
chr4-139173769-139177297	1.79275e-293	0.448464	0.3	0.071	3.70773e-288	Capzb	15601	protein_coding
chr1-192794514-192801001	3.64974e-293	0.390834	0.275	0.069	7.54832e-288	Hhat	23290	protein_coding
chr13-113729362-113731612	4.37588e-293	0.45815	0.213	0.03	9.0501e-288	Arl15	62892	protein_coding
chr3-30546121-30549598	4.39317e-292	0.474805	0.281	0.073	9.08587e-287	Mecom	0	protein_coding
chr8-104021256-104024995	1.57487e-291	0.437226	0.237	0.041	3.25711e-286	Cdh5	76629	protein_coding
chr16-46033547-46035553	1.71227e-291	0.493617	0.203	0.026	3.54127e-286	Cd96	103	protein_coding
chr5-64575485-64582103	3.19781e-291	0.44201	0.265	0.059	6.61364e-286	1700027F09Rik	107538	lincRNA
chr6-37418176-37420558	7.72949e-291	0.46763	0.252	0.049	1.5986e-285	Creb3l2	0	protein_coding
chr2-135559047-135564998	4.89271e-290	0.453658	0.279	0.061	1.0119e-284	Plcb1	83788	protein_coding
chr7-98782428-98785713	1.21121e-289	0.456447	0.223	0.039	2.505e-284	Wnt11	49398	protein_coding
chr19-38608353-38611979	1.65196e-289	0.444553	0.253	0.049	3.41656e-284	Plce1	0	protein_coding
chr6-139963127-139965242	1.73635e-289	0.485084	0.2	0.026	3.59109e-284	Pik3c2g	0	protein_coding
chr6-83012953-83018529	2.10543e-289	0.455304	0.276	0.059	4.3544e-284	M1ap	0	protein_coding
chr6-139907153-139910048	2.11301e-289	0.470307	0.212	0.03	4.37008e-284	Pik3c2g	0	protein_coding
chr16-37785695-37791418	3.55609e-289	0.456516	0.255	0.05	7.35463e-284	Fstl1	0	protein_coding
chr9-116352303-116354452	9.53808e-289	0.468507	0.21	0.029	1.97265e-283	Tgfbr2	176939	protein_coding
chr14-32893001-32898019	1.01799e-288	0.466255	0.276	0.061	2.1054e-283	Vstm4	0	protein_coding
chr9-121888273-121908436	1.45991e-288	0.364934	0.505	0.268	3.01936e-283	Ackr2	0	protein_coding
chr9-58090813-58094521	2.15302e-288	0.456841	0.272	0.066	4.45284e-283	Ccdc33	0	protein_coding
chr3-49484317-49486129	2.3961e-288	0.484314	0.208	0.027	4.95556e-283	RP23-290N20.3	116957	lincRNA
chr15-103298470-103326606	3.15987e-288	0.302715	0.672	0.465	6.53518e-283	Zfp385a	0	protein_coding
chr2-170039546-170043904	3.20561e-288	0.453164	0.221	0.036	6.62977e-283	Tshz2	0	protein_coding
chr9-102977047-102980229	5.65727e-288	0.471659	0.235	0.039	1.17003e-282	Slco2a1	8482	protein_coding
chr12-64901983-64904216	1.07929e-287	0.469964	0.22	0.034	2.23216e-282	Gm527	13694	protein_coding
chr1-162037317-162041782	1.458e-287	0.441881	0.238	0.041	3.0154e-282	Dnm3	0	protein_coding
chr15-59775355-59780251	2.56166e-287	0.453296	0.314	0.09	5.29798e-282	Trib1	118804	protein_coding
chr2-159564962-159567537	2.60882e-287	0.464719	0.252	0.054	5.39552e-282	Gm14223	344235	lincRNA
chr5-100605583-100607827	1.45939e-286	0.473045	0.201	0.025	3.01828e-281	Plac8	33337	protein_coding
chr1-135590562-135599147	1.68753e-286	0.439895	0.276	0.061	3.49012e-281	Nav1	0	protein_coding
chr14-24792287-24795605	4.03344e-286	0.456238	0.24	0.044	8.34187e-281	Gm10398	113808	lincRNA
chr4-9283845-9288136	7.28526e-286	0.473768	0.204	0.027	1.50672e-280	Clvs1	0	protein_coding
chr4-139153339-139155906	1.32445e-285	0.463656	0.236	0.042	2.7392e-280	Minos1	22225	protein_coding
chr11-104622005-104630858	1.32491e-285	0.420158	0.296	0.08	2.74015e-280	Itgb3	0	protein_coding
chr6-100730341-100734768	8.92132e-285	0.444266	0.273	0.059	1.84509e-279	Gxylt2	0	protein_coding
chr14-105978558-105981581	1.29986e-284	0.46564	0.224	0.039	2.68835e-279	Spry2	81738	protein_coding
chr2-110208997-110212262	3.19579e-284	0.475605	0.237	0.041	6.60946e-279	Ccdc34	35636	protein_coding
chr9-118735560-118741912	4.16944e-283	0.416379	0.321	0.102	8.62315e-278	Itga9	0	protein_coding
chr15-82375375-82381352	6.03577e-283	0.430507	0.361	0.11	1.24831e-277	Cyp2d22	0	protein_coding
chr11-31562932-31566061	9.71174e-283	0.459593	0.228	0.04	2.00856e-277	Bod1	99119	protein_coding
chr5-118420735-118430246	1.35142e-281	0.435239	0.367	0.116	2.79497e-276	Gm28563	88428	lincRNA
chr5-134739707-134748877	4.80575e-281	0.432984	0.341	0.102	9.93916e-276	Eln	0	protein_coding
chr17-14770079-14772397	3.80282e-280	0.459681	0.223	0.036	7.86493e-275	Wdr27	56933	protein_coding
chr2-32339379-32345364	5.81752e-280	0.427312	0.3	0.079	1.20317e-274	Dnm1	0	protein_coding
chr7-105474698-105483361	3.46236e-279	0.41785	0.345	0.11	7.16078e-274	Prkcdbp	0	protein_coding
chr9-62689473-62697166	8.22923e-279	0.453615	0.232	0.041	1.70195e-273	Itga11	0	protein_coding
chr16-5128893-5137501	8.71498e-279	0.411186	0.356	0.122	1.80242e-273	Ppl	0	protein_coding
chr6-4455368-4458844	9.93125e-279	0.458772	0.222	0.035	2.05396e-273	Col1a2	45969	protein_coding
chr2-50941975-50946198	1.29829e-278	0.457443	0.25	0.051	2.68509e-273	Rnd3	184239	protein_coding
chr10-8390293-8394411	4.69624e-278	0.435255	0.231	0.04	9.71267e-273	Ust	0	protein_coding
chr8-13611873-13629070	9.92744e-278	0.393092	0.415	0.162	2.05317e-272	Rasa3	0	protein_coding
chr4-105991664-105994918	1.02297e-277	0.464683	0.203	0.029	2.11568e-272	Gm12729	93795	lincRNA
chr10-4025209-4029538	5.40533e-277	0.463331	0.205	0.029	1.11792e-271	Mthfd1l	0	protein_coding
chr12-75365289-75370111	6.42474e-277	0.456534	0.246	0.048	1.32875e-271	Rhoj	0	protein_coding
chr14-20245200-20253777	9.62423e-277	0.418977	0.242	0.051	1.99046e-271	Kcnk16	8978	protein_coding
chr5-74659267-74663348	1.46638e-276	0.42825	0.22	0.038	3.03274e-271	Lnx1	0	protein_coding
chr16-37681343-37692108	1.58493e-276	0.377672	0.425	0.186	3.27792e-271	Ndufb4	26889	protein_coding
chr5-137635358-137663859	4.10256e-276	0.359072	0.51	0.245	8.48483e-271	Gm20605	0	protein_coding
chr15-102141296-102154611	1.23999e-275	0.405756	0.386	0.143	2.56453e-270	Soat2	0	protein_coding
chr4-142755441-142757303	1.28534e-275	0.470921	0.208	0.03	2.65831e-270	Prdm2	350087	protein_coding
chr15-67898922-67902063	2.23081e-275	0.459036	0.243	0.049	4.61372e-270	Zfat	181702	protein_coding
chr9-65253513-65263502	8.48386e-275	0.396194	0.29	0.084	1.75462e-269	Cilp	1677	protein_coding
chr9-116846389-116849139	1.55598e-274	0.448337	0.211	0.033	3.21804e-269	Rbms3	0	protein_coding
chr2-73452269-73464804	2.03137e-274	0.413943	0.417	0.158	4.20124e-269	Wipf1	0	protein_coding
chr9-62557080-62561613	5.29499e-274	0.447238	0.212	0.036	1.0951e-268	Coro2b	20035	protein_coding
chr4-149811721-149827088	6.0516e-274	0.350012	0.427	0.179	1.25158e-268	n-R5s193	0	rRNA
chr13-15461948-15465379	1.96271e-273	0.423839	0.26	0.059	4.05923e-268	Gli3	0	protein_coding
chr5-53409658-53414033	2.09655e-273	0.466868	0.216	0.036	4.33604e-268	Gm26486	4539	rRNA
chr7-38200019-38233218	1.18737e-272	0.255613	0.748	0.588	2.45569e-267	Plekhf1	0	protein_coding
chr11-110090253-110100420	1.57432e-272	0.449918	0.265	0.057	3.25597e-267	Abca8a	0	protein_coding
chr2-62396683-62401865	2.16244e-272	0.421011	0.22	0.041	4.47231e-267	Dpp4	0	protein_coding
chr1-151235390-151239761	5.02486e-272	0.418172	0.269	0.059	1.03923e-266	C730036E19Rik	93044	lincRNA
chr12-75307285-75313196	1.21239e-271	0.412345	0.347	0.113	2.50744e-266	Rhoj	0	protein_coding
chr13-56597686-56602141	1.28349e-271	0.451162	0.241	0.047	2.65448e-266	Tgfbi	7461	protein_coding
chr3-41283800-41285954	1.37125e-271	0.454137	0.203	0.03	2.83598e-266	Pgrmc2	200753	protein_coding
chr5-134871919-134875647	1.67127e-271	0.435773	0.231	0.045	3.45648e-266	Wbscr28	25946	protein_coding
chr3-122087124-122090679	3.22975e-271	0.425736	0.253	0.051	6.67971e-266	Abca4	0	protein_coding
chr3-79934264-79938212	7.0781e-271	0.445398	0.231	0.041	1.46388e-265	Fam198b	0	protein_coding
chr10-79786982-79809843	9.18291e-271	0.375646	0.489	0.229	1.89919e-265	Prss57	0	protein_coding
chr5-74631950-74635140	2.01066e-270	0.441619	0.21	0.036	4.1584e-265	Lnx1	0	protein_coding
chr7-141046404-141051748	2.14737e-270	0.406788	0.368	0.127	4.44114e-265	B4galnt4	9525	protein_coding
chr1-153044591-153051835	2.39243e-270	0.432656	0.299	0.086	4.94797e-265	Nmnat2	0	protein_coding
chr15-31184421-31189190	4.19225e-270	0.421999	0.211	0.034	8.67034e-265	Dap	35123	protein_coding
chr18-86762296-86765141	4.36872e-270	0.456408	0.202	0.033	9.0353e-265	Cbln2	44012	protein_coding
chr19-12572173-12576144	4.6084e-270	0.4454	0.297	0.07	9.531e-265	Fam111a	0	protein_coding
chr4-47136068-47141065	9.09051e-270	0.442602	0.26	0.056	1.88008e-264	Galnt12	12997	protein_coding
chr5-73816106-73818851	2.84038e-269	0.438684	0.201	0.033	5.87441e-264	Spata18	136621	protein_coding
chr1-61139125-61143671	2.85924e-269	0.437863	0.214	0.036	5.91342e-264	Gm28083	121619	lincRNA
chr12-70057467-70066694	3.12668e-269	0.390076	0.393	0.165	6.46654e-264	Nin	0	protein_coding
chr2-31289893-31307264	6.44905e-269	0.360266	0.448	0.211	1.33378e-263	Ncs1	0	protein_coding
chr1-193241398-193244242	9.99096e-269	0.457241	0.238	0.045	2.06631e-263	Hsd11b1	0	protein_coding
chr3-101279201-101282917	3.20488e-268	0.429849	0.219	0.039	6.62827e-263	Cd2	0	protein_coding
chr2-27846511-27849584	3.43006e-268	0.458065	0.204	0.032	7.09398e-263	2810430I11Rik	33340	processed_transcript
chr10-70960939-70970548	4.64137e-268	0.42097	0.318	0.101	9.59919e-263	Bicc1	0	protein_coding
chr18-13495854-13500406	1.04057e-267	0.460256	0.204	0.03	2.15209e-262	Zfp521	186606	protein_coding
chr11-30158033-30165248	6.01342e-267	0.432102	0.269	0.064	1.24368e-261	Sptbn1	0	protein_coding
chr7-89481274-89485375	6.87025e-266	0.454359	0.222	0.043	1.42089e-260	Prss23	22409	protein_coding
chr3-121718528-121727749	1.34257e-265	0.417031	0.292	0.086	2.77668e-260	F3	0	protein_coding
chr12-85191810-85198496	5.49909e-265	0.398259	0.349	0.124	1.13731e-259	Pgf	14513	protein_coding
chr10-56879531-56881448	4.1859e-264	0.459414	0.211	0.032	8.65718e-259	Gm9956	131276	protein_coding
chr5-98027013-98034854	9.49666e-264	0.421412	0.334	0.102	1.96408e-258	Antxr2	0	protein_coding
chr13-30846001-30849516	1.19505e-263	0.456826	0.212	0.037	2.47159e-258	Exoc2	0	protein_coding
chr2-125575194-125580206	1.48444e-262	0.449106	0.208	0.035	3.07009e-257	Cep152	0	protein_coding
chr15-85607617-85616181	1.57184e-262	0.39298	0.441	0.189	3.25084e-257	AU022754	13908	lincRNA
chr13-102592959-102596261	5.76444e-262	0.451056	0.239	0.052	1.19219e-256	Cd180	97296	protein_coding
chr9-42216677-42221487	1.26741e-261	0.421567	0.274	0.068	2.62124e-256	Sc5d	32689	protein_coding
chr5-143578800-143587097	1.75848e-261	0.428033	0.291	0.08	3.63686e-256	Fam220a	14268	protein_coding
chr15-78776651-78799685	4.45431e-261	0.370029	0.479	0.216	9.21231e-256	Card10	0	protein_coding
chr3-107260450-107263602	8.19335e-261	0.424535	0.229	0.042	1.69453e-255	Lamtor5	15255	protein_coding
chr2-103925524-103928893	2.09103e-260	0.458224	0.25	0.049	4.32463e-255	Gm13881	6563	lincRNA
chr17-26522482-26538805	2.28801e-260	0.366487	0.516	0.256	4.73202e-255	Gm8225	3954	protein_coding
chr7-81137061-81142175	3.07499e-260	0.448307	0.256	0.06	6.35963e-255	Slc28a1	0	protein_coding
chr7-99359513-99362442	5.35357e-260	0.444061	0.256	0.051	1.10721e-254	Serpinh1	6282	protein_coding
chr9-43126204-43128423	9.53465e-260	0.452331	0.2	0.03	1.97194e-254	Pou2f3	0	protein_coding
chr16-57927211-57929746	1.35339e-259	0.441931	0.243	0.051	2.79905e-254	Col8a1	172473	protein_coding
chr1-194938013-194944165	2.32018e-259	0.434731	0.219	0.041	4.79856e-254	Cd34	0	protein_coding
chr7-98353583-98362667	1.22757e-258	0.3961	0.328	0.107	2.53884e-253	Tsku	0	protein_coding
chr11-49753095-49756744	3.49356e-258	0.447748	0.205	0.035	7.22531e-253	Gfpt2	37433	protein_coding
chr9-71315378-71322441	7.13222e-258	0.399737	0.283	0.087	1.47507e-252	Aldh1a2	19134	protein_coding
chr10-71047524-71053772	7.91254e-258	0.428596	0.269	0.073	1.63646e-252	Bicc1	0	protein_coding
chr4-70218980-70228790	1.57969e-257	0.406601	0.295	0.081	3.26708e-252	Cdk5rap2	0	protein_coding
chr11-117475165-117484599	5.94903e-257	0.415013	0.304	0.098	1.23037e-251	Gm11733	0	protein_coding
chr5-73761282-73763850	1.27729e-256	0.441049	0.207	0.038	2.64166e-251	Spata18	81797	protein_coding
chr1-151683898-151696308	1.80462e-256	0.367225	0.436	0.197	3.73228e-251	Fam129a	0	protein_coding
chr6-135331937-135335159	1.90542e-256	0.429978	0.231	0.044	3.94076e-251	Pbp2	21589	protein_coding
chr13-15740703-15743387	2.76905e-256	0.441971	0.221	0.04	5.72689e-251	Gli3	10676	protein_coding
chr15-55305642-55313161	3.07932e-256	0.409714	0.261	0.072	6.36859e-251	Col14a1	0	protein_coding
chr10-8756052-8763734	3.25297e-256	0.419523	0.354	0.115	6.72772e-251	Sash1	0	protein_coding
chr14-65757917-65767679	5.81625e-256	0.440117	0.217	0.041	1.20291e-250	Scara5	0	protein_coding
chr13-98651046-98656961	7.07018e-256	0.3707	0.208	0.037	1.46224e-250	Tmem174	13635	protein_coding
chr11-75043972-75055133	6.03942e-255	0.393791	0.404	0.163	1.24906e-249	Smg6	0	protein_coding
chr10-25425942-25435532	7.95566e-254	0.419743	0.28	0.077	1.64537e-248	Epb4.1l2	0	protein_coding
chr15-11114474-11119214	1.57567e-253	0.418128	0.224	0.042	3.25876e-248	Adamts12	0	protein_coding
chr3-87113141-87119899	7.32176e-253	0.433146	0.231	0.045	1.51427e-247	Kirrel	0	protein_coding
chr5-106988584-106997380	1.93128e-252	0.374602	0.352	0.141	3.99424e-247	Cdc7	4151	protein_coding
chr4-62726145-62734298	5.84906e-252	0.402615	0.327	0.117	1.20969e-246	Gm11211	0	lincRNA
chr5-102664148-102669057	1.94807e-251	0.441224	0.23	0.045	4.02896e-246	Arhgap24	0	protein_coding
chr9-32645486-32648316	2.89603e-251	0.454544	0.203	0.031	5.98951e-246	Ets1	0	protein_coding
chr2-21141000-21143965	8.93779e-251	0.412331	0.21	0.041	1.8485e-245	Gm13376	20340	lincRNA
chr10-122910835-122914165	1.29838e-250	0.425602	0.24	0.052	2.68528e-245	Ppm1h	0	protein_coding
chr1-167660134-167661979	1.49093e-250	0.421818	0.205	0.035	3.08351e-245	Rxrg	20510	protein_coding
chr11-109894003-109897525	1.61157e-250	0.420738	0.244	0.059	3.33302e-245	Abca8b	34664	protein_coding
chr6-30616471-30621551	1.97792e-250	0.437475	0.235	0.051	4.09069e-245	Cpa5	0	protein_coding
chr16-89894173-89898622	3.70829e-250	0.426074	0.226	0.051	7.66941e-245	Tiam1	0	protein_coding
chr19-53276834-53280616	4.19719e-250	0.443826	0.206	0.039	8.68055e-245	Add3	29434	protein_coding
chr9-43478117-43484393	5.87844e-250	0.404936	0.345	0.138	1.21577e-244	Gm28215	7799	lincRNA
chr7-98495712-98506060	6.07461e-250	0.383825	0.345	0.128	1.25634e-244	Lrrc32	0	protein_coding
chr7-117483986-117497945	6.68789e-250	0.370278	0.355	0.135	1.38318e-244	Xylt1	0	protein_coding
chr12-75282465-75287575	8.39402e-250	0.434765	0.256	0.062	1.73603e-244	Rhoj	20746	protein_coding
chr5-118056393-118092195	1.25872e-249	0.323838	0.521	0.295	2.60325e-244	Tesc	0	protein_coding
chr7-126619435-126626814	1.41349e-249	0.412539	0.292	0.082	2.92335e-244	Nupr1	0	protein_coding
chr18-5805252-5811134	2.90152e-249	0.435453	0.267	0.063	6.00086e-244	Zeb1	29784	protein_coding
chr1-185967222-185970500	8.83075e-249	0.450563	0.213	0.037	1.82636e-243	Lyplal1	117230	protein_coding
chr1-173739236-173743814	1.87606e-248	0.437037	0.242	0.047	3.88003e-243	AI607873	0	protein_coding
chr5-74384729-74389247	3.89677e-248	0.421691	0.227	0.051	8.05923e-243	Scfd2	0	protein_coding
chr9-43270152-43274733	5.45103e-248	0.430542	0.209	0.038	1.12737e-242	D630033O11Rik	0	protein_coding
chr12-37105872-37111512	5.74253e-248	0.439505	0.261	0.062	1.18766e-242	Meox2	0	protein_coding
chr13-99097542-99102760	1.10601e-247	0.397617	0.288	0.082	2.28742e-242	Gm807	0	lincRNA
chr2-7078275-7084910	6.73981e-247	0.402134	0.276	0.082	1.39391e-241	Celf2	0	protein_coding
chr2-73517892-73531907	6.781e-247	0.394668	0.391	0.143	1.40243e-241	Wipf1	0	protein_coding
chr15-6997670-7004557	1.07609e-246	0.408342	0.312	0.115	2.22555e-241	Osmr	122700	protein_coding
chr2-144157625-144166807	1.31007e-246	0.383035	0.376	0.156	2.70946e-241	Gm5535	6342	lincRNA
chr14-32826723-32829398	6.29905e-246	0.418088	0.206	0.04	1.30276e-240	Fam170b	4563	protein_coding
chr11-101878370-101887485	8.52366e-246	0.400873	0.264	0.07	1.76285e-240	Meox1	0	protein_coding
chr10-19562261-19564841	1.61362e-245	0.445835	0.225	0.043	3.33726e-240	Ifngr1	27107	protein_coding
chr13-113949282-113950755	1.61745e-245	0.438768	0.207	0.041	3.34517e-240	Arl15	0	protein_coding
chr17-75025169-75029036	1.71111e-245	0.442727	0.239	0.049	3.53889e-240	Ltbp1	0	protein_coding
chr17-14248743-14255382	2.81665e-245	0.415521	0.231	0.057	5.82535e-240	Smoc2	24123	protein_coding
chr11-67566594-67582629	2.84789e-245	0.415772	0.323	0.102	5.88996e-240	Gas7	0	protein_coding
chr12-30019948-30026467	3.59493e-245	0.410926	0.231	0.052	7.43497e-240	Pxdn	2289	protein_coding
chr3-93567658-93569701	4.28694e-245	0.427704	0.241	0.052	8.86616e-240	S100a10	3014	protein_coding
chr17-83977181-83994992	1.70395e-244	0.341057	0.488	0.249	3.52408e-239	Gm23905	29484	rRNA
chr15-97723942-97732316	3.27165e-244	0.405975	0.279	0.082	6.76636e-239	Endou	0	protein_coding
chr3-79882859-79889435	6.03516e-244	0.410722	0.276	0.085	1.24818e-238	Fam198b	0	protein_coding
chr10-126954890-126965819	4.29573e-243	0.371802	0.37	0.159	8.88434e-238	Ctdsp2	12897	protein_coding
chr8-36707136-36711477	2.01363e-241	0.422187	0.201	0.037	4.16454e-236	Dlc1	0	protein_coding
chr11-101854605-101859478	3.00056e-241	0.416148	0.227	0.055	6.20569e-236	Meox1	18031	protein_coding
chr8-106397897-106401648	1.11641e-240	0.423912	0.205	0.037	2.30895e-235	Gm26786	0	lincRNA
chr11-67521967-67527950	1.1432e-240	0.401867	0.253	0.059	2.36434e-235	Gas7	0	protein_coding
chr3-93552119-93560691	1.48774e-240	0.405792	0.345	0.106	3.07692e-235	S100a10	0	protein_coding
chr6-87730149-87734388	4.31059e-240	0.413726	0.22	0.048	8.91507e-235	Efcc1	0	protein_coding
chr4-43724588-43738493	6.24493e-240	0.353179	0.452	0.222	1.29156e-234	Hrct1	0	protein_coding
chr16-29810855-29819481	8.81545e-240	0.379257	0.399	0.176	1.82319e-234	Gm26834	0	lincRNA
chr5-75177796-75190493	2.62962e-239	0.403571	0.211	0.042	5.43853e-234	Pdgfra	0	protein_coding
chr2-32297394-32331244	2.66955e-239	0.313128	0.564	0.327	5.52112e-234	Dnm1	0	protein_coding
chr14-51983137-51991215	5.89277e-239	0.368642	0.345	0.132	1.21873e-233	Arhgef40	0	protein_coding
chr12-86774555-86777796	8.13378e-239	0.411861	0.242	0.06	1.68221e-233	Lrrc74a	10759	protein_coding
chr2-125445142-125451122	1.50317e-238	0.427716	0.239	0.051	3.10883e-233	Fbn1	0	protein_coding
chr5-107175305-107187390	2.06755e-238	0.35529	0.335	0.119	4.27606e-233	Tgfbr3	0	protein_coding
chr5-73852551-73856284	4.41907e-238	0.392603	0.21	0.045	9.13942e-233	Usp46	142178	protein_coding
chr12-70583941-70601556	7.25483e-238	0.292489	0.597	0.42	1.50043e-232	Tmx1	115900	protein_coding
chr16-33680033-33688597	3.22698e-237	0.396916	0.339	0.12	6.67398e-232	Heg1	0	protein_coding
chr3-107253306-107259655	3.32123e-237	0.407662	0.217	0.046	6.86891e-232	Prok1	13598	protein_coding
chr10-61270499-61279105	5.90533e-237	0.366017	0.39	0.173	1.22133e-231	Adamts14	0	protein_coding
chr2-84915164-84920231	7.37917e-237	0.447514	0.234	0.047	1.52614e-231	Slc43a3	16347	protein_coding
chr14-67356789-67360374	1.58936e-236	0.435559	0.213	0.038	3.28708e-231	4930438E09Rik	0	processed_transcript
chr14-22846390-22850018	8.04566e-236	0.435126	0.203	0.037	1.66399e-230	1700112E06Rik	0	protein_coding
chr17-73946756-73952727	9.80841e-236	0.384778	0.341	0.106	2.02855e-230	Xdh	0	protein_coding
chr3-109307118-109310931	1.16445e-235	0.392759	0.213	0.041	2.40829e-230	Vav3	29721	protein_coding
chr17-12789594-12796992	3.40642e-234	0.359028	0.343	0.133	7.0451e-229	Igf2r	19929	protein_coding
chr7-75637682-75651145	3.94809e-234	0.348968	0.453	0.22	8.16536e-229	Akap13	0	protein_coding
chr1-120243578-120268422	7.60722e-234	0.289332	0.608	0.413	1.57331e-228	Steap3	0	protein_coding
chr9-20970087-20980184	5.79398e-233	0.379446	0.327	0.11	1.1983e-227	S1pr2	0	protein_coding
chr5-143620890-143643531	2.43187e-232	0.327171	0.489	0.27	5.02955e-227	Cyth3	0	protein_coding
chr7-97244781-97249093	2.82578e-232	0.417104	0.202	0.036	5.84423e-227	Gab2	0	protein_coding
chr1-183116465-183121919	3.53721e-232	0.429829	0.201	0.036	7.31558e-227	Disp1	0	protein_coding
chr12-8385609-8390429	4.11481e-232	0.417038	0.239	0.058	8.51017e-227	Hs1bp3	41784	protein_coding
chr12-70553652-70557935	4.33037e-232	0.409526	0.2	0.04	8.95599e-227	Tmx1	85611	protein_coding
chr3-90581645-90590546	4.78288e-232	0.38155	0.334	0.109	9.89186e-227	S100a2	0	protein_coding
chr1-90646959-90660163	6.64806e-232	0.357417	0.402	0.195	1.37494e-226	Gm9991	14997	lincRNA
chr11-4290949-4303764	3.80509e-231	0.345406	0.358	0.148	7.86961e-226	Gm11958	4009	lincRNA
chr10-4353561-4358466	4.70942e-231	0.416139	0.202	0.038	9.73993e-226	Akap12	0	protein_coding
chr3-148640216-148642822	8.62917e-231	0.421885	0.202	0.035	1.78467e-225	Lphn2	172763	protein_coding
chr1-40091165-40096234	1.44591e-230	0.408674	0.237	0.062	2.99041e-225	Il1r2	0	protein_coding
chr6-50936612-50943534	1.91315e-230	0.418288	0.255	0.066	3.95675e-225	G930045G22Rik	58532	protein_coding
chr2-110486273-110489042	2.10753e-230	0.412779	0.212	0.045	4.35874e-225	Slc5a12	108255	protein_coding
chr19-53105299-53109706	2.39818e-230	0.401536	0.232	0.06	4.95988e-225	1700054A03Rik	20906	lincRNA
chr11-61614443-61622002	1.72207e-229	0.398617	0.294	0.088	3.56156e-224	Grap	31262	protein_coding
chr11-53518471-53532703	1.25818e-228	0.360879	0.402	0.165	2.60213e-223	Sept8	0	protein_coding
chr16-15983019-15986969	3.91366e-228	0.401439	0.241	0.063	8.09416e-223	Spidr	0	protein_coding
chr11-94912063-94918245	4.76333e-228	0.363411	0.261	0.081	9.85142e-223	Col1a1	17978	protein_coding
chr5-111798458-111817238	5.31538e-228	0.259214	0.633	0.462	1.09932e-222	E130006D01Rik	36732	lincRNA
chr2-7259384-7261020	1.15776e-227	0.416233	0.205	0.04	2.39446e-222	Celf2	0	protein_coding
chr15-74992410-74999764	1.23882e-227	0.411614	0.234	0.056	2.56211e-222	Ly6a	0	protein_coding
chr12-75386376-75391854	1.38416e-227	0.414732	0.234	0.058	2.86269e-222	Rhoj	0	protein_coding
chr10-82687751-82691975	3.07547e-227	0.390015	0.238	0.066	6.36062e-222	Glt8d2	0	protein_coding
chr9-21765754-21770754	3.60998e-227	0.408215	0.247	0.063	7.46608e-222	Kank2	0	protein_coding
chr14-47956999-47960699	3.71946e-227	0.41259	0.226	0.059	7.69251e-222	Peli2	160169	protein_coding
chr9-123155621-123163684	7.9167e-227	0.394221	0.241	0.065	1.63732e-221	Clec3b	0	protein_coding
chr14-55822105-55827658	1.08243e-226	0.378245	0.33	0.127	2.23866e-221	Nfatc4	0	protein_coding
chr5-53426966-53433325	1.27835e-226	0.401959	0.238	0.059	2.64385e-221	Gm26486	8283	rRNA
chr11-101244059-101249567	2.84106e-226	0.409199	0.271	0.076	5.87582e-221	Ramp2	0	protein_coding
chr9-43800466-43803985	5.48516e-226	0.386555	0.232	0.064	1.13443e-220	Pvrl1	0	protein_coding
chr16-25085612-25089218	1.47785e-225	0.422684	0.226	0.05	3.05646e-220	A230028O05Rik	16553	lincRNA
chr17-67864452-67868782	1.98321e-225	0.393937	0.228	0.056	4.10163e-220	Arhgap28	0	protein_coding
chr3-49754122-49758034	5.05263e-225	0.395985	0.224	0.053	1.04497e-219	Pcdh18	0	protein_coding
chr9-20789908-20797769	7.0502e-224	0.41067	0.252	0.07	1.45811e-218	Col5a3	0	protein_coding
chr7-81087826-81129966	1.85876e-223	0.262244	0.678	0.49	3.84424e-218	Slc28a1	0	protein_coding
chr15-6080519-6082123	2.50846e-223	0.414879	0.212	0.04	5.18794e-218	Dab2	217664	protein_coding
chr5-7958910-7962521	5.55901e-223	0.402621	0.205	0.044	1.1497e-217	Steap4	0	protein_coding
chr10-75631643-75653152	1.88239e-222	0.329254	0.459	0.247	3.89311e-217	Susd2	0	protein_coding
chr18-78211707-78216936	4.66123e-222	0.394365	0.25	0.07	9.64027e-217	Slc14a2	2612	protein_coding
chr12-69494591-69503904	7.63726e-222	0.345338	0.411	0.19	1.57952e-216	Vcpkmt	73723	protein_coding
chr3-93596551-93598830	8.01295e-222	0.427535	0.215	0.041	1.65722e-216	S100a10	31907	protein_coding
chr16-37775822-37781687	2.42649e-221	0.406464	0.23	0.057	5.01841e-216	Fstl1	0	protein_coding
chr12-17722720-17730165	4.6166e-221	0.394445	0.293	0.093	9.54795e-216	Hpcal1	0	protein_coding
chr11-116098160-116112360	3.87174e-220	0.339752	0.483	0.241	8.00746e-215	Trim47	0	protein_coding
chr1-12760626-12766970	3.87963e-220	0.395901	0.287	0.093	8.02376e-215	Sulf1	0	protein_coding
chr5-111387524-111406123	3.88907e-220	0.333644	0.415	0.211	8.0433e-215	Pitpnb	0	protein_coding
chr8-36608294-36619544	4.015e-220	0.344387	0.408	0.191	8.30374e-215	Dlc1	0	protein_coding
chr17-71299466-71313200	4.80582e-220	0.366972	0.34	0.136	9.93929e-215	Emilin2	0	protein_coding
chr8-70459821-70473573	1.50595e-219	0.320316	0.442	0.231	3.11458e-214	Klhl26	0	protein_coding
chr19-42656888-42662346	1.86867e-219	0.364932	0.225	0.055	3.86475e-214	Loxl4	44074	protein_coding
chr11-119313733-119318857	3.40147e-219	0.360846	0.216	0.054	7.03484e-214	Card14	0	protein_coding
chr4-56642935-56645724	1.29652e-218	0.379852	0.208	0.043	2.68143e-213	Actl7b	94280	protein_coding
chr3-127013915-127021378	1.92583e-218	0.383943	0.277	0.092	3.98297e-213	Ank2	0	protein_coding
chr17-47291953-47298746	1.95114e-218	0.38104	0.222	0.048	4.03532e-213	Trerf1	0	processed_transcript
chr1-162640768-162645518	2.29826e-217	0.414627	0.223	0.053	4.75321e-212	Myoc	0	protein_coding
chr7-65899547-65904151	2.94167e-217	0.401535	0.246	0.075	6.0839e-212	Pcsk6	0	protein_coding
chr13-101091592-101094219	8.19829e-217	0.39844	0.238	0.067	1.69555e-211	Gm29502	113676	lincRNA
chr9-60739910-60746045	1.37772e-216	0.3581	0.318	0.12	2.84938e-211	1700036A12Rik	0	lincRNA
chr3-105889022-105901344	2.59209e-216	0.350512	0.451	0.2	5.36091e-211	Adora3	0	protein_coding
chr10-71027425-71032978	3.62189e-216	0.400444	0.256	0.074	7.49073e-211	Bicc1	0	protein_coding
chr1-45330404-45342533	1.65395e-215	0.413219	0.21	0.047	3.42066e-210	Col3a1	0	protein_coding
chr2-16354717-16364289	1.59944e-214	0.360618	0.321	0.12	3.30792e-209	Plxdc2	0	protein_coding
chr13-6189142-6194893	1.76157e-214	0.364153	0.261	0.076	3.64324e-209	Gm28465	200822	protein_coding
chr10-56376228-56380135	3.21545e-214	0.398235	0.202	0.042	6.65013e-209	Gja1	0	protein_coding
chr3-65903507-65906757	1.42279e-213	0.394747	0.21	0.045	2.94258e-208	Ccnl1	39393	protein_coding
chr17-46079703-46085347	3.35733e-213	0.399593	0.204	0.049	6.94357e-208	Mrps18a	25638	protein_coding
chr13-20289519-20293523	6.40952e-213	0.384453	0.278	0.098	1.3256e-207	Elmo1	0	protein_coding
chr7-27283988-27288172	1.49804e-212	0.377153	0.229	0.061	3.09822e-207	Numbl	1843	protein_coding
chr17-78601026-78604997	4.2713e-212	0.408766	0.207	0.047	8.83382e-207	Vit	0	protein_coding
chr15-97836215-97842289	4.83223e-212	0.389295	0.293	0.111	9.99393e-207	Hdac7	0	protein_coding
chr14-70019701-70024811	5.10996e-212	0.392281	0.223	0.058	1.05683e-206	Pebp4	0	protein_coding
chr10-76632203-76637452	6.44632e-212	0.382311	0.218	0.053	1.33321e-206	Col6a2	8572	protein_coding
chr17-7662599-7668212	8.54594e-212	0.367873	0.208	0.045	1.76745e-206	Fndc1	70356	protein_coding
chr5-134674602-134681338	9.14639e-212	0.401373	0.274	0.077	1.89164e-206	Limk1	0	protein_coding
chr2-144235756-144241389	1.28633e-211	0.390663	0.234	0.062	2.66036e-206	Snx5	8733	protein_coding
chr1-90832951-90846222	2.85235e-211	0.311737	0.444	0.255	5.89918e-206	Col6a3	0	protein_coding
chr17-14276781-14283028	3.36429e-210	0.367208	0.252	0.089	6.95795e-205	Smoc2	0	protein_coding
chr17-83888967-83900186	4.85556e-210	0.363516	0.292	0.107	1.00422e-204	C430042M11Rik	34573	lincRNA
chr7-109587292-109592665	5.77577e-210	0.389017	0.206	0.048	1.19453e-204	St5	0	protein_coding
chr6-137556780-137562164	1.33972e-209	0.384028	0.27	0.073	2.77077e-204	Eps8	0	protein_coding
chr4-47149225-47153501	1.50495e-209	0.38391	0.211	0.046	3.11251e-204	Galnt12	26154	protein_coding
chr7-75397018-75402139	4.09635e-209	0.370505	0.298	0.109	8.472e-204	Akap13	53394	protein_coding
chr6-55165427-55180711	7.18993e-209	0.344398	0.342	0.158	1.48701e-203	Inmt	0	protein_coding
chr5-149432202-149442777	8.69156e-209	0.377029	0.227	0.06	1.79757e-203	Tex26	0	protein_coding
chr4-55729491-55736922	1.14965e-208	0.343255	0.231	0.056	2.37768e-203	Gm12506	92589	lincRNA
chr3-156559297-156563547	2.77579e-208	0.400501	0.217	0.049	5.74083e-203	Negr1	0	protein_coding
chr5-19225279-19228677	3.1974e-208	0.370428	0.21	0.056	6.6128e-203	Magi2	0	protein_coding
chr16-24280918-24284587	4.19885e-208	0.393659	0.249	0.075	8.68398e-203	1110054M08Rik	107024	lincRNA
chr7-58676138-58678022	1.14777e-207	0.392629	0.204	0.044	2.3738e-202	Atp10a	0	protein_coding
chr19-12482861-12494519	3.17821e-207	0.353255	0.339	0.132	6.57312e-202	Dtx4	0	protein_coding
chr11-16864568-16878816	4.31729e-207	0.376313	0.29	0.106	8.92893e-202	Egfr	0	protein_coding
chr15-85595070-85607005	8.69779e-207	0.341093	0.39	0.181	1.79886e-201	AU022754	1361	lincRNA
chr12-24678561-24683471	2.56174e-206	0.384787	0.236	0.061	5.29813e-201	Cys1	0	protein_coding
chr4-108017758-108034526	4.96589e-206	0.343247	0.371	0.185	1.02703e-200	Podn	0	protein_coding
chr8-126781754-126794454	5.07318e-206	0.37711	0.314	0.121	1.04923e-200	Tomm20	136209	protein_coding
chr4-58545376-58554872	8.32438e-206	0.356871	0.309	0.116	1.72163e-200	Lpar1	0	protein_coding
chr5-77405200-77409014	1.88991e-205	0.374723	0.248	0.077	3.90867e-200	Igfbp7	0	protein_coding
chr12-40013245-40019375	1.9959e-205	0.370771	0.272	0.09	4.12788e-200	Arl4a	0	protein_coding
chr8-25024290-25031116	2.33474e-205	0.369049	0.268	0.092	4.82865e-200	Htra4	0	protein_coding
chr15-44676036-44679802	2.3654e-205	0.397677	0.222	0.056	4.89207e-200	Sybu	0	protein_coding
chr11-75155633-75182766	2.72892e-205	0.274558	0.6	0.409	5.64389e-200	Dph1	0	protein_coding
chr2-10280822-10285493	4.64536e-205	0.380054	0.2	0.047	9.60745e-200	Itih5	24292	protein_coding
chr7-113960639-113962857	2.02192e-204	0.425321	0.206	0.042	4.1817e-199	Spon1	0	protein_coding
chr7-97337803-97358251	6.80963e-204	0.346472	0.364	0.151	1.40835e-198	Kctd21	0	protein_coding
chr4-143277141-143280793	9.19964e-204	0.374	0.222	0.057	1.90265e-198	Pdpn	0	protein_coding
chr3-37933474-37939317	1.41031e-203	0.391796	0.228	0.057	2.91677e-198	Gm5148	208983	protein_coding
chr12-45011091-45014343	1.68414e-203	0.405725	0.222	0.052	3.4831e-198	Stxbp6	0	protein_coding
chr7-27115910-27120118	2.55328e-203	0.370098	0.211	0.052	5.28065e-198	Cyp2f2	0	protein_coding
chr3-90610754-90618915	3.12419e-203	0.363974	0.332	0.122	6.46139e-198	S100a5	0	protein_coding
chr2-173349353-173355087	3.78171e-203	0.383658	0.279	0.083	7.82125e-198	Gm14642	39478	lincRNA
chr5-67531979-67534560	6.97278e-203	0.380544	0.216	0.059	1.4421e-197	Shisa3	73322	protein_coding
chr14-27168271-27180516	1.14548e-202	0.345384	0.3	0.104	2.36905e-197	Arhgef3	57522	protein_coding
chr10-118100480-118104441	1.5104e-202	0.398491	0.27	0.07	3.12377e-197	Mdm1	37345	protein_coding
chr18-61037359-61062310	6.71873e-202	0.332166	0.419	0.201	1.38955e-196	Pdgfrb	0	protein_coding
chr1-38257349-38264435	1.61188e-201	0.378362	0.258	0.087	3.33366e-196	Aff3	0	protein_coding
chr1-119047331-119055231	2.38048e-201	0.354217	0.311	0.127	4.92326e-196	Gli2	0	protein_coding
chr18-35916425-35923298	5.43912e-201	0.373465	0.324	0.121	1.12491e-195	Psd2	41531	protein_coding
chr7-16778753-16787033	6.91742e-201	0.359157	0.344	0.141	1.43065e-195	Slc1a5	0	protein_coding
chr4-138462061-138467931	1.34987e-200	0.379995	0.247	0.074	2.79176e-195	Camk2n1	1937	protein_coding
chr1-119031077-119036372	6.54895e-200	0.381783	0.217	0.052	1.35444e-194	Gli2	0	protein_coding
chr6-72652297-72661637	7.04141e-200	0.356201	0.296	0.114	1.45629e-194	Tcf7l1	0	protein_coding
chr17-83858107-83876688	1.04525e-199	0.277403	0.53	0.35	2.16177e-194	C430042M11Rik	3713	lincRNA
chr9-23219526-23225893	5.57175e-199	0.353056	0.24	0.077	1.15234e-193	Bmper	0	protein_coding
chr1-133958398-133963064	6.32177e-199	0.360987	0.234	0.064	1.30746e-193	Gm1627	0	lincRNA
chr2-157062474-157080776	1.26196e-198	0.328427	0.455	0.22	2.60997e-193	Soga1	0	protein_coding
chr15-77033690-77041173	4.23066e-198	0.310814	0.4	0.21	8.74976e-193	Mb	0	protein_coding
chr12-75303007-75305563	5.3169e-198	0.387456	0.208	0.051	1.09963e-192	Rhoj	2758	protein_coding
chr8-25267335-25278886	1.15812e-197	0.307013	0.405	0.212	2.39521e-192	Tacc1	65885	protein_coding
chr17-47138218-47143237	1.70837e-197	0.380742	0.268	0.079	3.53323e-192	Trerf1	0	processed_transcript
chr12-86053487-86059945	2.04849e-197	0.381508	0.214	0.056	4.23665e-192	Tgfb3	0	protein_coding
chr12-70531542-70535817	2.21094e-197	0.373197	0.206	0.055	4.57263e-192	Tmx1	63501	protein_coding
chr18-13891980-13903168	4.98586e-197	0.351437	0.304	0.129	1.03117e-191	Zfp521	0	protein_coding
chr18-56753430-56764299	9.13742e-197	0.324345	0.405	0.209	1.88978e-191	March3	0	protein_coding
chr4-134621081-134643019	1.93326e-196	0.327961	0.406	0.182	3.99834e-191	Man1c1	0	protein_coding
chr4-149840203-149860150	2.30114e-196	0.271172	0.489	0.304	4.75917e-191	n-R5s193	22362	rRNA
chr1-133975997-133981831	1.14179e-195	0.346314	0.226	0.06	2.36144e-190	Gm1627	4058	lincRNA
chr17-63660061-63662828	2.37641e-195	0.377038	0.246	0.081	4.91485e-190	Fbxl17	160043	protein_coding
chr10-19589615-19600552	4.04472e-195	0.290719	0.51	0.324	8.36522e-190	Ifngr1	0	protein_coding
chr2-132002192-132009916	5.25543e-195	0.35332	0.325	0.121	1.08692e-189	Rassf2	0	protein_coding
chr16-21202374-21213049	3.00914e-194	0.312147	0.391	0.202	6.22344e-189	Ephb3	0	protein_coding
chr1-82472476-82477325	9.79983e-194	0.376273	0.226	0.065	2.02678e-188	Col4a4	0	protein_coding
chr5-113213489-113221872	2.15674e-193	0.367474	0.28	0.096	4.46052e-188	Tmem211	5036	protein_coding
chr14-66832301-66839503	1.13764e-192	0.384193	0.203	0.047	2.35284e-187	Dpysl2	0	protein_coding
chr4-120379551-120382567	1.27531e-192	0.361771	0.251	0.084	2.63758e-187	Scmh1	22713	protein_coding
chr6-39554078-39560181	1.48183e-192	0.373615	0.237	0.07	3.06469e-187	Dennd2a	0	protein_coding
chr17-7571154-7579592	4.10255e-192	0.356277	0.295	0.122	8.4848e-187	Fndc1	158976	protein_coding
chr10-76703429-76717831	4.70751e-192	0.359355	0.264	0.095	9.73597e-187	Col6a1	0	protein_coding
chr13-99118992-99130798	1.33543e-191	0.279139	0.507	0.325	2.76192e-186	Gm807	11411	lincRNA
chr9-35359568-35366736	6.22068e-191	0.367332	0.247	0.067	1.28655e-185	Cdon	54391	protein_coding
chr13-60171437-60180080	7.27137e-191	0.296214	0.444	0.251	1.50385e-185	Gas1	0	protein_coding
chr13-60404955-60411657	9.05732e-191	0.35803	0.271	0.101	1.87322e-185	Dapk1	190289	protein_coding
chr18-43391708-43396397	2.26005e-190	0.369879	0.217	0.057	4.67419e-185	Dpysl3	0	protein_coding
chr7-125391841-125395177	3.82581e-190	0.372682	0.217	0.064	7.91247e-185	4930571K23Rik	20827	protein_coding
chr16-15083429-15087465	6.2805e-190	0.358666	0.216	0.06	1.29892e-184	Efcab1	157549	protein_coding
chr9-62589371-62592621	9.63481e-190	0.377282	0.205	0.058	1.99265e-184	Coro2b	52326	protein_coding
chr8-90838610-90843685	1.2809e-189	0.369333	0.228	0.064	2.64914e-184	Chd9	0	protein_coding
chr17-35057511-35072386	2.84705e-189	0.318425	0.404	0.208	5.88822e-184	Ly6g6c	0	protein_coding
chr14-67231588-67240938	3.86513e-189	0.321664	0.35	0.178	7.99378e-184	Ebf2	0	protein_coding
chr13-113862952-113882120	9.89367e-189	0.314988	0.365	0.181	2.04619e-183	Arl15	0	protein_coding
chr11-97796356-97810918	2.72483e-188	0.312726	0.454	0.257	5.63544e-183	Lasp1	0	protein_coding
chr5-107043667-107049773	7.70096e-188	0.386657	0.207	0.055	1.5927e-182	Tgfbr3	56796	protein_coding
chr9-23249547-23257063	5.09688e-187	0.36303	0.2	0.054	1.05413e-181	Bmper	0	protein_coding
chr1-21005380-21016491	9.54159e-187	0.318167	0.287	0.11	1.97337e-181	Tram2	0	protein_coding
chr5-137599023-137615003	1.72321e-186	0.277736	0.521	0.336	3.56391e-181	Pcolce	0	protein_coding
chr13-64399868-64403834	3.15309e-186	0.347681	0.26	0.093	6.52116e-181	Cdk20	28718	protein_coding
chr11-16750861-16761645	3.25336e-186	0.333595	0.34	0.157	6.72853e-181	Egfr	0	protein_coding
chr10-54072525-54077633	2.1821e-185	0.350042	0.334	0.138	4.51297e-180	Man1a	0	protein_coding
chr5-103626716-103630690	3.42055e-185	0.355221	0.333	0.133	7.07431e-180	Slc10a6	0	protein_coding
chr1-78816508-78822860	4.95387e-185	0.36494	0.214	0.054	1.02455e-179	Kcne4	0	protein_coding
chr8-120028512-120053729	7.36138e-185	0.262565	0.531	0.363	1.52247e-179	Crispld2	0	protein_coding
chr7-119845179-119855498	2.45887e-184	0.340886	0.277	0.11	5.08539e-179	2610020H08Rik	0	protein_coding
chr1-156837080-156843699	5.32018e-184	0.366688	0.202	0.054	1.10031e-178	Angptl1	0	protein_coding
chr3-89856484-89873327	3.35806e-183	0.320657	0.354	0.157	6.94508e-178	Il6ra	0	protein_coding
chr2-27202421-27216056	3.79297e-183	0.275168	0.485	0.329	7.84455e-178	Sardh	0	protein_coding
chr4-13742501-13745746	7.2598e-183	0.359425	0.226	0.072	1.50146e-177	Runx1t1	0	protein_coding
chr3-104439817-104443951	1.38837e-182	0.347329	0.27	0.102	2.87139e-177	Lrig2	10032	protein_coding
chr17-29012039-29027506	1.3946e-182	0.283739	0.449	0.275	2.88427e-177	Gm16196	0	lincRNA
chr2-128425585-128432614	4.64188e-182	0.355713	0.245	0.081	9.60024e-177	Gm14005	0	processed_transcript
chr4-149829478-149833202	6.45062e-182	0.357566	0.225	0.068	1.33411e-176	n-R5s193	11637	rRNA
chr4-40870075-40878435	8.27388e-182	0.326697	0.331	0.158	1.71119e-176	B4galt1	16069	protein_coding
chr18-37832358-37858358	8.82826e-182	0.253259	0.537	0.36	1.82584e-176	Pcdhga6	0	protein_coding
chr15-32241470-32248091	1.05492e-181	0.319095	0.336	0.163	2.18176e-176	Sema5a	0	protein_coding
chr1-136681984-136687057	3.69922e-181	0.339114	0.289	0.114	7.65066e-176	Gm19705	0	lincRNA
chr1-162215491-162219364	1.46745e-180	0.355852	0.224	0.067	3.03495e-175	Dnm3	0	protein_coding
chr10-37134211-37142842	1.66273e-180	0.302068	0.462	0.254	3.43882e-175	Marcks	0	protein_coding
chr12-111452911-111461951	2.13479e-180	0.351923	0.281	0.115	4.41513e-175	Tnfaip2	0	protein_coding
chr12-79923437-79932128	2.37302e-180	0.349139	0.268	0.097	4.90783e-175	Zfp36l1	175631	protein_coding
chr15-99811330-99821445	2.39275e-180	0.330082	0.305	0.122	4.94863e-175	Lima1	0	protein_coding
chr7-139306822-139313914	2.59029e-180	0.322581	0.353	0.182	5.35718e-175	Pwwp2b	39568	protein_coding
chr2-166727257-166733354	1.43332e-179	0.354491	0.255	0.084	2.96436e-174	Prex1	13424	protein_coding
chr1-170107612-170112692	2.99212e-179	0.348149	0.201	0.054	6.18824e-174	Ddr2	0	protein_coding
chr1-74081039-74109916	3.05133e-179	0.278257	0.513	0.333	6.3107e-174	Tns1	0	protein_coding
chr2-138277309-138282520	4.03535e-179	0.355518	0.26	0.094	8.34582e-174	Btbd3	0	protein_coding
chr6-83026961-83036698	5.00636e-179	0.336643	0.311	0.12	1.03541e-173	M1ap	0	protein_coding
chr4-109236214-109246961	9.25078e-179	0.293596	0.383	0.215	1.91323e-173	Calr4	0	protein_coding
chr11-117953872-117972743	1.09122e-178	0.256976	0.586	0.409	2.25684e-173	Socs3	0	protein_coding
chr11-50621209-50626181	1.46898e-178	0.328984	0.297	0.139	3.03812e-173	Adamts2	0	protein_coding
chr18-60886753-60893414	1.48289e-178	0.329794	0.263	0.103	3.06688e-173	Arsi	18365	protein_coding
chr11-105966001-105977153	8.35104e-178	0.339753	0.304	0.133	1.72715e-172	Ace	0	protein_coding
chr14-76525923-76530542	1.78005e-177	0.348105	0.252	0.094	3.68145e-172	Serp2	2271	protein_coding
chr8-105542855-105547784	8.699e-177	0.331047	0.304	0.132	1.79911e-171	Atp6v0d1	0	protein_coding
chr6-34903980-34908421	1.98702e-176	0.365701	0.22	0.064	4.10952e-171	Wdr91	0	protein_coding
chr1-153132902-153138915	4.80321e-176	0.353964	0.208	0.066	9.93391e-171	Lamc2	0	protein_coding
chr6-53817315-53822425	5.39023e-176	0.338472	0.268	0.102	1.1148e-170	Tril	0	protein_coding
chr11-116414644-116419274	6.59744e-176	0.361592	0.207	0.056	1.36447e-170	Rnf157	1611	protein_coding
chr14-66844039-66849022	7.03848e-176	0.371776	0.232	0.061	1.45569e-170	Dpysl2	0	protein_coding
chr7-120121675-120125470	7.32312e-176	0.360488	0.209	0.064	1.51455e-170	Tmem159	682	protein_coding
chr12-79939172-79952003	8.66053e-176	0.311709	0.368	0.182	1.79115e-170	Zfp36l1	155756	protein_coding
chr19-22922565-22933693	1.51152e-175	0.337213	0.292	0.122	3.12609e-170	Trpm3	0	protein_coding
chr11-62965871-62968222	2.76546e-175	0.352233	0.223	0.076	5.71948e-170	Cdrt4	0	protein_coding
chr19-24015552-24019255	3.47463e-175	0.351566	0.213	0.067	7.18616e-170	Fam189a2	0	protein_coding
chr1-153219242-153232831	4.37062e-175	0.350346	0.319	0.142	9.03922e-170	Lamc1	0	protein_coding
chr2-27784570-27787343	9.872e-175	0.322836	0.21	0.067	2.04171e-169	Rxra	21612	protein_coding
chr10-117904884-117907175	1.02421e-174	0.366935	0.202	0.049	2.11825e-169	Rap1b	58948	protein_coding
chr13-102651983-102660540	2.2095e-174	0.332446	0.253	0.093	4.56964e-169	Cd180	33017	protein_coding
chr10-128778287-128781475	1.22204e-173	0.355071	0.221	0.06	2.5274e-168	Mmp19	9477	protein_coding
chr15-6987207-6994313	1.47946e-173	0.360309	0.21	0.064	3.05979e-168	Osmr	112237	protein_coding
chr14-54922242-54928065	2.47214e-173	0.333938	0.249	0.09	5.11284e-168	Efs	0	protein_coding
chr3-145984095-145989986	2.81373e-173	0.345747	0.251	0.091	5.8193e-168	Syde2	0	protein_coding
chr19-46907597-46912889	7.93233e-173	0.342321	0.259	0.101	1.64055e-167	Nt5c2	0	protein_coding
chr5-98165941-98169721	1.69327e-172	0.35158	0.216	0.067	3.50198e-167	Prdm8	11147	protein_coding
chr4-11913867-11921235	2.00702e-172	0.340983	0.227	0.077	4.15087e-167	Pdp1	36948	protein_coding
chr14-70512601-70522650	3.09891e-172	0.326079	0.314	0.147	6.4091e-167	Bmp1	0	protein_coding
chr2-30911994-30921243	6.84584e-172	0.331495	0.206	0.06	1.41584e-166	Ptges	0	protein_coding
chr12-12174541-12180038	8.35642e-172	0.328605	0.262	0.095	1.72826e-166	Gm26171	67673	rRNA
chr7-99698552-99713152	9.7388e-172	0.317967	0.356	0.175	2.01416e-166	Slco2b1	0	protein_coding
chr19-57103032-57113385	1.11188e-171	0.341628	0.212	0.058	2.29958e-166	Ablim1	0	protein_coding
chr15-62326869-62330296	1.13824e-171	0.328629	0.211	0.064	2.35409e-166	Pvt1	0	lincRNA
chr8-126681586-126689752	2.48133e-171	0.337759	0.261	0.093	5.13185e-166	Irf2bp2	87599	protein_coding
chr14-45990774-45994479	1.17285e-170	0.367405	0.209	0.056	2.42567e-165	Gm15218	0	lincRNA
chr11-55427684-55431129	1.43409e-170	0.35762	0.209	0.059	2.96595e-165	Sparc	7603	protein_coding
chr3-145949224-145952969	1.57655e-170	0.346279	0.201	0.06	3.2606e-165	2410004B18Rik	4394	protein_coding
chr4-58931345-58936838	2.99145e-170	0.342705	0.228	0.082	6.18685e-165	Gm26400	1186	rRNA
chr7-16884303-16895940	1.75138e-169	0.30075	0.376	0.201	3.62216e-164	Dact3	0	protein_coding
chr15-11061701-11068434	2.52143e-169	0.333679	0.281	0.12	5.21477e-164	Adamts12	0	protein_coding
chr2-102290016-102297001	4.10339e-169	0.336454	0.214	0.063	8.48654e-164	Trim44	3117	protein_coding
chr10-41472961-41491996	8.1849e-169	0.288041	0.444	0.262	1.69278e-163	Smpd2	0	protein_coding
chr7-36688181-36699827	1.72681e-168	0.284123	0.418	0.246	3.57136e-163	Tshz3	0	protein_coding
chr2-158221007-158229995	1.87552e-168	0.328944	0.274	0.113	3.87891e-163	D630003M21Rik	0	protein_coding
chr1-50926262-50928435	2.99654e-168	0.351263	0.204	0.062	6.19739e-163	Tmeff2	0	protein_coding
chr9-35104874-35119917	5.47544e-168	0.307503	0.385	0.194	1.13242e-162	St3gal4	0	protein_coding
chr2-116060781-116068155	6.17896e-168	0.335566	0.22	0.075	1.27792e-162	Meis2	0	protein_coding
chr9-56922451-56930083	8.08673e-168	0.305467	0.376	0.197	1.67248e-162	Snx33	0	protein_coding
chr9-100481552-100491823	4.06135e-167	0.340225	0.251	0.092	8.3996e-162	Il20rb	0	protein_coding
chr1-153089737-153097080	5.50311e-167	0.348658	0.257	0.094	1.13814e-161	Nmnat2	0	protein_coding
chr11-16848367-16855321	8.05569e-167	0.361814	0.207	0.058	1.66606e-161	Egfr	0	protein_coding
chr17-65701144-65706726	1.24803e-166	0.324849	0.262	0.1	2.58116e-161	Rab31	0	protein_coding
chr9-30520231-30526194	1.27307e-166	0.329241	0.27	0.105	2.63294e-161	Snx19	53504	protein_coding
chr7-110280905-110291408	1.36485e-166	0.289783	0.311	0.143	2.82275e-161	Swap70	0	protein_coding
chr4-84670768-84677523	1.42574e-166	0.321733	0.298	0.134	2.94868e-161	Bnc2	0	protein_coding
chr8-126636781-126643267	1.72424e-166	0.358386	0.222	0.068	3.56603e-161	Irf2bp2	42794	protein_coding
chr19-33107835-33116042	1.82327e-166	0.347171	0.253	0.098	3.77085e-161	Rnls	21704	protein_coding
chr10-14206858-14217330	3.54216e-166	0.335389	0.258	0.093	7.32582e-161	Hivep2	55483	protein_coding
chr2-129591339-129605114	5.21525e-166	0.291646	0.361	0.17	1.07861e-160	Sirpa	0	protein_coding
chr5-74939396-74946261	6.84154e-166	0.326307	0.234	0.083	1.41495e-160	Gm6116	2932	lincRNA
chr11-117413089-117420243	6.8851e-166	0.346605	0.243	0.085	1.42396e-160	Gm11729	0	lincRNA
chr16-44555652-44561028	3.13734e-165	0.332368	0.243	0.089	6.48859e-160	Boc	0	protein_coding
chr4-43975871-43985155	4.46162e-165	0.328753	0.29	0.125	9.22743e-160	Glipr2	0	protein_coding
chr10-61283793-61287838	4.99091e-165	0.310847	0.271	0.117	1.03221e-159	Prf1	9997	protein_coding
chr15-12424049-12433204	6.69357e-165	0.353226	0.226	0.074	1.38435e-159	Pdzd2	0	protein_coding
chr19-12495865-12503017	6.87919e-165	0.32404	0.346	0.159	1.42274e-159	Dtx4	0	protein_coding
chr5-122524026-122530798	3.05548e-164	0.327812	0.22	0.071	6.31928e-159	Ift81	19405	protein_coding
chr6-135248845-135253655	3.65984e-164	0.324864	0.245	0.085	7.56921e-159	Gsg1	0	protein_coding
chr19-53045349-53053816	3.66436e-164	0.346917	0.224	0.075	7.57855e-159	Xpnpep1	5134	protein_coding
chr2-52573397-52585008	4.43382e-164	0.30831	0.346	0.177	9.16993e-159	Cacnb4	0	protein_coding
chr12-71308554-71312437	1.12985e-163	0.331631	0.214	0.07	2.33672e-158	Dact1	0	protein_coding
chr7-125549680-125563996	1.20964e-163	0.288509	0.453	0.249	2.50175e-158	Il4ra	0	protein_coding
chr2-166146382-166156501	1.29076e-163	0.320431	0.28	0.114	2.66952e-158	Sulf2	0	protein_coding
chr6-55391982-55397779	1.66931e-163	0.337229	0.205	0.065	3.45243e-158	Ghrhr	3451	protein_coding
chr7-113146235-113152050	1.77459e-163	0.311066	0.241	0.089	3.67017e-158	Gm23662	26426	rRNA
chr7-98169540-98173716	3.67744e-163	0.319421	0.206	0.058	7.60561e-158	Capn5	0	protein_coding
chr13-80947519-80955480	1.01869e-162	0.31988	0.311	0.14	2.10683e-157	Gm4211	2184	lincRNA
chr7-127848367-127856946	1.23967e-162	0.30509	0.274	0.114	2.56386e-157	Stx4a	0	protein_coding
chr5-102478062-102485998	2.03e-162	0.319984	0.236	0.082	4.1984e-157	Arhgap24	0	protein_coding
chr2-170340841-170350128	5.38268e-162	0.330673	0.231	0.078	1.11324e-156	Bcas1	0	protein_coding
chr1-90201052-90215257	6.20876e-162	0.273125	0.447	0.295	1.28408e-156	Ackr3	0	protein_coding
chr13-114455088-114462086	1.01475e-161	0.29599	0.293	0.143	2.09868e-156	Fst	0	protein_coding
chr1-93222903-93230495	1.04255e-161	0.341168	0.221	0.071	2.15617e-156	E030010N08Rik	0	protein_coding
chr1-168228401-168236604	1.51126e-161	0.316685	0.261	0.107	3.12556e-156	Pbx1	0	protein_coding
chr2-31410152-31447807	1.53211e-161	0.288236	0.366	0.198	3.16868e-156	Hmcn2	0	protein_coding
chr5-36186147-36196151	1.80692e-161	0.317291	0.222	0.084	3.73703e-156	Sorcs2	0	protein_coding
chr9-35038128-35048304	4.77074e-161	0.308117	0.314	0.147	9.86675e-156	St3gal4	0	protein_coding
chr7-145104463-145115215	7.32365e-161	0.312479	0.281	0.109	1.51466e-155	Tpcn2	138707	protein_coding
chr1-155227414-155242483	8.18032e-161	0.293299	0.333	0.155	1.69184e-155	BC034090	0	protein_coding
chr11-103222787-103228083	1.63302e-160	0.341916	0.2	0.059	3.37738e-155	Map3k14	0	protein_coding
chr8-87801296-87806410	2.18104e-160	0.328292	0.208	0.07	4.51078e-155	Zfp423	0	protein_coding
chr11-75012083-75018278	2.24399e-160	0.321935	0.251	0.095	4.64098e-155	Smg6	0	protein_coding
chr17-45862316-45875827	2.69318e-160	0.320044	0.292	0.126	5.56997e-155	F630040K05Rik	73721	lincRNA
chr7-46716437-46721709	2.79554e-160	0.320981	0.221	0.082	5.78169e-155	Saa3	760	protein_coding
chr14-66863329-66870335	3.6615e-160	0.303729	0.36	0.184	7.57265e-155	Gm5464	0	protein_coding
chr11-22625982-22634315	9.66121e-160	0.299064	0.294	0.135	1.99811e-154	Gm12052	7494	lincRNA
chr10-37193716-37195583	2.23122e-159	0.345876	0.202	0.053	4.61456e-154	5930403N24Rik	42400	processed_transcript
chr11-54057506-54073789	1.20885e-158	0.296445	0.346	0.156	2.50012e-153	Pdlim4	0	protein_coding
chr17-31964915-31971619	6.2539e-158	0.334067	0.216	0.068	1.29342e-152	Hsf2bp	0	protein_coding
chr9-48603464-48606900	1.1064e-157	0.314899	0.221	0.081	2.28824e-152	Nnmt	0	protein_coding
chr3-107821779-107835034	1.45761e-157	0.284579	0.353	0.195	3.01459e-152	Eps8l3	42195	protein_coding
chr7-75365322-75375281	2.44078e-157	0.294131	0.281	0.133	5.04797e-152	1500012K07Rik	33902	lincRNA
chr17-17825559-17831464	2.86425e-157	0.328111	0.295	0.124	5.92378e-152	Spaca6	0	protein_coding
chr1-182498819-182507461	6.07341e-157	0.325195	0.31	0.132	1.25609e-151	Capn2	0	protein_coding
chr9-58196708-58206852	1.39171e-156	0.292516	0.311	0.158	2.87831e-151	Islr2	0	protein_coding
chr10-4773795-4782480	1.84223e-156	0.318306	0.246	0.095	3.81006e-151	Esr1	0	protein_coding
chr18-64631286-64639243	2.42771e-156	0.316253	0.221	0.084	5.02093e-151	Atp8b1	0	protein_coding
chr1-131687506-131694039	4.40628e-156	0.299937	0.263	0.097	9.11298e-151	5430435G22Rik	0	protein_coding
chr6-54953769-54960579	7.71591e-156	0.313788	0.208	0.069	1.59579e-150	Nod1	0	protein_coding
chr16-24908261-24915458	1.63002e-155	0.336505	0.211	0.069	3.37118e-150	Lpp	0	protein_coding
chr19-34547760-34554747	2.12295e-155	0.341075	0.255	0.092	4.39064e-150	Ifit2	0	protein_coding
chr16-52084492-52097922	2.29533e-155	0.272726	0.408	0.24	4.74716e-150	Cblb	0	protein_coding
chr3-37830269-37847757	4.01699e-155	0.251459	0.5	0.337	8.30787e-150	Gm5148	105778	protein_coding
chr10-41550266-41555682	1.32695e-154	0.304262	0.248	0.101	2.74436e-149	Ccdc162	0	protein_coding
chr12-29936378-29946697	2.59506e-154	0.304269	0.268	0.109	5.36704e-149	Pxdn	0	protein_coding
chr17-12153948-12169883	3.025e-154	0.27186	0.297	0.143	6.25625e-149	Agpat4	0	protein_coding
chr5-134539148-134543160	3.86822e-154	0.315636	0.231	0.088	8.00018e-149	Clip2	0	protein_coding
chr11-118469595-118497577	6.52145e-154	0.256727	0.451	0.306	1.34875e-148	Engase	0	protein_coding
chr19-5066915-5075025	1.68609e-153	0.30427	0.269	0.122	3.48714e-148	Tmem151a	0	protein_coding
chr11-117928802-117943108	4.27859e-153	0.252671	0.445	0.294	8.8489e-148	Socs3	22970	protein_coding
chr18-61004609-61015270	9.75966e-153	0.299624	0.203	0.071	2.01847e-147	Slc6a7	0	protein_coding
chr1-89610901-89628412	1.29474e-152	0.264992	0.421	0.27	2.67775e-147	Agap1	0	protein_coding
chr10-19609156-19615790	1.3663e-152	0.339023	0.202	0.061	2.82575e-147	Ifngr1	0	protein_coding
chr6-125489331-125495576	1.83401e-152	0.329124	0.216	0.068	3.79306e-147	Cd9	0	protein_coding
chr9-43980007-43990680	3.63603e-152	0.293138	0.327	0.178	7.51997e-147	Thy1	52703	protein_coding
chr4-108007416-108017123	5.61281e-152	0.335066	0.208	0.07	1.16083e-146	Podn	0	protein_coding
chr2-73506168-73517165	8.07531e-152	0.330739	0.27	0.098	1.67012e-146	Wipf1	0	protein_coding
chr10-95189451-95196198	8.34372e-152	0.32702	0.233	0.082	1.72563e-146	Cradd	0	protein_coding
chr18-11972324-11979528	1.98173e-151	0.329615	0.21	0.065	4.09858e-146	Tmem241	1774	protein_coding
chr15-85242642-85253427	2.31359e-151	0.284211	0.225	0.09	4.78491e-146	Fbln1	0	protein_coding
chr7-135860016-135865079	2.76974e-151	0.302599	0.265	0.131	5.72832e-146	Mki67	143636	protein_coding
chr15-7114996-7121289	3.2758e-151	0.326537	0.206	0.067	6.77495e-146	Lifr	8269	protein_coding
chr3-90445487-90448532	4.88908e-151	0.340468	0.217	0.062	1.01115e-145	Npr1	2058	protein_coding
chr13-60414329-60419615	5.93506e-151	0.309901	0.249	0.097	1.22748e-145	Dapk1	182331	protein_coding
chr4-118056099-118063072	6.28801e-151	0.33218	0.22	0.076	1.30047e-145	St3gal3	0	protein_coding
chr2-31308057-31319730	8.54653e-151	0.305665	0.273	0.123	1.76758e-145	Hmcn2	0	protein_coding
chr2-84954989-84964262	1.17909e-150	0.340041	0.217	0.07	2.43858e-145	Slc43a3	0	protein_coding
chr11-97306555-97312963	2.00943e-150	0.275681	0.349	0.195	4.15587e-145	Mrpl45	2752	protein_coding
chr4-98100791-98111208	9.26785e-150	0.307145	0.292	0.124	1.91676e-144	Nfia	0	protein_coding
chr5-111875029-111885351	1.06718e-149	0.266075	0.245	0.096	2.20711e-144	E130006D01Rik	113303	lincRNA
chr17-84106303-84121806	1.19298e-149	0.302494	0.431	0.195	2.4673e-144	Zfp36l2	62124	protein_coding
chr11-103281021-103296370	1.54087e-149	0.271718	0.397	0.224	3.1868e-144	1700028N14Rik	13275	processed_transcript
chr18-38541081-38546036	1.78216e-149	0.318995	0.205	0.065	3.68583e-144	Spry4	40231	protein_coding
chr10-96171430-96174884	2.38669e-149	0.325274	0.203	0.071	4.9361e-144	Gm5426	34515	protein_coding
chr12-75318318-75324046	3.19926e-149	0.322394	0.21	0.065	6.61664e-144	Rhoj	0	protein_coding
chr1-39898600-39912561	5.62842e-149	0.274009	0.412	0.231	1.16406e-143	Map4k4	0	protein_coding
chr9-78470220-78485534	3.66355e-148	0.273726	0.376	0.19	7.57688e-143	Eef1a1	0	protein_coding
chr1-40262702-40272645	6.02027e-148	0.306388	0.261	0.111	1.2451e-142	Il1r1	0	protein_coding
chr14-32026684-32041232	6.47582e-148	0.281944	0.351	0.207	1.33932e-142	Galnt15	0	protein_coding
chr16-17795207-17817236	1.01598e-147	0.254082	0.427	0.274	2.10122e-142	Scarf2	0	protein_coding
chr6-35347740-35355128	1.8637e-147	0.291799	0.288	0.149	3.85447e-142	Fam180a	21598	protein_coding
chr11-113724713-113735746	3.37008e-147	0.299378	0.214	0.07	6.96994e-142	Cdc42ep4	0	protein_coding
chr11-79073405-79084610	3.67803e-147	0.29708	0.323	0.156	7.60682e-142	Ksr1	0	protein_coding
chr8-115155328-115161269	4.22751e-147	0.314681	0.214	0.08	8.74326e-142	Wwox	0	protein_coding
chr5-52609711-52620543	7.32489e-147	0.264087	0.377	0.24	1.51492e-141	8030423F21Rik	0	lincRNA
chr14-121243161-121253589	1.7699e-146	0.317402	0.205	0.072	3.66048e-141	Farp1	0	protein_coding
chr2-61136727-61140116	2.84596e-146	0.322346	0.22	0.063	5.88597e-141	Gm13582	161575	lincRNA
chr10-24593060-24600453	5.45548e-146	0.286939	0.252	0.094	1.12829e-140	Ctgf	0	protein_coding
chr6-42369747-42377087	5.97615e-145	0.327277	0.231	0.091	1.23597e-139	Epha1	0	protein_coding
chr16-84770884-84776818	1.07629e-144	0.30882	0.202	0.07	2.22596e-139	Jam2	0	protein_coding
chr12-9111997-9115691	1.79767e-144	0.301818	0.2	0.066	3.71791e-139	Ttc32	75602	protein_coding
chr14-70460554-70475480	2.06747e-144	0.291665	0.321	0.168	4.2759e-139	Phyhip	0	protein_coding
chr17-5794019-5808331	3.60669e-144	0.298128	0.338	0.153	7.45928e-139	3300005D01Rik	0	lincRNA
chr4-47230147-47238478	4.61383e-144	0.313505	0.26	0.112	9.54224e-139	Col15a1	0	protein_coding
chr7-120092625-120099008	1.52678e-143	0.31491	0.217	0.088	3.15767e-138	Dnah3	0	protein_coding
chr7-45912978-45925726	3.52693e-143	0.262331	0.473	0.292	7.29433e-138	Emp3	0	protein_coding
chr15-27776024-27795152	3.32327e-142	0.296491	0.341	0.171	6.87313e-137	Trio	0	protein_coding
chr2-163796841-163802112	5.10401e-142	0.306997	0.212	0.081	1.0556e-136	Wisp2	18748	protein_coding
chr18-60908091-60926855	1.75709e-141	0.278902	0.365	0.21	3.63397e-136	Camk2a	0	protein_coding
chr4-13781243-13794710	5.09044e-141	0.260035	0.361	0.215	1.05279e-135	Runx1t1	0	protein_coding
chr7-141008001-141012290	6.31196e-141	0.325147	0.22	0.069	1.30543e-135	Ifitm3	0	protein_coding
chr11-68384476-68391043	8.32514e-141	0.304872	0.241	0.103	1.72179e-135	Ntn1	0	protein_coding
chr10-118987434-118994969	1.43417e-140	0.280482	0.227	0.102	2.96613e-135	1700064J06Rik	97935	lincRNA
chr17-29292455-29308061	3.29586e-140	0.283178	0.292	0.141	6.81644e-135	BC004004	0	protein_coding
chr7-99348681-99357731	9.78796e-140	0.274817	0.316	0.163	2.02433e-134	Serpinh1	0	protein_coding
chr15-97819916-97834064	1.16678e-139	0.257665	0.458	0.303	2.41312e-134	Hdac7	0	protein_coding
chr4-106183736-106188301	2.53297e-139	0.263547	0.356	0.224	5.23863e-134	Gm12724	52914	processed_transcript
chr14-116924745-116929300	3.39832e-139	0.309548	0.204	0.074	7.02833e-134	Gpc6	0	protein_coding
chr10-39466333-39474052	3.55052e-139	0.31253	0.225	0.089	7.34311e-134	Fyn	0	protein_coding
chr19-57126840-57142631	6.83e-139	0.288432	0.305	0.149	1.41257e-133	Ablim1	0	protein_coding
chr11-101699095-101702287	2.05899e-138	0.288202	0.268	0.124	4.25835e-133	Dhx8	30631	protein_coding
chr4-149169110-149175620	5.39632e-138	0.286869	0.266	0.119	1.11606e-132	Kif1b	698	protein_coding
chr10-120200824-120205302	5.95601e-138	0.302539	0.242	0.101	1.23181e-132	Tmbim4	0	protein_coding
chr15-77335522-77339661	1.02334e-137	0.300781	0.248	0.11	2.11645e-132	Rbfox2	28468	protein_coding
chr6-126161237-126168433	1.53632e-137	0.316868	0.204	0.07	3.17738e-132	Ntf3	0	protein_coding
chr3-101292361-101304901	2.09208e-137	0.264029	0.283	0.134	4.32679e-132	Gm10355	1659	protein_coding
chr6-88922877-88930448	4.10859e-137	0.302523	0.253	0.11	8.49731e-132	Tpra1	10638	protein_coding
chr3-109021447-109028930	4.16377e-137	0.292939	0.305	0.148	8.61142e-132	Fam102b	0	protein_coding
chr8-72133057-72138924	5.29345e-137	0.315219	0.243	0.089	1.09478e-131	Tpm4	0	protein_coding
chr6-37350277-37357376	6.02657e-137	0.293949	0.239	0.102	1.2464e-131	Creb3l2	0	protein_coding
chr9-21489157-21500300	1.57047e-136	0.287301	0.253	0.111	3.24802e-131	Dnm2	0	protein_coding
chr2-148508773-148511772	1.9319e-136	0.299453	0.231	0.107	3.99552e-131	Gm14120	29992	lincRNA
chr10-76620863-76626484	2.99222e-136	0.30256	0.229	0.098	6.18845e-131	Col6a2	0	protein_coding
chr12-70905795-70915499	8.16013e-136	0.271744	0.324	0.19	1.68766e-130	Frmd6	3562	protein_coding
chr12-45070060-45075973	1.31587e-135	0.300964	0.233	0.093	2.72146e-130	Stxbp6	0	protein_coding
chr4-98089934-98095640	5.92991e-135	0.312276	0.22	0.085	1.22641e-129	Nfia	0	protein_coding
chr5-122142069-122147618	1.58001e-134	0.309021	0.257	0.106	3.26774e-129	Ccdc63	3111	protein_coding
chr4-98317943-98324778	3.07373e-134	0.271113	0.307	0.163	6.35702e-129	Tm2d1	30591	protein_coding
chr15-98951722-98955422	3.85564e-134	0.310977	0.233	0.088	7.97415e-129	Tuba1a	0	protein_coding
chr12-102280332-102290028	1.03733e-133	0.293108	0.234	0.09	2.14539e-128	Rin3	0	protein_coding
chr9-121969654-121976681	3.79187e-133	0.302689	0.216	0.091	7.84226e-128	Fam198a	0	protein_coding
chr17-84080722-84087431	4.88649e-133	0.296915	0.268	0.107	1.01061e-127	Zfp36l2	96499	protein_coding
chr11-75259107-75269479	7.97685e-133	0.283908	0.266	0.123	1.64976e-127	Rtn4rl1	0	protein_coding
chr2-27035745-27047467	9.8805e-133	0.260274	0.306	0.168	2.04347e-127	Slc2a6	7746	protein_coding
chr1-170643370-170648478	3.94115e-132	0.306744	0.204	0.072	8.15101e-127	Olfml2b	0	protein_coding
chr9-42050798-42055939	4.08254e-132	0.283246	0.267	0.14	8.44342e-127	Sorl1	0	protein_coding
chr1-172499082-172505790	4.57071e-132	0.305748	0.264	0.1	9.45306e-127	Tagln2	0	protein_coding
chr11-109720255-109724239	1.17449e-131	0.313357	0.201	0.069	2.42905e-126	Fam20a	0	protein_coding
chr18-64659110-64662980	1.65166e-131	0.29368	0.223	0.092	3.41594e-126	Atp8b1	0	protein_coding
chr4-145238620-145248158	6.12245e-131	0.269914	0.319	0.157	1.26623e-125	Tnfrsf1b	0	protein_coding
chr5-142544000-142552569	2.56058e-130	0.265831	0.328	0.193	5.29575e-125	Radil	0	protein_coding
chr18-60861758-60868651	1.97366e-129	0.300641	0.221	0.093	4.08189e-124	Tcof1	12786	protein_coding
chr19-47134650-47139415	2.28531e-129	0.316106	0.223	0.08	4.72643e-124	Calhm2	0	protein_coding
chr2-27929477-27938664	2.36335e-129	0.269667	0.316	0.179	4.88783e-124	Col5a1	0	protein_coding
chr2-6826516-6831822	4.6208e-129	0.291749	0.204	0.09	9.55665e-124	Celf2	0	protein_coding
chr19-9938035-9948557	5.42138e-129	0.286709	0.275	0.129	1.12124e-123	Fth1	34145	protein_coding
chr3-107980820-107987326	1.36501e-128	0.291818	0.212	0.09	2.82309e-123	Gstm2	0	protein_coding
chr1-131179573-131186576	1.54235e-128	0.282704	0.234	0.099	3.18986e-123	Eif2d	0	protein_coding
chr19-10099773-10103077	1.6036e-128	0.320435	0.201	0.068	3.31653e-123	Fads2	0	protein_coding
chr7-143004083-143017776	2.02624e-128	0.269075	0.34	0.175	4.19063e-123	Tspan32	0	protein_coding
chr1-135667025-135674577	2.11736e-128	0.28695	0.247	0.111	4.37909e-123	Nav1	0	lincRNA
chr9-75624113-75634710	4.32922e-128	0.270793	0.277	0.139	8.95361e-123	Lysmd2	0	protein_coding
chr12-76530612-76538783	5.80674e-128	0.289773	0.3	0.143	1.20094e-122	Plekhg3	0	protein_coding
chr3-53038913-53045112	9.08539e-128	0.30182	0.218	0.084	1.87902e-122	Lhfp	0	protein_coding
chr4-150816344-150825588	2.19656e-127	0.30724	0.219	0.083	4.54288e-122	Gm13049	144	lincRNA
chr1-133906407-133913800	3.08357e-127	0.297423	0.236	0.099	6.37738e-122	Optc	0	protein_coding
chr13-49475519-49482294	5.02468e-127	0.297812	0.244	0.107	1.03919e-121	Cenpp	0	protein_coding
chr2-30924949-30930548	1.71794e-126	0.262301	0.247	0.116	3.55301e-121	Ptges	0	protein_coding
chr2-148858728-148863576	2.24884e-126	0.29362	0.202	0.077	4.651e-121	9230104L09Rik	0	protein_coding
chr7-74455507-74461883	4.91548e-126	0.274277	0.248	0.121	1.01661e-120	Slco3a1	0	protein_coding
chr12-73499930-73509710	6.74772e-126	0.256392	0.315	0.181	1.39555e-120	Tmem30b	33403	protein_coding
chr10-8516380-8521135	2.23579e-125	0.277773	0.266	0.126	4.62402e-120	Ust	0	protein_coding
chr5-65453312-65461468	3.42841e-125	0.265814	0.277	0.154	7.09057e-120	Smim14	0	protein_coding
chr9-40566741-40569915	3.87371e-125	0.281677	0.216	0.103	8.01153e-120	Gm17540	33120	lincRNA
chr16-31231706-31236341	6.24101e-125	0.282577	0.225	0.091	1.29075e-119	Ppp1r2	15195	protein_coding
chr5-143051774-143061735	2.22681e-124	0.294356	0.264	0.106	4.60545e-119	Rnf216	0	protein_coding
chr10-99598617-99605110	2.44737e-124	0.294861	0.209	0.086	5.0616e-119	Gad1-ps	151609	protein_coding
chr6-97455994-97464939	1.64174e-123	0.319932	0.264	0.094	3.39542e-118	Frmd4b	0	protein_coding
chr2-158302349-158311472	2.49761e-123	0.260201	0.269	0.145	5.16551e-118	Lbp	0	protein_coding
chr9-85323821-85329151	5.60392e-123	0.281009	0.281	0.127	1.15899e-117	Fam46a	0	protein_coding
chr2-30884696-30891723	6.41792e-123	0.276839	0.217	0.099	1.32734e-117	Ptges	0	protein_coding
chr14-54423006-54436985	7.09996e-123	0.251092	0.359	0.219	1.4684e-117	Mmp14	0	protein_coding
chr17-83953253-83965886	1.29556e-122	0.271585	0.234	0.09	2.67945e-117	Gm23905	5556	rRNA
chr19-57046199-57062176	6.17654e-122	0.263127	0.236	0.111	1.27742e-116	Ablim1	0	protein_coding
chr11-68207466-68219340	9.98447e-122	0.265785	0.228	0.106	2.06497e-116	Ntn1	0	protein_coding
chr13-99228393-99240690	1.07398e-121	0.278513	0.325	0.175	2.22117e-116	Zfp366	0	protein_coding
chr15-83249545-83253773	1.15972e-121	0.291173	0.208	0.085	2.39852e-116	A4galt	0	protein_coding
chr9-68811348-68817573	2.54075e-121	0.282221	0.216	0.094	5.25472e-116	Rora	0	protein_coding
chr11-121647081-121653773	5.48776e-121	0.272377	0.211	0.095	1.13497e-115	B3gntl1	0	protein_coding
chr4-55648927-55654500	7.03252e-121	0.266362	0.329	0.189	1.45445e-115	Gm12506	12025	lincRNA
chr15-34406773-34414620	6.69953e-120	0.282048	0.205	0.082	1.38558e-114	Matn2	0	protein_coding
chr7-92774721-92780985	1.65471e-119	0.270392	0.209	0.098	3.42224e-114	Rab30	0	protein_coding
chr5-131305199-131308668	3.43859e-119	0.256513	0.249	0.129	7.11161e-114	Wbscr17	0	protein_coding
chr8-25251002-25260393	7.29396e-119	0.272231	0.223	0.099	1.50852e-113	Tacc1	49552	protein_coding
chr5-32189968-32201370	8.65993e-119	0.264865	0.264	0.129	1.79103e-113	Plb1	31337	protein_coding
chr11-16588729-16594361	1.93798e-118	0.2539	0.339	0.205	4.00808e-113	Sec61g	80244	protein_coding
chr2-167561692-167572591	2.22421e-118	0.26324	0.286	0.151	4.60006e-113	Gm11476	0	processed_transcript
chr3-52178698-52182268	3.04551e-118	0.262421	0.209	0.084	6.29867e-113	RP24-568B16.4	0	lincRNA
chr17-57217229-57238621	3.21176e-118	0.257091	0.304	0.168	6.64249e-113	C3	0	protein_coding
chr5-140535613-140541038	6.17789e-118	0.281099	0.23	0.106	1.2777e-112	Chst12	9888	protein_coding
chr6-117165967-117170564	5.55633e-117	0.272164	0.225	0.102	1.14915e-111	Cxcl12	0	protein_coding
chr18-67976287-67987295	5.74435e-117	0.262128	0.232	0.107	1.18804e-111	Ldlrad4	0	protein_coding
chr7-110641936-110651821	6.03669e-117	0.259429	0.247	0.112	1.2485e-111	Adm	12115	protein_coding
chr15-101072724-101083091	1.20786e-116	0.258553	0.291	0.154	2.49807e-111	Fignl2	18324	protein_coding
chr9-92540238-92543766	2.53234e-116	0.264386	0.208	0.089	5.23733e-111	Plod2	0	protein_coding
chr6-88755853-88765522	3.46143e-116	0.265957	0.245	0.115	7.15885e-111	Mgll	0	protein_coding
chr7-3287092-3294383	7.11362e-116	0.27488	0.311	0.155	1.47122e-110	Myadm	0	protein_coding
chr2-173333947-173340808	8.02462e-116	0.281006	0.2	0.078	1.65964e-110	Gm14642	53757	lincRNA
chrX-133686339-133693652	1.21314e-115	0.282767	0.203	0.083	2.50898e-110	Pcdh19	0	protein_coding
chr5-140570482-140576146	8.40161e-115	0.26674	0.246	0.125	1.73761e-109	Grifin	5410	protein_coding
chr3-52638739-52653988	1.83112e-114	0.260469	0.34	0.192	3.78709e-109	RP24-92E18.1	85727	lincRNA
chr6-39241076-39245485	2.66236e-114	0.273414	0.204	0.078	5.50623e-109	Kdm7a	34286	protein_coding
chr2-32546712-32552305	3.07684e-114	0.269097	0.21	0.092	6.36345e-109	Fam102a	0	protein_coding
chr18-67363703-67371276	3.77259e-114	0.270002	0.22	0.096	7.80239e-109	Cidea	0	protein_coding
chr10-91238945-91245108	3.86142e-114	0.269758	0.2	0.082	7.98612e-109	Tmpo	67362	protein_coding
chr4-138452067-138456829	1.02548e-113	0.277078	0.242	0.116	2.12088e-108	Camk2n1	0	protein_coding
chr5-145108115-145127932	1.26888e-113	0.257539	0.344	0.186	2.62428e-108	Arpc1b	0	protein_coding
chr12-12281881-12288835	1.75375e-113	0.278774	0.24	0.113	3.62707e-108	Fam49a	0	protein_coding
chr14-23491327-23498807	9.35377e-113	0.265949	0.204	0.089	1.93453e-107	Kcnma1	0	protein_coding
chr17-8799377-8804167	1.10645e-112	0.266597	0.24	0.119	2.28833e-107	Pde10a	0	protein_coding
chr3-66976858-66983099	1.32025e-112	0.276129	0.222	0.102	2.73051e-107	Shox2	0	protein_coding
chr3-123264154-123269231	2.21638e-112	0.268693	0.256	0.119	4.58388e-107	Sec24d	0	protein_coding
chr1-154147162-154153190	5.23585e-112	0.261816	0.253	0.126	1.08287e-106	A830008E24Rik	29210	lincRNA
chr9-43741907-43749486	6.1843e-112	0.25531	0.283	0.154	1.27903e-106	Pvrl1	0	protein_coding
chr18-75524565-75533744	1.36132e-111	0.266641	0.212	0.091	2.81546e-106	Ctif	0	protein_coding
chr2-132016958-132032067	7.66486e-111	0.260665	0.368	0.191	1.58523e-105	Rassf2	0	protein_coding
chr18-76032280-76037304	1.43061e-110	0.255265	0.225	0.113	2.95876e-105	Zbtb7c	0	protein_coding
chr2-60900594-60906161	1.46903e-110	0.25966	0.256	0.126	3.03823e-105	Rbms1	0	protein_coding
chr9-60687217-60694554	9.35067e-110	0.260484	0.259	0.135	1.93389e-104	Lrrc49	0	protein_coding
chr1-135451744-135468511	1.43484e-108	0.25756	0.25	0.125	2.9675e-103	Nav1	0	protein_coding
chr15-12542947-12551639	2.37631e-108	0.260103	0.248	0.13	4.91463e-103	Pdzd2	0	protein_coding
chr12-111703171-111709278	3.85578e-108	0.251866	0.219	0.095	7.97444e-103	Bag5	209	protein_coding
chr8-33824141-33834854	4.34419e-107	0.259151	0.203	0.089	8.98456e-102	Rbpms	0	protein_coding
chr5-53374931-53383203	1.23488e-106	0.258049	0.293	0.157	2.55396e-101	n-R5s172	28558	rRNA
chr6-114780208-114784281	1.32066e-106	0.250629	0.224	0.117	2.73136e-101	Atg7	0	protein_coding
chr19-38024625-38031821	1.8508e-106	0.270831	0.205	0.084	3.82779e-101	Myof	0	protein_coding
chr1-184785060-184794133	6.35603e-106	0.254635	0.218	0.105	1.31454e-100	Marc1	0	protein_coding
chr12-76545179-76558609	8.31276e-106	0.270485	0.252	0.12	1.71923e-100	Plekhg3	0	protein_coding
chr1-161982708-161985594	1.41845e-105	0.25739	0.222	0.117	2.93362e-100	Dnm3	0	protein_coding
chr10-87899852-87906888	1.10142e-104	0.257368	0.216	0.105	2.27794e-99	Igf1	0	protein_coding
chr13-52110630-52119528	1.2908e-104	0.261723	0.215	0.106	2.6696e-99	Gm26651	134046	lincRNA
chr14-7816554-7823533	2.54186e-104	0.263168	0.252	0.129	5.25703e-99	Flnb	0	protein_coding
chr1-135684518-135692370	5.73194e-104	0.25462	0.277	0.14	1.18547e-98	Nav1	0	lincRNA
chr9-13507378-13514064	5.76696e-102	0.266004	0.25	0.135	1.19271e-96	Gm17571	60624	protein_coding
chr4-43955923-43960951	6.00304e-102	0.25971	0.248	0.126	1.24154e-96	Glipr2	0	protein_coding
chr1-194877387-194882365	2.43371e-101	0.2677	0.228	0.111	5.03336e-96	Cd34	56453	protein_coding
chr3-37722727-37729900	3.34701e-101	0.268748	0.201	0.09	6.92221e-96	Gm5148	0	protein_coding
chr6-17305694-17310091	3.58431e-101	0.262673	0.226	0.104	7.41299e-96	Cav1	0	protein_coding
chr9-90268671-90273060	3.91559e-101	0.259678	0.215	0.101	8.09814e-96	Tbc1d2b	0	protein_coding
chr2-4554471-4564114	2.70253e-99	0.261849	0.269	0.131	5.58931e-94	Frmd4a	0	protein_coding
chr17-84025230-84039885	5.15717e-99	0.253962	0.29	0.156	1.0666e-93	Gm23905	77533	rRNA
chr12-79747419-79753851	4.70134e-98	0.26886	0.211	0.085	9.72322e-93	Rad51b	238762	protein_coding
chr18-62920976-62924612	5.94734e-98	0.250912	0.209	0.107	1.23002e-92	Apcdd1	0	protein_coding
chr4-155248038-155254705	7.86221e-98	0.254282	0.283	0.147	1.62605e-92	2610002J02Rik	0	protein_coding
chr17-45764172-45771280	3.27724e-97	0.254149	0.252	0.139	6.77792e-92	F630040K05Rik	0	lincRNA
chr10-66999977-67005717	1.02605e-96	0.251549	0.22	0.107	2.12205e-91	Reep3	3471	protein_coding
[truncated: 3 more rows]

## Sheet: Macrophage
	p_val	avg_log2FC	pct.1	pct.2	p_val_adj	gene	distance	gene_biotype
[truncated: 527 more rows]

[truncated: 3 more sheets: Endothelial, Pericyte, Adipocyte]
