# Supplementary material for: Reprogramming of cis-regulatory networks during skeletal muscle atrophy in male mice
Source: Nat Commun. 2023 Oct 18;14:6581. doi: 10.1038/s41467-023-42313-3 (PMC10584982; doi:10.1038/s41467-023-42313-3)
Supplement: Supplementary file 4 — Source Data [file 41467_2023_42313_MOESM4_ESM.zip › Supplementary data2.xlsx]

## Sheet: Table S2 Fig2E_all_motif_new_he
	Motif	Myonuclei	MTJ	MuSCs	FAPs	Macrophage	Endothelial	Pericyte	Adipocyte	TF_name
1	MA0830.1	2.87264	0.234862	0.0427178	-0.459484	1.05864	2.69958	0.917185	0.205625	TCF4
2	MA0522.2	2.7699	0.34597	0.131996	-0.424782	1.01151	2.74563	0.834497	0.0658029	TCF3
3	MA0824.1	2.71096	0.0927222	0.152222	-0.487577	0.882023	2.31376	0.804214	0.159002	ID4
4	MA0745.1	2.62149	0.225258	0.477565	-0.50319	0.614533	1.97604	0.671867	-0.0729875	SNAI2
5	MA0009.2	2.49638	0.773764	-0.0483314	-0.0572452	0.444275	2.3459	1.31567	0.427706	T
6	MA0797.1	2.40392	0.283511	0.420781	-0.270261	0.30493	1.66948	0.73222	0.0280735	TGIF2
7	MA0782.1	2.33221	0.291628	0.23572	-0.273467	0.377087	1.81301	0.776858	0.0307114	PKNOX1
8	MA0783.1	2.29844	0.330852	0.364071	-0.303365	0.309468	1.94458	0.856543	0.0157823	PKNOX2
9	MA0106.3	2.28861	0.888566	0.236331	0.112285	0.38949	1.79152	1.31883	0.380201	TP53
10	MA0739.1	2.2468	0.770568	0.631441	-0.222344	0.354367	1.88681	0.642167	0.521899	Hic1
11	MA0796.1	2.20296	0.403525	0.403346	-0.228991	0.403193	1.68099	0.809514	0.0545258	TGIF1
12	MA0626.1	1.85327	0.786647	0.164182	-0.0502939	0.843365	1.70789	0.854101	0.710314	Npas2
13	MA0831.2	1.78119	0.67596	0.0593053	0.0860388	1.48488	1.74054	1.26369	0.288911	TFE3
14	MA0161.2	0.770031	2.02674	1.35564	0.850621	-0.0300647	1.70471	0.763079	1.42301	NFIC
15	MA1123.1	0.685541	4.22882	0.720848	3.18443	0.194986	1.93111	2.00957	-0.0958634	TWIST1
16	MA0698.1	0.675175	3.26442	1.45333	2.38276	0.419592	2.45294	1.64146	0.0114051	ZBTB18
17	MA1121.1	0.657577	3.55266	1.60627	1.45247	0.213761	3.07997	1.98815	0.401112	TEAD2
18	MA0771.1	0.642691	2.05438	0.835571	1.37133	0.32169	2.01693	1.6659	0.469965	HSF4
19	MA0808.1	0.616288	3.60185	1.34915	1.31184	0.268393	2.79401	1.68498	0.468797	TEAD3
20	MA0770.1	0.589332	1.98205	1.07321	1.25123	0.458191	1.94588	1.61191	0.413522	HSF2
21	MA0809.1	0.58333	3.70178	1.42784	1.66979	0.333553	3.04614	1.73424	0.433178	TEAD4
22	MA0486.2	0.570624	2.0183	1.02845	1.43848	0.342636	2	1.85416	0.436963	HSF1
23	MA0651.1	0.41257	2.29462	0.88729	0.994238	1.82618	2.18835	1.7782	1.37638	HOXC11
24	MA0873.1	0.399959	2.93806	0.758138	0.973138	1.75527	2.03918	1.6302	1.09261	HOXD12
25	MA0606.1	0.270597	4.72254	1.73662	1.31123	0.689717	2.60072	2.16154	0.602951	NFAT5
26	MA0625.1	0.260227	5.3733	1.79188	1.37094	1.04378	3.70162	2.77227	1.04198	NFATC3
27	MA0624.1	0.233724	5.91805	1.74908	1.65047	1.02381	3.57407	2.49708	1.14338	NFATC1
28	MA0152.1	0.0849113	5.1403	1.48319	1.45672	0.895945	2.69893	2.00589	0.53444	NFATC2
29	MA0691.1	1.21707	0.830891	5.08493	0.689458	0.517758	1.94627	1.0747	0.018605	TFAP4
30	MA0665.1	1.07458	0.763623	5.87596	0.324678	0.538588	2.249	0.879743	0.105105	MSC
31	MA0832.1	0.966808	1.06776	8.89333	0.880733	0.341393	1.98624	1.13898	0.303549	Tcf21
32	MA0667.1	0.912895	0.823652	5.55755	0.646246	0.504557	1.70679	1.23973	0.132999	MYF6
33	MA0048.2	0.847533	0.72725	5.71638	0.736762	0.293407	1.27189	0.784452	-0.0153856	NHLH1
34	MA0816.1	0.783543	0.647752	11.3821	0.573235	0.300198	1.35841	0.658696	-0.0521429	Ascl2
35	MA0499.1	0.733796	0.362772	8.2469	0.0363111	0.382405	1.32809	0.492167	-0.0670691	Myod1
36	MA0890.1	0.686022	0.722676	1.24718	0.341821	0.571014	1.21623	0.779915	0.0808982	GBX2
37	MA1100.1	0.57873	0.398998	5.11071	0.286991	0.187783	1.03591	0.52964	-0.158122	ASCL1
38	MA0521.1	0.513041	0.606646	13.0091	0.64664	0.348999	1.27397	0.640969	-0.155304	Tcf12
39	MA0500.1	0.461476	0.608095	11.9749	0.707615	0.308152	1.11895	0.586099	-0.155522	Myog
40	MA0724.1	0.437908	0.95495	1.47309	0.801665	0.781727	1.44559	1.39793	0.698093	VENTX
41	MA0881.1	0.254898	2.6474	2.962	2.49303	0.775371	2.26641	1.43316	1.19455	Dlx4
42	MA0488.1	1.06997	0.739926	0.797793	2.56205	0.400096	2.05501	0.981545	0.293386	JUN
43	MA0477.1	0.976853	2.78793	1.47086	5.32623	4.34369	4.09205	1.41146	0.310734	FOSL1
44	MA1135.1	0.940573	2.49085	1.38897	5.14996	3.2061	3.90896	1.72466	0.310267	FOSB::JUNB
45	MA0478.1	0.903529	3.3568	1.29883	6.85171	5.13138	4.52354	1.60487	0.302353	FOSL2
46	MA0841.1	0.873992	2.7678	1.49848	4.90109	2.07219	3.29052	1.72376	0.389962	NFE2
47	MA0492.1	0.851804	0.87343	1.27631	3.21565	0.23978	2.00887	1.17868	0.177573	JUND(var.2)
48	MA0490.1	0.842083	3.08099	1.20425	6.5653	4.29376	4.32416	1.51692	0.354913	JUNB
49	MA1134.1	0.793149	2.98065	1.94747	7.20015	5.20017	4.29684	1.84078	0.450457	FOS::JUNB
50	MA1130.1	0.787465	3.32036	1.52946	7.84345	4.94714	4.11597	1.85028	0.414097	FOSL2::JUN
51	MA0491.1	0.785372	2.92833	1.16248	6.739	3.86011	4.28557	1.46949	0.230036	JUND
52	MA0656.1	0.776989	0.629896	1.14857	2.18032	0.470929	2.02175	1.55744	-0.0801793	JDP2(var.2)
53	MA0099.3	0.755314	3.01138	1.52837	7.35794	4.65752	4.63526	1.69665	0.549969	FOS::JUN
54	MA1144.1	0.755123	3.06609	1.5877	8.34312	4.71378	4.50862	1.85931	0.558044	FOSL2::JUND
55	MA1145.1	0.753382	0.57825	1.2666	2.34125	0.580608	1.85359	1.24955	0.226724	FOSL2::JUND(var.2)
56	MA1138.1	0.749627	2.92427	1.67544	7.04044	4.31745	4.37824	1.83291	0.472938	FOSL2::JUNB
57	MA1139.1	0.748848	0.527327	1.40335	2.04472	0.642401	1.89678	1.3082	0.239206	FOSL2::JUNB(var.2)
58	MA1137.1	0.739014	2.62799	1.59714	6.28417	3.26746	3.52875	1.49202	0.471255	FOSL1::JUNB
59	MA1129.1	0.712081	0.545985	1.21574	2.26149	0.452606	1.72574	1.35945	0.180712	FOSL1::JUN(var.2)
60	MA1136.1	0.700725	0.678833	0.897645	2.17493	0.618251	1.88315	1.39802	0.0625953	FOSB::JUNB(var.2)
61	MA1141.1	0.70068	3.27094	1.3545	8.21236	4.94111	3.9662	1.63363	0.301173	FOS::JUND
62	MA0489.1	0.699016	3.04296	1.66289	6.45293	4.74241	4.17491	1.804	0.14905	JUN(var.2)
63	MA1128.1	0.69241	3.0916	1.48381	7.46545	4.79194	3.7447	1.57567	0.358537	FOSL1::JUN
64	MA1142.1	0.671353	2.31218	1.54109	6.55015	4.39766	3.81221	1.7699	0.488089	FOSL1::JUND
65	MA0476.1	0.668236	3.06953	1.56602	6.33862	5.37396	4.21122	1.37413	0.327955	FOS
66	MA0462.1	0.664195	2.01835	1.26322	3.25718	3.2313	3.05315	1.23375	0.177962	BATF::JUN
67	MA0833.1	0.647972	1.06439	1.12309	2.79134	1.76996	2.77977	1.50675	1.82586	ATF4
68	MA1131.1	0.616062	1.0233	1.18955	3.40677	0.694066	2.13873	1.3405	0.345338	FOSL2::JUN(var.2)
69	MA0834.1	0.615688	0.856653	1.41419	2.51451	0.993362	2.21287	1.64818	0.456013	ATF7
70	MA0655.1	0.587136	3.07697	1.68943	5.69495	4.34862	4.1962	2.05625	0.416002	JDP2
71	MA1127.1	0.530087	0.902381	1.6838	2.71578	0.938917	2.10395	1.10358	0.549112	FOSB::JUN
72	MA0027.2	0.398804	1.28108	1.00546	1.38183	0.406567	1.36406	1.24917	0.225894	EN1
73	MA1140.1	0.397521	0.746648	2.02759	2.72338	0.756274	2.45824	2.14819	0.444953	JUNB(var.2)
74	MA0711.1	2.12343	0.968453	0.272662	-0.193866	7.46733	5.86855	2.90665	1.92258	OTX1
75	MA0682.1	1.92028	0.794493	0.094577	-0.163088	5.58953	4.76709	2.29931	1.70078	Pitx1
76	MA0712.1	1.7378	0.88468	0.323269	-0.161945	5.48229	4.77324	2.35703	1.67667	OTX2
77	MA0496.2	1.40472	0.674436	0.158552	0.327813	2.72745	2.14336	1.28822	0.571225	MAFK
78	MA0117.2	0.941959	1.01632	0.387305	0.487671	2.03775	1.70316	1.5089	0.370297	Mafb
79	MA0002.2	0.848192	1.95951	0.690988	0.372883	2.79973	2.32053	1.15569	0.433843	RUNX1
80	MA0664.1	0.783525	0.904922	0.413602	0.400431	2.37281	2.36625	1.55989	0.25362	MLXIPL
81	MA0663.1	0.774627	1.02612	0.370679	0.549418	2.17186	1.94618	1.47711	0.29673	MLX
82	MA1132.1	0.773588	2.21647	1.65775	5.0163	5.61982	4.68442	1.63346	0.703721	JUN::JUNB
83	MA0684.1	0.770031	2.03894	0.90857	0.611439	2.9643	2.37465	1.29249	0.523074	RUNX3
84	MA0125.1	0.583082	0.629408	0.909734	0.59255	1.38784	1.25472	1.04828	0.262137	Nobox
85	MA1420.1	0.582359	1.4605	0.534749	0.714306	5.3013	2.93725	1.77645	1.75544	IRF5
86	MA0511.2	0.575371	1.9173	0.905522	0.843835	3.07993	1.88788	1.52715	0.695881	RUNX2
87	MA0862.1	0.545599	0.946826	0.888231	0.67277	1.92744	1.38539	1.39221	1.34815	GMEB2
88	MA0060.3	0.510263	0.607962	0.795698	0.480361	1.41666	1.3068	1.08015	1.23359	NFYA
89	MA0657.1	0.508099	1.37685	0.340367	0.967495	3.12486	3.11715	2.10782	1.0232	KLF13
90	MA0632.1	0.491898	0.864424	0.408018	0.594688	3.08937	2.18039	1.5253	1.1019	Tcfl5
91	MA0080.4	0.482203	5.82367	1.00886	0.68906	7569.69	7.84067	5.16252	15.3392	SPI1
92	MA0742.1	0.437937	1.0934	0.0822373	1.07845	6.36806	4.83468	1.67266	0.896244	Klf12
93	MA0762.1	0.437405	2.78496	0.859986	1.61818	20.4229	11.7127	6.68875	0.745169	ETV2
94	MA0474.2	0.386518	1.93519	0.979413	1.4642	18.3083	8.41825	7.17114	1.20194	ERG
95	MA0686.1	0.382315	1.61727	1.1047	1.50756	5.6464	4.48525	2.57229	1.55586	SPDEF
96	MA0136.2	0.376244	2.00551	0.536477	0.944299	122.416	7.06586	4.33606	3.37278	ELF5
97	MA0687.1	0.371902	1.90328	0.560871	0.440783	169.474	5.06908	2.44023	1.45122	SPIC
98	MA0640.1	0.355978	1.35115	0.697606	1.12172	39.3354	6.20847	2.72963	1.54884	ELF3
99	MA0598.2	0.335009	1.45077	0.565168	0.955193	65.2169	6.37653	3.0153	2.19846	EHF
100	MA0493.1	0.333457	0.933447	0.135597	1.52796	4.36263	3.76157	1.08699	0.355528	Klf1
101	MA0652.1	0.323872	0.795645	0.658108	0.870343	6.91832	2.89498	1.35143	1.60801	IRF8
102	MA1419.1	0.296913	1.41098	0.565688	1.16578	9.52397	3.94158	1.78798	2.3064	IRF4
103	MA0760.1	0.292191	2.31455	1.16736	2.02822	25.5761	9.01552	8.28451	1.33964	ERF
104	MA1107.1	0.279796	0.509995	0.116042	0.195772	2.31409	2.06485	0.889455	0.15798	KLF9
105	MA0098.3	0.278386	2.42166	1.12329	1.74421	29.6922	9.82731	8.06698	1.4133	ETS1
106	MA0645.1	0.27416	1.39707	0.570941	1.27206	139.714	6.52269	3.16885	1.2755	ETV6
107	MA0653.1	0.264309	1.22847	0.855275	0.752705	8.78986	4.10178	2.00189	1.84434	IRF9
108	MA0475.2	0.261918	2.27308	1.26824	1.90092	25.3528	8.91848	7.17577	1.31074	FLI1
109	MA0763.1	0.234566	2.0501	1.18727	1.59804	22.4751	5.59255	4.66277	2.1397	ETV3
110	MA0641.1	0.217249	1.71255	1.05883	1.12436	72.704	6.08546	3.36098	2.25262	ELF4
111	MA0073.1	0.211644	0.449458	0.335599	-0.0555372	2.17748	1.66564	0.88767	0.385187	RREB1
112	MA0051.1	0.194312	1.73767	1.08842	0.934447	5.51037	3.61965	1.59253	1.8647	IRF2
113	MA0473.2	0.185071	1.46493	0.972341	1.16412	37.7457	5.09863	3.64955	1.48087	ELF1
114	MA0733.1	0.180326	1.78457	0.873522	1.28246	3.85167	3.36264	2.4995	0.888593	EGR4
115	MA0772.1	0.173298	1.89426	0.960122	0.768506	6.28236	3.80144	2.22909	1.38634	IRF7
116	MA0637.1	0.1707	2.18243	1.47308	2.05638	4.08316	3.86117	2.96813	2.68858	CENPB
117	MA0081.1	0.159867	1.27086	0.337148	0.401539	14.977	2.56892	1.55075	0.251451	SPIB
118	MA0076.2	0.155805	1.81472	1.08417	1.38415	55.2254	9.32665	5.11804	1.73318	ELK4
119	MA0750.2	0.152649	1.54627	0.732727	0.918745	26.9279	6.15387	2.93674	1.22506	ZBTB7A
120	MA0156.2	0.145989	2.32828	1.55168	2.35156	38.0086	7.31944	5.39908	3.03046	FEV
121	MA0747.1	0.139895	0.786981	0.459243	0.35584	3.4873	2.47456	1.47972	0.648383	SP8
122	MA1418.1	0.136444	1.50246	0.740674	0.715713	7.15631	3.54895	1.88683	1.01421	IRF3
123	MA0759.1	0.110227	2.27807	1.48708	2.37514	42.6137	7.35076	5.09743	3.05421	ELK3
124	MA0761.1	0.098722	1.95531	1.5145	1.97245	29.6346	6.50471	5.08509	2.2713	ETV1
125	MA0764.1	0.087588	1.82692	1.30006	2.19442	23.565	5.50222	4.53928	2.14718	ETV4
126	MA0149.1	0.0641856	0.871187	0.321056	0.35134	2.10491	1.50283	1.03707	0.207619	EWSR1-FLI1
127	MA0471.1	0.0522366	1.45696	0.691573	0.886081	2.28743	2.03783	1.72733	0.633935	E2F6
128	MA1125.1	0.0482142	1.23511	0.802551	0.335943	3.38332	2.65858	1.64813	1.19299	ZNF384
129	MA0746.1	0.0314045	0.824812	0.362476	0.795295	4.47459	2.65107	1.38273	0.631611	SP3
130	MA0517.1	0.0292189	1.33253	0.641788	0.418006	11.9578	2.61697	1.26054	1.01354	STAT1::STAT2
131	MA0062.2	0.0286085	2.29389	0.961383	1.64809	62.781	7.88968	4.73238	2.30733	Gabpa
132	MA0685.1	0.0186873	1.10356	0.695594	0.858202	5.51541	3.63306	2.32872	1.67308	SP4
133	MA0765.1	0.0161202	2.17503	2.14413	2.21207	20.2065	4.56586	4.05775	3.31859	ETV5
134	MA0741.1	0.014734	0.840983	0.543317	0.521712	3.45511	2.32731	1.34042	0.624716	KLF16
135	MA0028.2	0.00221586	1.98223	1.54175	2.1067	37.3107	5.26288	4.48749	3.14354	ELK1
136	MA0740.1	-0.0338734	1.43337	0.791079	1.17058	7.86256	4.96624	2.64302	1.87969	KLF14
137	MA0472.2	-0.0448163	2.57759	1.79199	1.86955	6.38721	3.21083	2.58504	1.58931	EGR2
138	MA0056.1	-0.0468554	0.506944	0.262659	0.367506	1.14284	0.875507	0.88477	0.180427	MZF1
139	MA0079.3	-0.0572447	0.844911	0.578369	0.497401	2.98239	1.85056	1.45866	0.619744	SP1
140	MA0732.1	-0.0692428	2.72695	1.26426	1.56552	7.37364	3.24455	2.60989	1.40015	EGR3
141	MA0516.1	-0.0731949	0.954441	0.687994	0.561292	3.68434	2.05196	1.66594	0.705836	SP2
142	MA0528.1	-0.0789989	0.587088	0.28756	0.310257	2.34538	0.847841	0.797036	0.209868	ZNF263
143	MA0050.2	-0.0870932	1.14938	0.775831	0.440915	10.6654	2.11861	1.2493	0.945087	IRF1
144	MA0599.1	-0.114817	0.90342	0.504649	1.15382	3.86846	2.82235	1.36906	0.645366	KLF5
145	MA0131.2	-0.176319	1.85053	2.30232	2.39266	17.2954	6.32735	3.58023	3.85051	HINFP
146	MA0162.3	-0.177203	2.7856	2.1468	2.02188	12.3789	4.3394	3.32593	3.2607	EGR1
147	MA0527.1	-0.202514	5.01444	3.3469	4.2432	17.545	6.41425	6.15048	10.4155	ZBTB33
148	MA0506.1	-0.229608	1.98836	2.63862	1.62533	21.1771	6.673	3.89257	4.78243	NRF1
149	MA1122.1	-0.29534	4.28531	3.20845	3.69365	23.621	8.70331	6.06673	5.80643	TFDP1
150	MA0470.1	-0.349835	4.81023	3.98865	4.48961	29.527	11.5828	6.6817	8.17954	E2F4
151	MA0820.1	2.44936	0.252141	0.469705	-0.312157	1.07606	2.52932	1.01489	0.0128526	FIGLA
152	MA0059.1	2.43109	0.571399	-0.0179221	-0.138124	2.19605	2.57647	1.68247	1.09079	MAX::MYC
153	MA0633.1	2.39005	1.05229	0.435151	0.283737	0.415294	2.56816	1.37289	0.14998	Twist2
154	MA0738.1	2.22026	0.520701	0.340919	-0.105147	0.700425	2.34063	1.3089	0.451333	HIC2
155	MA0806.1	2.20152	0.310441	-0.0193865	-0.130474	0.693283	2.36438	0.95764	0.0311254	TBX4
156	MA0807.1	2.20152	0.310441	-0.0193865	-0.130474	0.693283	2.36438	0.95764	0.0311254	TBX5
157	MA0103.3	2.10528	0.235242	-0.14827	-0.459461	1.27836	2.36286	0.80454	0.157905	ZEB1
158	MA0643.1	2.07089	0.372149	0.116179	-0.134072	0.78697	2.13659	1.44015	0.421505	Esrrg
159	MA0607.1	2.02226	0.972669	0.643184	0.172335	0.442167	2.16291	0.91853	0.33405	Bhlha15
160	MA0693.2	2.01532	0.807947	0.0634298	-0.160623	2.1213	3.31059	1.94934	0.911142	VDR
161	MA0801.1	2.00999	0.586014	0.192727	0.0770391	1.05589	2.67032	1.37292	0.181535	MGA
162	MA0803.1	2.00999	0.586014	0.192727	0.0770391	1.05589	2.67032	1.37292	0.181535	TBX15
163	MA0141.3	1.97801	0.548809	0.155688	-0.0530482	1.00182	2.47449	1.53476	0.538021	ESRRB
164	MA0728.1	1.9709	0.73367	0.217293	-0.0868219	1.93993	3.33553	2.37631	0.728609	Nr2f6(var.2)
165	MA0112.3	1.9451	0.842647	0.374542	0.0490813	0.958544	2.87452	1.51288	0.358713	ESR1
166	MA0066.1	1.94083	0.752244	0.315518	0.192976	1.15659	3.55874	1.87948	0.707833	PPARG
167	MA0861.1	1.91541	0.701316	0.579941	0.194224	0.830398	2.52036	1.61593	0.22592	TP73
168	MA0592.2	1.90397	0.619319	0.0955442	-0.135762	0.987319	2.36578	1.28029	0.601624	Esrra
169	MA0821.1	1.90293	0.754544	0.20818	-0.0220456	1.69899	2.61407	0.968651	1.7444	HES5
170	MA0729.1	1.8323	0.748068	0.0133215	-0.0513261	2.44173	3.4318	1.8099	1.03076	RARA
171	MA0093.2	1.81294	0.673855	0.199846	0.0613732	1.15195	2.37701	1.23234	0.42546	USF1
172	MA0714.1	1.79736	0.51579	0.322827	-0.178366	3.3309	3.87856	1.87969	1.2036	PITX3
173	MA1111.1	1.77952	0.358164	0.125133	-0.119424	0.653863	2.0931	1.48958	0.757259	NR2F2
174	MA0017.2	1.76172	0.594753	0.043829	0.00641698	0.516374	2.0025	1.54243	0.68957	NR2F1
175	MA0743.1	1.76069	0.730026	0.381936	-0.150573	1.08711	2.92212	0.803762	0.469335	SCRT1
176	MA0804.1	1.75654	0.928502	0.238934	0.132873	0.368286	2.61648	1.16506	0.387989	TBX19
177	MA0160.1	1.7231	0.493484	0.120044	0.0724025	0.394727	1.8981	1.63382	0.252332	NR4A2
178	MA1147.1	1.71506	0.896686	0.125435	0.249533	0.568519	2.37053	1.27964	0.455573	NR4A2::RXRA
179	MA1113.1	1.71126	0.434939	0.147386	-0.15577	0.88655	1.85592	1.06407	0.249003	PBX2
180	MA1112.1	1.7047	0.500588	0.0251905	-0.0669638	0.400484	2.34582	1.48089	0.570896	NR4A1
181	MA0595.1	1.70422	0.839757	0.480746	0.378149	0.572101	2.45757	1.31907	0.0593428	SREBF1
182	MA0646.1	1.69134	0.924059	0.0533456	0.0900182	1.14294	2.40681	1.65157	0.45643	GCM1
183	MA0622.1	1.67337	0.690279	0.314912	0.0654888	0.933932	1.79229	1.15986	0.605297	Mlxip
184	MA0859.1	1.65642	0.945188	0.268284	0.0281817	2.08803	3.06859	2.22268	0.875165	Rarg
185	MA0071.1	1.65424	0.598944	0.113656	-0.0541027	0.703281	2.50474	1.37166	0.261682	RORA
186	MA0857.1	1.64752	0.858092	0.151518	-0.00859734	1.67324	3.11455	1.7845	0.874529	Rarb
187	MA0805.1	1.64084	0.602831	0.178266	0.0742039	1.28964	2.90286	1.1242	0.181048	TBX1
188	MA0677.1	1.63655	0.512643	0.124321	-0.116666	1.10974	2.70494	2.06121	2.13608	Nr2f6
189	MA0258.2	1.6313	0.71677	0.28174	-0.0651048	0.754143	2.69182	1.36248	0.433535	ESR2
190	MA0596.1	1.62132	1.11757	0.597367	0.449023	0.54517	2.61619	1.34527	0.198235	SREBF2
191	MA0591.1	1.61888	0.768294	0.208244	0.404057	1.60644	2.58928	0.978137	0.353037	Bach1::Mafk
192	MA0825.1	1.60892	0.848642	0.252642	0.185697	1.23818	2.56521	1.43903	0.485661	MNT
193	MA0860.1	1.60694	0.620691	0.22679	0.210279	0.706626	2.54583	1.38299	0.358424	Rarg(var.2)
194	MA0871.1	1.59763	0.761059	0.203018	0.206897	1.40843	2.32337	1.51171	0.692135	TFEC
195	MA0525.2	1.55355	0.597091	0.359927	0.118285	0.780664	2.06424	0.935611	0.513132	TP63
196	MA0858.1	1.55039	1.29204	0.192565	0.28316	0.594119	2.50979	1.72433	0.625065	Rarb(var.2)
197	MA0115.1	1.54614	0.706353	0.224942	0.0241994	0.793276	2.71804	1.8695	1.45409	NR1H2::RXRA
198	MA0819.1	1.53649	1.31376	0.713581	0.450432	0.543721	2.02907	0.949324	0.832703	CLOCK
199	MA0775.1	1.51258	0.572974	0.367513	-0.101361	0.569223	2.36121	1.15495	0.410454	MEIS3
200	MA0730.1	1.46501	1.0884	0.149218	0.270278	0.387828	2.99571	1.65688	0.370679	RARA(var.2)
201	MA0503.1	1.45985	0.622159	0.211981	0.041335	0.435272	1.79747	1.70399	0.37513	Nkx2-5(var.2)
202	MA1146.1	1.45825	0.610357	0.175621	0.271329	0.248774	2.10936	1.18199	0.259584	NR1A4::RXRA
203	MA0147.3	1.45024	0.798552	0.137427	0.104029	1.68685	2.3401	1.15233	0.823318	MYC
204	MA0829.1	1.44747	0.435296	-0.00393547	-0.047889	1.15528	1.93492	0.96395	0.306829	Srebf1(var.2)
205	MA0822.1	1.44737	0.872755	0.540615	0.108055	2.37082	3.1661	1.2884	2.15211	HES7
206	MA0159.1	1.4426	1.07969	0.451299	0.173343	0.706812	2.81278	1.90006	0.282505	RARA::RXRA
207	MA1114.1	1.42827	0.442363	0.28331	-0.0735697	1.00956	1.75405	1.1194	0.216033	PBX3
208	MA0659.1	1.4187	0.655414	0.243608	0.312181	2.06245	2.36201	0.785016	0.271944	MAFG
209	MA0494.1	1.40693	0.583679	0.308559	0.163814	0.726742	2.14452	0.957816	0.596414	Nr1h3::Rxra
210	MA0526.2	1.40318	0.772829	0.169708	0.165257	1.58199	1.92071	1.20597	0.44989	USF2
211	MA0505.1	1.40184	0.361813	0.0352953	-0.308798	1.59234	2.45866	1.331	0.337647	Nr5a2
212	MA0692.1	1.39835	0.987597	0.296664	0.375254	1.67701	2.25784	1.26124	0.857483	TFEB
213	MA0058.3	1.37916	0.676323	0.377303	0.160156	1.60662	2.81792	1.11407	0.785886	MAX
214	MA0119.1	1.37494	1.06346	1.04189	0.364772	0.396487	2.79644	1.69084	1.339	NFIC::TLX1
215	MA0668.1	1.37237	0.92927	0.678944	0.399115	0.478318	3.11161	1.34207	0.150054	NEUROD2
216	MA0111.1	1.37233	0.757175	0.0581497	0.174271	0.714079	1.95257	1.17646	0.395683	Spz1
217	MA0744.1	1.36366	0.749087	0.652397	0.0300174	0.773124	2.45412	0.850585	0.455956	SCRT2
218	MA0734.1	1.36257	1.2429	0.34208	0.640986	1.03143	2.52332	1.6695	0.887007	GLI2
219	MA0512.2	1.3611	0.61541	0.234429	0.0992749	1.30493	2.9981	2.21086	2.2809	Rxra
220	MA0823.1	1.35398	0.858647	0.145954	0.183867	1.01938	2.07435	0.775907	0.951939	HEY1
221	MA0623.1	1.34074	0.750057	0.582051	0.314885	0.511726	2.35515	1.04376	0.469254	Neurog1
222	MA0074.1	1.32707	0.693805	0.219602	0.482456	1.28585	2.61564	1.90991	0.88899	RXRA::VDR
223	MA0828.1	1.31486	0.314227	-0.0104227	-0.0578694	1.15112	1.67161	0.847968	0.435002	SREBF2(var.2)
224	MA0839.1	1.31283	1.43928	0.265993	0.364471	0.642855	1.59878	1.00396	0.400747	CREB3L1
225	MA0616.1	1.31251	0.556484	0.305045	0.251911	1.22092	1.92348	1.10405	0.781265	Hes2
226	MA0690.1	1.31119	0.729135	0.308464	0.203511	1.20727	2.9905	1.45191	0.456391	TBX21
227	MA0855.1	1.30992	0.626914	0.270161	0.109684	1.56365	2.83131	2.16631	2.20951	RXRB
228	MA0150.2	1.30506	0.959556	0.212948	0.830761	1.24364	2.37734	1.08213	0.442162	Nfe2l2
229	MA0620.2	1.3014	0.897652	0.390138	0.334117	1.05467	1.64592	1.17235	0.194695	MITF
230	MA1101.1	1.29002	0.91783	0.445506	0.99728	1.95671	2.84816	1.11058	0.325451	BACH2
231	MA0088.2	1.28724	0.736129	0.289646	0.235061	0.773162	2.0567	1.11835	0.420752	ZNF143
232	MA0631.1	1.28333	0.56223	0.199491	0.0588024	1.12531	2.8083	1.16763	0.123406	Six3
233	MA0774.1	1.28019	0.681053	0.550702	0.118016	0.482801	1.82446	1.05108	0.328184	MEIS2
234	MA1149.1	1.27842	1.19271	0.210931	0.280805	1.05487	2.8398	1.54914	0.241965	RARA::RXRG
235	MA0461.2	1.25977	1.16046	0.819513	0.508186	0.357477	2.6946	1.08433	0.424017	Atoh1
236	MA0800.1	1.25142	0.771352	0.327297	0.248781	1.15669	2.73752	1.50642	0.487727	EOMES
237	MA0802.1	1.24603	0.586794	0.253358	0.0516575	0.817823	2.06309	0.963823	0.346611	TBR1
238	MA0116.1	1.24131	0.8514	0.32073	0.435928	0.670133	1.78682	1.20398	0.328202	Znf423
239	MA1118.1	1.24062	0.411374	0.115226	-0.213436	0.506877	1.87443	0.919771	0.160641	SIX1
240	MA1108.1	1.23412	0.869811	0.260765	0.313181	1.75115	2.29072	1.42603	0.906423	MXI1
241	MA0856.1	1.22541	0.597346	0.33822	0.135958	1.74556	2.98386	2.09814	2.07965	RXRG
242	MA1110.1	1.2246	1.10893	0.525858	0.693139	0.346899	2.31023	1.31756	0.365166	NR1H4
243	MA0673.1	1.22445	1.09215	0.444428	0.19594	0.874259	1.85139	1.42982	0.313876	NKX2-8
244	MA0004.1	1.22356	0.814592	0.159351	-0.0240037	1.83542	1.99301	1.23116	0.675984	Arnt
245	MA0501.1	1.21817	0.929226	0.61048	0.788612	1.77982	2.25317	0.981389	0.382146	MAF::NFE2
246	MA0826.1	1.21623	1.16222	0.893419	0.341434	0.375418	2.13349	0.835688	0.352728	OLIG1
247	MA1153.1	1.21596	1.61481	0.533496	0.59964	0.849794	2.75495	1.41624	0.429347	Smad4
248	MA0842.1	1.21563	0.896801	0.168152	0.270419	1.78468	2.00113	1.1651	0.291273	NRL
249	MA0752.1	1.20547	0.847251	0.541919	0.229526	0.702224	1.98611	1.24375	0.35129	ZNF410
250	MA0649.1	1.19781	1.10777	0.0748257	0.376337	1.10156	1.75434	1.02059	1.13481	HEY2
251	MA0688.1	1.19564	0.540229	0.136952	0.150032	0.955573	2.29197	1.13081	0.152729	TBX2
252	MA0597.1	1.19216	1.39412	0.404829	0.163574	0.611054	1.93575	1.06031	0.457598	THAP1
253	MA0731.1	1.19164	1.07436	0.196151	0.0251224	1.84061	2.89134	1.42396	0.892724	BCL6B
254	MA0513.1	1.1911	0.767908	0.201991	-0.0714711	0.416007	1.55314	0.892341	0.160575	SMAD2::SMAD3::SMAD4
255	MA0091.1	1.19099	1.5333	1.46744	1.10054	0.51669	2.57118	1.69006	0.166888	TAL1::TCF3
256	MA0870.1	1.19004	0.9192	0.565601	0.342988	0.689401	2.17998	1.00083	0.940036	Sox1
257	MA0140.2	1.18761	0.82313	0.375538	0.460697	0.688186	2.3838	1.3135	0.290871	GATA1::TAL1
258	MA0603.1	1.18428	0.725311	0.228972	0.220221	2.32936	2.36774	1.38861	0.602839	Arntl
259	MA1119.1	1.18302	0.432835	0.118239	-0.268623	0.281221	1.45222	0.495329	-0.103953	SIX2
260	MA0669.1	1.18217	1.34993	0.887931	0.804606	0.0795407	2.26555	1.30982	0.253964	NEUROG2
261	MA0114.3	1.16323	0.714936	0.224219	0.227191	1.31842	2.71116	1.49735	1.03498	Hnf4a
262	MA0078.1	1.15587	1.10762	0.836612	0.643561	0.62523	3.76312	1.62564	0.38955	Sox17
263	MA0689.1	1.15474	0.651887	0.380503	0.284927	1.47187	2.64148	1.48627	0.507405	TBX20
264	MA0672.1	1.13392	0.980895	0.519938	0.203928	1.34956	2.10022	1.37228	0.791787	NKX2-3
265	MA0037.3	1.13105	0.602793	0.250336	0.442051	0.813073	3.56045	1.61241	0.389068	GATA3
266	MA0104.4	1.12217	0.961061	0.331669	0.40716	1.45287	2.68635	1.26196	1.1031	MYCN
267	MA0095.2	1.11425	0.74732	0.180707	-0.0156395	1.30259	2.08282	1.0878	0.42457	YY1
268	MA0817.1	1.11249	1.16988	0.94423	0.516378	0.761965	2.37925	1.03164	0.462921	BHLHE23
269	MA0139.1	1.11115	0.444686	-0.10818	-0.355662	1.05637	1.92073	0.938073	0.794605	CTCF
270	MA0036.3	1.10836	0.481084	0.15884	0.313247	1.09115	3.65262	1.44294	0.344958	GATA2
271	MA0138.2	1.10538	0.603072	0.324712	0.0986464	0.571022	2.03767	0.96951	0.136584	REST
272	MA0827.1	1.10193	1.18672	1.0188	0.571682	0.73699	2.69332	1.26959	0.667987	OLIG3
273	MA0818.1	1.0891	1.22481	0.892583	0.588976	0.505998	3.12679	1.27135	0.526671	BHLHE22
274	MA0863.1	1.08309	1.00524	0.796357	0.646146	0.886639	2.65914	1.27941	0.304497	MTF1
275	MA0464.2	1.06912	1.10215	0.550357	0.663684	1.97637	2.31967	1.80406	1.56462	BHLHE40
276	MA1109.1	1.06212	1.78912	0.893559	0.590434	0.462808	2.40137	1.32115	0.220693	NEUROD1
277	MA0495.2	1.05081	0.861099	0.240963	0.655435	2.37363	2.80372	1.12838	0.779905	MAFF
278	MA0617.1	1.0483	0.962472	0.458888	0.408727	1.75183	2.28764	1.85897	0.825487	Id2
279	MA0498.2	1.04366	0.72975	0.478492	0.141919	0.661214	2.314	1.03721	0.577892	MEIS1
280	MA0737.1	1.04212	0.922907	0.436338	0.628875	1.08717	2.40998	1.68831	0.433064	GLIS3
281	MA0671.1	1.03932	1.52033	1.59663	0.782153	-0.000633329	1.92938	0.745378	0.951658	NFIX
282	MA0100.3	1.03902	1.00576	0.57132	0.513724	1.48038	2.77568	1.55312	0.913841	MYB
283	MA1150.1	1.03753	1.61044	0.598091	0.752664	0.485477	2.1497	1.17169	0.283879	RORB
284	MA1120.1	1.03079	1.14357	0.985354	0.580338	0.726616	5.38426	1.59494	0.368198	SOX13
285	MA0018.3	1.02686	0.802804	0.806955	2.04406	0.341453	2.39441	1.34975	-0.0698831	CREB1
286	MA0482.1	1.02557	0.441412	0.343679	0.440248	1.09254	3.40749	1.83151	0.284474	Gata4
287	MA0795.1	1.02423	1.21403	0.683814	0.735817	0.928748	2.36067	1.50373	0.719106	SMAD3
288	MA0109.1	1.01533	0.733865	0.358433	0.0185995	1.2573	2.16035	1.13174	0.715605	HLTF
289	MA0608.1	1.01335	1.36823	0.327496	0.536565	1.63051	2.07755	0.828958	0.746765	Creb3l2
290	MA0799.1	1.00413	1.08558	0.455938	0.694072	1.44887	2.52199	2.05752	0.597119	RFX4
291	MA0779.1	1.00207	1.03354	0.818485	0.888837	1.0173	2.92865	1.5398	0.508595	PAX1
292	MA0636.1	0.995202	0.989913	0.45762	0.548302	2.0439	2.10127	1.62124	1.13156	BHLHE41
293	MA1104.1	0.988443	0.480405	0.233615	0.301351	0.987133	3.469	1.67175	0.29317	GATA6
294	MA0866.1	0.978081	0.661143	0.787157	0.292811	1.10149	2.55933	1.43474	0.664874	SOX21
295	MA1151.1	0.976899	1.30707	0.495152	0.502421	0.802812	2.68182	1.89272	0.74911	RORC
296	MA0164.1	0.974514	1.01263	0.567073	0.433833	0.614229	2.11165	1.19586	0.545164	Nr2e3
297	MA1106.1	0.9743	0.810518	0.234747	0.245788	1.01681	1.92913	0.937123	0.658774	HIF1A
298	MA0600.2	0.968752	1.18317	0.968502	0.998841	1.35636	2.68389	1.97	0.382612	RFX2
299	MA0594.1	0.966575	0.92868	0.653335	0.501441	0.28196	1.92055	1.70941	0.217537	Hoxa9
300	MA0092.1	0.960649	2.12607	0.583084	0.823243	0.130509	2.2402	1.74055	0.649756	Hand1::Tcf3
301	MA0072.1	0.927395	1.31815	0.419429	0.430316	0.615649	2.62633	1.29832	0.734761	RORA(var.2)
302	MA0035.3	0.915849	0.599412	0.140875	0.383796	1.13045	3.2487	1.79472	0.416877	Gata1
303	MA0798.1	0.913518	1.18883	0.774005	0.87373	1.24972	2.44159	1.92235	0.346329	RFX3
304	MA0648.1	0.908507	0.759568	0.875954	0.597628	0.419877	1.79182	0.960818	0.560389	GSC
305	MA0793.1	0.907727	0.955691	0.937918	0.308721	0.434943	2.2608	1.09565	0.223643	POU6F2
306	MA0484.1	0.904886	0.971311	0.114458	0.138209	1.25191	2.39589	1.40964	1.25819	HNF4G
307	MA0719.1	0.902872	0.750341	0.5269	0.278061	0.469626	2.04299	1.06594	0.689078	RHOXF1
308	MA0467.1	0.893871	0.773379	1.15292	0.386652	0.338887	1.85185	1.14837	0.227591	Crx
309	MA0479.1	0.891416	1.14786	1.24393	0.525369	0.93905	2.49738	1.22949	0.369793	FOXH1
310	MA0510.2	0.886759	1.40618	0.782148	1.02279	0.894731	1.96248	1.53571	0.140564	RFX5
311	MA0604.1	0.880246	0.568104	0.529667	0.415282	1.60488	1.74309	0.941254	0.0432335	Atf1
312	MA0781.1	0.878362	1.16549	0.84464	0.753849	1.11229	2.50641	1.351	0.284356	PAX9
313	MA0695.1	0.872829	0.816185	0.259869	0.192129	2.58045	3.07249	1.22653	1.09097	ZBTB7C
314	MA0124.2	0.869187	1.06576	0.647466	0.257554	1.11285	2.1931	1.17331	0.65435	Nkx3-1
315	MA0678.1	0.868295	1.34035	1.29088	0.728154	0.744058	2.64232	1.12454	0.78827	OLIG2
316	MA1155.1	0.862585	0.642285	0.377507	-0.0646574	1.07937	1.80921	1.13105	0.122834	ZSCAN4
317	MA0629.1	0.854187	0.650771	0.560716	0.217549	1.23025	2.24504	1.50987	0.647436	Rhox11
318	MA0891.1	0.854002	0.65618	0.996575	0.497023	0.698654	2.14257	1.32902	0.33487	GSC2
319	MA0769.1	0.853386	1.24268	0.281626	0.207481	1.20603	2.77356	1.44595	0.553094	Tcf7
320	MA0766.1	0.852849	0.589036	0.165986	0.500307	0.636037	2.54308	1.53478	0.425395	GATA5
321	MA0485.1	0.84484	0.911139	0.60525	0.233908	0.358972	1.42969	1.41084	0.148413	Hoxc9
322	MA0883.1	0.84127	1.14198	1.53367	0.336023	0.772101	2.40759	1.04402	0.601668	Dmbx1
323	MA1421.1	0.83949	1.16125	0.359501	0.205622	0.864547	2.16787	1.27013	0.743312	TCF7L1
324	MA0757.1	0.833237	0.936432	0.480508	0.0987981	2.11264	2.84709	1.45226	0.925478	ONECUT3
325	MA0030.1	0.832487	0.969403	0.601558	0.310091	1.18637	3.22906	1.87338	0.480145	FOXF2
326	MA0868.1	0.824097	0.820373	0.531635	0.280895	1.54005	2.84082	1.12512	0.667717	SOX8
327	MA0143.3	0.818662	1.31148	1.41488	0.661254	1.0626	4.42201	1.63404	0.498757	Sox2
328	MA0914.1	0.812939	1.15175	0.70557	0.312613	1.26581	3.09291	1.85125	0.804356	ISL2
329	MA0610.1	0.811386	1.08668	0.921769	0.533354	0.870668	2.0671	0.798655	0.771113	DMRT3
330	MA0696.1	0.806515	0.655966	0.377436	-0.00617322	1.00343	1.59766	0.84698	0.16677	ZIC1
331	MA1103.1	0.805859	0.994156	0.827841	0.349458	1.20433	3.54386	1.58065	0.647932	FOXK2
332	MA0155.1	0.8039	1.34483	0.700735	0.380608	0.9795	2.34212	1.50797	0.403606	INSM1
333	MA0895.1	0.801265	1.24754	1.06059	0.649281	2.02296	4.26679	1.63183	1.3723	HMBOX1
334	MA0007.3	0.796916	1.15974	0.288627	1.2308	0.0473817	1.86249	1.24122	0.714243	Ar
335	MA0070.1	0.788624	0.497502	0.388899	0.416471	0.766589	1.64461	0.585209	0.679737	PBX1
336	MA0767.1	0.786391	1.22504	0.46171	0.840125	1.06044	2.29705	1.55078	1.22164	GCM2
337	MA1126.1	0.780946	0.741648	0.99808	3.04448	0.73696	3.0874	1.58258	0.420973	FOS::JUN(var.2)
338	MA0122.2	0.780674	1.11497	0.794208	0.33702	1.3274	2.32914	1.39811	0.815357	NKX3-2
339	MA0069.1	0.779082	1.14191	1.77034	0.870122	1.08279	2.02081	1.33987	0.772692	Pax6
340	MA0844.1	0.773166	1.33177	0.442748	0.77293	1.00795	2.59188	1.81407	0.553026	XBP1
341	MA0509.1	0.772698	1.66188	0.700258	0.924193	0.988297	2.14631	1.641	0.354081	Rfx1
342	MA1154.1	0.771148	1.46817	0.654107	0.655021	0.993484	2.11602	1.59655	0.222705	ZNF282
343	MA0874.1	0.769046	0.959505	1.07429	0.336207	0.39931	1.92835	0.818018	0.00613273	Arx
344	MA0768.1	0.765579	0.960637	0.311768	0.193572	1.33582	2.43457	1.23814	0.537037	LEF1
345	MA0014.3	0.765438	0.863931	0.975242	0.542712	1.31638	2.5982	1.42329	0.766127	PAX5
346	MA0661.1	0.761887	0.794621	0.890657	0.340187	0.739904	1.53926	1.22565	0.262075	MEOX1
347	MA0504.1	0.759752	0.787256	0.158308	0.19132	1.12397	1.90358	1.58806	1.36503	NR2C2
348	MA0814.1	0.757644	0.832594	0.592618	0.446966	0.825684	2.50659	1.38779	0.654745	TFAP2C(var.2)
349	MA0638.1	0.756976	1.12922	0.664042	0.721288	1.00303	1.98216	1.61898	0.811572	CREB3
350	MA1105.1	0.751989	1.85313	0.974635	0.407195	2.19204	3.63008	1.72172	1.41602	GRHL2
351	MA0867.1	0.746435	0.96645	0.675576	0.396465	1.37842	2.27854	1.27018	0.59501	SOX4
352	MA0132.2	0.745858	1.10776	0.972986	0.488994	0.362944	1.21116	0.662671	0.255336	PDX1
353	MA0835.1	0.744853	0.791975	1.11754	2.2242	0.481367	2.3198	1.5045	0.584733	BATF3
354	MA0523.1	0.742389	1.15974	0.579859	0.326668	1.24188	2.31532	1.21341	0.290715	TCF7L2
355	MA0105.4	0.741732	0.829272	0.430141	0.959333	1.49909	2.85707	1.25658	0.432182	NFKB1
356	MA0627.1	0.740787	0.691606	0.603898	0.205971	1.63614	2.25701	1.11429	0.501711	Pou2f3
357	MA0852.2	0.740509	1.32417	1.02812	0.457572	1.3145	3.66271	1.85141	0.842902	FOXK1
358	MA0840.1	0.738925	0.567387	0.82476	1.50763	0.737407	1.92495	1.75457	0.255951	Creb5
359	MA0113.3	0.733748	1.54874	0.42145	1.65039	-0.00534591	1.72639	1.17398	0.69802	NR3C1
360	MA0845.1	0.731972	0.48491	0.385343	-0.0781546	2.14044	2.40164	1.31228	0.664587	FOXB1
361	MA0019.1	0.730312	0.888879	0.551432	0.937207	0.869533	2.46836	1.11246	1.07879	Ddit3::Cebpa
362	MA0670.1	0.730005	1.98425	1.60315	1.21276	0.128694	2.19821	0.807913	1.58811	NFIA
363	MA0090.2	0.727614	2.74327	1.3069	1.13732	0.497788	2.99884	1.63992	0.511106	TEAD1
364	MA0786.1	0.724985	0.553716	0.468254	0.0486168	1.51118	1.86823	0.965933	0.369951	POU3F1
365	MA0618.1	0.723243	0.791591	1.24505	0.507047	0.51201	1.89563	1.05837	0.143007	LBX1
366	MA0754.1	0.722795	0.549102	0.431075	0.223122	0.353135	1.516	0.775217	0.212292	CUX1
367	MA0029.1	0.710763	0.853903	0.352992	0.331362	1.75061	2.71985	1.71233	0.4582	Mecom
368	MA0778.1	0.704742	1.0314	0.532203	1.25776	1.41744	3.40415	1.64679	0.538641	NFKB2
369	MA0046.2	0.699153	0.782012	0.386892	0.266134	3.44579	4.18662	2.0409	1.88811	HNF1A
370	MA0039.3	0.697941	1.09302	0.0718427	1.11968	2.43335	3.12536	1.16168	0.369857	KLF4
371	MA0854.1	0.691472	0.859335	1.06175	0.323531	0.885513	2.42973	0.832838	0.138197	Alx1
372	MA0727.1	0.688453	1.26726	0.494613	1.63875	-0.000635691	1.86013	1.19094	0.708441	NR3C2
373	MA0888.1	0.683015	0.917582	0.939563	0.775203	0.468497	1.77998	1.25472	0.45487	EVX2
374	MA0889.1	0.680939	0.875255	1.0525	0.562019	0.621188	1.49467	1.20091	0.0310036	GBX1
375	MA0259.1	0.678861	1.47126	0.688538	0.827515	1.45755	2.74104	1.39096	1.29753	ARNT::HIF1A
376	MA0725.1	0.676558	0.737946	0.840842	0.603569	0.341184	1.7708	1.17841	0.126997	VSX1
377	MA0726.1	0.676558	0.737946	0.840842	0.603569	0.341184	1.7708	1.17841	0.126997	VSX2
378	MA0898.1	0.673813	0.872363	0.974183	0.337499	1.11362	2.81757	1.46865	0.548885	Hmx3
379	MA0853.1	0.673523	0.845598	1.54009	0.322482	1.07941	2.76626	0.823337	0.36405	Alx4
380	MA0722.1	0.670905	1.1394	1.01689	0.363603	0.759563	1.35143	1.11138	0.682072	VAX1
381	MA0723.1	0.670905	1.1394	1.01689	0.363603	0.759563	1.35143	1.11138	0.682072	VAX2
382	MA1133.1	0.670263	1.05482	1.54323	3.001	0.97159	3.23027	1.64933	0.324955	JUN::JUNB(var.2)
383	MA0089.1	0.66831	0.337404	0.283667	0.0156692	0.774444	1.1585	0.813639	0.0349087	MAFG::NFE2L1
384	MA0483.1	0.666612	1.42186	0.537491	0.491999	1.13172	2.16926	1.08808	0.627794	Gfi1b
385	MA0612.1	0.665877	0.862995	0.766214	0.299228	0.489175	1.15339	0.864237	-0.000834158	EMX1
386	MA0628.1	0.662673	0.72202	0.933032	0.403804	0.509271	1.56811	0.714717	0.0165313	POU6F1
387	MA0900.1	0.658087	1.25685	1.39785	0.892444	0.59279	2.28397	1.51026	0.0535007	HOXA2
388	MA0481.2	0.657825	1.42195	0.976375	0.669965	1.09789	3.52542	1.88542	1.20872	FOXP1
389	MA0047.2	0.656973	1.17774	0.631996	0.390805	1.58952	3.27952	1.92955	0.805567	Foxa2
390	MA0751.1	0.65697	0.671079	0.394312	0.0623055	0.831811	1.57173	0.797405	0.239143	ZIC4
391	MA0704.1	0.656545	0.73388	1.70286	0.296924	0.710866	2.30909	0.588126	0.381215	Lhx4
392	MA0721.1	0.656545	0.73388	1.70286	0.296924	0.710866	2.30909	0.588126	0.381215	UNCX
393	MA0902.1	0.655143	0.915182	0.733896	0.235871	1.10746	1.68451	1.17032	0.339416	HOXB2
394	MA0158.1	0.654702	0.627741	1.16689	0.427	1.3427	2.12506	1.20422	0.591329	HOXA5
395	MA0676.1	0.654562	1.1999	0.649769	0.364271	1.15267	2.30317	1.64206	0.630846	Nr2e1
396	MA0794.1	0.649674	1.39692	0.731666	0.959252	0.392673	1.89461	1.14571	0.855775	PROX1
397	MA0892.1	0.648043	0.769828	1.22667	0.424497	0.979342	2.00135	0.60949	0.206879	GSX1
398	MA0705.1	0.646636	1.07224	1.10342	0.434973	0.51381	1.52207	0.668534	0.145398	Lhx8
399	MA0903.1	0.646631	0.966537	0.817044	0.349315	0.778969	1.80288	1.00625	0.503062	HOXB3
400	MA0886.1	0.645822	1.11242	1.08188	0.503436	0.756737	1.5483	0.795648	0.290934	EMX2
401	MA0694.1	0.644471	1.38532	0.566842	0.729462	2.61712	3.20899	1.62167	1.58109	ZBTB7B
402	MA0700.1	0.640558	1.01579	1.34614	0.69838	0.911691	1.937	1.02815	0.198895	LHX2
403	MA0904.1	0.636435	0.852202	0.770789	0.37782	1.12223	1.9795	1.48294	0.74893	Hoxb5
404	MA0042.2	0.634332	1.46307	1.07854	0.626173	1.22725	3.7862	1.7822	1.0743	FOXI1
405	MA0033.2	0.634332	1.46307	1.07854	0.626173	1.22725	3.7862	1.7822	1.0743	FOXL1
406	MA0847.1	0.634332	1.46307	1.07854	0.626173	1.22725	3.7862	1.7822	1.0743	FOXD2
407	MA0848.1	0.634332	1.46307	1.07854	0.626173	1.22725	3.7862	1.7822	1.0743	FOXO4
408	MA0849.1	0.634332	1.46307	1.07854	0.626173	1.22725	3.7862	1.7822	1.0743	FOXO6
409	MA0850.1	0.634332	1.46307	1.07854	0.626173	1.22725	3.7862	1.7822	1.0743	FOXP3
410	MA0910.1	0.630973	0.649618	0.511077	0.126139	1.96468	3.59864	1.78472	0.723192	Hoxd8
411	MA0736.1	0.625249	0.793542	0.651898	0.450684	1.17707	2.0615	1.6094	0.552365	GLIS2
412	MA0811.1	0.624462	1.1018	0.473347	0.722192	0.903908	2.32918	1.96303	0.969989	TFAP2B
413	MA0790.1	0.618545	1.08354	0.726441	0.297798	1.58433	3.13222	1.62367	0.851629	POU4F1
414	MA0901.1	0.616165	1.39826	0.716634	0.596436	1.15747	2.38381	1.41233	0.944305	HOXB13
415	MA0593.1	0.616046	1.20537	0.896875	0.44401	1.184	2.96995	1.70377	0.702158	FOXP2
416	MA0468.1	0.614399	1.23692	0.563187	0.561807	0.596731	2.39857	1.05609	0.660557	DUX4
417	MA0706.1	0.614079	0.893628	0.949689	0.192024	1.25199	1.84638	1.11982	0.532091	MEOX2
418	MA0003.3	0.610571	0.749198	0.593243	0.296399	1.06897	1.99482	1.28937	0.525349	TFAP2A
419	MA0697.1	0.605721	0.759104	0.400441	0.113651	0.981788	1.74231	1.02314	0.274888	ZIC3
420	MA0635.1	0.605036	1.37211	0.909254	0.854909	0.929921	2.59756	2.39312	0.944485	BARHL2
421	MA0896.1	0.604794	1.14961	1.27739	0.645685	0.95739	2.79117	1.39081	0.834863	Hmx1
422	MA0031.1	0.602497	1.22265	1.16135	0.661175	1.39196	3.83922	1.64515	1.0458	FOXD1
423	MA0613.1	0.602497	1.22265	1.16135	0.661175	1.39196	3.83922	1.64515	1.0458	FOXG1
424	MA0157.2	0.602497	1.22265	1.16135	0.661175	1.39196	3.83922	1.64515	1.0458	FOXO3
425	MA0780.1	0.599537	0.901099	1.44524	0.66498	0.819427	1.59203	1.15395	-0.0171267	PAX3
426	MA0710.1	0.597659	1.13807	1.1699	0.679621	0.428122	2.09639	0.758437	0.128303	NOTO
427	MA0784.1	0.597408	0.585847	0.454355	0.199617	1.65398	2.20198	1.24105	0.58561	POU1F1
428	MA0040.1	0.594817	1.00782	0.584872	0.393727	1.78294	3.10665	1.92112	0.289418	Foxq1
429	MA0658.1	0.594787	1.29902	1.09117	0.586363	0.776901	1.75977	0.905511	0.130811	LHX6
430	MA0702.1	0.592502	0.601965	1.33542	0.139795	0.897783	1.84639	0.797653	0.355628	LMX1A
431	MA0785.1	0.592482	0.699167	0.686637	0.103651	1.44421	2.15937	1.12891	0.744647	POU2F1
432	MA0880.1	0.591934	1.11332	1.59582	1.13528	0.689124	1.99989	1.23914	0.992468	Dlx3
433	MA0148.3	0.591519	1.03812	0.724783	0.219481	1.58091	2.84843	1.35074	0.60587	FOXA1
434	MA0679.1	0.59115	1.36321	0.780326	0.649508	0.56732	1.80181	1.20649	0.326697	ONECUT1
435	MA0789.1	0.590391	0.686143	0.519046	0.324704	1.05546	1.86981	0.939909	0.550823	POU3F4
436	MA0897.1	0.59032	0.900171	0.763561	0.522222	1.1431	2.86134	1.18995	0.828285	Hmx2
437	MA0630.1	0.590254	0.890968	1.38776	0.598201	0.491145	1.60791	0.814223	0.394205	SHOX
438	MA0654.1	0.590254	0.890968	1.38776	0.598201	0.491145	1.60791	0.814223	0.394205	ISX
439	MA0075.2	0.590254	0.890968	1.38776	0.598201	0.491145	1.60791	0.814223	0.394205	Prrx2
440	MA0701.1	0.590254	0.890968	1.38776	0.598201	0.491145	1.60791	0.814223	0.394205	LHX9
441	MA0716.1	0.590254	0.890968	1.38776	0.598201	0.491145	1.60791	0.814223	0.394205	PRRX1
442	MA0717.1	0.590254	0.890968	1.38776	0.598201	0.491145	1.60791	0.814223	0.394205	RAX2
443	MA0720.1	0.590254	0.890968	1.38776	0.598201	0.491145	1.60791	0.814223	0.394205	Shox2
444	MA0642.1	0.590151	1.28972	0.892811	0.947966	0.346161	1.68444	1.02079	0.15037	EN2
445	MA0893.1	0.58884	0.867386	1.38322	0.347123	1.06724	2.56978	1.10744	0.474617	GSX2
446	MA0869.1	0.588239	1.22444	0.746188	0.449457	1.33623	2.41844	1.24843	0.683366	Sox11
447	MA1124.1	0.587904	1.30719	0.636768	0.605072	0.968579	2.27477	1.31872	0.382437	ZNF24
448	MA0879.1	0.587701	0.793091	0.719475	0.795875	0.920995	1.95478	1.34815	0.179204	Dlx1
449	MA0038.1	0.583806	1.36611	0.751312	0.877348	0.516509	2.35518	1.67073	0.826125	Gfi1
450	MA0032.2	0.583425	0.567064	0.41538	0.0224587	2.2389	2.52516	1.09976	0.547936	FOXC1
451	MA0006.1	0.583335	0.856046	0.598465	0.123522	1.37779	1.96917	1.22977	0.331936	Ahr::Arnt
452	MA0703.1	0.582246	0.709532	1.1521	0.248154	0.987837	2.07092	1.07858	0.560583	LMX1B
453	MA0787.1	0.581387	0.7636	0.79094	0.265167	1.12374	1.85004	1.10562	0.391702	POU3F2
454	MA0515.1	0.581093	1.32623	1.49555	0.948055	1.63232	5.57028	1.52988	0.720527	Sox6
455	MA0792.1	0.581068	0.773744	0.700842	0.253179	1.49933	2.19745	0.902591	0.648875	POU5F1B
456	MA0507.1	0.580853	0.722978	0.381865	0.214836	1.53835	1.67791	0.907341	0.434164	POU2F2
457	MA0680.1	0.579481	1.06283	1.43068	0.826175	0.77031	2.11714	1.10792	0.00469887	PAX7
458	MA0674.1	0.578259	0.920261	1.39274	0.413282	0.807373	1.56239	1.02107	0.457569	NKX6-1
459	MA0675.1	0.578259	0.920261	1.39274	0.413282	0.807373	1.56239	1.02107	0.457569	NKX6-2
460	MA0894.1	0.576364	0.920413	1.2128	0.656304	0.115756	1.85511	1.39455	0.567947	HESX1
461	MA1143.1	0.575999	1.05003	1.17034	1.53904	1.66404	2.94434	1.71477	0.813565	FOSL1::JUND(var.2)
462	MA0153.2	0.57252	0.944448	0.637633	0.52443	1.62706	3.22135	1.98608	1.41428	HNF1B
463	MA1115.1	0.570166	0.895005	0.392505	0.443175	1.30138	1.80158	0.713009	0.55461	POU5F1
464	MA0609.1	0.566777	0.970167	1.38209	1.12119	1.76504	2.26518	1.79356	0.734778	Crem
465	MA0851.1	0.566474	0.713291	0.527682	0.0153269	2.50585	3.09813	1.81373	0.72457	Foxj3
466	MA0907.1	0.564559	1.77695	0.95055	0.790408	1.06472	1.90144	1.72037	0.714807	HOXC13
467	MA0465.1	0.563333	1.23559	0.654586	0.528453	1.14935	2.59185	1.55879	0.927734	CDX2
468	MA0905.1	0.559612	1.69342	0.878833	0.947171	0.983089	2.31699	1.57079	0.774961	HOXC10
469	MA0650.1	0.558366	1.39805	0.530068	0.425117	1.27266	2.19102	1.33873	0.800617	HOXA13
470	MA0791.1	0.557386	0.965134	0.783478	0.338615	0.961879	2.6485	1.74533	0.763064	POU4F3
471	MA0662.1	0.555698	0.795779	1.411	0.376114	0.878699	2.38616	0.649173	0.577938	MIXL1
472	MA0502.1	0.55557	0.684033	0.793632	0.352784	1.33397	1.75778	1.08385	0.849962	NFYB
473	MA0142.1	0.555395	0.84007	0.553098	0.26184	1.13649	1.49609	1.36771	0.208844	Pou5f1::Sox2
474	MA0644.1	0.551767	0.898521	1.03978	0.547942	0.889161	2.14407	1.11363	0.747239	ESX1
475	MA0683.1	0.551162	1.06346	1.05203	0.410668	1.13304	3.00757	1.6609	0.662226	POU4F2
476	MA0913.1	0.550029	1.26938	0.826549	0.387568	1.1543	2.78059	1.21802	0.823547	Hoxd9
477	MA0812.1	0.549605	0.907743	0.701237	0.485928	1.17195	2.272	1.58435	0.544894	TFAP2B(var.2)
478	MA1102.1	0.547748	0.741059	0.168817	-0.147671	1.42622	2.05546	1.12239	1.05728	CTCFL
479	MA0634.1	0.547147	0.972592	1.3604	0.485182	0.874806	2.27724	0.775023	0.376291	ALX3
480	MA0621.1	0.546954	0.936415	1.65818	0.45539	1.11512	3.2555	0.986037	0.407061	mix-a
481	MA1117.1	0.545922	1.37598	0.735476	1.46872	0.407784	2.34262	1.98182	0.603551	RELB
482	MA0524.2	0.544514	1.31374	0.636789	0.906761	0.922199	2.38518	2.04646	1.21675	TFAP2C
483	MA0912.1	0.543436	1.10236	1.10181	0.51099	0.992298	1.76122	1.53919	0.495701	Hoxd3
484	MA0718.1	0.538045	0.84551	0.939918	0.378031	0.505676	1.63363	0.905727	0.243475	RAX
485	MA0756.1	0.537555	1.24591	0.819788	0.554211	1.31339	2.53431	1.26544	0.717442	ONECUT2
486	MA0068.2	0.536685	1.26125	1.37297	0.777592	0.585064	1.81184	0.951951	0.0654259	PAX4
487	MA0666.1	0.535158	0.923254	1.21504	0.974537	0.539853	1.45034	0.96634	0.601246	MSX1
488	MA0708.1	0.535158	0.923254	1.21504	0.974537	0.539853	1.45034	0.96634	0.601246	MSX2
489	MA0709.1	0.535158	0.923254	1.21504	0.974537	0.539853	1.45034	0.96634	0.601246	Msx3
490	MA0876.1	0.535158	0.923254	1.21504	0.974537	0.539853	1.45034	0.96634	0.601246	BSX
491	MA0614.1	0.533804	1.02516	0.996783	0.5624	1.46012	3.46132	1.80489	0.686908	Foxj2
492	MA0882.1	0.531987	1.70255	2.05504	1.1794	0.648262	2.12318	1.56262	0.969552	DLX6
493	MA0755.1	0.531245	0.870885	0.659234	0.557166	1.02127	1.94193	1.02395	0.528693	CUX2
494	MA0846.1	0.527107	0.372563	0.469608	-0.141949	2.15717	2.89066	1.36799	0.52196	FOXC2
495	MA0063.1	0.526998	1.0201	1.14747	0.604847	0.880876	2.29212	0.93919	0.705116	Nkx2-5
496	MA0908.1	0.524817	1.64313	0.765567	0.745519	0.984613	2.42924	1.98519	1.01031	HOXD11
497	MA0909.1	0.521734	1.52783	0.839139	0.654222	1.15941	1.97006	1.42578	1.14133	HOXD13
498	MA0699.1	0.521603	1.11413	1.3543	0.789463	0.674793	1.84128	0.918927	0.534024	LBX2
499	MA0101.1	0.519881	1.81276	1.24692	1.68366	1.11853	4.8393	1.91292	0.504925	REL
500	MA0647.1	0.515105	1.52828	1.14681	0.650338	1.63542	2.8367	1.89827	1.94362	GRHL1
501	MA0130.1	0.512768	0.534568	0.259453	-0.0651857	0.699782	1.36909	0.447903	0.153019	ZNF354C
502	MA0884.1	0.504829	1.07223	0.848115	0.632579	0.694764	1.86025	1.05836	0.489231	DUXA
503	MA0899.1	0.501223	1.53697	0.732806	0.413356	1.11412	2.36313	1.59438	0.886219	HOXA10
504	MA0878.1	0.500293	1.35745	0.744358	0.549003	1.55899	2.69803	1.53836	0.985644	CDX1
505	MA0776.1	0.496559	0.932897	1.428	0.926169	1.50338	2.50087	1.70317	0.777119	MYBL1
506	MA0877.1	0.47921	1.24231	1.57588	0.892686	0.773885	2.25784	1.71396	0.487231	Barhl1
507	MA0067.1	0.475631	1.43634	1.76419	1.12445	1.00569	1.94902	1.62487	0.919767	Pax2
508	MA0135.1	0.475302	0.832668	0.893761	0.420144	1.40409	2.03916	1.39626	0.466947	Lhx3
509	MA0077.1	0.473964	1.47792	1.44651	1.96276	0.858487	6.77912	1.41288	0.845665	SOX9
510	MA0707.1	0.470732	1.16481	1.37597	0.394933	1.46318	2.21762	1.20946	0.578288	MNX1
511	MA0107.1	0.47068	2.3116	1.52466	1.8142	1.28189	4.27946	2.0874	0.731836	RELA
512	MA0442.2	0.470654	1.55214	1.37122	0.730219	2.02737	4.70455	1.62991	0.577404	SOX10
513	MA0611.1	0.469899	0.974164	1.01834	1.22097	1.16246	2.71163	1.33857	1.59791	Dux
514	MA0788.1	0.469501	0.937434	0.819887	0.441484	1.60663	2.56366	1.2339	0.723721	POU3F3
515	MA0749.1	0.457403	1.34105	1.28529	1.566	1.7308	2.34076	1.90489	2.24732	ZBED1
516	MA0057.1	0.451495	1.40533	0.800476	0.634654	1.33753	2.38984	1.86982	0.287027	MZF1(var.2)
517	MA0024.3	0.448118	1.08211	0.606434	0.664019	2.05875	2.47148	1.31933	1.09766	E2F1
518	MA0605.1	0.442916	0.939833	1.30983	1.16287	1.2374	2.19098	1.75584	1.05359	Atf3
519	MA0480.1	0.437936	1.59536	1.20207	0.708518	1.70005	3.40209	1.54902	0.837975	Foxo1
520	MA1152.1	0.430732	1.06127	1.01564	0.462192	3.35734	6.81793	1.54443	1.25239	SOX15
521	MA0911.1	0.422896	1.60793	0.553409	1.0889	1.23251	2.42625	1.3505	0.584306	Hoxa11
522	MA0875.1	0.422385	1.67383	1.46332	1.23354	0.737574	2.05076	1.54926	0.572264	BARX1
523	MA0615.1	0.41766	2.37891	1.14018	1.48256	2.526	3.36344	2.61888	1.95333	Gmeb1
524	MA0508.2	0.417149	1.13655	0.732321	0.658868	1.60562	2.04428	1.51186	0.77439	PRDM1
525	MA0813.1	0.411424	1.22552	0.740066	0.761573	1.13611	2.53603	1.6705	0.89283	TFAP2B(var.3)
526	MA0735.1	0.411338	1.29141	0.635524	0.985311	1.51785	1.90681	1.70671	1.41526	GLIS1
527	MA0713.1	0.407457	1.08583	1.55658	0.711762	1.13697	2.33419	1.93922	0.584528	PHOX2A
528	MA0601.1	0.402837	1.23078	1.04363	0.491962	1.33052	2.60867	1.26254	0.349925	Arid3b
529	MA0137.3	0.392293	1.4864	0.355818	1.03973	1.05232	2.64097	1.41018	0.917222	STAT1
530	MA0865.1	0.389907	1.84394	1.39209	1.20751	1.30197	2.72094	2.12797	0.863388	E2F8
531	MA0681.1	0.389816	1.11679	1.46922	0.697639	0.892091	2.04712	1.58854	0.480463	Phox2b
532	MA0715.1	0.387645	1.00364	1.47178	0.4691	1.9036	2.48659	1.65923	0.808294	PROP1
533	MA0145.3	0.386432	2.11086	1.14881	1.3349	1.96249	2.57023	2.18256	2.12677	TFCP2
534	MA0520.1	0.380901	1.50238	0.963005	1.06919	1.45655	2.22894	1.59878	0.859049	Stat6
535	MA0872.1	0.376348	1.04209	0.769208	0.765322	0.624498	1.76988	1.52844	1.18088	TFAP2A(var.3)
536	MA0885.1	0.364531	1.74789	1.5735	1.57468	0.982212	2.29398	1.42996	1.3303	Dlx2
537	MA0753.1	0.362854	1.12942	0.969791	0.490967	1.76472	2.28351	1.6276	0.483255	ZNF740
538	MA0463.1	0.35936	2.04447	0.429792	0.789729	0.95875	2.62445	1.49414	0.641325	Bcl6
539	MA0906.1	0.355461	2.77844	1.07387	1.20213	2.43572	2.81074	1.98351	1.58592	HOXC12
540	MA0519.1	0.355006	1.41238	0.382056	0.955071	0.836103	2.45267	1.24917	0.866521	Stat5a::Stat5b
541	MA0748.1	0.344308	0.810151	1.40686	1.01458	2.58251	2.9358	1.57912	1.12774	YY2
542	MA0084.1	0.338338	1.11796	0.901593	0.72309	1.82487	4.04227	1.46382	1.13621	SRY
543	MA0602.1	0.327099	1.32199	1.00441	0.871706	1.18968	2.07022	1.27348	1.14499	Arid5a
544	MA0469.2	0.324076	0.896263	1.59453	1.64347	1.92099	2.26917	1.59979	1.39586	E2F3
545	MA0144.2	0.323539	1.58949	0.431325	0.722369	1.05402	2.41894	1.52978	0.69343	STAT3
546	MA0163.1	0.322417	0.900926	0.746113	0.57637	1.81916	2.05441	1.63885	0.678935	PLAG1
547	MA0619.1	0.314348	1.37619	1.08715	0.419693	2.26983	2.81816	1.66019	0.930131	LIN54
548	MA0518.1	0.30839	1.45572	0.412318	0.765437	1.43983	2.51297	1.40134	0.823071	Stat4
549	MA0514.1	0.300282	1.1821	1.29383	0.434687	2.09792	3.6003	1.37765	0.914578	Sox3
550	MA0815.1	0.289707	1.3982	1.09304	1.02453	1.11316	2.34055	1.87444	1.32789	TFAP2C(var.3)
551	MA0810.1	0.274567	1.41962	0.890075	0.865309	1.44365	2.15219	1.92872	1.314	TFAP2A(var.2)
552	MA1099.1	0.274042	1.32699	0.638149	0.700918	3.74182	3.81403	1.30112	2.38555	Hes1
553	MA0864.1	0.252417	1.32558	1.5479	2.1656	1.62082	3.61567	2.74838	2.16466	E2F2
554	MA0041.1	0.243868	0.739698	0.783794	0.117678	2.08114	2.49657	1.25099	0.850267	Foxd3
555	MA0087.1	0.241014	1.63637	1.39266	1.22499	1.91535	5.05072	1.4784	1.13287	Sox5
556	MA0146.2	0.237174	1.44747	0.572648	0.354039	1.68522	1.94669	1.33639	1.05217	Zfx
557	MA0758.1	0.189124	3.52855	2.7553	2.73739	2.5698	4.57257	3.2592	1.83961	E2F7
558	MA0151.1	0.0858737	0.604112	0.618291	0.050876	0.955617	1.18571	0.632326	0.283208	Arid3a
559	MA0660.1	2.28701	-0.102598	-0.424284	-0.709409	-0.0272801	1.17313	2.40893	-0.570247	MEF2B
560	MA0773.1	1.92356	-0.133356	-0.432061	-0.663188	0.361745	1.66233	2.62185	-0.353219	MEF2D
561	MA0052.3	1.89265	-0.125436	-0.386817	-0.651943	0.507747	1.63787	2.11797	-0.339932	MEF2A
562	MA0108.2	1.21556	0.497965	0.168253	0.023113	1.00357	1.87913	2.02891	0.25718	TBP
563	MA0083.3	0.926986	0.97931	0.680553	0.764348	0.354578	1.8883	3.23531	0.373487	SRF
564	MA0497.1	0.918751	0.204336	-0.199302	-0.48984	0.850105	1.80645	2.7134	-0.0649429	MEF2C
565	MA0887.1	0.719081	1.00678	1.00341	0.770407	0.3159	1.62618	1.68495	0.56967	EVX1
566	MA0154.3	0.675295	0.915433	0.318298	1.92249	0.296649	3.01931	6.66769	0.843605	EBF1
567	MA0025.1	0.651525	0.682005	0.671187	0.761416	1.1996	1.19746	1.49251	1.33581	NFIL3
568	MA0777.1	0.452244	1.84004	2.09204	1.25848	1.31431	2.32091	2.77408	2.27286	MYBL2
569	MA1116.1	0.372254	1.18145	1.14645	0.900506	0.303979	2.39897	2.45976	0.334351	RBPJ
570	MA1148.1	1.28684	0.926348	0.433771	0.196476	1.53051	3.07593	1.86209	5.53866	PPARA::RXRA
571	MA0065.2	0.777017	0.651488	0.143914	0.064476	0.740263	1.78571	1.1839	2.93213	Pparg::Rxra
572	MA0639.1	0.392735	1.43841	0.566622	2.08164	1.07033	1.62235	1.91926	3.00982	DBP
573	MA0843.1	0.364035	1.90619	0.686534	2.11739	0.651002	1.37165	1.78292	2.27797	TEF
574	MA0043.2	0.300621	1.47535	0.686199	2.72518	1.64341	1.78824	1.35592	4.29479	HLF
575	MA0837.1	0.0150778	1.6652	1.57965	6.30376	2.04553	1.49785	0.676779	15.4446	CEBPE
576	MA0466.2	-0.0145114	1.84413	1.67895	6.80026	2.32549	1.6133	0.842004	13.4408	CEBPB
577	MA0836.1	-0.0382998	2.11985	2.10928	7.58125	2.41956	1.6751	0.676558	15.5955	CEBPD
578	MA0102.3	-0.0579566	2.28024	1.59725	8.97636	3.92919	2.07914	1.3761	50.485	CEBPA
579	MA0838.1	-0.0859023	2.43666	2.02283	9.94895	2.53343	1.58815	1.51092	11.941	CEBPG
