# Supplementary material for: Reprogramming of cis-regulatory networks during skeletal muscle atrophy in male mice
Source: Nat Commun. 2023 Oct 18;14:6581. doi: 10.1038/s41467-023-42313-3 (PMC10584982; doi:10.1038/s41467-023-42313-3)
Supplement: Supplementary file 4 — Source Data [file 41467_2023_42313_MOESM4_ESM.zip › Supplementary data3.xlsx]

## Sheet: Myonuclei
peak	p_val	avg_log2FC	pct.1	pct.2	p_val_adj	gene	distance	gene_biotype
chr13-32733632-32790687	0	-0.576058	0.957	0.65	0	Mylk4	0	protein_coding
chr13-32686264-32733052	0	-0.519305	0.792	0.414	0	Mylk4	0	protein_coding
chr7-19399006-19438689	0	-0.502212	0.961	0.662	0	Klc3	0	protein_coding
chr10-40278090-40288386	0	-0.494678	0.466	0.127	0	Amd1	0	protein_coding
chrX-102596302-102648192	0	-0.488625	0.808	0.438	0	Phka1	0	protein_coding
chr11-67188735-67273012	0	-0.478548	0.977	0.801	0	Myh4	0	protein_coding
chr2-131487393-131534103	0	-0.466868	0.85	0.566	0	Smox	0	protein_coding
chr10-40331751-40336028	0	-0.453027	0.276	0.041	0	Cdk19	13279	protein_coding
chr19-36746018-36751160	0	-0.432997	0.328	0.078	0	Ppp1r3c	9364	protein_coding
chr2-160325943-160340418	0	-0.429306	0.544	0.21	0	Gm826	0	protein_coding
chr1-53037029-53040255	0	-0.426729	0.331	0.083	0	1700019D03Rik	16849	protein_coding
chr1-118641319-118652983	0	-0.424619	0.482	0.172	0	Tfcp2l1	0	protein_coding
chr19-36724682-36741781	0	-0.421769	0.79	0.467	0	Ppp1r3c	0	protein_coding
chr4-99965946-99994592	0	-0.414475	0.792	0.478	0	Pgm2	0	protein_coding
chr4-98597062-98601791	7.89713e-292	-0.4136	0.263	0.054	1.63327e-286	Inadl	0	protein_coding
chr13-109891627-109963004	0	-0.413172	0.971	0.826	0	Pde4d	0	protein_coding
chr1-154686450-154689812	5.89663e-304	-0.412085	0.279	0.062	1.21953e-298	Cacna1e	0	protein_coding
chr13-109742114-109761911	0	-0.407066	0.668	0.337	0	Pde4d	0	protein_coding
chr2-152891526-152946298	0	-0.402093	0.943	0.769	0	Tpx2	0	protein_coding
chr18-78736390-78739589	2.76655e-263	-0.394618	0.193	0.025	5.72172e-258	Setbp1	10790	protein_coding
chr11-94171560-94185442	0	-0.394152	0.486	0.202	0	B230206L02Rik	15783	processed_transcript
chr9-26791464-26797212	1.08698e-257	-0.390652	0.251	0.056	2.24807e-252	Glb1l2	0	protein_coding
chr7-78825631-78830432	4.12982e-255	-0.389819	0.233	0.045	8.54122e-250	Det1	0	protein_coding
chr3-138579891-138592595	0	-0.388316	0.456	0.184	0	Eif4e	22291	protein_coding
chr12-103194976-103226438	0	-0.385973	0.653	0.344	0	Prima1	0	protein_coding
chr14-70536182-70568319	0	-0.385138	0.829	0.534	0	Hr	0	protein_coding
chr2-180342318-180438628	0	-0.383156	0.986	0.9	0	B230312C02Rik	0	lincRNA
chr16-89606870-89610552	3.59495e-304	-0.382862	0.394	0.146	7.435e-299	Krtap11-1	35686	protein_coding
chr12-16525262-16622830	0	-0.377212	0.972	0.862	0	Lpin1	0	protein_coding
chr15-98103277-98146559	0	-0.368967	0.924	0.745	0	Pfkm	0	protein_coding
chr11-72434761-72495023	0	-0.366451	0.848	0.651	0	Spns2	0	protein_coding
chr17-83126234-83131711	5.67577e-237	-0.366432	0.272	0.081	1.17385e-231	Gm29052	55601	lincRNA
chr12-17446843-17451200	9.22191e-235	-0.365715	0.263	0.078	1.90726e-229	Nol10	16748	protein_coding
chr7-46391590-46416826	0	-0.365294	0.722	0.447	0	Kcnc1	0	protein_coding
chr7-112125249-112131389	2.35742e-256	-0.364482	0.275	0.079	4.87557e-251	Dkk3	0	protein_coding
chr12-3499629-3506085	1.65094e-257	-0.364161	0.328	0.112	3.41444e-252	Asxl2	0	protein_coding
chr12-4057593-4060599	7.21818e-229	-0.363694	0.249	0.067	1.49285e-223	Efr3b	18677	protein_coding
chr8-119608687-119646610	0	-0.36343	0.762	0.472	0	Kcng4	0	protein_coding
chr8-61679555-61682799	1.60911e-219	-0.363324	0.188	0.034	3.32792e-214	Palld	0	protein_coding
chr6-88059238-88065798	1.65362e-261	-0.362582	0.322	0.104	3.41998e-256	Rab7	13967	protein_coding
chr1-40725161-40729276	6.70036e-226	-0.360973	0.275	0.083	1.38576e-220	Slc9a2	0	protein_coding
chrX-102585690-102595435	4.32277e-220	-0.359724	0.249	0.07	8.94027e-215	Phka1	0	protein_coding
chr9-26774517-26781511	2.06915e-233	-0.358918	0.276	0.082	4.27938e-228	Glb1l2	0	protein_coding
chr4-143347535-143354518	6.0775e-264	-0.357461	0.397	0.166	1.25694e-258	Lrrc38	0	protein_coding
chr17-45717929-45738523	0	-0.356833	0.708	0.414	0	1600014C23Rik	0	protein_coding
chr1-59505235-59510331	2.67072e-222	-0.355727	0.26	0.076	5.52352e-217	Gm973	5932	protein_coding
chr12-103300366-103394384	0	-0.352214	0.966	0.883	0	Fam181a	0	protein_coding
chr8-104309018-104311941	8.78167e-209	-0.351966	0.239	0.066	1.81621e-203	Cmtm1	0	protein_coding
chr10-79631228-79641173	1.3727e-297	-0.351612	0.329	0.11	2.83899e-292	Shc2	0	protein_coding
chr3-121254844-121258058	8.39416e-194	-0.350978	0.205	0.048	1.73606e-188	Tmem56	0	protein_coding
chr8-45753134-45756998	1.96149e-213	-0.349559	0.237	0.069	4.05672e-208	Sorbs2	0	protein_coding
chr16-86041255-86046973	4.05869e-213	-0.348915	0.279	0.092	8.39409e-208	Adamts5	140129	protein_coding
chr1-59502268-59504681	9.18624e-189	-0.347565	0.167	0.029	1.89988e-183	Gm26813	9662	lincRNA
chr18-44331799-44361607	0	-0.34722	0.842	0.598	0	Myot	0	protein_coding
chr12-16629053-16658821	0	-0.346677	0.855	0.651	0	Ntsr2	0	protein_coding
chr8-15095490-15153394	0	-0.345975	0.856	0.668	0	Myom2	0	protein_coding
chr5-116043981-116053135	1.32014e-227	-0.34382	0.35	0.147	2.73028e-222	Tmem233	0	protein_coding
chr4-85425051-85427339	3.60466e-187	-0.343543	0.161	0.026	7.45508e-182	Sh3gl2	0	protein_coding
chrX-102513248-102526773	1.33834e-194	-0.343137	0.281	0.103	2.76792e-189	Phka1	0	protein_coding
chr5-125553996-125557809	3.14825e-194	-0.341122	0.224	0.064	6.51115e-189	Tmem132b	0	protein_coding
chrX-7655786-7667806	0	-0.341021	0.533	0.279	0	Prickle3	0	protein_coding
chr2-5025167-5049774	0	-0.340203	0.678	0.422	0	Optn	0	protein_coding
chr9-67246073-67255765	1.48475e-236	-0.338696	0.405	0.18	3.07074e-231	Tln2	0	protein_coding
chr14-18414038-18418168	1.98506e-191	-0.337189	0.258	0.088	4.10545e-186	Ube2e1	82178	protein_coding
chr2-132512268-132563798	0	-0.336826	0.65	0.425	0	Gpcpd1	0	protein_coding
chr5-53819049-53821004	1.20901e-196	-0.336581	0.23	0.07	2.50045e-191	Tbc1d19	0	protein_coding
chr8-15054591-15089493	0	-0.336336	0.877	0.71	0	Myom2	0	protein_coding
chr9-68910283-68917573	1.22767e-217	-0.335252	0.32	0.124	2.53903e-212	Rora	0	protein_coding
chr15-55725999-55728218	3.69402e-186	-0.334972	0.244	0.08	7.63989e-181	Sntb1	0	protein_coding
chr13-109479997-109516646	0	-0.334859	0.591	0.391	0	Pde4d	0	protein_coding
chr8-54576219-54595476	2.10329e-292	-0.334677	0.537	0.29	4.34997e-287	Asb5	0	protein_coding
chr9-25492812-25497339	5.72421e-226	-0.333861	0.337	0.136	1.18387e-220	Eepd1	0	protein_coding
chr4-132155145-132159353	4.55914e-185	-0.333627	0.22	0.063	9.42913e-180	Oprd1	10658	protein_coding
chr3-137559013-137565592	2.69789e-237	-0.333023	0.351	0.149	5.57973e-232	Gm4861	6390	protein_coding
chr18-10771878-10802994	0	-0.331935	0.816	0.585	0	Mib1	0	protein_coding
chr7-112178229-112190044	0	-0.331696	0.554	0.287	0	Dkk3	19171	protein_coding
chr13-102944391-102950693	2.70436e-207	-0.331308	0.238	0.067	5.59311e-202	Mast4	0	protein_coding
chr11-120845561-120854690	1.47783e-220	-0.331105	0.298	0.104	3.05642e-215	Ccdc57	0	protein_coding
chrX-102567772-102582534	5.79899e-200	-0.328781	0.285	0.102	1.19934e-194	Phka1	0	protein_coding
chr3-116735439-116755564	8.39e-264	-0.328688	0.486	0.259	1.7352e-258	Agl	0	protein_coding
chr9-50879111-50897620	0	-0.328308	0.629	0.368	0	Sik2	0	protein_coding
chr10-39645697-39649984	5.99275e-227	-0.327536	0.278	0.087	1.23941e-221	Traf3ip2	0	protein_coding
chr10-40289283-40305372	0	-0.326573	0.642	0.426	0	Amd1	0	protein_coding
chr3-116765350-116817655	0	-0.326463	0.867	0.689	0	Agl	0	protein_coding
chr10-53381719-53386116	1.29148e-179	-0.325876	0.26	0.091	2.67102e-174	Cep85l	1867	protein_coding
chr3-64964114-64966252	2.77557e-176	-0.325199	0.226	0.074	5.74037e-171	Vmn2r7	119348	protein_coding
chr7-44460406-44561878	0	-0.324379	0.965	0.9	0	Nr1h2	0	protein_coding
chr11-69929624-69954101	0	-0.323199	0.811	0.582	0	Slc2a4	0	protein_coding
chr1-38236959-38243881	1.20934e-290	-0.322722	0.41	0.173	2.50114e-285	Aff3	0	protein_coding
chr17-31323402-31327487	1.4664e-179	-0.322587	0.204	0.056	3.03279e-174	Slc37a1	0	protein_coding
chr9-67010744-67064069	0	-0.322426	0.927	0.825	0	Tpm1	0	protein_coding
chr11-120335254-120390372	0	-0.321675	0.922	0.763	0	0610009L18Rik	0	protein_coding
chr18-78750937-78753528	3.94817e-165	-0.321029	0.155	0.031	8.16553e-160	Setbp1	0	protein_coding
chr8-46192011-46215410	0	-0.320858	0.77	0.533	0	Cfap97	0	protein_coding
chr17-56061059-56144689	0	-0.320634	0.981	0.899	0	Plin4	0	protein_coding
chr17-71714574-71722072	1.32931e-217	-0.320215	0.384	0.175	2.74924e-212	Fam179a	0	protein_coding
chr5-138947090-138955070	1.32768e-208	-0.319841	0.324	0.133	2.74587e-203	Pdgfa	20943	protein_coding
chrX-150587391-150599480	1.32539e-240	-0.319605	0.44	0.232	2.74115e-235	Pfkfb1	0	protein_coding
chr10-40325848-40330996	6.16846e-210	-0.318785	0.371	0.176	1.27575e-204	Cdk19	18311	protein_coding
chr8-85487085-85542672	0	-0.317864	0.925	0.795	0	Gpt2	0	protein_coding
chr5-121996177-122004156	1.94804e-202	-0.317763	0.368	0.172	4.02889e-197	Cux2	0	protein_coding
chr10-60228115-60231226	3.02056e-162	-0.317315	0.169	0.037	6.24706e-157	Chst3	8854	protein_coding
chr15-101305914-101324021	0	-0.317095	0.622	0.349	0	6030408B16Rik	8487	lincRNA
chr6-87988316-88051352	0	-0.315945	0.867	0.678	0	Gm5577	0	protein_coding
chr2-20615716-20621296	4.83222e-170	-0.315003	0.22	0.07	9.99391e-165	Etl4	0	protein_coding
chr2-165152015-165154064	3.14949e-159	-0.314408	0.184	0.048	6.51372e-154	Cdh22	0	protein_coding
chr9-45132518-45144258	1.02511e-237	-0.31409	0.448	0.236	2.12011e-232	Scn4b	0	protein_coding
chr8-40608485-40616261	6.33914e-209	-0.314087	0.332	0.141	1.31105e-203	Mtmr7	0	protein_coding
chr9-26623860-26627676	2.29405e-177	-0.313226	0.28	0.115	4.74452e-172	B3gat1	106051	protein_coding
chr8-41172413-41179462	6.90504e-208	-0.313151	0.338	0.148	1.42809e-202	Fgl1	11971	protein_coding
chr2-32369368-32433722	0	-0.312907	0.945	0.84	0	Lcn2	0	protein_coding
chr1-61228705-61229678	1.72694e-153	-0.312787	0.139	0.024	3.57161e-148	Gm28083	35612	lincRNA
chr14-76331675-76337219	1.37414e-173	-0.312781	0.258	0.094	2.84197e-168	Tsc22d1	77741	protein_coding
chr4-22236057-22239492	3.21361e-167	-0.312752	0.225	0.077	6.64633e-162	Fbxl4	118050	protein_coding
chr13-51830501-51856206	0	-0.311813	0.804	0.587	0	Gadd45g	0	protein_coding
chr6-82804873-82809446	1.9504e-190	-0.311764	0.318	0.137	4.03378e-185	Hk2	30418	protein_coding
chr10-53328330-53380831	0	-0.311548	0.826	0.615	0	Pln	0	protein_coding
chr5-111518047-111526159	3.75269e-239	-0.31131	0.468	0.248	7.76124e-234	C130026L21Rik	55262	protein_coding
chr11-108016681-108026856	1.73452e-246	-0.310939	0.374	0.161	3.58729e-241	Prkca	0	protein_coding
chr5-111611661-111629119	0	-0.309475	0.585	0.347	0	C130026L21Rik	23715	protein_coding
chr6-114811792-114816981	5.52922e-186	-0.308488	0.288	0.116	1.14354e-180	Atg7	0	protein_coding
chr12-50510683-50515962	2.00744e-171	-0.308346	0.234	0.081	4.15174e-166	Prkd1	0	protein_coding
chr18-39296408-39305333	8.21823e-254	-0.308136	0.433	0.22	1.69968e-248	Arhgap26	0	protein_coding
chr4-96772604-96773798	8.95475e-153	-0.307949	0.161	0.038	1.852e-147	Gm12695	0	protein_coding
chr9-34422072-34424636	2.89156e-159	-0.307073	0.175	0.047	5.98027e-154	Kirrel3	61257	protein_coding
chr1-44194188-44209738	1.03059e-236	-0.307041	0.435	0.216	2.13145e-231	Mettl21e	0	protein_coding
chr16-32270736-32274169	5.13621e-151	-0.306975	0.204	0.065	1.06226e-145	Smco1	0	protein_coding
chr11-67724805-67732465	3.70529e-169	-0.306628	0.264	0.104	7.66322e-164	Glp2r	0	protein_coding
chr5-53822537-53830311	1.23944e-165	-0.306259	0.22	0.071	2.56339e-160	Tbc1d19	0	protein_coding
chr19-16537008-16540028	1.20043e-161	-0.306194	0.134	0.021	2.4827e-156	Gna14	0	protein_coding
chr5-53832283-53835753	3.52395e-155	-0.306155	0.141	0.027	7.28816e-150	Tbc1d19	0	protein_coding
chr5-25748602-25765475	5.56228e-296	-0.306074	0.488	0.26	1.15038e-290	Actr3b	0	protein_coding
chr4-98578266-98580521	1.42095e-147	-0.305434	0.137	0.026	2.93878e-142	Inadl	0	protein_coding
chr5-111464589-111477162	2.49887e-184	-0.304762	0.312	0.137	5.16811e-179	Mn1	7555	protein_coding
chr10-95796576-95799380	1.9133e-140	-0.303734	0.199	0.067	3.95706e-135	4732465J04Rik	0	lincRNA
chr8-86027931-86044062	3.53617e-245	-0.30369	0.511	0.291	7.31344e-240	Phkb	0	protein_coding
chr12-103236085-103244009	2.52723e-216	-0.303634	0.371	0.174	5.22678e-211	Prima1	0	protein_coding
chr16-31616130-31623554	3.60583e-195	-0.303482	0.32	0.134	7.45751e-190	Dlg1	39888	protein_coding
chr9-30443101-30450329	1.01145e-194	-0.303046	0.371	0.173	2.09187e-189	Snx19	0	protein_coding
chr2-126837986-126840012	6.71553e-139	-0.302738	0.163	0.042	1.38889e-133	Trpm7	0	protein_coding
chr11-61056814-61077931	1.56233e-297	-0.302641	0.625	0.402	3.23118e-292	Kcnj12	0	protein_coding
chr9-67185667-67196339	1.48425e-205	-0.3025	0.429	0.23	3.0697e-200	Tln2	20747	protein_coding
chr8-47603114-47605878	1.50572e-155	-0.302061	0.237	0.091	3.11409e-150	Rwdd4a	50158	protein_coding
chr11-51759768-51784434	0	-0.301805	0.688	0.459	0	Sar1b	0	protein_coding
chr11-21346080-21354923	5.44274e-159	-0.301776	0.262	0.105	1.12566e-153	Ugp2	0	protein_coding
chr12-103280886-103286874	7.93876e-181	-0.301247	0.284	0.112	1.64188e-175	Fam181a	24100	protein_coding
chr4-116348416-116358556	1.40309e-153	-0.300738	0.232	0.088	2.90183e-148	Mast2	0	protein_coding
chr9-101861421-101865430	3.00075e-179	-0.300327	0.251	0.089	6.2061e-174	Gm29521	0	processed_transcript
chr6-31342410-31349335	1.62105e-181	-0.300317	0.314	0.137	3.35263e-176	2210408F21Rik	5005	processed_transcript
chr7-126423036-126507800	0	-0.300291	0.986	0.954	0	Atxn2l	0	protein_coding
chr13-38532264-38535451	1.22385e-147	-0.299908	0.165	0.042	2.53115e-142	Txndc5	3439	protein_coding
chr4-85434222-85436898	6.37527e-141	-0.29981	0.152	0.038	1.31852e-135	Sh3gl2	0	protein_coding
chr2-11466911-11506763	0	-0.299559	0.767	0.644	0	Pfkfb3	0	protein_coding
chr2-76961395-76988395	0	-0.299523	0.93	0.808	0	Ttn	0	protein_coding
chrX-106193090-106203237	1.26207e-172	-0.299443	0.322	0.149	2.61018e-167	Pgk1	0	protein_coding
chr1-118740054-118742150	1.84435e-140	-0.299212	0.162	0.043	3.81445e-135	Tfcp2l1	54885	protein_coding
chr15-6978185-6982571	1.09616e-157	-0.298208	0.198	0.057	2.26705e-152	Osmr	103215	protein_coding
chr4-46812131-46819791	4.78557e-205	-0.297529	0.386	0.183	9.89742e-200	Gabbr2	0	protein_coding
chr2-70841495-70842977	5.7703e-143	-0.29735	0.139	0.027	1.1934e-137	Tlk1	15766	protein_coding
chr6-121209192-121232028	0	-0.297028	0.684	0.472	0	Tuba8	0	protein_coding
chr14-76747789-76750703	1.3491e-143	-0.296635	0.208	0.072	2.79018e-138	1700108F19Rik	60619	processed_transcript
chr3-105142290-105146086	4.53836e-148	-0.296404	0.145	0.032	9.38614e-143	4930564D02Rik	63483	protein_coding
chr15-101169142-101305398	0	-0.296137	0.983	0.935	0	Atg101	0	protein_coding
chr11-115221449-115234977	6.3169e-202	-0.295986	0.368	0.176	1.30645e-196	Tmem104	0	protein_coding
chr3-137639939-137643588	9.5768e-138	-0.295435	0.209	0.073	1.98065e-132	Ddit4l	11605	protein_coding
chr1-167522767-167525598	1.96574e-136	-0.295194	0.142	0.032	4.06551e-131	Lrrc52	55986	protein_coding
chr1-151976813-151981970	3.81697e-158	-0.295119	0.22	0.075	7.89418e-153	1700025G04Rik	0	protein_coding
chr4-134811791-134816106	1.26189e-149	-0.294151	0.191	0.061	2.60981e-144	Tmem57	0	protein_coding
chr2-104191841-104205959	1.40643e-212	-0.293145	0.472	0.273	2.90876e-207	D430041D05Rik	0	protein_coding
chr14-54764751-54784665	2.15724e-257	-0.293057	0.527	0.333	4.46156e-252	Slc7a8	0	protein_coding
chr5-111407601-111462588	0	-0.291437	0.784	0.56	0	Mn1	0	protein_coding
chr1-81971927-81975487	2.13476e-148	-0.291373	0.266	0.114	4.41507e-143	Irs1	257613	protein_coding
chr11-60921230-60959604	0	-0.291012	0.83	0.666	0	Map2k3	0	protein_coding
chr13-52731670-52744764	2.80104e-289	-0.290807	0.528	0.28	5.79305e-284	Syk	82877	protein_coding
chr9-52963383-52968016	1.32526e-145	-0.290773	0.257	0.108	2.74087e-140	Ddx10	130437	protein_coding
chr18-15585634-15587773	3.99355e-131	-0.29061	0.16	0.045	8.25937e-126	Chst9	0	protein_coding
chr17-43209530-43211281	1.60378e-144	-0.290387	0.117	0.017	3.3169e-139	Gpr110	59047	protein_coding
chr2-76668613-76955461	0	-0.289483	0.993	0.99	0	Ttn	0	protein_coding
chr14-40837384-40840313	1.14873e-135	-0.289229	0.172	0.05	2.37577e-130	Sh2d4b	0	protein_coding
chr19-4539747-4542919	3.97244e-128	-0.288662	0.153	0.042	8.21571e-123	Pcx	0	protein_coding
chr2-66107563-66108750	5.34608e-140	-0.288342	0.112	0.016	1.10566e-134	Galnt3	0	protein_coding
chr9-69049594-69056129	2.98819e-211	-0.288214	0.438	0.251	6.18011e-206	Rora	0	protein_coding
chr19-22757843-22759420	3.25027e-139	-0.288015	0.123	0.02	6.72214e-134	Trpm3	0	protein_coding
chr17-83050025-83053473	2.97087e-134	-0.287899	0.152	0.038	6.1443e-129	Gm29052	15431	lincRNA
chr6-90585836-90650352	0	-0.287841	0.899	0.763	0	Aldh1l1	0	protein_coding
chr1-97647924-97654018	1.01657e-150	-0.287733	0.27	0.119	2.10244e-145	D1Ertd622e	0	protein_coding
chr6-14705478-14715902	5.05887e-151	-0.287472	0.319	0.155	1.04627e-145	Ppp1r3a	0	protein_coding
chr5-129868673-129883826	7.70537e-271	-0.286983	0.607	0.409	1.59361e-265	Phkg1	0	protein_coding
chr1-183362083-183365297	5.54921e-139	-0.286835	0.174	0.055	1.14768e-133	Mia3	0	protein_coding
chr6-147308952-147312065	1.91494e-141	-0.285984	0.203	0.071	3.96043e-136	Pthlh	44784	protein_coding
chr9-99400252-99402487	5.15219e-145	-0.285888	0.221	0.081	1.06557e-139	Mras	0	protein_coding
chr6-42306803-42326370	2.16603e-206	-0.284755	0.431	0.238	4.47974e-201	Clcn1	0	protein_coding
chr2-20599764-20604527	4.92357e-136	-0.284481	0.184	0.06	1.01828e-130	Etl4	0	protein_coding
chr6-147643125-147647912	9.185e-145	-0.283964	0.248	0.103	1.89962e-139	Ccdc91	10512	protein_coding
chr11-120936729-121007414	0	-0.283749	0.934	0.831	0	Slc16a3	0	protein_coding
chr13-52168702-52181568	5.421e-182	-0.283426	0.391	0.214	1.12116e-176	Gm26651	192118	lincRNA
chr13-93055273-93103429	5.46274e-267	-0.282872	0.634	0.436	1.12979e-261	Cmya5	0	protein_coding
chr6-127014619-127016220	8.44841e-133	-0.282589	0.19	0.067	1.74728e-127	Fgf6	0	protein_coding
chr7-142425247-142612665	0	-0.282115	0.992	0.987	0	Tnnt3	0	protein_coding
chr7-112191020-112195487	3.3611e-172	-0.28199	0.371	0.201	6.95135e-167	Mical2	30368	protein_coding
chr15-78224546-78232921	2.49424e-151	-0.281943	0.336	0.169	5.15855e-146	Ncf4	11879	protein_coding
chr6-85262063-85265948	1.05534e-134	-0.281603	0.197	0.071	2.18262e-129	Sfxn5	0	protein_coding
chr2-132652321-132657641	2.0105e-144	-0.281484	0.285	0.136	4.15808e-139	AU019990	0	lincRNA
chr8-12770519-12777929	6.53581e-180	-0.281407	0.413	0.23	1.35172e-174	Atp11a	0	protein_coding
chr2-180239588-180242173	1.35199e-118	-0.281201	0.138	0.034	2.79615e-113	Lama5	13728	protein_coding
chr10-95664833-95668167	4.44679e-143	-0.281078	0.274	0.122	9.19677e-138	Anapc15-ps	4823	protein_coding
chr1-17061981-17073587	2.30709e-147	-0.280543	0.304	0.15	4.77148e-142	Jph1	0	protein_coding
chr17-28469138-28533640	0	-0.280437	0.923	0.732	0	Armc12	0	protein_coding
chr6-8647475-8650616	1.46746e-128	-0.280407	0.146	0.039	3.03497e-123	Ica1	0	protein_coding
chr7-74419318-74427939	2.44462e-153	-0.280312	0.277	0.122	5.05591e-148	Slco3a1	0	protein_coding
chr5-53168334-53179008	2.39495e-158	-0.280225	0.344	0.18	4.95319e-153	Sel1l3	0	protein_coding
chr17-78433420-78438788	3.48279e-142	-0.280166	0.277	0.123	7.20304e-137	Fez2	15288	protein_coding
chr1-80207408-80211398	2.16437e-120	-0.280106	0.136	0.033	4.4763e-115	Fam124b	0	protein_coding
chr17-71703931-71709762	5.3048e-138	-0.279937	0.248	0.105	1.09713e-132	Fam179a	0	protein_coding
chr19-29268915-29272658	1.40408e-134	-0.279897	0.232	0.095	2.90389e-129	Jak2	0	protein_coding
chr17-26616331-26630317	1.44084e-211	-0.279425	0.385	0.183	2.97992e-206	Ergic1	0	protein_coding
chr5-119086096-119087887	1.16495e-139	-0.279234	0.134	0.029	2.40932e-134	1700081H04Rik	20346	lincRNA
chr12-76893238-76902836	3.96644e-180	-0.279233	0.378	0.199	8.20331e-175	Fntb	0	protein_coding
chr1-183930233-183932667	1.03021e-137	-0.27909	0.289	0.138	2.13066e-132	RP24-187H3.2	1002	lincRNA
chr14-120101736-120104616	8.73917e-128	-0.27902	0.181	0.059	1.80742e-122	Oxgr1	59300	protein_coding
chr15-78237054-78256084	4.45703e-259	-0.278855	0.595	0.396	9.21793e-254	Ncf4	0	protein_coding
chr5-111787686-111797740	1.5837e-168	-0.27864	0.261	0.103	3.27539e-163	E130006D01Rik	25960	lincRNA
chr5-149236267-149239693	7.35801e-130	-0.278592	0.22	0.089	1.52177e-124	Gm29264	0	lincRNA
chr14-60796563-60800850	1.50329e-127	-0.278492	0.176	0.057	3.10908e-122	Mipep	0	protein_coding
chr11-108293042-108308263	3.17247e-217	-0.278411	0.472	0.274	6.56124e-212	Prkca	0	protein_coding
chr13-47187817-47191698	5.93328e-142	-0.278114	0.239	0.1	1.22711e-136	Rnf144b	0	protein_coding
chr5-122290651-122333446	0	-0.278037	0.821	0.646	0	Rad9b	0	protein_coding
chr7-28944682-29129277	0	-0.27789	0.985	0.953	0	Ryr1	0	protein_coding
chr19-6330005-6425344	0	-0.277882	0.975	0.919	0	Men1	0	protein_coding
chr7-100454371-100509906	0	-0.27754	0.938	0.833	0	Ucp2	0	protein_coding
chr4-107033399-107034799	6.01445e-130	-0.277352	0.11	0.017	1.2439e-124	Ssbp3	0	protein_coding
chr4-108345552-108352383	1.51734e-166	-0.276237	0.361	0.187	3.13813e-161	Coa7	4007	protein_coding
chr11-20956302-20959359	1.79135e-128	-0.275813	0.186	0.063	3.70483e-123	Gm12037	124382	lincRNA
chr15-78155005-78213396	0	-0.275516	0.923	0.84	0	Pvalb	0	protein_coding
chr4-82695450-82698619	2.47477e-127	-0.275175	0.179	0.06	5.11827e-122	Nfib	0	protein_coding
chr2-118715337-118718458	2.18886e-124	-0.275038	0.198	0.076	4.52696e-119	Plcb2	0	protein_coding
chr9-68587167-68588594	1.1849e-114	-0.274868	0.13	0.034	2.45059e-109	Rora	65191	protein_coding
chr1-59510963-59513891	2.83588e-119	-0.274857	0.135	0.034	5.8651e-114	Gm973	2372	protein_coding
chr3-51245325-51272625	1.45771e-279	-0.274488	0.66	0.465	3.01482e-274	Elf2	0	protein_coding
chr10-33477417-33490959	8.66965e-142	-0.274398	0.298	0.145	1.79304e-136	Trdn	707	protein_coding
chr9-44934586-44949016	1.034e-214	-0.274177	0.536	0.335	2.1385e-209	Ube4a	0	protein_coding
chr5-89060960-89064124	2.51945e-117	-0.273755	0.128	0.031	5.21068e-112	Slc4a4	0	protein_coding
chr19-45305872-45313884	2.99566e-204	-0.273051	0.479	0.29	6.19557e-199	Gm29593	0	lincRNA
chr13-92911546-92921161	1.75281e-182	-0.272689	0.342	0.165	3.62512e-177	Mtx3	53315	protein_coding
chr1-159032650-159037788	1.66768e-153	-0.272672	0.184	0.057	3.44906e-148	Pappa2	52159	protein_coding
chr17-29865221-29870906	2.94573e-126	-0.272619	0.185	0.065	6.09229e-121	Mdga1	0	protein_coding
chr9-102001585-102003333	9.16184e-123	-0.272445	0.11	0.019	1.89483e-117	Ephb1	0	protein_coding
chr4-123331773-123336658	3.94578e-134	-0.272321	0.257	0.117	8.16057e-129	Bmp8a	0	protein_coding
chr11-31591185-31595233	7.11431e-171	-0.272011	0.247	0.096	1.47137e-165	Bod1	69947	protein_coding
chr17-79329533-79359473	1.77499e-300	-0.271901	0.673	0.489	3.67099e-295	Cdc42ep3	0	protein_coding
chr2-67707259-67709036	4.99658e-118	-0.271692	0.156	0.051	1.03338e-112	B3galt1	0	protein_coding
chr19-46558057-46566753	1.16446e-171	-0.271585	0.343	0.167	2.4083e-166	Arl3	0	protein_coding
chr8-114578716-114580757	1.1006e-126	-0.271096	0.117	0.023	2.27624e-121	Wwox	0	protein_coding
chr13-51856879-51884702	2.86995e-307	-0.270654	0.682	0.47	5.93558e-302	Gadd45g	8410	protein_coding
chr18-45896338-45900305	5.04923e-129	-0.270577	0.178	0.06	1.04427e-123	Kcnn2	210313	protein_coding
chr17-10405589-10409274	2.39488e-131	-0.2702	0.237	0.103	4.95304e-126	Pacrg	0	protein_coding
chr11-108219523-108256444	2.35753e-283	-0.269987	0.597	0.407	4.87579e-278	Prkca	0	protein_coding
chr5-89143834-89152156	9.33397e-154	-0.269838	0.361	0.203	1.93043e-148	Slc4a4	0	protein_coding
chr11-90098505-90107567	4.38786e-161	-0.269803	0.321	0.158	9.07489e-156	Gm11494	27274	lincRNA
chr18-15463895-15467180	9.83046e-127	-0.2695	0.252	0.115	2.03312e-121	Chst9	0	protein_coding
chr18-60959338-60997674	0	-0.269265	0.687	0.487	0	Camk2a	0	protein_coding
chr2-180786432-180791004	2.08166e-130	-0.269051	0.167	0.056	4.30524e-125	Bhlhe23	9531	protein_coding
chr17-25591171-25595969	9.75993e-130	-0.268999	0.203	0.077	2.01853e-124	Lmf1	0	protein_coding
chr19-16543227-16544461	8.56139e-125	-0.268741	0.096	0.012	1.77065e-119	Gna14	0	protein_coding
chr6-37704065-37708504	3.23829e-142	-0.268655	0.283	0.131	6.69736e-137	Akr1d1	135249	protein_coding
chr8-83057413-83067336	7.11905e-166	-0.268235	0.298	0.136	1.47235e-160	Rnf150	0	protein_coding
chr10-43573023-43582819	5.29529e-173	-0.267929	0.391	0.22	1.09516e-167	Cd24a	0	protein_coding
chr3-28368616-28373950	3.47347e-148	-0.267918	0.274	0.126	7.18377e-143	Tnik	0	protein_coding
chr17-30312727-30316332	7.25799e-119	-0.267747	0.151	0.046	1.50108e-113	Btbd9	0	protein_coding
chr6-114802774-114807045	4.99121e-117	-0.267405	0.194	0.074	1.03227e-111	Atg7	0	protein_coding
chr2-26106172-26124786	2.06376e-212	-0.267332	0.457	0.275	4.26823e-207	Nacc2	0	protein_coding
chr2-160028296-160030815	1.30021e-114	-0.267209	0.166	0.058	2.68906e-109	9130015L21Rik	0	lincRNA
chrX-102501545-102512263	4.2842e-150	-0.267141	0.35	0.196	8.8605e-145	Hdac8	0	protein_coding
chr2-160353062-160371867	1.08063e-294	-0.267027	0.632	0.441	2.23493e-289	Mafb	0	protein_coding
chr1-43433221-43435459	3.30231e-109	-0.266756	0.164	0.057	6.82976e-104	Nck2	9119	protein_coding
chr1-16979493-17019065	7.83013e-278	-0.26625	0.712	0.544	1.61941e-272	Jph1	0	protein_coding
chr10-123142600-123148927	3.26643e-142	-0.26569	0.301	0.153	6.75556e-137	Usp15	0	protein_coding
chr11-57997841-57999570	6.86018e-112	-0.265627	0.123	0.03	1.41881e-106	Larp1	9493	protein_coding
chr8-45762720-45768221	1.02798e-118	-0.26552	0.2	0.082	2.12604e-113	Sorbs2	0	protein_coding
chr10-58608748-58612159	1.40388e-130	-0.265163	0.217	0.089	2.90348e-125	Edar	0	protein_coding
chr16-27448505-27459153	2.20862e-143	-0.26513	0.263	0.127	4.56783e-138	Ccdc50	0	protein_coding
chr13-91870658-91881129	2.25525e-180	-0.264813	0.496	0.313	4.66427e-175	Rasgrf2	0	protein_coding
chr7-114873252-114875574	3.96187e-111	-0.264718	0.168	0.059	8.19386e-106	Insc	22871	protein_coding
chr10-33268879-33303618	7.98874e-185	-0.264643	0.505	0.329	1.65221e-179	Trdn	0	protein_coding
chr1-191041600-191048564	4.62976e-122	-0.26435	0.256	0.116	9.57517e-117	Spata45	0	protein_coding
chr9-52956901-52960202	5.56909e-108	-0.263581	0.121	0.029	1.15179e-102	Ddx10	138251	protein_coding
chr8-10585627-10590401	2.86926e-113	-0.262898	0.22	0.096	5.93415e-108	Myo16	0	protein_coding
chr2-5016994-5024560	7.36603e-133	-0.262613	0.265	0.128	1.52343e-127	Optn	0	protein_coding
chr7-118343938-118346796	1.13689e-118	-0.262414	0.2	0.082	2.3513e-113	Syt17	35059	protein_coding
chr6-14725674-14745320	1.59874e-130	-0.262294	0.315	0.167	3.30649e-125	Ppp1r3a	0	protein_coding
chr4-46787449-46796322	7.18126e-140	-0.262277	0.302	0.151	1.48521e-134	Gabbr2	0	protein_coding
chr1-38361371-38365077	2.86641e-122	-0.262145	0.128	0.033	5.92825e-117	Aff3	0	protein_coding
chr13-69622324-69626429	1.73324e-128	-0.262117	0.202	0.08	3.58465e-123	Nsun2	0	protein_coding
chr2-154363860-154413855	0	-0.262049	0.93	0.831	0	Cdk5rap1	0	protein_coding
chr18-36438955-36443885	5.49833e-112	-0.261726	0.171	0.063	1.13715e-106	Pfdn1	0	protein_coding
chr3-22226546-22231782	2.38782e-117	-0.261716	0.195	0.077	4.93843e-112	Tbl1xr1	9951	protein_coding
chr19-36771517-36784493	8.69914e-195	-0.261709	0.52	0.341	1.79914e-189	Ppp1r3c	34863	protein_coding
chr8-54569008-54575471	1.26137e-132	-0.261611	0.308	0.161	2.60875e-127	Asb5	0	protein_coding
chr1-73838032-73841262	1.17871e-111	-0.26155	0.167	0.057	2.43779e-106	6030407O03Rik	0	lincRNA
chr14-23665236-23668838	3.82381e-117	-0.261505	0.188	0.074	7.90832e-112	Kcnma1	0	protein_coding
chr18-24976019-24986227	5.13157e-133	-0.26128	0.245	0.107	1.0613e-127	Fhod3	0	protein_coding
chr8-68124705-68130900	2.93016e-123	-0.261264	0.197	0.078	6.0601e-118	Gm21807	3177	lincRNA
chr16-58706317-58709483	8.61169e-109	-0.261196	0.168	0.062	1.78105e-103	Gpr15	7951	protein_coding
chr2-119397159-119402353	5.26208e-121	-0.260781	0.27	0.132	1.08829e-115	Ino80	0	protein_coding
chr10-39887372-39891998	7.27102e-109	-0.260648	0.147	0.046	1.50378e-103	AA474331	0	protein_coding
chr18-78624614-78626366	1.05401e-114	-0.260584	0.099	0.017	2.17988e-109	Setbp1	124013	protein_coding
chr13-109574646-109582860	1.1649e-139	-0.260432	0.322	0.175	2.40923e-134	Pde4d	0	protein_coding
chr7-90074200-90076300	5.83849e-98	-0.260299	0.141	0.045	1.2075e-92	2310010J17Rik	48557	lincRNA
chr12-4337758-4338872	4.71897e-127	-0.260267	0.078	0.005	9.75967e-122	Ncoa1	0	protein_coding
chr13-51928649-51933127	2.34594e-136	-0.26021	0.227	0.088	4.85183e-131	Gm26651	40086	lincRNA
chr14-31870635-31875433	1.91106e-123	-0.260065	0.278	0.143	3.95242e-118	D830044D21Rik	31094	lincRNA
chr13-52962011-52990585	0	-0.259639	0.791	0.62	0	Nfil3	0	protein_coding
chr3-142436295-142449258	1.09462e-211	-0.259175	0.571	0.386	2.26386e-206	Pdlim5	40598	protein_coding
chr5-88979352-88986212	2.99681e-145	-0.259119	0.351	0.196	6.19794e-140	Slc4a4	0	protein_coding
chr13-119337835-119343232	7.26388e-120	-0.259038	0.2	0.079	1.5023e-114	Nnt	0	protein_coding
chr15-99708427-99733246	0	-0.25864	0.754	0.572	0	Gpd1	0	protein_coding
chr2-120224465-120247219	1.38566e-248	-0.258479	0.664	0.501	2.86579e-243	Pla2g4e	0	protein_coding
chr6-37553653-37555151	8.6471e-108	-0.25828	0.155	0.053	1.78838e-102	Akr1d1	0	protein_coding
chr2-181138282-181163676	0	-0.258264	0.785	0.629	4.46983e-303	Eef1a2	0	protein_coding
chr2-120459128-120471521	1.39776e-174	-0.257565	0.479	0.306	2.89082e-169	Ganc	0	protein_coding
chr3-146884877-146904634	5.46125e-187	-0.257512	0.489	0.33	1.12948e-181	Ttll7	0	protein_coding
chr1-118625988-118634769	1.457e-145	-0.257487	0.323	0.179	3.01335e-140	Tfcp2l1	0	protein_coding
chr11-5908345-5919007	5.1429e-146	-0.257032	0.354	0.202	1.06364e-140	Gck	0	protein_coding
chr9-31576426-31579888	7.70267e-130	-0.25702	0.324	0.179	1.59305e-124	Tmem45b	112187	protein_coding
chr5-122277675-122290097	6.25259e-223	-0.256921	0.544	0.354	1.29315e-217	Pptc7	0	protein_coding
chr2-93698298-93700797	3.37866e-108	-0.2568	0.128	0.034	6.98767e-103	Ext2	0	protein_coding
chr7-99638961-99642486	5.67357e-113	-0.25678	0.186	0.073	1.1734e-107	Gm10605	7249	lincRNA
chr14-70568962-70607023	0	-0.25642	0.854	0.72	0	Hr	0	protein_coding
chr15-81791726-81865885	0	-0.256141	0.975	0.927	0	Tef	0	protein_coding
chr1-163225954-163227854	3.11327e-103	-0.256116	0.197	0.084	6.43881e-98	Prrx1	17264	protein_coding
chr10-83107292-83113473	3.38183e-113	-0.255598	0.208	0.086	6.99423e-108	Chst11	0	protein_coding
chr11-60974846-60984117	1.24218e-136	-0.255497	0.347	0.196	2.56905e-131	Map2k3	22034	protein_coding
chr19-46209777-46211910	3.60017e-100	-0.255362	0.13	0.039	7.44581e-95	Gbf1	0	protein_coding
chr5-91602678-91608769	1.03327e-121	-0.254978	0.247	0.119	2.13699e-116	Parm1	0	protein_coding
chr13-93134954-93147298	2.80257e-271	-0.254816	0.696	0.53	5.79621e-266	Cmya5	0	protein_coding
chr3-85860646-85865550	3.9488e-107	-0.254506	0.195	0.08	8.16683e-102	RP24-559D1.1	0	protein_coding
chr18-39213129-39217600	5.34199e-120	-0.254215	0.258	0.125	1.10482e-114	Arhgap26	0	protein_coding
chr1-132627101-132632344	1.36988e-123	-0.253937	0.296	0.154	2.83316e-118	Nfasc	0	protein_coding
chr3-96541100-96587867	0	-0.253894	0.938	0.827	0	Gm16253	0	protein_coding
chr2-104407342-104413965	7.28055e-109	-0.253734	0.214	0.093	1.50575e-103	D430041D05Rik	0	protein_coding
chr3-67372035-67377054	9.93617e-139	-0.253733	0.336	0.186	2.05498e-133	Gm17402	0	protein_coding
chr17-7201611-7209785	4.65943e-119	-0.253658	0.257	0.125	9.63653e-114	Rps6ka2	0	protein_coding
chr11-79665812-79667403	3.26688e-107	-0.25359	0.113	0.026	6.75649e-102	Rab11fip4	0	protein_coding
chr1-105888444-105895470	1.89368e-131	-0.253576	0.299	0.155	3.91647e-126	Tnfrsf11a	40462	protein_coding
chr1-74329694-74342253	1.25338e-187	-0.253444	0.471	0.302	2.59223e-182	Pnkd	0	protein_coding
chr13-74021310-74029760	2.67956e-139	-0.2533	0.22	0.094	5.5418e-134	Tppp	0	protein_coding
chr13-93034177-93054273	4.03809e-144	-0.252878	0.426	0.258	8.35149e-139	Cmya5	0	protein_coding
chr3-32862403-32872967	2.20526e-133	-0.252694	0.342	0.192	4.56087e-128	Usp13	0	protein_coding
chr11-61014055-61033603	3.34577e-169	-0.252637	0.479	0.307	6.91966e-164	Kcnj12	0	protein_coding
chr6-92855194-92861184	5.91213e-115	-0.252297	0.212	0.095	1.22274e-109	Adamts9	0	protein_coding
chr7-90154387-90163132	1.73347e-124	-0.252282	0.234	0.106	3.58512e-119	Picalm	0	protein_coding
chr16-27411238-27419375	5.35851e-120	-0.252213	0.26	0.125	1.10824e-114	Ccdc50	0	protein_coding
chr2-179638974-179643395	7.6379e-115	-0.252184	0.253	0.129	1.57965e-109	Cdh4	0	protein_coding
chr9-75230793-75239911	5.66875e-140	-0.252101	0.368	0.213	1.1724e-134	Myo5c	0	protein_coding
chr11-95547360-95548784	4.61444e-98	-0.252028	0.116	0.03	9.5435e-93	Ngfr	20033	protein_coding
chr12-83346890-83354689	5.95621e-113	-0.251768	0.246	0.12	1.23185e-107	Dpf3	0	protein_coding
chr1-17119185-17137428	1.1389e-209	-0.25146	0.613	0.437	2.35544e-204	Gm28783	0	lincRNA
chr9-101953746-101956770	4.12443e-107	-0.251216	0.193	0.084	8.53006e-102	Ephb1	0	protein_coding
chr18-44310396-44327103	3.31152e-177	-0.251075	0.546	0.378	6.84882e-172	Myot	6970	protein_coding
chr4-49558053-49561412	5.18958e-127	-0.250939	0.308	0.17	1.0733e-121	Aldob	8506	protein_coding
chr15-41912994-41918477	6.80149e-112	-0.250502	0.261	0.131	1.40667e-106	Abra	43273	protein_coding
chr14-76367293-76370380	2.87246e-101	-0.250431	0.113	0.029	5.94076e-96	Tsc22d1	44580	protein_coding
chr14-23821058-23833955	2.76455e-132	-0.25038	0.288	0.144	5.71758e-127	Kcnma1	0	protein_coding
chr5-138919723-138921608	8.47666e-117	-0.250377	0.132	0.034	1.75313e-111	Pdgfa	54405	protein_coding
chr10-84934365-84941689	1.37791e-131	-0.25035	0.343	0.2	2.84977e-126	Ric8b	0	protein_coding
chr8-25478936-25485879	2.56066e-112	-0.250292	0.192	0.079	5.29591e-107	Fgfr1	27774	protein_coding
chr2-120440713-120446968	1.54145e-117	-0.250168	0.276	0.144	3.18799e-112	Ganc	0	protein_coding
chr11-94204565-94224620	0	-0.250147	0.773	0.617	0	Tob1	0	protein_coding
chr2-136945589-136949659	2.38491e-118	-0.25008	0.219	0.098	4.93243e-113	Slx4ip	0	protein_coding
chr13-97261752-97264449	5.36325e-68	0.250027	0.128	0.035	1.10922e-62	Enc1	8712	protein_coding
chr1-51464072-51468781	9.30282e-73	0.250034	0.165	0.053	1.92399e-67	Nabp1	0	protein_coding
chr9-63004015-63007093	7.49326e-108	0.250043	0.118	0.018	1.54974e-102	Pias1	23135	protein_coding
chr11-6118692-6121180	8.70452e-68	0.250045	0.122	0.032	1.80025e-62	Nudcd3	0	protein_coding
chr8-103705812-103706569	1.28187e-92	0.250048	0.067	0.004	2.65114e-87	Cdh5	395055	protein_coding
chr13-24392416-24393867	1.08718e-97	0.250051	0.077	0.006	2.24848e-92	Cmah	0	protein_coding
chr19-17140205-17141002	2.35721e-94	0.250077	0.064	0.003	4.87514e-89	Prune2	0	protein_coding
chr3-85954932-85956826	2.76112e-76	0.250087	0.085	0.012	5.7105e-71	Sh3d19	14282	protein_coding
chr6-73277054-73282588	7.38576e-77	0.250151	0.205	0.072	1.52751e-71	Suclg1	142	protein_coding
chr3-115737755-115738463	7.14351e-92	0.250159	0.067	0.004	1.47741e-86	S1pr1	22699	protein_coding
chr14-71211368-71212144	8.51058e-95	0.250186	0.06	0.002	1.76014e-89	Gfra2	231529	protein_coding
chr4-55154221-55155883	3.23387e-72	0.250194	0.101	0.021	6.68823e-67	Gm12514	0	lincRNA
chr3-84644923-84648696	9.28904e-98	0.250204	0.135	0.026	1.92114e-92	RP24-559D1.1	0	protein_coding
chr8-61223223-61226520	8.98482e-105	0.250207	0.253	0.085	1.85822e-99	Sh3rf1	0	protein_coding
chr11-113903068-113903985	1.48648e-88	0.25026	0.067	0.005	3.07431e-83	Sdk2	0	protein_coding
chr10-8363009-8364583	1.14186e-105	0.250261	0.087	0.007	2.36158e-100	Ust	0	protein_coding
chr19-24700169-24706568	7.55862e-72	0.250262	0.178	0.059	1.56326e-66	Pgm5	0	protein_coding
chr1-184551423-184552897	2.61908e-79	0.250274	0.08	0.01	5.41673e-74	1700112H15Rik	0	lincRNA
chr6-4551874-4552843	1.75275e-76	0.25028	0.081	0.011	3.625e-71	Col1a2	10330	protein_coding
chr9-50475315-50477503	2.85299e-97	0.250358	0.102	0.014	5.9005e-92	Plet1	17021	protein_coding
chr2-27784570-27787343	1.29304e-113	0.250456	0.228	0.066	2.67424e-108	Rxra	21612	protein_coding
chr4-100428908-100430556	1.69529e-112	0.250488	0.103	0.01	3.50617e-107	Ror1	0	protein_coding
chr17-67999558-68000350	4.52383e-83	0.25054	0.072	0.007	9.3561e-78	Arhgap28	0	protein_coding
chr1-194698647-194700012	6.79432e-68	0.250545	0.111	0.025	1.40519e-62	Plxna2	0	protein_coding
chr5-74309931-74317951	2.62061e-160	0.250563	0.286	0.081	5.41989e-155	Scfd2	0	protein_coding
chr6-119464510-119469161	2.39215e-89	0.250609	0.185	0.053	4.9474e-84	Wnt5b	0	protein_coding
chr12-12289470-12296749	8.34768e-96	0.250609	0.167	0.043	1.72645e-90	Fam49a	0	protein_coding
chr3-53630257-53631677	1.84329e-70	0.250626	0.103	0.022	3.81225e-65	Frem2	0	protein_coding
chr7-37318813-37321085	2.30584e-113	0.250706	0.1	0.01	4.76889e-108	Gm28077	14778	lincRNA
chr3-54479820-54481285	2.23846e-132	0.250721	0.106	0.008	4.62955e-127	Gm5641	143	protein_coding
chr17-68002216-68006525	9.78356e-113	0.250758	0.203	0.055	2.02342e-107	Arhgap28	0	protein_coding
chr7-119959089-119962717	1.3999e-159	0.250765	0.19	0.033	2.89525e-154	Dnah3	0	protein_coding
chr2-167075670-167082495	1.65061e-115	0.250771	0.436	0.215	3.41376e-110	1500012F01Rik	9807	protein_coding
chr7-49847884-49848429	1.15155e-90	0.25078	0.063	0.003	2.38161e-85	Prmt3	0	protein_coding
chr1-79864266-79865459	1.20473e-82	0.250791	0.075	0.008	2.49159e-77	Serpine2	3085	protein_coding
chr1-20754349-20754966	2.71585e-100	0.250826	0.058	0.001	5.61686e-95	Il17a	19852	protein_coding
chr1-138355972-138357020	5.68632e-90	0.250845	0.067	0.004	1.17603e-84	Atp6v1g3	66509	protein_coding
chr7-90307013-90308693	3.93638e-82	0.250848	0.083	0.01	8.14115e-77	n-R5s155	13166	rRNA
chr4-135530647-135532634	9.74364e-66	0.250852	0.141	0.044	2.01516e-60	Stpg1	0	protein_coding
chr6-72269978-72279082	1.6583e-88	0.250982	0.237	0.084	3.42967e-83	Sftpb	25527	protein_coding
chr9-20942843-20947074	9.55939e-99	0.251022	0.158	0.035	1.97705e-93	Dnmt1	0	protein_coding
chr3-125787621-125788174	1.23366e-105	0.251023	0.059	0.001	2.55142e-100	Ndst4	62634	protein_coding
chr16-93036285-93037303	2.36351e-87	0.251047	0.07	0.005	4.88817e-82	Runx1	210135	protein_coding
chr7-66198903-66201180	7.20681e-91	0.251131	0.1	0.014	1.4905e-85	Chsy1	25113	protein_coding
chr6-87074965-87076373	7.75841e-81	0.251266	0.088	0.012	1.60458e-75	Gfpt1	0	protein_coding
chr6-72979977-72982970	5.17617e-131	0.251295	0.128	0.017	1.07052e-125	Tmsb10	21228	protein_coding
chr4-143293835-143300345	5.92003e-128	0.251309	0.218	0.055	1.22437e-122	Pdpn	0	protein_coding
chr9-70832114-70835392	4.32154e-113	0.251369	0.109	0.013	8.93773e-108	Lipc	0	protein_coding
chr1-106399100-106404015	9.29313e-99	0.251376	0.155	0.035	1.92199e-93	A530053M12Rik	0	lincRNA
chr2-44959863-44963538	5.0538e-114	0.251383	0.125	0.018	1.04522e-108	Zeb2	20095	protein_coding
chrX-72094040-72095867	2.24498e-105	0.251438	0.069	0.002	4.64302e-100	Cnga2	83821	protein_coding
chr2-19024683-19025371	5.02843e-78	0.25146	0.079	0.01	1.03997e-72	4930426L09Rik	24881	protein_coding
chr12-9303711-9304788	3.054e-104	0.251488	0.085	0.007	6.31622e-99	1700022H16Rik	260447	lincRNA
chr3-86873086-86873744	5.04176e-97	0.251499	0.063	0.002	1.04273e-91	Dclk2	0	protein_coding
chr15-77979124-77983461	8.18532e-74	0.251528	0.227	0.088	1.69287e-68	Cacng2	8286	protein_coding
chr17-14948288-14950764	4.61218e-69	0.251546	0.128	0.034	9.53882e-64	Phf10	0	protein_coding
chr13-103290615-103291665	1.62629e-91	0.251549	0.073	0.006	3.36345e-86	Mast4	0	protein_coding
chr2-70333381-70334226	1.97851e-93	0.251627	0.078	0.007	4.09191e-88	Myo3b	0	protein_coding
chr2-129536197-129536934	2.21861e-78	0.251645	0.082	0.012	4.58848e-73	F830045P16Rik	0	protein_coding
chr14-54222077-54229587	1.58358e-95	0.251647	0.264	0.101	3.27513e-90	Dad1	5891	protein_coding
chr6-56523847-56524645	1.3867e-95	0.251728	0.063	0.003	2.86795e-90	Pde1c	154212	protein_coding
chr1-57481202-57481855	1.02719e-96	0.251754	0.063	0.002	2.12441e-91	9430016H08Rik	63248	protein_coding
chr7-134169973-134170855	2.36581e-91	0.251784	0.068	0.004	4.89292e-86	Adam12	0	protein_coding
chr7-67535557-67537802	5.27002e-71	0.251832	0.134	0.037	1.08994e-65	Lrrc28	0	protein_coding
chr8-46565477-46570581	3.76673e-72	0.251932	0.211	0.078	7.79028e-67	Cenpu	0	protein_coding
chr9-9124082-9130076	8.76902e-121	0.25194	0.181	0.039	1.81359e-115	Arhgap42	0	protein_coding
chr7-122030408-122031601	6.57752e-73	0.251949	0.089	0.016	1.36035e-67	Ears2	5611	protein_coding
chr15-37580270-37580892	8.55391e-87	0.251952	0.067	0.005	1.7691e-81	Ncald	0	protein_coding
chr17-48829440-48830687	9.45914e-92	0.251967	0.071	0.005	1.95632e-86	Lrfn2	101691	protein_coding
chr13-9918392-9922127	2.07096e-69	0.252007	0.127	0.032	4.28312e-64	Chrm3	0	protein_coding
chr11-6966569-6967394	4.11627e-93	0.25201	0.065	0.003	8.51318e-88	Adcy1	96094	protein_coding
chr10-16990087-16990636	2.8377e-86	0.252012	0.068	0.005	5.86887e-81	Gm20125	0	lincRNA
chr2-131695855-131696824	8.59185e-97	0.25203	0.07	0.004	1.77695e-91	5330413P13Rik	123181	processed_transcript
chr2-12734429-12735869	2.30708e-78	0.252075	0.08	0.011	4.77146e-73	RP23-272N6.1	27575	lincRNA
chr17-45921813-45930020	7.20558e-80	0.252139	0.291	0.123	1.49024e-74	Vegfa	86972	protein_coding
chr5-105200747-105201477	4.51629e-87	0.252151	0.069	0.005	9.34051e-82	Gbp6	14221	protein_coding
chr11-121090677-121091489	1.47113e-98	0.252175	0.07	0.004	3.04256e-93	Gm11791	5151	lincRNA
chr1-161635466-161636264	8.50144e-79	0.252206	0.078	0.01	1.75825e-73	Gm25488	82799	rRNA
chr10-75164756-75185065	9.82915e-122	0.252207	0.393	0.172	2.03284e-116	Bcr	0	protein_coding
chr2-38408857-38413575	1.09123e-69	0.252218	0.193	0.067	2.25687e-64	Gm13589	10426	lincRNA
chr3-9122425-9123897	9.5055e-76	0.252222	0.142	0.037	1.96591e-70	RP23-241J7.1	51350	lincRNA
chr14-32816299-32817765	2.72523e-74	0.252282	0.1	0.019	5.63627e-69	1810011H11Rik	0	protein_coding
chr11-96836279-96841209	6.20693e-85	0.252328	0.288	0.124	1.28371e-79	Nfe2l1	6310	protein_coding
chr7-67606967-67609972	1.75803e-72	0.252353	0.204	0.075	3.63592e-67	Lrrc28	0	protein_coding
chr15-12700098-12701323	2.13368e-69	0.252357	0.105	0.022	4.41283e-64	Pdzd2	0	protein_coding
chr5-131094580-131097597	9.38413e-82	0.252363	0.151	0.04	1.94081e-76	Wbscr17	0	protein_coding
chr19-57894070-57894900	1.44713e-85	0.25239	0.07	0.006	2.99292e-80	Atrnl1	0	protein_coding
chr17-24794607-24795354	2.68002e-85	0.252399	0.069	0.005	5.54277e-80	Meiob	9027	protein_coding
chr6-120781333-120800731	2.46786e-123	0.252467	0.464	0.232	5.10398e-118	Slc25a18	0	protein_coding
chr12-27199987-27201018	2.4243e-88	0.252566	0.07	0.005	5.0139e-83	Gm9866	39353	lincRNA
chr15-28229411-28230030	3.95768e-98	0.252601	0.062	0.002	8.18519e-93	Dnah5	0	protein_coding
chr9-31143009-31152715	3.22538e-84	0.252611	0.266	0.106	6.67066e-79	Aplp2	0	protein_coding
chr9-62786083-62788633	5.14512e-79	0.252663	0.109	0.02	1.0641e-73	Itga11	2100	protein_coding
chr3-89645466-89647885	2.44286e-83	0.252678	0.09	0.013	5.05227e-78	Kcnn3	0	protein_coding
chr3-51905656-51907690	7.49008e-83	0.252689	0.086	0.011	1.54908e-77	Maml3	0	protein_coding
chr12-90944454-90947098	6.77669e-87	0.252713	0.178	0.052	1.40154e-81	4930544I03Rik	0	lincRNA
chr10-18061302-18063377	2.20541e-67	0.252733	0.168	0.056	4.56118e-62	Reps1	0	protein_coding
chr11-54057506-54073789	2.25342e-171	0.25275	0.364	0.121	4.66048e-166	Pdlim4	0	protein_coding
chr13-28415172-28420974	8.13237e-108	0.252763	0.276	0.101	1.68192e-102	2610307P16Rik	39059	processed_transcript
chr13-99829678-99831615	1.37397e-115	0.252836	0.102	0.01	2.84161e-110	Cartpt	66868	protein_coding
chr14-78395314-78396195	1.07295e-83	0.252838	0.074	0.007	2.21904e-78	Gm26197	83973	rRNA
chr8-121682903-121684256	2.95862e-75	0.252838	0.094	0.016	6.11896e-70	Gm20388	0	protein_coding
chr12-104489564-104494347	4.4576e-78	0.252847	0.233	0.089	9.21912e-73	Gm10000	12074	protein_coding
chr1-93388509-93389448	1.74478e-86	0.252909	0.071	0.006	3.60852e-81	Ano7	0	protein_coding
chr1-182025955-182029509	9.64189e-94	0.252925	0.153	0.037	1.99412e-88	Enah	5964	protein_coding
chr11-103380978-103384819	4.63299e-89	0.252933	0.204	0.067	9.58185e-84	Plekhm1	0	protein_coding
chr13-41436175-41438088	5.5861e-118	0.252935	0.122	0.017	1.15531e-112	Nedd9	0	protein_coding
chr2-71917259-71918028	5.58681e-84	0.252981	0.074	0.007	1.15545e-78	Pdk1	13400	protein_coding
chr19-23445213-23448622	1.15922e-94	0.253007	0.129	0.025	2.39748e-89	Mamdc2	0	protein_coding
chr14-9246613-9248826	2.46189e-72	0.253015	0.098	0.019	5.09163e-67	Fhit	301265	protein_coding
chr1-193066111-193067298	1.43352e-88	0.253032	0.073	0.006	2.96479e-83	RP23-95L22.1	23705	lincRNA
chr2-36242461-36245275	5.36103e-90	0.253073	0.098	0.015	1.10876e-84	Ptgs1	0	protein_coding
chr10-27840928-27841653	2.79326e-93	0.25313	0.065	0.003	5.77697e-88	Lama2	221169	protein_coding
chr2-126302830-126303840	4.22025e-119	0.253139	0.09	0.006	8.72824e-114	Atp8b4	17132	protein_coding
chr13-93992225-93993663	1.69357e-78	0.253162	0.085	0.013	3.5026e-73	Arsb	49208	protein_coding
chr4-117945723-117949682	6.89296e-72	0.253164	0.157	0.046	1.42559e-66	St3gal3	0	protein_coding
chr2-127518017-127519211	3.65736e-89	0.253197	0.074	0.006	7.56408e-84	Kcnip3	0	protein_coding
chr2-49399190-49399932	6.09535e-82	0.25326	0.075	0.008	1.26063e-76	Epc2	51553	protein_coding
chr13-104094440-104096536	6.12606e-88	0.253308	0.108	0.017	1.26698e-82	Nln	0	protein_coding
chr6-136962584-136963458	7.99887e-95	0.253332	0.067	0.004	1.65431e-89	Pde6h	0	protein_coding
chr13-67803325-67804112	2.47892e-97	0.253356	0.065	0.003	5.12686e-92	Zfp273	9627	protein_coding
chr3-115745110-115745861	5.95473e-102	0.253373	0.069	0.002	1.23155e-96	S1pr1	30054	protein_coding
chr11-103684711-103687394	2.39442e-69	0.253384	0.149	0.046	4.95208e-64	Gosr2	0	protein_coding
chr2-35811477-35813398	1.31341e-85	0.253427	0.093	0.013	2.71637e-80	Ttll11	0	protein_coding
chr17-75644681-75645335	7.14176e-102	0.253431	0.061	0.002	1.47704e-96	Fam98a	92734	protein_coding
chr2-161331653-161332391	7.39908e-106	0.253472	0.073	0.003	1.53026e-100	Gm14241	0	lincRNA
chr11-51959828-51963525	2.22401e-82	0.253483	0.202	0.068	4.59966e-77	Gm26551	0	lincRNA
chr17-56521584-56523218	1.09198e-79	0.253502	0.085	0.012	2.25841e-74	Znrf4	9100	protein_coding
chrX-71982002-71984192	3.33649e-112	0.253514	0.083	0.005	6.90046e-107	Fate1	0	protein_coding
chr13-91206074-91206827	4.64044e-107	0.253522	0.073	0.004	9.59727e-102	Atg10	0	protein_coding
chr15-52807213-52807976	4.90341e-93	0.253543	0.066	0.004	1.01411e-87	Med30	76781	protein_coding
chr16-87566852-87570690	6.40617e-78	0.253555	0.194	0.067	1.32491e-72	Map3k7cl	0	protein_coding
chr4-63727915-63728531	3.18738e-102	0.253575	0.062	0.002	6.59207e-97	Tnfsf15	0	protein_coding
chr8-91542695-91547568	7.92736e-75	0.2536	0.223	0.083	1.63952e-69	Fto	0	protein_coding
chr7-70266758-70267710	4.89819e-128	0.253625	0.12	0.014	1.01303e-122	Gm29327	16981	lincRNA
chr5-32930129-32931419	1.03811e-86	0.25363	0.099	0.016	2.147e-81	Depdc5	0	protein_coding
chr5-35165536-35166522	9.94782e-85	0.253631	0.073	0.007	2.05739e-79	Lrpap1	59769	protein_coding
chr1-179828697-179829542	1.36949e-91	0.253633	0.075	0.006	2.83236e-86	Gm10518	24020	protein_coding
chr12-102301425-102305913	7.66819e-134	0.253655	0.197	0.042	1.58592e-128	Rin3	0	protein_coding
chr8-121895959-121904291	6.41142e-119	0.253693	0.371	0.157	1.326e-113	Slc7a5	0	protein_coding
chr15-98519558-98528870	7.07992e-94	0.253712	0.318	0.136	1.46426e-88	Kansl2	0	protein_coding
chr6-71020969-71021789	1.7217e-87	0.253717	0.07	0.006	3.56078e-82	Foxi3	59902	protein_coding
chr5-110673390-110676660	1.74802e-77	0.253766	0.111	0.023	3.61523e-72	Ep400	0	protein_coding
chr1-156074330-156075327	8.96016e-77	0.253777	0.088	0.014	1.85312e-71	Fam163a	638	protein_coding
chr4-96725218-96726579	5.85654e-131	0.253792	0.11	0.01	1.21124e-125	Gm12695	0	protein_coding
chr2-144087907-144089396	2.464e-83	0.25381	0.081	0.009	5.09599e-78	Banf2	13927	protein_coding
chr4-48402602-48403712	7.6336e-77	0.25381	0.085	0.013	1.57877e-71	Invs	0	protein_coding
chr5-130998153-130999357	1.99807e-87	0.253819	0.072	0.006	4.13237e-82	Wbscr17	0	protein_coding
chr6-146908520-146916459	4.27225e-108	0.253834	0.261	0.087	8.83578e-103	Ppfibp1	0	protein_coding
chr10-93953239-93954503	5.71597e-83	0.253871	0.077	0.008	1.18216e-77	Vezt	0	protein_coding
chr1-121489280-121491461	2.39013e-75	0.253873	0.102	0.019	4.94322e-70	Ccdc93	0	protein_coding
chr3-145101672-145106573	1.59921e-119	0.253952	0.144	0.022	3.30746e-114	Clca5	2567	protein_coding
chr4-63668047-63668991	3.3214e-110	0.253974	0.085	0.005	6.86924e-105	Gm11214	4667	protein_coding
chr7-118133756-118138423	3.32335e-74	0.254054	0.18	0.058	6.87329e-69	Smg1	0	protein_coding
chr10-78090068-78093155	1.18553e-110	0.254056	0.11	0.014	2.45189e-105	Icosl	10542	protein_coding
chr4-104935021-104936700	3.51214e-93	0.25406	0.096	0.012	7.26374e-88	1700024P16Rik	0	protein_coding
chr13-99512916-99517420	3.82225e-118	0.254063	0.233	0.067	7.9051e-113	Map1b	0	protein_coding
chr13-110599937-110602366	6.81438e-86	0.254106	0.106	0.018	1.40934e-80	Plk2	199092	protein_coding
chr13-55544610-55552240	9.24267e-82	0.25412	0.267	0.11	1.91155e-76	Fam193b	0	protein_coding
chr4-123990491-123991355	2.43568e-78	0.254148	0.085	0.012	5.03742e-73	Rragc	53493	protein_coding
chr15-38196938-38201034	5.60047e-113	0.254176	0.197	0.052	1.15828e-107	Odf1	18168	protein_coding
chr16-20728180-20748290	6.43497e-178	0.254186	0.582	0.309	1.33087e-172	Chrd	0	protein_coding
chr1-144085521-144086529	9.59211e-99	0.254219	0.065	0.003	1.98382e-93	Rgs13	52124	protein_coding
chr5-76201706-76208448	9.87127e-81	0.254231	0.197	0.064	2.04156e-75	Tmem165	0	protein_coding
chr5-97362410-97363169	7.95892e-84	0.254237	0.09	0.013	1.64605e-78	Naa11	19054	protein_coding
chr13-41519721-41521703	2.56588e-105	0.254281	0.09	0.009	5.30671e-100	Nedd9	32400	protein_coding
chr1-105431690-105432408	5.18335e-104	0.254301	0.066	0.002	1.07201e-98	Rnf152	74979	protein_coding
chr1-135082996-135086454	1.78392e-71	0.254338	0.139	0.038	3.68946e-66	Lgr6	0	protein_coding
chr5-96620151-96621049	6.90585e-96	0.25436	0.067	0.003	1.42825e-90	Fras1	0	protein_coding
chr19-58838233-58840610	1.54831e-92	0.254373	0.114	0.019	3.20218e-87	Hspa12a	0	protein_coding
chr4-123563656-123566135	4.23876e-88	0.254437	0.151	0.038	8.76652e-83	Macf1	0	protein_coding
chr8-14497627-14498990	5.31404e-98	0.254443	0.067	0.003	1.09904e-92	Dlgap2	0	protein_coding
chr8-122554641-122558219	4.60051e-95	0.254483	0.156	0.037	9.51469e-90	Gm20388	0	protein_coding
chr8-35658288-35659976	8.83852e-93	0.254486	0.075	0.006	1.82797e-87	Mfhas1	0	protein_coding
chr14-27340562-27342970	4.89141e-109	0.254501	0.105	0.012	1.01163e-103	Arhgef3	0	protein_coding
chr5-66548994-66550899	5.72452e-100	0.254502	0.081	0.006	1.18393e-94	Apbb2	0	protein_coding
chr6-145905809-145906837	1.78447e-80	0.254637	0.092	0.014	3.6906e-75	Sspn	24803	protein_coding
chr8-95152978-95157520	1.08841e-74	0.254661	0.196	0.069	2.25103e-69	Kifc3	10437	protein_coding
chr4-53445532-53448716	1.58831e-92	0.254725	0.11	0.018	3.28491e-87	Slc44a1	0	protein_coding
chr2-174441104-174444126	2.42328e-73	0.254794	0.166	0.052	5.01177e-68	Ctsz	2064	protein_coding
chr7-98629724-98633756	1.92347e-73	0.254798	0.184	0.064	3.97809e-68	2210018M11Rik	0	protein_coding
chr9-64563983-64564936	2.14509e-106	0.254835	0.076	0.004	4.43643e-101	Megf11	0	protein_coding
chr17-31991709-31995232	8.07997e-117	0.25485	0.125	0.017	1.67108e-111	Hsf2bp	0	protein_coding
chr17-15106920-15109575	8.95901e-73	0.254894	0.109	0.023	1.85288e-67	Gm28869	31926	processed_transcript
chr1-20619110-20620022	5.29271e-86	0.254902	0.074	0.007	1.09463e-80	Pkhd1	1045	protein_coding
chr13-70783684-70784628	9.23116e-109	0.254932	0.084	0.006	1.90917e-103	Adamts16	0	protein_coding
chr18-67649508-67652920	5.06047e-70	0.254938	0.181	0.063	1.0466e-64	Psmg2	0	protein_coding
chr14-120881332-120882720	1.73775e-71	0.255056	0.1	0.02	3.59397e-66	Ipo5	28473	protein_coding
chr14-76686180-76688897	3.95037e-97	0.255062	0.116	0.019	8.17007e-92	1700108F19Rik	0	processed_transcript
chr14-64367860-64369154	4.9796e-111	0.255068	0.094	0.008	1.02987e-105	Msra	0	protein_coding
chr10-17860615-17861610	4.3355e-95	0.25509	0.076	0.006	8.9666e-90	Txlnb	14949	protein_coding
chr7-65043997-65044872	8.79361e-102	0.255137	0.07	0.003	1.81868e-96	Fam189a1	0	protein_coding
chr1-21729378-21730535	1.50647e-79	0.255164	0.082	0.011	3.11566e-74	Kcnq5	0	protein_coding
chr1-119127865-119129528	1.03408e-97	0.25519	0.076	0.005	2.13865e-92	Gm26831	68016	lincRNA
chr1-87113955-87115228	4.47719e-88	0.255217	0.071	0.006	9.25963e-83	Akp3	9744	protein_coding
chr17-9749210-9753115	5.07234e-93	0.255225	0.132	0.026	1.04905e-87	Pabpc6	79505	protein_coding
chr5-130992377-130993156	9.08324e-105	0.255239	0.067	0.002	1.87858e-99	Wbscr17	0	protein_coding
chr10-31595270-31600530	2.72237e-82	0.255248	0.262	0.108	5.63035e-77	Rnf217	0	protein_coding
chr1-20759414-20760374	1.11896e-82	0.255249	0.079	0.009	2.31421e-77	Il17f	16771	protein_coding
chr18-10848812-10849815	2.16478e-83	0.255317	0.075	0.007	4.47716e-78	Mib1	30107	protein_coding
chr4-33259611-33263336	1.4402e-109	0.255355	0.258	0.087	2.9786e-104	Pnrc1	0	protein_coding
chr15-80670832-80675638	6.3245e-113	0.255386	0.164	0.035	1.30802e-107	Fam83f	0	protein_coding
chr9-80215511-80217664	5.30454e-71	0.255402	0.128	0.034	1.09707e-65	Myo6	0	protein_coding
chr19-28939988-28941721	1.39345e-82	0.255456	0.086	0.011	2.88191e-77	4430402I18Rik	0	protein_coding
chr4-45682906-45683894	5.63146e-78	0.255462	0.089	0.013	1.16469e-72	Gm829	0	lincRNA
chr2-65547074-65548537	1.2348e-88	0.255483	0.076	0.007	2.5538e-83	Scn3a	0	protein_coding
chr5-9040113-9041027	1.25296e-92	0.255487	0.067	0.004	2.59135e-87	Gm15611	40443	lincRNA
chr1-177767973-177768912	1.32113e-84	0.255488	0.076	0.008	2.73233e-79	Adss	0	protein_coding
chr8-26526103-26527302	2.31207e-80	0.255532	0.08	0.011	4.78179e-75	2310008N11Rik	287290	lincRNA
chr16-25722277-25724004	4.39273e-74	0.255566	0.112	0.025	9.08495e-69	Trp63	0	protein_coding
chr1-164438441-164441980	6.72626e-72	0.255572	0.139	0.036	1.39111e-66	Atp1b1	0	protein_coding
chr4-32402584-32406435	5.20027e-78	0.255591	0.125	0.029	1.07551e-72	Bach2	0	protein_coding
chr2-167243753-167245049	3.84898e-84	0.255612	0.101	0.017	7.96038e-79	Ptgis	3148	protein_coding
chr4-6413388-6418914	4.88833e-80	0.255619	0.183	0.058	1.01099e-74	Nsmaf	0	protein_coding
chr1-88474037-88475850	7.39686e-126	0.255648	0.109	0.011	1.5298e-120	Gm28888	8478	lincRNA
chr11-32261662-32263703	8.15842e-83	0.255683	0.106	0.019	1.68731e-77	Nprl3	0	protein_coding
chr9-112232040-112236245	1.74679e-73	0.255717	0.198	0.071	3.61267e-68	Arpp21	0	protein_coding
chr7-95936363-95937211	5.53844e-98	0.255726	0.064	0.003	1.14545e-92	Gm9966	21003	protein_coding
chr6-112945132-112949296	5.78676e-104	0.255748	0.205	0.057	1.19681e-98	Srgap3	0	protein_coding
chr12-21138267-21149116	7.20116e-122	0.255777	0.212	0.053	1.48933e-116	Gm21989	0	processed_transcript
chr6-125347165-125373368	4.40275e-216	0.255836	0.518	0.215	9.10567e-211	Tnfrsf1a	0	protein_coding
chr12-9077389-9078393	4.0639e-110	0.255844	0.09	0.007	8.40488e-105	Ttc32	40994	protein_coding
chr18-11451774-11452421	1.23529e-102	0.255846	0.061	0.002	2.5548e-97	Rbbp8	180854	protein_coding
chr15-102038453-102039749	3.48442e-77	0.255949	0.091	0.016	7.2064e-72	Krt18	6426	protein_coding
chr12-99632073-99634486	8.55325e-81	0.255993	0.113	0.022	1.76897e-75	1700064M15Rik	4098	lincRNA
chr11-79761274-79764502	9.16936e-74	0.256066	0.144	0.041	1.89639e-68	9130204K15Rik	17476	lincRNA
chr19-57654727-57659012	2.32701e-74	0.256085	0.157	0.045	4.81268e-69	Atrnl1	0	protein_coding
chr5-96220887-96223553	8.27704e-82	0.256114	0.161	0.044	1.71184e-76	Mrpl1	0	protein_coding
chr13-34237660-34240542	4.22853e-79	0.256122	0.11	0.021	8.74536e-74	Slc22a23	0	protein_coding
chr9-57424067-57426437	1.57245e-93	0.256198	0.097	0.013	3.25212e-88	Ppcdc	0	protein_coding
chr19-56599199-56603161	6.05979e-75	0.25622	0.195	0.065	1.25327e-69	Nhlrc2	352	protein_coding
chr10-17330067-17333924	3.46221e-74	0.256225	0.143	0.041	7.16048e-69	Gm20125	234284	lincRNA
chr7-133630483-133634065	2.61293e-77	0.256236	0.131	0.032	5.40401e-72	Gm28747	2757	lincRNA
chr3-37651860-37655207	1.8967e-97	0.256246	0.141	0.029	3.92272e-92	Spry1	7261	protein_coding
chr1-107578620-107579597	2.75873e-77	0.256364	0.088	0.014	5.70555e-72	Serpinb8	10408	protein_coding
chr3-52673771-52678361	1.72478e-89	0.256365	0.154	0.039	3.56716e-84	RP24-92E18.1	61354	lincRNA
chr17-9931449-9932634	8.40377e-90	0.256407	0.083	0.009	1.73805e-84	Pabpc6	261744	protein_coding
chr14-17844997-17847977	3.21786e-71	0.25642	0.167	0.053	6.65511e-66	Thrb	0	protein_coding
chr3-51915092-51917369	1.75837e-94	0.256441	0.106	0.015	3.63663e-89	Maml3	0	protein_coding
chr7-109544211-109549596	3.26842e-132	0.256459	0.168	0.031	6.75968e-127	St5	0	protein_coding
chr3-88586839-88594678	8.00957e-87	0.256516	0.241	0.086	1.65652e-81	Ssr2	0	protein_coding
chr14-17861035-17864651	3.60708e-73	0.256532	0.153	0.044	7.46009e-68	Thrb	0	protein_coding
chr3-85063674-85064715	5.3722e-93	0.256571	0.074	0.005	1.11107e-87	RP24-559D1.1	0	protein_coding
chr4-57600636-57602688	8.90338e-99	0.256573	0.091	0.009	1.84138e-93	Palm2	0	protein_coding
chr12-111703171-111709278	2.39344e-138	0.256587	0.269	0.078	4.95007e-133	Bag5	209	protein_coding
chr11-72751003-72753271	9.56629e-75	0.256639	0.194	0.067	1.97848e-69	Ankfy1	0	protein_coding
chr10-96377340-96378378	8.93674e-103	0.256676	0.086	0.007	1.84828e-97	Btg1	238622	protein_coding
chr4-150694117-150695883	2.68908e-100	0.256757	0.097	0.012	5.5615e-95	Gm16079	15324	lincRNA
chr12-111513690-111515314	2.25922e-77	0.256775	0.116	0.025	4.67247e-72	Eif5	22786	protein_coding
chr1-182237345-182238679	1.41386e-85	0.256787	0.079	0.008	2.92413e-80	Degs1	37092	protein_coding
chr11-102643651-102644647	8.42434e-105	0.256862	0.108	0.015	1.7423e-99	Gm1564	19068	protein_coding
chr15-4020449-4022801	8.22659e-73	0.256936	0.133	0.034	1.70141e-67	BC037032	0	processed_transcript
chr15-55733420-55735309	3.52811e-79	0.256942	0.091	0.015	7.29677e-74	Sntb1	0	protein_coding
chr1-170655273-170658273	1.42658e-104	0.257003	0.103	0.013	2.95042e-99	Olfml2b	0	protein_coding
chr17-10187633-10206595	3.34567e-124	0.257008	0.438	0.197	6.91946e-119	Qk	0	protein_coding
chr17-75640693-75641630	3.74777e-92	0.257052	0.069	0.004	7.75107e-87	Fam98a	88746	protein_coding
chr7-69739805-69741097	2.01128e-84	0.257098	0.078	0.008	4.1597e-79	Gm29327	507875	lincRNA
chr2-44535050-44536341	9.18638e-72	0.257109	0.168	0.056	1.89991e-66	Gtdc1	28070	protein_coding
chr10-37479873-37481118	4.00568e-97	0.25721	0.08	0.007	8.28446e-92	Gm26535	100220	lincRNA
chr7-118963763-118967116	1.92611e-83	0.257218	0.112	0.021	3.98354e-78	Iqck	0	protein_coding
chr10-21659384-21660984	6.78485e-87	0.257238	0.094	0.013	1.40323e-81	Gm5420	25426	lincRNA
chr3-9625954-9626705	1.47464e-80	0.257247	0.083	0.01	3.04982e-75	Zfp704	15868	protein_coding
chr15-96931656-96934301	6.47578e-90	0.257254	0.149	0.036	1.33931e-84	Slc38a4	60521	protein_coding
chr14-78935428-78936274	1.40954e-86	0.257264	0.075	0.007	2.91518e-81	Vwa8	0	protein_coding
chr9-56088637-56098596	5.41791e-124	0.257294	0.259	0.077	1.12052e-118	Pstpip1	0	protein_coding
chr5-31982637-31984935	1.78995e-82	0.2573	0.108	0.02	3.70195e-77	Bre	0	protein_coding
chr11-18988231-18989551	1.28975e-94	0.257359	0.077	0.007	2.66744e-89	Meis1	0	protein_coding
chrX-143846554-143847517	6.38816e-102	0.257412	0.064	0.002	1.32119e-96	Dcx	8324	protein_coding
chr1-194671654-194672949	3.49761e-95	0.257464	0.078	0.007	7.23369e-90	Plxna2	0	protein_coding
chr3-37873146-37878472	2.17459e-145	0.257506	0.374	0.145	4.49743e-140	Gm5148	148655	protein_coding
chr13-104022723-104027146	1.56977e-89	0.25751	0.202	0.064	3.24656e-84	Nln	0	protein_coding
chr18-57464165-57473597	5.72274e-126	0.257522	0.512	0.274	1.18357e-120	Ctxn3	0	protein_coding
chr13-64396070-64398746	6.79402e-101	0.257523	0.12	0.02	1.40512e-95	Ctsl	25763	protein_coding
chr1-75580529-75581656	9.60681e-80	0.257535	0.088	0.013	1.98686e-74	Slc4a3	18356	protein_coding
chr15-64155554-64157023	4.21484e-87	0.257543	0.085	0.01	8.71704e-82	Asap1	0	protein_coding
chr10-93799298-93801687	8.97796e-138	0.257613	0.142	0.019	1.8568e-132	Usp44	29867	protein_coding
chr1-125419789-125421182	5.02964e-87	0.257698	0.087	0.011	1.04022e-81	Actr3	0	protein_coding
chr7-83722216-83726776	1.09261e-105	0.257712	0.174	0.042	2.25972e-100	Il16	0	protein_coding
chr10-12977734-12978393	3.90846e-97	0.257722	0.067	0.003	8.08339e-92	Stx11	13474	protein_coding
chr13-75627303-75628356	2.90756e-82	0.257735	0.082	0.01	6.01335e-77	Ell2	79127	protein_coding
chr11-12075186-12075942	5.1986e-101	0.257764	0.064	0.003	1.07516e-95	Grb10	36502	protein_coding
chr5-117880523-117881763	1.21854e-68	0.257769	0.128	0.034	2.52016e-63	Nos1	0	protein_coding
chr18-23767023-23768083	3.85209e-81	0.257836	0.091	0.014	7.96681e-76	Mapre2	0	protein_coding
chr9-61595088-61597663	2.35748e-79	0.257857	0.124	0.027	4.87569e-74	Tle3	176590	protein_coding
chr1-193150873-193151749	1.31576e-85	0.257877	0.079	0.009	2.72122e-80	Irf6	1361	protein_coding
chr7-27221367-27234571	3.31697e-201	0.257892	0.561	0.275	6.86009e-196	Adck4	0	protein_coding
chr13-35603723-35604790	2.13608e-108	0.257925	0.088	0.007	4.41779e-103	Cdyl	55071	protein_coding
chr1-193203567-193204712	1.67377e-88	0.257953	0.076	0.007	3.46165e-83	Traf3ip3	1863	protein_coding
chr17-30484277-30485934	3.8987e-72	0.257985	0.14	0.038	8.06321e-67	Btbd9	0	protein_coding
chr14-33230641-33233434	1.62393e-129	0.258007	0.111	0.011	3.35859e-124	Arhgap22	0	protein_coding
chr9-75391286-75393009	5.33464e-82	0.258061	0.09	0.014	1.1033e-76	Mapk6	0	protein_coding
chr19-7124617-7127377	1.60995e-72	0.258067	0.176	0.058	3.32966e-67	Macrod1	0	protein_coding
chr7-118924161-118936262	8.69279e-192	0.25808	0.552	0.273	1.79783e-186	Iqck	0	protein_coding
chr6-55144974-55146428	2.32204e-81	0.25818	0.117	0.024	4.80239e-76	Crhr2	11957	protein_coding
chr12-105470593-105471852	1.71074e-77	0.258185	0.093	0.015	3.53811e-72	D430019H16Rik	0	protein_coding
chr7-24383633-24393804	2.72994e-123	0.25819	0.421	0.197	5.646e-118	Kcnn4	0	protein_coding
chr6-119885357-119886942	4.88376e-84	0.2582	0.081	0.009	1.01005e-78	4930540M05Rik	9216	lincRNA
chr19-53556752-53558045	1.89709e-76	0.258205	0.112	0.024	3.92352e-71	Dusp5	14320	protein_coding
chr10-66930150-66933103	1.03971e-100	0.258206	0.136	0.026	2.1503e-95	Gm26576	6550	lincRNA
chr8-11689173-11695328	1.52598e-88	0.258285	0.336	0.153	3.156e-83	1700016D06Rik	0	protein_coding
chr9-46998176-46998988	1.17933e-96	0.258292	0.069	0.003	2.43907e-91	Gm4791	0	protein_coding
chr2-140448591-140449399	5.83235e-89	0.258301	0.072	0.006	1.20624e-83	Macrod2	0	protein_coding
chr12-29993330-29995496	1.13994e-98	0.258309	0.094	0.011	2.35761e-93	Pxdn	0	protein_coding
chr13-96688664-96689795	3.46083e-81	0.25831	0.083	0.01	7.15763e-76	Hmgcr	17727	protein_coding
chr4-63492884-63496725	2.60828e-94	0.258347	0.213	0.069	5.3944e-89	Whrn	0	protein_coding
chr8-46337432-46338572	4.10476e-77	0.258389	0.097	0.018	8.48939e-72	Helt	42760	protein_coding
chr6-49119585-49120572	3.11633e-93	0.258428	0.072	0.005	6.44514e-88	Igf2bp3	0	protein_coding
chr1-58613751-58615514	1.32711e-74	0.25847	0.121	0.029	2.7447e-69	Ndufb3	17786	protein_coding
chr8-118312741-118315168	1.62707e-75	0.258489	0.138	0.036	3.36507e-70	Cdh13	0	protein_coding
chr3-56126455-56127246	2.34664e-94	0.258523	0.072	0.005	4.85328e-89	Nbea	0	protein_coding
chr4-140876300-140877889	7.35024e-81	0.25854	0.089	0.013	1.52016e-75	4930515B02Rik	0	lincRNA
chr13-49023792-49026041	9.90753e-72	0.258546	0.139	0.037	2.04905e-66	Wnk2	10261	protein_coding
chr1-87070582-87075244	5.03207e-90	0.258581	0.125	0.025	1.04072e-84	Gm29371	4926	lincRNA
chr19-28793211-28793885	8.70624e-87	0.258584	0.074	0.007	1.80061e-81	Slc1a1	41163	protein_coding
chr5-35168475-35171172	1.52697e-91	0.258647	0.086	0.01	3.15805e-86	Lrpap1	62708	protein_coding
chr1-138388492-138389212	2.07916e-99	0.258671	0.066	0.003	4.30007e-94	Nek7	93662	protein_coding
chr10-69184428-69189903	7.5318e-110	0.258683	0.282	0.101	1.55771e-104	Rhobtb1	0	protein_coding
chrX-48082253-48083287	2.89817e-105	0.258695	0.069	0.003	5.99394e-100	Xpnpep2	25437	protein_coding
chr7-63179668-63180301	7.27789e-98	0.258705	0.066	0.003	1.5052e-92	Chrna7	0	protein_coding
chr19-25653630-25655152	2.17652e-116	0.258711	0.102	0.011	4.50143e-111	2610016A17Rik	15981	lincRNA
chr5-104055062-104060738	5.82293e-89	0.258714	0.174	0.05	1.20429e-83	Nudt9	0	protein_coding
chr3-101107626-101112833	3.00477e-119	0.258743	0.213	0.056	6.21441e-114	Ptgfrn	0	protein_coding
chr13-58443569-58444507	1.72619e-91	0.258745	0.091	0.011	3.57007e-86	Rmi1	32419	protein_coding
chr18-74703300-74705199	1.20164e-71	0.258752	0.166	0.054	2.4852e-66	Myo5b	0	protein_coding
chr7-125898786-125901200	6.77727e-98	0.258766	0.125	0.022	1.40166e-92	Gsg1l	0	protein_coding
chr5-92585694-92586745	2.41376e-83	0.258823	0.08	0.009	4.99208e-78	Fam47e	0	protein_coding
chr11-29645171-29646057	2.42285e-91	0.258826	0.074	0.006	5.01088e-86	Gm12092	0	lincRNA
chr5-146724023-146724912	2.76346e-101	0.258828	0.067	0.003	5.71532e-96	Usp12	9896	protein_coding
chr18-20670352-20671881	1.12593e-70	0.258845	0.159	0.05	2.32863e-65	Ttr	0	protein_coding
chr16-14859358-14860081	1.20951e-97	0.258936	0.067	0.003	2.50148e-92	Efcab1	46555	protein_coding
chr5-35479420-35480094	1.21026e-95	0.258959	0.068	0.004	2.50304e-90	Cpz	22120	protein_coding
chr15-82151442-82170362	7.12572e-134	0.258967	0.465	0.224	1.47373e-128	Srebf2	0	protein_coding
chr18-79625995-79626713	3.31639e-99	0.259111	0.067	0.003	6.85889e-94	Pard6g	420181	protein_coding
chr7-25519652-25521047	3.65094e-94	0.259136	0.068	0.004	7.5508e-89	Ceacam2	0	protein_coding
chr11-6565825-6567213	3.3092e-85	0.259167	0.085	0.011	6.84403e-80	Ccm2	0	protein_coding
chr10-121961033-121962717	2.02591e-102	0.259173	0.089	0.008	4.18996e-97	Srgap1	0	protein_coding
chr9-43944817-43945978	1.20067e-84	0.259205	0.091	0.013	2.4832e-79	Thy1	97405	protein_coding
chr3-121474516-121475341	1.53188e-101	0.259217	0.067	0.003	3.1682e-96	Slc44a3	0	protein_coding
chr4-77168550-77169699	1.22893e-89	0.259217	0.136	0.031	2.54165e-84	Ptprd	0	protein_coding
chr14-29121696-29122695	3.54592e-94	0.259241	0.072	0.005	7.33361e-89	Cacna2d3	0	protein_coding
chr3-152841126-152841763	1.13173e-93	0.259253	0.069	0.004	2.34062e-88	Pigk	0	protein_coding
chr8-124070036-124070901	9.70227e-99	0.259289	0.07	0.004	2.0066e-93	Gm20388	0	protein_coding
chr3-138652168-138654971	8.09428e-93	0.259318	0.097	0.013	1.67404e-87	Tspan5	87223	protein_coding
chr18-75455129-75457787	6.39455e-83	0.259344	0.113	0.021	1.32251e-77	Ctif	0	protein_coding
chr3-101160693-101164291	4.53683e-124	0.259369	0.153	0.027	9.38299e-119	Ptgfrn	50414	protein_coding
chr8-46612751-46614956	5.37521e-94	0.259405	0.168	0.043	1.11169e-88	Primpol	0	protein_coding
chr10-26771907-26774743	3.7472e-114	0.259493	0.265	0.09	7.74989e-109	Arhgap18	0	protein_coding
chrX-7276262-7277019	4.42528e-106	0.259511	0.069	0.003	9.15229e-101	Clcn5	0	protein_coding
chr2-135525327-135526633	7.41036e-95	0.259558	0.112	0.019	1.5326e-89	Plcb1	50068	protein_coding
chr17-8945404-8946360	5.56827e-89	0.259562	0.077	0.008	1.15162e-83	Pde10a	0	protein_coding
chr14-77579805-77581518	2.11114e-97	0.259607	0.104	0.016	4.36621e-92	Enox1	0	protein_coding
chr8-115333609-115334529	6.05156e-79	0.25965	0.09	0.014	1.25157e-73	Wwox	0	protein_coding
chr3-58371068-58374718	9.65549e-132	0.259652	0.173	0.033	1.99693e-126	Tsc22d2	40970	protein_coding
chr16-55636034-55637332	6.47835e-100	0.259652	0.085	0.007	1.33984e-94	Nfkbiz	174042	protein_coding
chr4-47632792-47633711	9.59441e-91	0.259676	0.08	0.009	1.9843e-85	Sec61b	149549	protein_coding
chr9-59526904-59528628	2.68034e-83	0.259699	0.095	0.014	5.54342e-78	Tmem202	1402	protein_coding
chr4-11947601-11948712	1.94986e-97	0.259723	0.088	0.009	4.03267e-92	Pdp1	9471	protein_coding
chr1-64358074-64358839	6.8494e-102	0.259767	0.068	0.003	1.41658e-96	Gm28981	55030	lincRNA
chr7-137174024-137174626	3.64772e-103	0.259778	0.064	0.002	7.54414e-98	Ebf3	19046	protein_coding
chr14-121435511-121437717	5.21341e-120	0.25981	0.124	0.016	1.07823e-114	Slc15a1	21903	protein_coding
chr17-78324776-78327519	2.95083e-82	0.259869	0.136	0.032	6.10285e-77	Crim1	0	protein_coding
chr10-61027054-61029201	4.68228e-75	0.259878	0.111	0.024	9.6838e-70	Gm20611	2101	lincRNA
chr7-141626805-141635164	6.47262e-86	0.259892	0.197	0.062	1.33866e-80	Muc6	0	protein_coding
chr17-31611588-31614186	3.86936e-77	0.259956	0.125	0.029	8.00254e-72	Cbs	0	protein_coding
chr2-158846689-158850864	9.95051e-75	0.260016	0.154	0.045	2.05794e-69	Dhx35	0	protein_coding
chr3-85383074-85384176	5.49401e-92	0.260043	0.087	0.01	1.13626e-86	RP24-559D1.1	0	protein_coding
chr2-125916061-125917742	1.69439e-89	0.260051	0.105	0.017	3.5043e-84	Galk2	0	protein_coding
chr7-27567065-27570599	2.59005e-75	0.260053	0.17	0.055	5.35668e-70	2310022A10Rik	0	protein_coding
chr1-134243486-134247227	2.65279e-98	0.26007	0.259	0.097	5.48644e-93	Adora1	8054	protein_coding
chr8-61395783-61397209	2.20679e-92	0.260088	0.082	0.008	4.56403e-87	Sh3rf1	0	protein_coding
chr6-119759698-119761182	1.93232e-79	0.260099	0.089	0.013	3.99639e-74	Erc1	0	protein_coding
chr18-69468588-69475279	7.49512e-85	0.2601	0.223	0.079	1.55013e-79	Tcf4	0	protein_coding
chr4-154120454-154121058	5.74739e-95	0.260123	0.067	0.004	1.18866e-89	Trp73	0	protein_coding
chr15-34513088-34514973	1.96495e-83	0.260145	0.087	0.012	4.06388e-78	Pop1	0	protein_coding
chr16-93004710-93008432	6.124e-106	0.260195	0.186	0.048	1.26655e-100	Runx1	178560	protein_coding
chr8-61390367-61393100	8.2577e-101	0.260205	0.119	0.019	1.70784e-95	Sh3rf1	0	protein_coding
chr5-76418093-76420275	1.62636e-94	0.260207	0.085	0.008	3.3636e-89	Nmu	54304	protein_coding
chr9-49658095-49659088	1.71925e-101	0.260244	0.074	0.004	3.55571e-96	Ncam1	0	protein_coding
chr3-24570427-24571135	1.15098e-106	0.260281	0.066	0.002	2.38044e-101	RP23-349M18.1	630949	lincRNA
chr14-78108193-78109819	1.56751e-90	0.260298	0.079	0.008	3.24189e-85	Gm19301	17406	processed_transcript
chr5-3972239-3977334	3.03793e-82	0.260319	0.26	0.108	6.28299e-77	Akap9	0	protein_coding
chr11-12230925-12232972	4.40625e-85	0.260321	0.148	0.038	9.11292e-80	Cobl	3635	protein_coding
chr1-39104679-39107773	3.28371e-108	0.260362	0.229	0.072	6.79131e-103	RP24-226L19.1	47041	lincRNA
chr7-125805393-125806420	1.97844e-78	0.260458	0.092	0.016	4.09177e-73	D430042O09Rik	0	protein_coding
chr19-28057301-28057903	1.35303e-101	0.26046	0.065	0.002	2.7983e-96	Gm28228	30952	lincRNA
chr2-144737987-144741288	2.48882e-119	0.26047	0.135	0.021	5.14733e-114	Dtd1	0	protein_coding
chr15-56029799-56030559	3.74581e-94	0.2605	0.068	0.004	7.74701e-89	Sntb1	122849	protein_coding
chr14-15310643-15311666	1.37282e-78	0.260524	0.096	0.017	2.83924e-73	Lrrc3b	45852	protein_coding
chr4-94836929-94838951	1.41248e-76	0.260549	0.129	0.031	2.92126e-71	Tek	0	protein_coding
chr1-186412139-186415622	1.47027e-146	0.260576	0.181	0.031	3.04078e-141	RP23-28F18.1	96215	lincRNA
chr9-58293287-58301702	7.12938e-144	0.260589	0.311	0.106	1.47448e-138	Loxl1	0	protein_coding
chr14-64309284-64314036	3.02941e-126	0.260617	0.169	0.033	6.26537e-121	Msra	0	protein_coding
chr11-71984871-71986137	9.01407e-91	0.260617	0.082	0.009	1.86427e-85	Aipl1	41825	protein_coding
chr13-55808238-55809588	2.28495e-83	0.260631	0.089	0.012	4.72569e-78	Catsper3	0	protein_coding
chr16-64756231-64761689	3.30854e-80	0.260638	0.157	0.043	6.84265e-75	4930453N24Rik	0	protein_coding
chr5-151154552-151156185	3.95269e-109	0.260642	0.102	0.011	8.17488e-104	Stard13	0	protein_coding
chr4-130988379-130990060	6.20171e-92	0.260731	0.076	0.006	1.28263e-86	Gm12973	0	lincRNA
chr16-28857829-28863751	9.67692e-122	0.26074	0.308	0.111	2.00136e-116	Mb21d2	0	protein_coding
chr17-4497927-4499292	5.25357e-84	0.260746	0.105	0.019	1.08653e-78	Arid1b	495039	protein_coding
chr16-45809904-45811598	1.00788e-123	0.260767	0.121	0.015	2.08447e-118	Phldb2	0	protein_coding
chr4-100221808-100224039	6.43061e-94	0.260825	0.108	0.017	1.32997e-88	Ror1	0	protein_coding
chrX-162363045-162363773	6.09276e-105	0.260868	0.066	0.002	1.26009e-99	Reps2	48180	protein_coding
chr19-45610235-45612268	1.06659e-81	0.26091	0.106	0.02	2.20591e-76	Fbxw4	0	protein_coding
chr3-37923788-37930102	8.63565e-111	0.260915	0.18	0.043	1.78601e-105	Gm5148	199297	protein_coding
chr14-25309977-25319113	9.66786e-113	0.260932	0.23	0.065	1.99949e-107	Gm26660	36687	lincRNA
chr6-120952052-120966251	6.44726e-106	0.260949	0.367	0.165	1.33341e-100	Mical3	0	protein_coding
chr9-96240751-96247976	5.27246e-91	0.260976	0.326	0.144	1.09044e-85	Tfdp2	0	protein_coding
chr1-14716037-14716915	4.12533e-83	0.260991	0.083	0.011	8.53193e-78	Msc	36430	protein_coding
chr19-50702632-50703484	1.70964e-92	0.261022	0.072	0.005	3.53583e-87	Gm26629	0	lincRNA
chr4-122994559-122997783	6.1779e-90	0.261098	0.195	0.062	1.2777e-84	Mycl	0	protein_coding
chr8-10898427-10907169	6.67862e-135	0.26112	0.272	0.08	1.38126e-129	3930402G23Rik	17257	lincRNA
chr6-113254639-113256022	4.14369e-81	0.261128	0.09	0.013	8.5699e-76	Mtmr14	0	protein_coding
chr7-131235625-131236787	3.22954e-115	0.261149	0.071	0.002	6.67928e-110	Fgfr2	0	protein_coding
chr1-46407549-46409331	1.44401e-120	0.261161	0.099	0.009	2.98647e-115	Dnah7c	16260	protein_coding
chr17-31976610-31986127	9.39557e-186	0.261187	0.313	0.082	1.94317e-180	Hsf2bp	0	protein_coding
chr10-124222299-124223298	5.57621e-106	0.2612	0.072	0.004	1.15326e-100	Fam19a2	481094	protein_coding
chr11-55134401-55135533	4.84114e-91	0.261213	0.073	0.006	1.00123e-85	Slc36a3	0	protein_coding
chr7-28645013-28645791	1.34993e-101	0.261226	0.067	0.003	2.79189e-96	Papl	13680	protein_coding
chr1-193102219-193106710	3.97131e-77	0.26126	0.161	0.047	8.21339e-72	Diexf	0	protein_coding
chr3-89528923-89531183	1.5601e-77	0.261264	0.114	0.024	3.22657e-72	Kcnn3	0	protein_coding
chr16-18750865-18752742	7.98442e-80	0.261289	0.105	0.02	1.65132e-74	Cldn5	24104	protein_coding
chr17-67264989-67267191	5.46574e-84	0.261322	0.098	0.015	1.13041e-78	Ptprm	0	protein_coding
chr18-23546418-23553341	9.84561e-78	0.261427	0.18	0.057	2.03625e-72	Dtna	0	protein_coding
chr14-78752779-78753503	4.42684e-101	0.261433	0.067	0.003	9.1555e-96	Dgkh	27689	protein_coding
chr13-54312375-54313492	3.04408e-97	0.261434	0.084	0.008	6.29571e-92	Cplx2	57856	protein_coding
chr13-35507036-35508451	2.87055e-115	0.261467	0.095	0.009	5.93681e-110	Cdyl	151410	protein_coding
chr18-57172633-57174647	1.96713e-92	0.261495	0.08	0.007	4.06839e-87	Megf10	0	protein_coding
chr10-19149047-19151078	4.12428e-97	0.261536	0.084	0.008	8.52975e-92	Tnfaip3	133389	protein_coding
chr10-18872308-18873452	5.30899e-89	0.26155	0.078	0.007	1.09799e-83	Perp	15234	protein_coding
chr1-72950016-72953755	1.0108e-97	0.261573	0.342	0.155	2.09051e-92	Tnp1	61318	protein_coding
chr2-155901157-155907388	1.59512e-89	0.261586	0.292	0.122	3.299e-84	Uqcc1	0	protein_coding
chr1-21005380-21016491	4.54562e-164	0.261605	0.32	0.095	9.40117e-159	Tram2	0	protein_coding
chr1-138534799-138539118	5.7065e-84	0.261626	0.159	0.045	1.18021e-78	Nek7	0	protein_coding
chr1-92223988-92226807	1.29766e-83	0.261666	0.102	0.018	2.68379e-78	Hdac4	43646	protein_coding
chr4-123616460-123619475	4.62148e-82	0.261692	0.11	0.02	9.55806e-77	Macf1	0	protein_coding
chr8-106533737-106535843	9.48632e-84	0.261709	0.111	0.022	1.96194e-78	Cdh3	0	protein_coding
chr6-145923900-145925543	2.00273e-83	0.261743	0.09	0.013	4.142e-78	Sspn	6097	protein_coding
chr5-43081604-43082638	4.83269e-93	0.261758	0.078	0.007	9.99487e-88	Gm7854	69050	lincRNA
chr5-111247301-111248619	6.79226e-119	0.261764	0.113	0.012	1.40476e-113	Ttc28	0	protein_coding
chr6-145975092-145981680	8.40858e-104	0.26177	0.346	0.153	1.73905e-98	Sspn	9868	protein_coding
chr18-32647288-32648238	6.44966e-109	0.261778	0.086	0.007	1.33391e-103	4930455D15Rik	15403	lincRNA
chr19-26933895-26934882	5.20865e-98	0.261852	0.071	0.005	1.07724e-92	Gm815	45255	protein_coding
chr15-83324436-83325518	3.39877e-88	0.261889	0.084	0.01	7.02927e-83	Arfgap3	0	protein_coding
chr15-8458716-8460423	1.01336e-88	0.261903	0.082	0.009	2.09582e-83	Nipbl	14252	protein_coding
chr2-16587953-16589033	5.597e-89	0.261913	0.084	0.01	1.15756e-83	Plxdc2	0	protein_coding
chr14-78482334-78485246	1.48718e-81	0.262021	0.215	0.075	3.07575e-76	Akap11	6999	protein_coding
chr17-65513390-65514044	5.04501e-97	0.262033	0.07	0.003	1.0434e-91	Tmem232	0	protein_coding
chr7-67234331-67248635	1.08569e-118	0.262034	0.376	0.165	2.24541e-113	Mef2a	0	protein_coding
chr11-22697903-22699441	2.19796e-89	0.262038	0.101	0.016	4.54578e-84	Gm12055	30455	lincRNA
chr5-124144891-124146636	9.18149e-82	0.262056	0.135	0.034	1.8989e-76	Pitpnm2	0	protein_coding
chr9-114612223-114615643	4.50182e-84	0.262058	0.131	0.03	9.31057e-79	Cnot10	0	protein_coding
chr7-138237580-138238244	4.16282e-107	0.262144	0.065	0.002	8.60946e-102	Tcerg1l	0	protein_coding
chr16-35074317-35076312	6.46703e-88	0.262178	0.091	0.012	1.3375e-82	Ptplb	0	protein_coding
chr3-67491999-67493273	2.19476e-98	0.262204	0.074	0.004	4.53916e-93	Rarres1	0	protein_coding
chr1-90414479-90417335	3.83674e-82	0.262226	0.121	0.025	7.93507e-77	Gm28722	36058	lincRNA
chr14-64756169-64759585	1.05299e-77	0.262239	0.14	0.035	2.17778e-72	Kif13b	0	protein_coding
chr18-5424402-5433288	5.87074e-128	0.262274	0.301	0.102	1.21417e-122	Gm10125	58214	processed_transcript
chr7-67304426-67307412	4.10226e-82	0.262293	0.119	0.024	8.48422e-77	Mef2a	0	protein_coding
chr2-161712901-161713709	6.13232e-103	0.2623	0.068	0.002	1.26827e-97	Ptprt	0	protein_coding
chr7-4506654-4517408	2.93278e-112	0.262311	0.301	0.113	6.06552e-107	Tnnt1	0	protein_coding
chr19-40450503-40456929	1.0726e-81	0.262335	0.168	0.048	2.21832e-76	Sorbs1	48235	protein_coding
chr13-28838635-28840112	6.89685e-82	0.262396	0.094	0.015	1.42639e-76	2610307P16Rik	0	processed_transcript
chr9-105960161-105961880	1.0574e-119	0.262426	0.12	0.016	2.1869e-114	Col6a5	0	protein_coding
chr1-104763361-104764006	4.97821e-113	0.262431	0.063	0.001	1.02958e-107	Cdh20	4522	protein_coding
chr2-132183359-132184353	2.08273e-86	0.262437	0.08	0.008	4.30746e-81	Slc23a2	38250	protein_coding
chr17-15213605-15215232	1.83331e-81	0.262451	0.096	0.017	3.79161e-76	Gm5091	16352	lincRNA
chr1-73496057-73496825	1.7996e-95	0.262457	0.071	0.004	3.7219e-90	C530043A13Rik	25269	lincRNA
chr15-58260406-58263395	2.49608e-80	0.262502	0.119	0.023	5.16234e-75	Gm15943	0	processed_transcript
chr16-97734346-97735365	4.60155e-102	0.262612	0.074	0.004	9.51683e-97	Ripk4	6567	protein_coding
chr17-10721267-10722160	8.03935e-88	0.262619	0.078	0.008	1.66268e-82	Pacrg	0	protein_coding
chr2-168450274-168477538	1.20403e-218	0.262637	0.692	0.397	2.49016e-213	Nfatc2	0	protein_coding
chr16-57290171-57290971	1.69053e-92	0.262738	0.074	0.006	3.49631e-87	Tmem30c	0	protein_coding
chr10-41292354-41293999	4.66623e-97	0.262856	0.103	0.014	9.65061e-92	Fig4	0	protein_coding
chr17-48355689-48356488	1.75122e-104	0.262867	0.072	0.003	3.62183e-99	Trem2	1541	protein_coding
chr6-47332585-47333622	7.8687e-73	0.262869	0.15	0.043	1.62739e-67	Cntnap2	31215	protein_coding
chr10-31556963-31558302	5.94718e-82	0.262873	0.103	0.018	1.22998e-76	Rnf217	0	protein_coding
chr3-54551680-54552637	1.28394e-94	0.262898	0.098	0.013	2.65541e-89	Gm5641	68756	protein_coding
chr17-75891910-75892690	4.5094e-98	0.262951	0.068	0.004	9.32624e-93	Fam98a	339963	protein_coding
chr17-83069036-83070415	7.58258e-88	0.262972	0.103	0.015	1.56821e-82	Gm29052	0	lincRNA
chr17-12194569-12197535	1.04738e-83	0.26298	0.123	0.026	2.16617e-78	Agpat4	0	protein_coding
chr12-29348547-29349535	8.91308e-91	0.263044	0.077	0.006	1.84338e-85	Myt1l	178848	protein_coding
chrX-98869353-98871037	6.93853e-90	0.263102	0.098	0.014	1.43501e-84	Ophn1	0	protein_coding
chr6-21922862-21923643	3.84411e-102	0.263178	0.068	0.003	7.95032e-97	Ing3	25927	protein_coding
chr8-126844158-126856643	9.19411e-190	0.263196	0.521	0.246	1.90151e-184	Tomm20	74020	protein_coding
chr12-52564408-52565853	1.26708e-86	0.263215	0.088	0.012	2.62055e-81	Arhgap5	0	protein_coding
chr9-55404137-55408980	7.48423e-80	0.263243	0.165	0.049	1.54787e-74	AI118078	0	protein_coding
chr4-87933379-87935205	2.90341e-81	0.263267	0.11	0.022	6.00477e-76	Mllt3	0	protein_coding
chr10-45002615-45004560	5.39968e-93	0.263269	0.087	0.01	1.11675e-87	Prep	62645	protein_coding
chr17-7662599-7668212	3.4164e-151	0.263278	0.192	0.035	7.06572e-146	Fndc1	70356	protein_coding
chr12-83239715-83242101	1.19446e-81	0.263281	0.172	0.051	2.47036e-76	Dpf3	0	protein_coding
chr6-29286912-29290536	4.38122e-108	0.263307	0.127	0.021	9.06115e-103	Fam71f2	0	protein_coding
chr14-77374829-77377063	7.82835e-92	0.263325	0.148	0.034	1.61904e-86	Enox1	0	protein_coding
chr15-18888791-18889452	4.54635e-98	0.263342	0.068	0.004	9.40268e-93	Cdh10	0	protein_coding
chr2-27834745-27836659	1.44822e-88	0.263354	0.092	0.012	2.99518e-83	2810430I11Rik	46265	processed_transcript
chr5-35198148-35199026	5.48124e-91	0.263379	0.079	0.008	1.13362e-85	Adra2c	79539	protein_coding
chr2-113114875-113116373	3.26911e-78	0.263437	0.107	0.02	6.76111e-73	Ryr3	0	protein_coding
chr3-30981629-30982994	8.49986e-82	0.263575	0.099	0.017	1.75792e-76	Phc3	12213	protein_coding
chr9-58005783-58013469	3.70769e-102	0.263588	0.353	0.156	7.66818e-97	Cyp11a1	0	protein_coding
chr6-120451416-120456022	5.72431e-118	0.263601	0.163	0.033	1.18389e-112	Kdm5a	6841	protein_coding
chr7-98169540-98173716	1.01353e-162	0.263607	0.205	0.038	2.09616e-157	Capn5	0	protein_coding
chr16-56358815-56359874	2.33034e-129	0.263619	0.084	0.004	4.81957e-124	Impg2	85058	protein_coding
chr12-107651916-107653478	1.30414e-92	0.263626	0.084	0.009	2.6972e-87	4930465M20Rik	70261	lincRNA
chr18-36708157-36709368	9.11869e-107	0.263646	0.08	0.005	1.88591e-101	E230025N22Rik	12231	protein_coding
chr19-24784672-24785826	5.88685e-94	0.263726	0.088	0.01	1.21751e-88	Pgm5	0	protein_coding
chr9-70687843-70689189	4.23037e-84	0.263738	0.095	0.015	8.74917e-79	Adam10	0	protein_coding
chr4-59387638-59389262	2.03555e-99	0.263739	0.08	0.007	4.20989e-94	Susd1	0	protein_coding
chr11-19706185-19709355	3.06132e-77	0.263819	0.176	0.056	6.33137e-72	Gm12027	78123	lincRNA
chr10-76804620-76805263	3.5746e-97	0.263825	0.071	0.004	7.39292e-92	Pcbp3	0	protein_coding
chr3-68764556-68767051	2.62748e-103	0.263843	0.128	0.023	5.4341e-98	RP24-399B3.7	1888	lincRNA
chr6-112561701-112562734	2.49066e-94	0.26385	0.075	0.006	5.15114e-89	Rad18	57115	protein_coding
chr14-29013320-29019598	1.4914e-90	0.26385	0.303	0.127	3.08448e-85	Lrtm1	0	protein_coding
chr2-128454252-128455212	7.39527e-89	0.263865	0.086	0.011	1.52947e-83	Gm29010	3524	protein_coding
chr9-27609265-27609879	1.02566e-105	0.26388	0.064	0.002	2.12124e-100	Opcml	180895	protein_coding
chr1-55200691-55203203	3.89832e-104	0.263886	0.175	0.041	8.06242e-99	Rftn2	0	protein_coding
chr3-39269057-39269862	1.13811e-106	0.263915	0.072	0.003	2.35382e-101	Gm9845	87531	protein_coding
chr5-135496495-135499387	1.66181e-76	0.263931	0.169	0.053	3.43693e-71	Hip1	0	protein_coding
chr17-71262801-71266246	3.77674e-106	0.263935	0.125	0.019	7.81098e-101	Gm26561	0	lincRNA
chr2-137222400-137223207	2.08798e-104	0.263978	0.068	0.002	4.31833e-99	Gm28214	22667	lincRNA
chr9-47574688-47575697	3.45554e-91	0.263985	0.084	0.01	7.14668e-86	Cadm1	0	protein_coding
chr1-73685633-73686462	9.52448e-85	0.26401	0.083	0.01	1.96983e-79	6030407O03Rik	0	lincRNA
chr11-96412840-96414483	2.29232e-127	0.264079	0.145	0.023	4.74094e-122	Gm11529	33839	processed_transcript
chr6-112350170-112353465	2.43195e-76	0.264082	0.174	0.056	5.02971e-71	Ssu2	5858	protein_coding
chr11-74447654-74449791	2.89865e-92	0.264099	0.186	0.056	5.99493e-87	Rap1gap2	0	protein_coding
chr6-136668218-136669060	4.24247e-92	0.264163	0.077	0.007	8.77419e-87	Plbd1	6289	protein_coding
chr10-26795396-26800416	1.07374e-112	0.264214	0.207	0.056	2.22068e-107	Arhgap18	0	protein_coding
chr11-68673976-68675943	1.53148e-79	0.264273	0.129	0.033	3.16737e-74	Myh10	15615	protein_coding
chrX-166802993-166804058	3.78906e-104	0.264295	0.094	0.01	7.83645e-99	Gm15230	53610	lincRNA
chr4-138723267-138725941	8.43343e-97	0.264324	0.119	0.02	1.74419e-91	Ubxn10	0	protein_coding
chr5-66771364-66773990	4.66316e-79	0.264387	0.121	0.026	9.64426e-74	Limch1	0	protein_coding
chr2-166869552-166877121	5.07699e-87	0.264437	0.232	0.081	1.05001e-81	Arfgef2	0	protein_coding
chr1-143830298-143831594	1.05243e-76	0.264456	0.116	0.026	2.17661e-71	Uchl5	22831	protein_coding
chr11-119969387-119970898	1.18253e-85	0.264482	0.097	0.015	2.44569e-80	Baiap2	0	protein_coding
chr13-30602627-30604619	1.01771e-82	0.264489	0.134	0.033	2.10481e-77	4930519D14Rik	10423	lincRNA
chr14-60885106-60886019	1.95215e-87	0.264502	0.085	0.01	4.03739e-82	Mipep	0	protein_coding
chr10-42669825-42670501	4.13383e-104	0.26452	0.067	0.002	8.54951e-99	Ostm1	0	protein_coding
chr16-30695014-30696297	7.39933e-95	0.264556	0.081	0.007	1.53031e-89	Fam43a	92216	protein_coding
chr11-89440510-89441370	4.52322e-91	0.264601	0.079	0.007	9.35482e-86	Ankfn1	0	protein_coding
chr16-30620943-30621710	6.03583e-101	0.264611	0.071	0.004	1.24832e-95	Fam43a	18145	protein_coding
chr2-52890606-52892561	5.11223e-91	0.264619	0.139	0.031	1.0573e-85	Fmnl2	0	protein_coding
chr1-87492014-87492852	2.68269e-95	0.264636	0.073	0.005	5.54829e-90	Ngef	0	protein_coding
chr11-94584738-94585901	1.33651e-89	0.264674	0.086	0.01	2.76415e-84	Acsf2	0	protein_coding
chr11-114424750-114425765	1.73161e-92	0.264719	0.079	0.007	3.58129e-87	4932435O22Rik	0	lincRNA
chr1-177638682-177646698	1.86708e-115	0.264727	0.428	0.206	3.86146e-110	2310043L19Rik	0	lincRNA
chr6-135629094-135629776	8.24689e-96	0.264743	0.074	0.005	1.70561e-90	Grin2b	83455	protein_coding
chr8-57741305-57742819	2.98694e-93	0.26475	0.093	0.012	6.17754e-88	Galntl6	33405	protein_coding
chr15-94574641-94578511	1.47042e-87	0.264757	0.123	0.026	3.04109e-82	Twf1	0	protein_coding
chr1-46873144-46874633	5.48618e-97	0.264761	0.09	0.01	1.13464e-91	Slc39a10	0	protein_coding
chr14-78347517-78348290	1.99368e-105	0.264791	0.066	0.002	4.12328e-100	Gm26197	36176	rRNA
chr1-126560870-126561490	6.41961e-105	0.264828	0.067	0.002	1.32769e-99	Nckap5	0	protein_coding
chr5-66045955-66047209	1.77586e-77	0.264841	0.109	0.023	3.6728e-72	Rbm47	0	protein_coding
chr14-27775209-27775898	5.05724e-107	0.264897	0.068	0.002	1.04593e-101	Erc2	0	protein_coding
chr3-19562357-19563571	2.41175e-85	0.26491	0.113	0.022	4.98794e-80	Dnajc5b	0	protein_coding
chr12-108936053-108939515	7.24366e-87	0.264918	0.233	0.086	1.49812e-81	Wdr25	0	protein_coding
chr1-35758638-35761461	1.63553e-81	0.264918	0.181	0.058	3.38256e-76	Gm28415	45512	lincRNA
chr3-36448983-36450976	1.45926e-132	0.264977	0.129	0.015	3.01802e-127	Anxa5	0	protein_coding
chr13-37627036-37630359	5.5546e-86	0.265005	0.231	0.084	1.14879e-80	Gm29590	114961	lincRNA
chr4-121001916-121003167	5.57806e-98	0.265062	0.085	0.008	1.15364e-92	Smap2	0	protein_coding
chr13-102572856-102574200	1.56435e-136	0.265064	0.126	0.015	3.23537e-131	Cd180	119357	protein_coding
chr15-57802405-57851251	9.73762e-269	0.265069	0.718	0.427	2.01391e-263	Zhx2	0	protein_coding
chr16-92948181-92957347	1.86118e-152	0.265096	0.465	0.217	3.84926e-147	Runx1	122031	protein_coding
chr8-88663934-88671969	8.0108e-112	0.265132	0.216	0.062	1.65678e-106	Nod2	0	protein_coding
chr14-78244710-78245476	1.06333e-106	0.26516	0.069	0.003	2.19915e-101	Tnfsf11	31968	protein_coding
chr3-42752969-42753601	4.78003e-108	0.26519	0.066	0.002	9.88597e-103	D3Ertd751e	949648	protein_coding
chr18-88960753-88961748	4.55614e-97	0.265212	0.075	0.005	9.42291e-92	Rttn	10041	protein_coding
chr3-89604838-89608383	3.00997e-87	0.265221	0.098	0.014	6.22516e-82	Kcnn3	0	protein_coding
chr17-88462407-88463862	1.46404e-101	0.265269	0.106	0.014	3.02789e-96	Foxn2	0	protein_coding
chr18-69124071-69126514	8.93946e-96	0.265342	0.151	0.035	1.84884e-90	Gm23536	47472	rRNA
chr9-54626862-54629306	1.03926e-84	0.265346	0.098	0.015	2.14938e-79	Acsbg1	0	protein_coding
chr6-134753476-134754517	6.49941e-85	0.265383	0.092	0.013	1.34419e-79	Dusp16	0	protein_coding
chr2-48079455-48083033	2.63514e-77	0.265387	0.161	0.049	5.44993e-72	Gm13481	0	lincRNA
chr3-145142215-145144153	1.22535e-86	0.265397	0.091	0.012	2.53425e-81	Odf2l	0	protein_coding
chr10-98332520-98334221	4.69028e-121	0.265466	0.127	0.018	9.70034e-116	Atp2b1	580930	protein_coding
chr19-40424606-40441358	3.27457e-185	0.265468	0.589	0.304	6.7724e-180	Sorbs1	22338	protein_coding
chr6-113672847-113683754	2.88324e-114	0.265471	0.297	0.108	5.96306e-109	Irak2	0	protein_coding
chr1-153968226-153970605	9.0765e-80	0.265508	0.115	0.024	1.87718e-74	Gm29290	26935	lincRNA
chr10-41279901-41281148	8.31053e-100	0.265516	0.076	0.005	1.71877e-94	Fig4	0	protein_coding
chr6-126116855-126118629	1.20642e-109	0.265519	0.085	0.006	2.49509e-104	Ntf3	0	protein_coding
chr15-79207260-79214219	5.39164e-93	0.265573	0.264	0.1	1.11509e-87	Pick1	14953	protein_coding
chr16-26002933-26004022	4.14139e-106	0.265622	0.088	0.008	8.56515e-101	Leprel1	0	protein_coding
chr7-16410469-16419273	5.51717e-110	0.265625	0.356	0.152	1.14105e-104	Zc3h4	0	protein_coding
chr3-31060307-31062301	4.87133e-102	0.265648	0.108	0.015	1.00748e-96	Prkci	7347	protein_coding
chr15-37185789-37186747	6.6729e-82	0.265651	0.093	0.015	1.38008e-76	Grhl2	46288	protein_coding
chr18-55474823-55476046	1.05587e-92	0.265672	0.077	0.006	2.18372e-87	Gm4221	395408	lincRNA
chr15-62326869-62330296	8.34726e-142	0.265733	0.224	0.055	1.72636e-136	Pvt1	0	lincRNA
chr16-95843952-95845764	3.12344e-81	0.265747	0.134	0.034	6.45983e-76	1600002D24Rik	0	lincRNA
chr1-87180296-87181723	6.12824e-105	0.265757	0.084	0.006	1.26743e-99	Prss56	1589	protein_coding
chr9-49792500-49793510	8.37243e-102	0.265764	0.074	0.005	1.73157e-96	Ncam1	0	protein_coding
chr6-88289798-88291132	5.11966e-114	0.265833	0.102	0.011	1.05884e-108	Eefsec	0	protein_coding
chr2-145288129-145289463	5.01444e-132	0.265952	0.1	0.006	1.03708e-126	Slc24a3	0	protein_coding
chr2-27872132-27875991	4.35135e-104	0.266005	0.124	0.02	8.99938e-99	2810430I11Rik	6933	processed_transcript
chr13-93854244-93856902	1.42755e-106	0.266077	0.109	0.014	2.95244e-101	Arsb	0	protein_coding
chr9-86203189-86204021	1.65195e-107	0.266095	0.07	0.002	3.41653e-102	Ube2cbp	103284	protein_coding
chr9-88276003-88277488	4.93947e-100	0.266097	0.076	0.005	1.02157e-94	Gm28231	12967	lincRNA
chr16-21233505-21234428	8.4152e-107	0.2661	0.068	0.002	1.74041e-101	Ephb3	10199	protein_coding
chr3-138123441-138126131	7.21923e-79	0.266114	0.229	0.086	1.49307e-73	Mttp	0	protein_coding
chr1-89332574-89333363	2.11481e-94	0.266119	0.076	0.005	4.37381e-89	Gm28342	0	lincRNA
chr18-36088417-36089430	1.79173e-95	0.266213	0.079	0.006	3.70561e-90	Nrg2	0	protein_coding
chr11-55234434-55237811	6.30921e-83	0.266218	0.132	0.031	1.30486e-77	Slc36a1	0	protein_coding
chr4-128980159-128984947	9.10438e-120	0.266218	0.14	0.022	1.88295e-114	Ak2	7010	protein_coding
chr15-64613340-64614273	2.44141e-109	0.26622	0.074	0.003	5.04927e-104	Adcy8	84768	protein_coding
chr4-119076639-119078055	9.46593e-108	0.266238	0.085	0.006	1.95773e-102	Gm12866	7527	lincRNA
chr12-73031108-73031899	1.49402e-92	0.266275	0.082	0.008	3.08991e-87	Six1	8115	protein_coding
chr14-56849558-56850206	3.4206e-99	0.266291	0.074	0.005	7.07441e-94	Zmym2	37588	protein_coding
chr14-77069176-77069892	2.55124e-95	0.266295	0.08	0.007	5.27643e-90	Ccdc122	0	protein_coding
chr3-89611009-89612955	6.13681e-100	0.26633	0.078	0.006	1.2692e-94	Kcnn3	0	protein_coding
chr16-97716326-97717131	1.64522e-105	0.266334	0.068	0.002	3.40261e-100	Ripk4	24801	protein_coding
chr5-138897395-138898874	3.96702e-84	0.266365	0.1	0.016	8.2045e-79	Gm5294	75775	protein_coding
chr1-128589059-128595834	2.2725e-129	0.266414	0.238	0.066	4.69994e-124	Cxcr4	0	protein_coding
chr7-140111645-140113167	4.25697e-94	0.266422	0.091	0.011	8.80418e-89	Echs1	0	protein_coding
chr14-8012222-8013435	2.944e-78	0.266426	0.109	0.021	6.08873e-73	Abhd6	0	protein_coding
chr6-124655231-124656858	7.97445e-78	0.266442	0.124	0.028	1.64926e-72	Lpcat3	6168	protein_coding
chr7-145332040-145336657	3.73086e-102	0.266451	0.129	0.023	7.71609e-97	Mrgprd	7980	protein_coding
chr2-69657982-69661735	6.98758e-78	0.266472	0.173	0.056	1.44516e-72	Bbs5	0	protein_coding
chr12-25188541-25191636	2.5955e-128	0.266522	0.133	0.017	5.36796e-123	Id2	92448	protein_coding
chr17-75177177-75179459	6.38334e-119	0.266526	0.135	0.02	1.32019e-113	Ltbp1	0	protein_coding
chr1-63534133-63534873	3.01598e-106	0.266568	0.071	0.003	6.23758e-101	Adam23	0	protein_coding
chr8-104627255-104638953	6.55823e-125	0.266568	0.398	0.186	1.35636e-119	Rrad	0	protein_coding
chr11-74417184-74418222	6.07789e-105	0.266569	0.08	0.005	1.25702e-99	Rap1gap2	0	protein_coding
chr18-68848454-68849519	2.07898e-99	0.266571	0.082	0.007	4.2997e-94	4930546C10Rik	95113	protein_coding
chr18-82529044-82538892	1.52295e-106	0.266591	0.26	0.088	3.14973e-101	Mbp	0	protein_coding
chrX-97368582-97369479	7.16017e-84	0.266595	0.092	0.014	1.48085e-78	Eda2r	0	protein_coding
chr7-79241795-79248568	1.09559e-106	0.266612	0.195	0.053	2.26588e-101	Abhd2	24632	protein_coding
chr13-97562108-97562923	2.71755e-95	0.266616	0.079	0.007	5.62038e-90	Lincenc1	65100	lincRNA
chr17-42710474-42711848	9.91673e-102	0.266635	0.082	0.007	2.05096e-96	Gpr111	0	protein_coding
chr17-11385160-11385802	7.42438e-100	0.266691	0.071	0.004	1.5355e-94	Park2	0	protein_coding
chr6-6543728-6544708	2.80397e-109	0.266721	0.079	0.005	5.79912e-104	Shfm1	12585	protein_coding
chr6-55577099-55577857	2.3304e-108	0.266759	0.067	0.002	4.81969e-103	Adcyap1r1	75647	protein_coding
chr2-30022061-30036335	1.81921e-108	0.266794	0.305	0.116	3.76245e-103	Sptan1	0	protein_coding
chr15-62658400-62659599	1.82358e-104	0.266858	0.084	0.007	3.77149e-99	Pvt1	280303	lincRNA
chr1-156613144-156619601	5.19205e-140	0.266887	0.257	0.071	1.07381e-134	Abl2	0	protein_coding
chr9-14056414-14062939	1.14499e-113	0.266946	0.203	0.054	2.36805e-108	Fam76b	209872	protein_coding
chr9-71872868-71875292	1.05533e-88	0.266953	0.103	0.017	2.1826e-83	Tcf12	0	protein_coding
chr18-75246349-75248141	1.14483e-89	0.267026	0.108	0.017	2.36772e-84	Dym	0	protein_coding
chr11-109494703-109496612	2.7244e-91	0.267069	0.103	0.015	5.63455e-86	Arsg	0	protein_coding
chr4-15211203-15215506	4.4427e-115	0.267088	0.236	0.072	9.1883e-110	Tmem64	50324	protein_coding
chr3-83844698-83845685	2.90324e-111	0.267115	0.091	0.007	6.00443e-106	Tlr2	2930	protein_coding
chr16-4976031-4981226	2.41677e-85	0.267133	0.195	0.06	4.99831e-80	4930451G09Rik	0	protein_coding
chr9-30149276-30150692	7.26236e-82	0.267163	0.107	0.019	1.50199e-76	Ntm	186134	protein_coding
chr7-89662029-89665367	1.7006e-116	0.267178	0.152	0.03	3.51714e-111	Me3	0	protein_coding
chr9-70888510-70889745	4.52893e-110	0.267203	0.082	0.006	9.36665e-105	Lipc	0	protein_coding
chr11-95125194-95127239	3.88818e-91	0.267269	0.101	0.016	8.04146e-86	Dlx3	0	protein_coding
chr18-65570884-65572673	9.66789e-90	0.267281	0.097	0.014	1.99949e-84	Zfp532	7556	protein_coding
chr11-119313733-119318857	1.44693e-143	0.267302	0.218	0.049	2.9925e-138	Card14	0	protein_coding
chr8-116087542-116088505	1.5632e-105	0.267324	0.071	0.003	3.23298e-100	Maf	379747	protein_coding
chr5-118457488-118461439	2.21271e-132	0.267365	0.161	0.027	4.57629e-127	Med13l	99279	protein_coding
chr3-83445054-83447291	1.94497e-110	0.267458	0.106	0.012	4.02255e-105	RP23-288N9.2	39263	lincRNA
chr9-57339544-57340370	5.59375e-107	0.267461	0.073	0.003	1.15689e-101	Ppcdc	72297	protein_coding
chr6-115123044-115125298	1.90795e-100	0.267608	0.121	0.019	3.94598e-95	Gm17733	2303	lincRNA
chr7-66954848-66956548	9.27022e-89	0.267634	0.132	0.027	1.91725e-83	Adamts17	0	protein_coding
chr8-94457979-94459591	7.46196e-98	0.267651	0.085	0.008	1.54327e-92	Nlrc5	13171	protein_coding
chr7-24469211-24475685	2.3473e-104	0.267683	0.242	0.081	4.85463e-99	Plaur	0	protein_coding
chr9-57427409-57429722	7.50826e-99	0.2677	0.101	0.013	1.55284e-93	Ppcdc	0	protein_coding
chr14-45916320-45917098	3.23e-102	0.267704	0.073	0.004	6.68023e-97	Gm15218	0	lincRNA
chr10-25652765-25653809	8.59297e-86	0.267715	0.099	0.016	1.77718e-80	Smlr1	116497	protein_coding
chr1-168137379-168140546	1.61163e-79	0.267783	0.131	0.032	3.33315e-74	Pbx1	0	protein_coding
chr9-30649380-30650624	2.7075e-103	0.267788	0.077	0.005	5.5996e-98	Snx19	182653	protein_coding
chr10-87792245-87792813	1.04118e-117	0.267823	0.067	0.001	2.15335e-112	Igf1	65451	protein_coding
chr3-97961044-97965631	2.23931e-113	0.267867	0.147	0.027	4.63131e-108	Gm5544	0	lincRNA
chr8-110524215-110525758	2.02749e-105	0.267892	0.08	0.005	4.19321e-100	Hydin	0	protein_coding
chr5-92854451-92858877	1.4898e-98	0.267906	0.326	0.143	3.08118e-93	Shroom3	0	protein_coding
chr13-110928458-110930292	7.83909e-103	0.267923	0.122	0.021	1.62127e-97	Actbl2	324720	protein_coding
chr8-108062856-108063666	5.61437e-107	0.267961	0.072	0.003	1.16115e-101	Psmd7	474373	protein_coding
chr4-108081965-108083810	1.32826e-81	0.268001	0.129	0.028	2.74708e-76	Scp2	0	protein_coding
chr15-83342017-83352294	1.27931e-167	0.268028	0.5	0.241	2.64583e-162	Arfgap3	0	protein_coding
chr2-62396683-62401865	4.07692e-154	0.268056	0.194	0.036	8.4318e-149	Dpp4	0	protein_coding
chr13-103969666-103970946	2.09471e-83	0.268062	0.164	0.047	4.33225e-78	Erbb2ip	49151	protein_coding
chr7-139968508-139975018	1.41019e-107	0.268074	0.192	0.048	2.91653e-102	6430531B16Rik	0	protein_coding
chr8-75056708-75069200	4.03131e-136	0.26809	0.419	0.184	8.33747e-131	Tom1	0	protein_coding
chr9-78513452-78515096	1.94405e-83	0.268141	0.137	0.033	4.02065e-78	Slc17a5	21391	protein_coding
chr10-26789214-26792457	3.23243e-103	0.268159	0.116	0.017	6.68525e-98	Arhgap18	0	protein_coding
chr19-37952700-37958389	2.57922e-126	0.26824	0.228	0.064	5.3343e-121	Myof	0	protein_coding
chr9-70942137-70944014	9.53045e-99	0.268258	0.173	0.045	1.97107e-93	Lipc	7328	protein_coding
chr8-40594976-40600135	2.38773e-116	0.268323	0.196	0.049	4.93825e-111	Mtmr7	0	protein_coding
chr11-88758173-88758978	4.00648e-87	0.268363	0.087	0.011	8.28612e-82	Gm11493	14803	lincRNA
chr13-69378112-69378878	3.32943e-98	0.268383	0.072	0.005	6.88586e-93	Papd7	119080	protein_coding
chr6-50365781-50368172	2.07724e-78	0.26839	0.139	0.034	4.29611e-73	Osbpl3	0	protein_coding
chr16-22434127-22435135	7.96577e-109	0.268487	0.088	0.007	1.64746e-103	Etv5	0	protein_coding
chr6-82125045-82125694	6.25343e-111	0.268498	0.065	0.001	1.29332e-105	Eva1a	31945	protein_coding
chr11-79908229-79909458	5.28672e-87	0.268519	0.103	0.017	1.09339e-81	Utp6	22862	protein_coding
chr1-162003253-162007011	2.17153e-115	0.268577	0.198	0.05	4.49111e-110	Dnm3	0	protein_coding
chr11-20083818-20086816	1.1819e-90	0.268653	0.11	0.019	2.44437e-85	Actr2	0	protein_coding
chr14-69911235-69913221	6.25006e-95	0.268675	0.097	0.012	1.29263e-89	Pebp4	0	protein_coding
chr9-115012191-115013362	8.82425e-90	0.268709	0.089	0.011	1.82501e-84	Osbpl10	0	protein_coding
chr9-13603228-13604217	5.60678e-95	0.26871	0.092	0.011	1.15958e-89	Maml2	15772	protein_coding
chr7-143611571-143612286	7.15858e-103	0.268727	0.073	0.004	1.48052e-97	Tnfrsf26	0	protein_coding
chr7-76047156-76048719	3.66915e-97	0.268743	0.079	0.006	7.58846e-92	Klhl25	173025	protein_coding
chr7-132358108-132359562	2.85584e-113	0.268765	0.103	0.011	5.90639e-108	Fgfr2	0	protein_coding
chr18-4291425-4292928	8.50788e-102	0.268788	0.095	0.011	1.75958e-96	Map3k8	38398	protein_coding
chr3-108877782-108882443	1.43508e-98	0.268832	0.175	0.045	2.96801e-93	Fndc7	0	protein_coding
chr9-84353734-84354919	4.77716e-124	0.268876	0.078	0.003	9.88002e-119	Bckdhb	229493	protein_coding
chr1-76693500-76694439	2.86107e-107	0.268876	0.069	0.002	5.91721e-102	Gm29069	165077	lincRNA
chr14-14830712-14838772	1.59124e-139	0.268909	0.28	0.086	3.29097e-134	Nek10	0	protein_coding
chr16-93552600-93553920	1.93824e-98	0.26897	0.081	0.007	4.00864e-93	Setd4	29536	protein_coding
chr7-109852670-109855442	6.97508e-102	0.269	0.136	0.026	1.44257e-96	Scube2	0	protein_coding
chr9-40611399-40618222	7.90787e-101	0.269011	0.213	0.068	1.63549e-95	Gm21915	52390	protein_coding
chr3-35939728-35941811	1.42775e-86	0.269043	0.105	0.017	2.95285e-81	Dcun1d1	6940	protein_coding
chr8-8532764-8533555	9.30815e-111	0.269064	0.071	0.002	1.92509e-105	Efnb2	83878	protein_coding
chr18-38604520-38605558	3.45295e-110	0.269071	0.074	0.003	7.14133e-105	Arhgap26	0	protein_coding
chr2-157817689-157819675	7.19262e-77	0.269075	0.147	0.04	1.48756e-71	Ctnnbl1	0	protein_coding
chr1-59417762-59419316	1.8478e-92	0.269084	0.088	0.01	3.82158e-87	Gm29016	25462	lincRNA
chr14-72869114-72870055	6.09311e-122	0.269127	0.083	0.004	1.26016e-116	Cysltr2	159072	protein_coding
chr3-97050908-97052604	8.14146e-84	0.269159	0.106	0.018	1.6838e-78	Gja5	0	protein_coding
chr5-43093831-43095018	5.81028e-89	0.269209	0.094	0.014	1.20167e-83	Gm7854	56670	lincRNA
chr16-76496914-76498237	2.72494e-79	0.269212	0.136	0.034	5.63567e-74	Gm9843	93201	protein_coding
chr4-123400465-123402990	1.498e-90	0.269321	0.113	0.02	3.09812e-85	Macf1	0	protein_coding
chr18-11814955-11817473	4.82229e-99	0.269365	0.126	0.023	9.97337e-94	Gm6277	3202	lincRNA
chr9-62165562-62167095	7.03748e-86	0.269366	0.133	0.031	1.45548e-80	Glce	42906	protein_coding
chr11-3230982-3236420	1.11786e-84	0.269429	0.188	0.059	2.31195e-79	Eif4enif1	0	protein_coding
chr9-120926886-120927695	6.22104e-108	0.269444	0.084	0.006	1.28662e-102	Ctnnb1	1520	protein_coding
chr8-81767090-81769571	1.85893e-99	0.269467	0.128	0.023	3.8446e-94	Inpp4b	0	protein_coding
chr19-24847739-24849529	2.00783e-96	0.269487	0.085	0.009	4.15255e-91	Pgm5	0	protein_coding
chr5-31621652-31648872	3.73213e-201	0.269504	0.623	0.342	7.71871e-196	Mrpl33	0	protein_coding
chr10-118765412-118767034	4.32484e-81	0.269504	0.124	0.029	8.94454e-76	Dyrk2	92314	protein_coding
chr13-102673927-102677348	9.71053e-88	0.269513	0.134	0.031	2.00831e-82	Cd180	16209	protein_coding
chr15-25654665-25658362	6.52655e-85	0.269536	0.14	0.033	1.34981e-79	Myo10	0	protein_coding
chr2-129543875-129547315	5.94653e-106	0.269579	0.12	0.017	1.22985e-100	F830045P16Rik	7272	protein_coding
chr12-111851181-111854346	2.99539e-91	0.269588	0.208	0.07	6.19501e-86	Ppp1r13b	0	protein_coding
chr5-51865715-51866698	4.57356e-89	0.269643	0.091	0.012	9.45895e-84	Dhx15	283510	protein_coding
chr15-76851585-76854134	1.56596e-88	0.269653	0.111	0.02	3.23869e-83	Zfp251	0	protein_coding
chr8-61111873-61112710	1.6391e-100	0.269655	0.079	0.006	3.38995e-95	Nek1	0	protein_coding
chr2-30486298-30489023	6.25811e-127	0.269814	0.152	0.026	1.29429e-121	Ier5l	12078	protein_coding
chrX-59562356-59563841	1.83236e-80	0.269859	0.114	0.022	3.78964e-75	Fgf13	0	protein_coding
chr17-16218477-16219234	1.48278e-119	0.269889	0.08	0.003	3.06666e-114	Rgmb	391890	protein_coding
chr12-9887243-9888547	6.65731e-96	0.269975	0.084	0.009	1.37685e-90	Osr1	305743	protein_coding
chr3-101135315-101137108	4.348e-112	0.269995	0.084	0.005	8.99245e-107	Ptgfrn	25036	protein_coding
chr2-50885706-50886456	4.44726e-119	0.270029	0.078	0.003	9.19773e-114	Rnd3	243981	protein_coding
chr1-176601930-176602621	4.81581e-106	0.27003	0.069	0.003	9.95996e-101	RP23-387L22.3	74656	lincRNA
chr5-36098662-36102353	3.27774e-93	0.270038	0.135	0.028	6.77896e-88	Sorcs2	0	protein_coding
chr2-93350911-93352192	8.37167e-81	0.270068	0.125	0.028	1.73141e-75	Tspan18	16405	protein_coding
chr2-158274269-158278029	9.38832e-81	0.2701	0.172	0.052	1.94167e-75	Bpi	0	protein_coding
chr11-54717780-54719343	3.0729e-80	0.270115	0.118	0.024	6.35531e-75	Cdc42se2	0	protein_coding
chr1-73819753-73821537	1.69924e-105	0.270129	0.138	0.026	3.51434e-100	6030407O03Rik	0	lincRNA
chr19-33164543-33165411	1.25868e-100	0.270215	0.074	0.004	2.60317e-95	Rnls	0	protein_coding
chrX-52970847-52972723	1.40466e-118	0.270222	0.103	0.01	2.9051e-113	Phf6	13903	protein_coding
chr11-67895747-67898240	4.3763e-105	0.270351	0.209	0.061	9.05097e-100	Usp43	0	protein_coding
chr17-25970438-25974928	2.40771e-86	0.270373	0.172	0.05	4.97957e-81	Capn15	0	protein_coding
chr18-9366331-9372279	6.63742e-86	0.270407	0.173	0.05	1.37274e-80	Ccny	0	protein_coding
chr3-58176073-58176943	5.12045e-98	0.27049	0.078	0.006	1.059e-92	1700007F19Rik	12265	lincRNA
chr16-34329366-34332886	3.93734e-86	0.270516	0.208	0.07	8.14313e-81	Kalrn	0	protein_coding
chr1-163691603-163692432	5.33559e-83	0.270645	0.101	0.018	1.1035e-77	Mettl11b	9823	protein_coding
chr1-33656819-33658797	7.21952e-95	0.270684	0.085	0.009	1.49313e-89	Prim2	0	protein_coding
chr14-20245200-20253777	1.87136e-162	0.270692	0.213	0.042	3.8703e-157	Kcnk16	8978	protein_coding
chr1-35803434-35808124	3.45164e-93	0.270697	0.223	0.077	7.13861e-88	Gm28415	0	lincRNA
chr16-64671019-64671655	1.02437e-110	0.270704	0.071	0.002	2.11859e-105	4930453N24Rik	80095	protein_coding
chr15-55251948-55258058	3.28386e-90	0.270804	0.167	0.044	6.79161e-85	Deptor	0	protein_coding
chr12-29982767-29986218	1.36383e-97	0.270816	0.112	0.018	2.82064e-92	Pxdn	0	protein_coding
chr6-29847894-29850371	1.80572e-93	0.270824	0.103	0.016	3.73455e-88	Ahcyl2	0	protein_coding
chr5-105410382-105413133	4.52506e-80	0.270856	0.182	0.057	9.35864e-75	Lrrc8b	2641	protein_coding
chr1-39278283-39289551	2.83596e-131	0.270869	0.369	0.149	5.86527e-126	Npas2	0	protein_coding
chr7-27273718-27279707	3.46694e-101	0.270876	0.169	0.04	7.17026e-96	Numbl	0	protein_coding
chr3-126722874-126724079	6.10291e-98	0.270896	0.1	0.013	1.26219e-92	Camk2d	0	protein_coding
chr3-101834865-101837384	3.50018e-117	0.270947	0.126	0.017	7.239e-112	Mab21l3	0	protein_coding
chr15-6849623-6851282	2.3268e-107	0.27095	0.099	0.011	4.81225e-102	Osmr	0	protein_coding
chr8-69847794-69851556	2.09187e-91	0.270962	0.156	0.038	4.32636e-86	Pbx4	0	protein_coding
chr19-42656888-42662346	3.79596e-168	0.271011	0.221	0.043	7.85073e-163	Loxl4	44074	protein_coding
chr2-154201327-154202662	3.92324e-90	0.27113	0.088	0.011	8.11396e-85	Bpifb1	0	protein_coding
chr16-95415429-95416765	2.86907e-96	0.271134	0.084	0.008	5.93375e-91	Erg	0	protein_coding
chr15-103380657-103385297	3.65108e-110	0.271187	0.205	0.057	7.55108e-105	Itga5	13893	protein_coding
chr14-20066870-20071776	1.48444e-91	0.271208	0.157	0.042	3.07009e-86	Saysd1	3869	protein_coding
chr19-15923161-15926430	1.14068e-127	0.271269	0.245	0.074	2.35914e-122	Psat1	0	protein_coding
chr3-60240364-60241106	6.75269e-107	0.271309	0.069	0.003	1.39658e-101	Sucnr1	152797	protein_coding
chr3-135633162-135637961	1.96108e-97	0.271384	0.176	0.046	4.05587e-92	Nfkb1	0	protein_coding
chr12-95733984-95741880	1.30634e-125	0.271423	0.264	0.08	2.70175e-120	Flrt2	0	protein_coding
chr9-58526442-58528861	8.78967e-90	0.271424	0.117	0.022	1.81786e-84	Cd276	0	protein_coding
chr1-138937613-138938548	6.40953e-98	0.271438	0.091	0.01	1.32561e-92	Dennd1b	25160	protein_coding
chr1-191660911-191663099	5.87685e-122	0.271447	0.111	0.011	1.21544e-116	Ints7	37222	protein_coding
chr10-121557886-121559591	1.21769e-87	0.27151	0.101	0.016	2.5184e-82	Tbk1	0	protein_coding
chr1-119226853-119227814	1.02331e-101	0.271553	0.077	0.005	2.1164e-96	Gm29456	77531	lincRNA
chr17-68129750-68130741	4.63639e-111	0.271578	0.073	0.003	9.58889e-106	Arhgap28	125629	protein_coding
chr14-47027082-47032604	4.21107e-88	0.27158	0.235	0.082	8.70925e-83	Samd4	0	protein_coding
chr6-134086215-134092943	7.1694e-112	0.271637	0.255	0.081	1.48276e-106	Etv6	0	protein_coding
chr5-135512513-135514550	3.76657e-81	0.271682	0.156	0.043	7.78995e-76	Hip1	0	protein_coding
chr17-42741231-42742833	3.1678e-120	0.271684	0.102	0.009	6.55159e-115	Gpr111	0	protein_coding
chr3-63971497-63972898	4.07633e-103	0.271722	0.08	0.006	8.43058e-98	Gmps	3207	protein_coding
chr19-16954726-16956911	2.09076e-85	0.271759	0.158	0.043	4.32407e-80	Prune2	0	protein_coding
chr5-73441376-73442929	4.5864e-81	0.271766	0.118	0.025	9.48549e-76	Cwh43	0	protein_coding
chr8-120962138-120963878	1.11406e-134	0.271822	0.107	0.009	2.30408e-129	Gm20388	0	protein_coding
chr2-34492804-34493875	3.24795e-84	0.271883	0.11	0.021	6.71735e-79	Mapkap1	0	protein_coding
chr17-47663324-47665418	8.40167e-83	0.271923	0.124	0.027	1.73762e-77	Usp49	0	protein_coding
chr1-63776186-63777449	6.73769e-128	0.271953	0.081	0.003	1.39347e-122	4933402D24Rik	6918	protein_coding
chr3-52060538-52061584	8.07765e-104	0.271959	0.08	0.006	1.6706e-98	Maml3	0	protein_coding
chr10-77568114-77571075	1.83021e-98	0.272033	0.111	0.017	3.7852e-93	Itgb2	2405	protein_coding
chr12-53587465-53588354	5.66466e-128	0.272038	0.091	0.005	1.17155e-122	Npas3	0	protein_coding
chr16-13207532-13208958	1.02774e-120	0.272047	0.125	0.016	2.12555e-115	Mkl2	47522	protein_coding
chr1-24390836-24391657	1.2602e-102	0.272111	0.074	0.004	2.60631e-97	Col19a1	0	protein_coding
chr9-110138821-110139648	1.27648e-101	0.272143	0.079	0.006	2.63998e-96	Smarcc1	0	protein_coding
chr1-131687506-131694039	3.9188e-181	0.272149	0.289	0.075	8.10479e-176	5430435G22Rik	0	protein_coding
chr9-84194561-84195332	8.79625e-102	0.272192	0.077	0.004	1.81922e-96	Bckdhb	70320	protein_coding
chr12-85199258-85205686	4.18289e-116	0.272238	0.211	0.055	8.65098e-111	Eif2b2	13794	protein_coding
chr8-11642529-11646844	2.97613e-82	0.272257	0.186	0.061	6.15517e-77	Ankrd10	6774	protein_coding
chr13-31876900-31877663	2.46586e-108	0.272284	0.082	0.005	5.09985e-103	Gmds	0	protein_coding
chr12-86125780-86133581	7.74651e-97	0.272397	0.238	0.085	1.60212e-91	Ift43	0	protein_coding
chr1-89392545-89393306	8.8283e-117	0.272421	0.069	0.002	1.82585e-111	C030007H22Rik	0	lincRNA
chr10-86387915-86390828	1.77229e-115	0.272423	0.126	0.019	3.66541e-110	Syn3	0	protein_coding
chr1-87141589-87144067	2.10991e-84	0.272448	0.127	0.028	4.36367e-79	Gm29374	0	lincRNA
chr9-96649819-96651276	3.24394e-98	0.272472	0.085	0.008	6.70905e-93	Rasa2	18201	protein_coding
chr11-51345088-51346640	1.90964e-82	0.272495	0.133	0.032	3.94947e-77	Col23a1	0	protein_coding
chr18-6279756-6283287	1.73626e-114	0.272513	0.21	0.058	3.59089e-109	Kif5b	37581	protein_coding
chr7-115294554-115295748	1.25471e-89	0.272514	0.095	0.014	2.59497e-84	Sox6	175595	protein_coding
chr13-92646944-92650159	9.2809e-93	0.272523	0.183	0.052	1.91946e-87	Serinc5	0	protein_coding
chr2-129548983-129550333	3.88726e-89	0.272562	0.123	0.025	8.03955e-84	F830045P16Rik	12380	protein_coding
chr6-137061726-137064016	3.30767e-82	0.272577	0.126	0.029	6.84086e-77	Rerg	0	protein_coding
chr4-136115902-136117883	4.0801e-147	0.272649	0.151	0.021	8.43838e-142	Id3	25613	protein_coding
chr4-99545573-99546342	6.60543e-89	0.272653	0.087	0.01	1.36612e-83	Gm12690	23157	lincRNA
chr5-3151940-3152793	2.14779e-103	0.272658	0.087	0.008	4.44202e-98	Cdk6	191099	protein_coding
chr16-24197179-24208061	4.43701e-128	0.272673	0.384	0.159	9.17653e-123	1110054M08Rik	183550	lincRNA
chr17-10410228-10411513	8.66934e-93	0.272703	0.092	0.011	1.79297e-87	Pacrg	0	protein_coding
chr11-49830649-49833669	1.0632e-105	0.272706	0.115	0.016	2.19888e-100	Gfpt2	0	protein_coding
chr19-54616651-54617458	2.19676e-97	0.27276	0.081	0.007	4.54329e-92	Gpam	452275	protein_coding
chr4-57622318-57623381	6.05695e-90	0.272788	0.094	0.013	1.25269e-84	Palm2	0	protein_coding
chr1-133940378-133942646	3.31538e-120	0.272789	0.129	0.018	6.8568e-115	Prelp	18963	protein_coding
chr8-74870297-74872150	2.4827e-89	0.272838	0.106	0.017	5.13466e-84	Isx	1022	protein_coding
chr7-97459305-97459932	1.14705e-108	0.272845	0.071	0.003	2.37232e-103	Kctd14	0	protein_coding
chr4-47644721-47645590	6.23896e-101	0.272905	0.084	0.007	1.29033e-95	Sec61b	161478	protein_coding
chr10-84771875-84775508	1.64806e-93	0.272977	0.255	0.096	3.40848e-88	Rfx4	0	protein_coding
chr3-129571223-129572202	2.64906e-100	0.272999	0.079	0.006	5.47874e-95	Elovl6	0	protein_coding
chr1-53828934-53829600	1.06609e-101	0.273007	0.081	0.006	2.20487e-96	Hecw2	0	protein_coding
chr19-36166813-36169579	1.1114e-82	0.273065	0.122	0.026	2.29858e-77	Ankrd1	46968	protein_coding
chr19-17180373-17181066	1.81877e-103	0.273067	0.075	0.004	3.76155e-98	Prune2	0	protein_coding
chr7-115346941-115347917	4.1819e-93	0.273078	0.086	0.01	8.64891e-88	Sox6	123426	protein_coding
chr9-14089513-14093538	8.80432e-98	0.273079	0.13	0.024	1.82089e-92	Sesn3	182762	protein_coding
chr10-120420885-120423400	4.67879e-122	0.27308	0.164	0.032	9.67658e-117	Hmga2	0	protein_coding
chrX-20816744-20817643	4.49188e-100	0.273106	0.086	0.009	9.29001e-95	Araf	0	protein_coding
chr12-32110548-32113358	7.98684e-91	0.273125	0.148	0.037	1.65182e-85	Prkar2b	49251	protein_coding
chr8-61372843-61374738	1.8842e-109	0.273307	0.082	0.005	3.89686e-104	Sh3rf1	0	protein_coding
chr19-55136659-55139978	7.45874e-101	0.27332	0.179	0.048	1.5426e-95	Gpam	37207	protein_coding
chr7-49719239-49720188	8.32518e-103	0.273348	0.076	0.005	1.7218e-97	Htatip2	38917	protein_coding
chr1-70997427-70998120	7.74215e-105	0.273402	0.072	0.004	1.60122e-99	Bard1	29377	protein_coding
chr10-90937348-90942960	4.09091e-131	0.273427	0.211	0.051	8.46074e-126	Anks1b	0	protein_coding
chr3-126795093-126799870	3.22204e-83	0.273492	0.192	0.061	6.66376e-78	Camk2d	0	protein_coding
chr1-16960345-16965547	8.31895e-91	0.273674	0.258	0.1	1.72051e-85	Jph1	0	protein_coding
chr14-8153366-8155405	7.65097e-94	0.273709	0.104	0.015	1.58236e-88	Pxk	0	protein_coding
chr2-52364412-52376689	3.80216e-137	0.273755	0.483	0.237	7.86355e-132	Arl5a	21261	protein_coding
chr9-123811918-123820037	5.72376e-102	0.273763	0.259	0.091	1.18378e-96	Fyco1	0	protein_coding
chr9-47923459-47925029	7.59134e-89	0.273781	0.095	0.014	1.57003e-83	Cadm1	65821	protein_coding
chr5-146749702-146751263	5.12659e-99	0.273809	0.106	0.015	1.06027e-93	Usp12	0	protein_coding
chr7-76000587-76001886	1.71231e-87	0.273831	0.098	0.016	3.54137e-82	Klhl25	126456	protein_coding
chr14-74907352-74916467	6.29569e-145	0.273875	0.205	0.043	1.30206e-139	Lrch1	0	protein_coding
chr7-143720534-143732158	2.95639e-117	0.273934	0.364	0.152	6.11435e-112	Osbpl5	0	protein_coding
chr6-67020380-67025494	2.02316e-91	0.274005	0.137	0.03	4.18426e-86	Gng12	0	protein_coding
chr3-34330884-34332506	7.09968e-91	0.274013	0.09	0.011	1.46834e-85	Gm20514	0	lincRNA
chr6-99159084-99163027	1.5415e-90	0.274016	0.233	0.084	3.1881e-85	Foxp1	0	protein_coding
chr12-90855058-90855786	1.2202e-96	0.274128	0.08	0.007	2.5236e-91	4930544I03Rik	0	lincRNA
chr6-126482811-126484191	2.49247e-117	0.274138	0.162	0.033	5.15488e-112	Kcna5	48361	protein_coding
chr11-50438648-50444235	2.37916e-119	0.274156	0.225	0.062	4.92054e-114	Rufy1	7522	protein_coding
chr17-56900052-56905084	1.03919e-89	0.274165	0.232	0.082	2.14923e-84	Mllt1	0	protein_coding
chr17-73262763-73263721	3.55879e-130	0.274193	0.095	0.006	7.36022e-125	Lclat1	19394	protein_coding
chr16-24163665-24166875	4.35823e-95	0.274251	0.258	0.099	9.0136e-90	Bcl6	174812	protein_coding
chr4-133607335-133616189	1.33191e-105	0.274255	0.282	0.105	2.75463e-100	Zdhhc18	0	protein_coding
chr7-92479111-92480226	1.20744e-116	0.274283	0.078	0.004	2.49721e-111	Dlg2	32107	protein_coding
chr6-28826857-28829144	7.87456e-105	0.274384	0.105	0.014	1.6286e-99	Lrrc4	0	protein_coding
chr2-146366054-146367349	5.97381e-97	0.274396	0.081	0.007	1.23549e-91	Ralgapa2	0	protein_coding
chr1-43818136-43819963	2.23484e-113	0.274439	0.1	0.009	4.62206e-108	Uxs1	0	protein_coding
chr5-43433089-43434062	2.11539e-116	0.274442	0.081	0.004	4.37501e-111	C1qtnf7	81506	protein_coding
chr1-166793016-166794953	2.98769e-99	0.274448	0.11	0.017	6.17907e-94	Fmo9	111170	protein_coding
chr4-148100788-148105758	1.73863e-99	0.274455	0.202	0.059	3.59581e-94	Draxin	0	protein_coding
chr7-92938972-92940122	3.26677e-107	0.274493	0.078	0.004	6.75626e-102	Prcp	4398	protein_coding
chr3-65822594-65823456	3.4064e-104	0.274512	0.076	0.005	7.04504e-99	Lekr1	0	protein_coding
chr8-85380191-85381451	9.37173e-90	0.274531	0.115	0.021	1.93824e-84	Mylk3	0	protein_coding
chr2-77375347-77377490	9.53132e-92	0.274536	0.101	0.015	1.97125e-86	Zfp385b	33143	protein_coding
chr10-31462615-31463712	1.14558e-97	0.274538	0.079	0.007	2.36927e-92	Tpd52l1	16693	protein_coding
chr8-18863018-18864189	1.69207e-97	0.274538	0.085	0.008	3.4995e-92	Agpat5	0	protein_coding
chr19-40266069-40279981	1.60654e-146	0.274714	0.385	0.153	3.32262e-141	Pdlim1	0	protein_coding
chr13-46857209-46859907	1.0685e-83	0.274741	0.138	0.033	2.20985e-78	Kif13a	0	protein_coding
chr4-123571195-123573742	1.08853e-160	0.274745	0.186	0.031	2.25127e-155	Macf1	0	protein_coding
chr15-38927196-38929361	5.73868e-103	0.274756	0.094	0.01	1.18686e-97	Gm26704	0	lincRNA
chr12-81662309-81664469	1.29456e-96	0.274766	0.088	0.009	2.67738e-91	Ttc9	0	protein_coding
chr13-29148552-29149997	1.34766e-97	0.274791	0.089	0.009	2.78721e-92	Cdkal1	41748	protein_coding
chr6-107430624-107431519	2.50758e-86	0.274821	0.107	0.019	5.18612e-81	Lrrn1	98206	protein_coding
chr15-102838913-102840379	5.4591e-101	0.27483	0.081	0.006	1.12904e-95	Hoxc13	80723	protein_coding
chr12-32989370-32991246	2.97395e-83	0.274832	0.138	0.034	6.15067e-78	Sypl	10319	protein_coding
chr2-155878593-155880676	1.19105e-84	0.274839	0.2	0.065	2.46331e-79	Uqcc1	0	protein_coding
chr14-71140153-71140798	1.15716e-114	0.275035	0.069	0.002	2.39322e-109	Gfra2	160314	protein_coding
chr7-44643457-44646491	3.25238e-95	0.275114	0.181	0.05	6.7265e-90	Myh14	0	protein_coding
chr7-126235869-126237406	4.58163e-84	0.275169	0.135	0.031	9.47564e-79	Sbk1	35212	protein_coding
chr17-73933693-73945965	1.389e-165	0.275172	0.226	0.046	2.87269e-160	Xdh	0	protein_coding
chr12-40380483-40384532	5.64576e-98	0.275219	0.135	0.027	1.16764e-92	Zfp277	0	protein_coding
chr11-8441585-8454039	6.95144e-139	0.275245	0.395	0.169	1.43768e-133	Tns3	0	protein_coding
chr19-40391291-40408869	7.61327e-149	0.275309	0.43	0.19	1.57456e-143	Sorbs1	0	protein_coding
chr1-184672411-184673581	1.42583e-89	0.275315	0.096	0.014	2.94888e-84	4930488B22Rik	38915	lincRNA
chr8-35865647-35866952	3.73462e-98	0.275371	0.111	0.016	7.72387e-93	Cldn23	39087	protein_coding
chr1-184004285-184006734	2.90152e-86	0.275401	0.146	0.036	6.00087e-81	Dusp10	6567	protein_coding
chr12-31817076-31820029	2.43729e-113	0.275406	0.165	0.035	5.04075e-108	Cog5	0	protein_coding
chr9-114716405-114717505	3.33843e-104	0.275495	0.081	0.006	6.90448e-99	Dync1li1	0	protein_coding
chr16-18542905-18544284	3.95105e-88	0.275507	0.107	0.019	8.17149e-83	Gnb1l	0	protein_coding
chr2-137715673-137716447	1.46251e-115	0.275524	0.075	0.003	3.02474e-110	Gm14064	0	lincRNA
chr16-28869233-28872678	2.58527e-96	0.275536	0.171	0.045	5.34679e-91	Mb21d2	0	protein_coding
chr2-35767627-35771208	5.52958e-124	0.275603	0.151	0.026	1.14362e-118	Ttll11	0	protein_coding
chr19-3831967-3834507	1.07629e-92	0.275647	0.112	0.018	2.22597e-87	Gm16066	0	processed_transcript
chr7-89835330-89836478	3.22169e-91	0.275668	0.098	0.015	6.66303e-86	Me3	0	protein_coding
chr14-55146192-55149814	7.10124e-120	0.275685	0.173	0.038	1.46866e-114	Jph4	29256	protein_coding
chr7-116153647-116154461	1.75733e-100	0.275699	0.08	0.006	3.63447e-95	Plekha7	0	protein_coding
chr13-60453768-60459468	4.35435e-111	0.275707	0.24	0.075	9.00557e-106	Dapk1	142478	protein_coding
chr2-102036757-102040470	6.75318e-126	0.275736	0.154	0.027	1.39668e-120	Ldlrad3	0	protein_coding
chr8-94733247-94736111	8.97838e-111	0.275753	0.115	0.015	1.85689e-105	Ccl22	9478	protein_coding
chr4-43947313-43948041	1.64636e-114	0.275797	0.08	0.004	3.40496e-109	Reck	2506	protein_coding
chr17-14881772-14887363	1.09392e-100	0.275873	0.188	0.051	2.26242e-95	Wdr27	0	protein_coding
chr1-87636262-87638693	1.79569e-107	0.275891	0.122	0.02	3.71382e-102	Inpp5d	0	protein_coding
chr18-42098328-42101995	1.05418e-85	0.275943	0.136	0.033	2.18023e-80	Sh3rf2	0	protein_coding
chr18-44568641-44570145	4.91875e-101	0.275964	0.091	0.009	1.01729e-95	Mcc	0	protein_coding
chr3-65473166-65475843	8.70981e-85	0.275986	0.131	0.031	1.80135e-79	Tiparp	52566	protein_coding
chr3-138914335-138918741	9.7629e-88	0.275998	0.148	0.035	2.01914e-82	Rap1gds1	7164	protein_coding
chr2-180521339-180522289	2.53699e-112	0.27601	0.071	0.003	5.24695e-107	Ntsr1	0	protein_coding
chr4-55517202-55518477	2.65506e-85	0.276066	0.118	0.022	5.49114e-80	Klf4	8665	protein_coding
chr10-95465267-95466962	4.24321e-97	0.276089	0.141	0.03	8.77572e-92	Mrpl42	13843	protein_coding
chr8-35440376-35441117	2.45935e-103	0.276115	0.079	0.006	5.08638e-98	Eri1	24147	protein_coding
chr18-47194058-47195515	4.1734e-109	0.276122	0.083	0.006	8.63135e-104	Sema6a	40082	protein_coding
chr16-34874881-34876084	2.59186e-91	0.276131	0.105	0.017	5.36043e-86	Mylk	0	protein_coding
chr8-94750906-94751522	1.17433e-112	0.276149	0.071	0.003	2.42873e-107	Ccl22	0	protein_coding
chr3-65921744-65923308	8.53891e-110	0.276174	0.105	0.012	1.766e-104	Ccnl1	22842	protein_coding
chr10-95643259-95644891	8.14186e-102	0.276217	0.144	0.032	1.68388e-96	Anapc15-ps	28099	protein_coding
chr5-140263658-140265820	2.0363e-97	0.276235	0.177	0.048	4.21143e-92	Mad1l1	0	protein_coding
chr11-57911543-57912488	1.12655e-94	0.276423	0.088	0.01	2.3299e-89	Gm12249	57755	lincRNA
chr7-64359889-64361183	2.34526e-97	0.276453	0.092	0.011	4.85041e-92	Fan1	0	protein_coding
chr17-4494227-4494927	8.75388e-106	0.276517	0.075	0.004	1.81046e-100	Arid1b	499404	protein_coding
chr9-53834694-53836789	1.7487e-95	0.276557	0.296	0.121	3.61662e-90	Sln	13461	protein_coding
chr5-33875429-33876031	8.32718e-103	0.276595	0.078	0.005	1.72221e-97	Whsc1	0	protein_coding
chr7-121018601-121019308	1.37147e-113	0.276676	0.074	0.003	2.83645e-108	4933427G17Rik	3813	protein_coding
chr1-182923808-182924573	2.64432e-107	0.276708	0.075	0.004	5.46894e-102	Susd4	27216	protein_coding
chr9-98399386-98402590	5.20995e-97	0.276769	0.122	0.023	1.07751e-91	Nmnat3	0	protein_coding
chr15-61327519-61328554	7.12507e-84	0.276802	0.116	0.023	1.47359e-78	A1bg	406248	protein_coding
chr14-22343154-22344117	3.05826e-100	0.276833	0.084	0.007	6.32503e-95	1700112E06Rik	0	protein_coding
chr1-72591624-72594986	2.81879e-102	0.276855	0.247	0.086	5.82976e-97	Smarcal1	0	protein_coding
chr15-36182229-36184239	2.15232e-97	0.276865	0.091	0.01	4.45139e-92	Spag1	0	protein_coding
chr6-51715162-51715977	1.22788e-112	0.276928	0.074	0.003	2.53949e-107	Snx10	124482	protein_coding
chr13-50422665-50424936	3.63636e-85	0.276968	0.222	0.078	7.52064e-80	Fbxw17	0	protein_coding
chr15-66500193-66501263	3.74202e-88	0.276992	0.111	0.02	7.73918e-83	Lrrc6	0	protein_coding
chr14-28990201-28991621	1.13599e-101	0.277043	0.082	0.007	2.34942e-96	Cacna2d3	0	protein_coding
chr9-108625945-108629727	3.09314e-88	0.277071	0.163	0.044	6.39717e-83	Arih2	0	protein_coding
chr16-10379118-10380152	8.42417e-100	0.277096	0.084	0.008	1.74227e-94	Tekt5	0	protein_coding
chr7-125766365-125768294	4.43951e-87	0.277098	0.153	0.039	9.1817e-82	D430042O09Rik	0	protein_coding
chr7-79308433-79316716	2.9911e-140	0.277139	0.193	0.039	6.18613e-135	Abhd2	0	protein_coding
chr10-70247974-70257483	1.77698e-129	0.27716	0.295	0.099	3.67511e-124	Slc16a9	0	protein_coding
chr3-67558126-67558822	1.67445e-111	0.277162	0.072	0.003	3.46306e-106	RP23-245M20.1	4700	lincRNA
chr17-8481904-8485850	8.27213e-102	0.277172	0.131	0.024	1.71083e-96	T	39407	protein_coding
chr15-25705889-25710115	2.82549e-102	0.277173	0.138	0.026	5.84363e-97	Myo10	0	protein_coding
chr10-59429478-59431899	1.68661e-105	0.277215	0.118	0.017	3.48821e-100	Oit3	0	protein_coding
chr3-137150234-137152019	1.33807e-126	0.277225	0.111	0.011	2.76737e-121	Emcn	189047	protein_coding
chr16-10450297-10453944	2.58596e-116	0.277256	0.114	0.013	5.34823e-111	Tvp23a	2934	protein_coding
chr10-95032917-95033885	6.5505e-103	0.277264	0.094	0.01	1.35476e-97	Plxnc1	88338	protein_coding
chr3-146275253-146276119	1.36796e-118	0.27735	0.075	0.002	2.82919e-113	Lpar3	0	protein_coding
chr16-74399161-74400467	5.07376e-107	0.277352	0.078	0.005	1.04934e-101	Robo2	0	protein_coding
chr2-34436114-34438414	1.92472e-93	0.277394	0.121	0.022	3.98067e-88	Mapkap1	0	protein_coding
chr2-14136327-14137690	6.13021e-115	0.277402	0.117	0.015	1.26784e-109	Stam	0	protein_coding
chr2-21151984-21152974	2.44981e-118	0.277452	0.082	0.004	5.06665e-113	Gm25368	18108	rRNA
chr4-104447983-104448912	2.5564e-98	0.277492	0.086	0.009	5.2871e-93	Dab1	0	protein_coding
chr10-61223877-61227735	1.79001e-93	0.277508	0.127	0.026	3.70206e-88	Adamts14	0	protein_coding
chr5-143046751-143050944	2.05592e-131	0.277525	0.184	0.038	4.25201e-126	Rnf216	0	protein_coding
chr8-11684239-11685110	3.33698e-104	0.277538	0.077	0.006	6.90147e-99	1700016D06Rik	0	protein_coding
chr14-59587705-59588756	5.53556e-95	0.277552	0.09	0.011	1.14485e-89	Cdadc1	0	protein_coding
chr7-38111443-38113503	2.73645e-112	0.27766	0.14	0.026	5.65947e-107	Ccne1	3908	protein_coding
chr3-21760353-21762596	9.16701e-92	0.277663	0.131	0.026	1.8959e-86	Tbl1xr1	314055	protein_coding
chr10-93214893-93215839	1.77865e-106	0.277692	0.081	0.006	3.67857e-101	Cdk17	0	protein_coding
chr3-118500092-118500739	2.14916e-116	0.277737	0.072	0.002	4.44484e-111	Gm26871	0	lincRNA
chr1-183759878-183760509	1.83035e-110	0.277761	0.073	0.003	3.7855e-105	RP23-352D14.1	0	lincRNA
chrX-142897377-142899020	2.72413e-124	0.277777	0.093	0.007	5.63399e-119	Ammecr1	0	protein_coding
chr11-61602484-61603739	3.2478e-113	0.277839	0.089	0.006	6.71702e-108	Epn2	22796	protein_coding
chr18-5213217-5214978	5.76916e-94	0.277854	0.104	0.016	1.19317e-88	Zfp438	0	protein_coding
chr12-76466042-76467796	8.1185e-88	0.277887	0.21	0.073	1.67905e-82	Gm10451	14705	protein_coding
chr3-99576839-99577641	2.09768e-103	0.277969	0.079	0.006	4.33837e-98	Tbx15	222579	protein_coding
chr1-134005346-134007447	1.27934e-106	0.278	0.091	0.008	2.6459e-101	Fmod	29806	protein_coding
chr15-103495538-103496827	1.85583e-111	0.278003	0.078	0.004	3.8382e-106	Nckap1l	0	protein_coding
chr6-128337460-128341271	5.00051e-88	0.278008	0.158	0.04	1.0342e-82	Tulp3	0	protein_coding
chr9-62084599-62085817	8.14997e-104	0.27801	0.089	0.009	1.68556e-98	Glce	0	protein_coding
chr14-63094998-63096078	2.08778e-107	0.278019	0.078	0.004	4.31791e-102	Ctsb	26383	protein_coding
chr6-97230602-97240860	6.9269e-100	0.278028	0.239	0.079	1.43261e-94	Lmod3	0	protein_coding
chr8-88574975-88578629	7.56291e-127	0.278036	0.13	0.017	1.56415e-121	Nkd1	0	protein_coding
chr9-58457156-58459612	8.15859e-90	0.278071	0.116	0.022	1.68734e-84	4930461G14Rik	0	lincRNA
chr11-85729282-85731107	1.36182e-84	0.278183	0.168	0.047	2.8165e-79	Bcas3	0	protein_coding
chr17-6210383-6212278	3.27943e-85	0.278198	0.12	0.024	6.78246e-80	Tulp4	0	protein_coding
chr3-68669365-68670258	1.37121e-106	0.278209	0.08	0.006	2.83591e-101	Il12a	20385	protein_coding
chr11-43997799-43999603	2.04498e-142	0.27823	0.108	0.008	4.22939e-137	Gm12153	0	lincRNA
chr3-83781029-83785212	1.27429e-86	0.278288	0.179	0.053	2.63547e-81	Sfrp2	6712	protein_coding
chr15-99357936-99359976	4.26952e-88	0.278319	0.122	0.025	8.83013e-83	Fmnl3	0	protein_coding
chr11-76135543-76136381	1.67522e-118	0.278347	0.082	0.004	3.46466e-113	Vps53	0	protein_coding
chr2-146533296-146534133	8.09656e-108	0.278394	0.08	0.005	1.67451e-102	4933406D12Rik	8797	lincRNA
chr12-104917213-104918030	5.42527e-110	0.278422	0.077	0.004	1.12204e-104	Gm28875	7470	lincRNA
chr17-70719291-70721363	1.10631e-148	0.278423	0.141	0.016	2.28805e-143	Dlgap1	0	protein_coding
chr18-31998806-31999714	7.64549e-111	0.278587	0.08	0.005	1.58123e-105	Myo7b	0	protein_coding
chr11-114501899-114503619	1.85507e-97	0.278634	0.099	0.012	3.83661e-92	4932435O22Rik	53038	lincRNA
chr9-111606138-111607487	1.55668e-83	0.278678	0.182	0.057	3.21949e-78	Stac	0	protein_coding
chr2-157446191-157448763	7.16785e-129	0.278706	0.114	0.011	1.48244e-123	Src	0	protein_coding
chr18-39034590-39036917	1.16531e-102	0.278724	0.112	0.015	2.41007e-97	Arhgap26	0	protein_coding
chr13-73455764-73456631	3.33387e-115	0.278738	0.072	0.003	6.89505e-110	Lpcat1	10565	protein_coding
chr6-77009632-77010310	7.17826e-121	0.278776	0.069	0.001	1.48459e-115	Ctnna2	0	protein_coding
chr14-45771748-45774564	1.27081e-105	0.278831	0.149	0.031	2.62825e-100	Gm15218	0	lincRNA
chr1-88211494-88270414	1.762e-285	0.278865	0.74	0.413	3.64412e-280	Ugt1a10	0	protein_coding
chr13-46619200-46621902	1.83162e-96	0.278875	0.185	0.051	3.78812e-91	Cap2	0	protein_coding
chr19-23693471-23695827	2.4401e-88	0.278887	0.158	0.042	5.04657e-83	Ptar1	0	protein_coding
chr3-57939192-57941910	3.71547e-84	0.278988	0.166	0.047	7.68427e-79	Pfn2	91627	protein_coding
chr9-15964036-15964950	2.04705e-88	0.279056	0.107	0.018	4.23366e-83	Fat3	0	protein_coding
chr8-110565670-110566854	1.55399e-125	0.279121	0.094	0.006	3.21393e-120	Hydin	0	protein_coding
chr18-47147931-47156297	2.34714e-147	0.27914	0.336	0.118	4.85431e-142	Commd10	59938	protein_coding
chr8-103750087-103751546	1.08648e-99	0.279149	0.1	0.012	2.24704e-94	Cdh5	350078	protein_coding
chr13-93835807-93840967	2.63851e-131	0.279167	0.183	0.038	5.45691e-126	Arsb	0	protein_coding
chr6-38079794-38082710	2.90421e-110	0.27919	0.139	0.024	6.00642e-105	Atp6v0a4	0	protein_coding
chr1-81986782-81987918	1.48409e-106	0.279206	0.086	0.007	3.06936e-101	Irs1	245182	protein_coding
chr7-125539090-125539873	1.55743e-121	0.27924	0.075	0.002	3.22105e-116	Il4ra	12408	protein_coding
chr3-82944799-82945721	1.59177e-105	0.279287	0.079	0.005	3.29207e-100	RP24-180K20.1	0	lincRNA
chr5-146776515-146778315	2.34783e-100	0.279297	0.12	0.02	4.85574e-95	Usp12	0	protein_coding
chr7-139515443-139519679	1.38445e-102	0.279329	0.193	0.052	2.86329e-97	Inpp5a	0	protein_coding
chr5-27426026-27426717	4.53972e-120	0.279331	0.07	0.002	9.38896e-115	Dpp6	0	protein_coding
chr10-84477121-84481895	1.93384e-104	0.279347	0.205	0.06	3.99952e-99	4930463O16Rik	6397	lincRNA
chr15-7862114-7864613	7.20484e-88	0.279348	0.132	0.03	1.49009e-82	Wdr70	8441	protein_coding
chr7-6817480-6818397	2.58356e-103	0.279351	0.084	0.007	5.34327e-98	Peg3	87058	protein_coding
chr19-16930264-16931810	5.45413e-99	0.279379	0.086	0.008	1.12801e-93	Prune2	24307	protein_coding
chr1-164527833-164528938	1.18442e-99	0.279383	0.088	0.009	2.44958e-94	Gm26685	12950	lincRNA
chr9-120854232-120856719	1.52222e-126	0.279399	0.113	0.011	3.14823e-121	1700020M21Rik	57054	lincRNA
chr2-4338910-4339719	2.6355e-110	0.279422	0.079	0.004	5.45068e-105	Frmd4a	0	protein_coding
chr4-105978938-105981176	1.4947e-123	0.279431	0.108	0.011	3.09131e-118	Gm12729	107537	lincRNA
chr14-61337108-61341757	1.7531e-93	0.279495	0.247	0.091	3.62572e-88	Ebpl	0	protein_coding
chr16-43079302-43083579	5.19411e-115	0.279583	0.257	0.084	1.07424e-109	Zbtb20	0	protein_coding
chr2-168612076-168616003	8.95809e-106	0.279621	0.162	0.038	1.85269e-100	Nfatc2	10418	protein_coding
chr10-121504319-121511338	3.4829e-120	0.279632	0.302	0.109	7.20327e-115	Rassf3	28068	protein_coding
chr8-34813990-34824337	7.32428e-114	0.279685	0.296	0.11	1.51479e-108	Dusp4	0	protein_coding
chr13-13677686-13678642	4.57975e-111	0.27973	0.083	0.005	9.47174e-106	Lyst	0	protein_coding
chr15-96132364-96135921	2.10719e-85	0.279771	0.163	0.044	4.35805e-80	2610037D02Rik	0	lincRNA
chr8-110485797-110486742	1.2344e-105	0.279835	0.085	0.006	2.55297e-100	Hydin	0	protein_coding
chr8-116850913-116852868	3.12389e-97	0.279848	0.103	0.015	6.46076e-92	Cmc2	35816	protein_coding
chr13-24341531-24342841	9.59307e-118	0.279853	0.08	0.004	1.98402e-112	Cmah	0	protein_coding
chr13-70835855-70836857	1.93543e-117	0.279883	0.077	0.003	4.00281e-112	Adamts16	0	protein_coding
chr2-126504537-126505785	2.16068e-110	0.279908	0.137	0.023	4.46867e-105	Atp8b4	3862	protein_coding
chr17-10078845-10081265	3.64288e-110	0.279987	0.189	0.048	7.53414e-105	Qk	125205	protein_coding
chr13-94152823-94156549	6.64902e-155	0.279996	0.168	0.026	1.37514e-149	Lhfpl2	0	protein_coding
chr5-25213276-25215578	2.24365e-107	0.280001	0.096	0.01	4.64027e-102	Galntl5	0	protein_coding
chr8-124192310-124197579	6.02297e-134	0.28004	0.256	0.073	1.24566e-128	Gm20388	0	protein_coding
chr13-57083693-57084347	1.32137e-117	0.280083	0.072	0.002	2.73284e-112	Trpc7	187903	protein_coding
chr10-30712464-30713339	4.10361e-119	0.280112	0.074	0.002	8.48699e-114	Ncoa7	0	protein_coding
chr13-112066170-112069192	5.47426e-95	0.280113	0.228	0.074	1.13218e-89	Gm15323	48837	lincRNA
chr13-97763536-97764798	9.57833e-115	0.280124	0.09	0.007	1.98097e-109	Gm26619	2570	lincRNA
chr19-41129929-41130624	9.61501e-116	0.280194	0.075	0.003	1.98856e-110	Tll2	0	protein_coding
chr8-11607508-11624084	1.14302e-113	0.280207	0.315	0.126	2.36396e-108	Ankrd10	0	protein_coding
chr5-146270557-146276172	1.94809e-95	0.28021	0.178	0.046	4.02899e-90	Cdk8	0	protein_coding
chr3-66079851-66082644	3.29299e-174	0.280213	0.15	0.015	6.8105e-169	Veph1	0	protein_coding
chr15-59833131-59839846	1.639e-102	0.28025	0.259	0.09	3.38974e-97	4933412E24Rik	175019	protein_coding
chr1-167239592-167243764	1.27036e-107	0.280271	0.175	0.042	2.62734e-102	Uck2	0	protein_coding
chr1-72724286-72725745	1.39614e-104	0.2803	0.079	0.005	2.88747e-99	Rpl37a	10476	protein_coding
chr1-137575736-137576828	2.10346e-102	0.280372	0.101	0.012	4.35033e-97	Gm4258	321766	processed_transcript
chr2-45702172-45703037	7.96828e-115	0.280413	0.08	0.004	1.64798e-109	1700019E08Rik	3724	lincRNA
chr4-104452355-104453161	7.40256e-104	0.280429	0.086	0.008	1.53098e-98	Dab1	0	protein_coding
chr4-119041480-119042202	7.27824e-104	0.280459	0.081	0.006	1.50527e-98	Gm12866	12587	lincRNA
chr9-67166600-67168080	6.07867e-89	0.280567	0.105	0.017	1.25718e-83	Tln2	49006	protein_coding
chr17-3522188-3528744	5.36653e-92	0.280567	0.168	0.045	1.1099e-86	Tfb1m	0	protein_coding
chr14-78382888-78384110	4.15714e-110	0.280667	0.146	0.028	8.5977e-105	Gm26197	71547	rRNA
chr18-57211700-57212817	2.18736e-108	0.280683	0.098	0.01	4.52385e-103	Megf10	0	protein_coding
chr16-24312592-24314310	7.12573e-93	0.280695	0.167	0.045	1.47373e-87	1110054M08Rik	77301	lincRNA
chr5-21490941-21494277	3.84395e-95	0.2807	0.225	0.076	7.94999e-90	Fbxl13	0	protein_coding
chr11-4290949-4303764	6.67548e-209	0.280722	0.391	0.131	1.38061e-203	Gm11958	4009	lincRNA
chr13-29161916-29163641	2.37992e-107	0.280749	0.198	0.055	4.92211e-102	Cdkal1	28104	protein_coding
chr12-41508520-41510199	4.93686e-117	0.280803	0.096	0.007	1.02103e-111	Immp2l	0	protein_coding
chr5-114829657-114830290	5.7645e-116	0.280863	0.072	0.002	1.1922e-110	2610524H06Rik	6188	protein_coding
chr18-35442801-35445872	1.86447e-87	0.280876	0.157	0.042	3.85605e-82	Sil1	0	protein_coding
chr4-100238329-100243616	4.13584e-175	0.28097	0.182	0.026	8.55366e-170	Ror1	0	protein_coding
chr2-128202569-128204797	1.46165e-95	0.280984	0.108	0.017	3.02295e-90	Gm14009	0	lincRNA
chr3-50282280-50282911	1.73142e-119	0.281028	0.074	0.002	3.58089e-114	Slc7a11	0	protein_coding
chr6-56335746-56336626	5.37292e-108	0.281057	0.081	0.006	1.11122e-102	Pde1c	0	protein_coding
chr15-62849077-62850517	6.49458e-91	0.281103	0.117	0.021	1.3432e-85	Pvt1	470980	lincRNA
chr10-62215534-62219238	4.39239e-96	0.281215	0.165	0.041	9.08425e-91	Tspan15	0	protein_coding
chr9-96952310-96953401	7.04671e-106	0.281245	0.089	0.009	1.45739e-100	Spsb4	0	protein_coding
chr15-85981781-85982747	1.31642e-119	0.281277	0.086	0.005	2.72259e-114	Celsr1	0	protein_coding
chr1-66951006-66952765	5.27907e-89	0.281281	0.11	0.019	1.09181e-83	Myl1	5601	protein_coding
chr5-136215380-136219895	8.99306e-97	0.281285	0.158	0.036	1.85993e-91	Sh2b2	0	protein_coding
chr5-112640473-112641547	3.22441e-101	0.281336	0.094	0.01	6.66866e-96	Myo18b	47328	protein_coding
chr9-67064812-67067795	3.77197e-87	0.281337	0.166	0.047	7.80112e-82	Tpm1	15405	protein_coding
chr10-111126716-111128910	8.63977e-87	0.281337	0.195	0.062	1.78686e-81	Gm5428	0	protein_coding
chr5-34976002-34977579	1.4629e-100	0.281433	0.107	0.016	3.02554e-95	Rgs12	0	protein_coding
chr10-67068152-67070150	3.65678e-107	0.281446	0.104	0.012	7.56289e-102	Reep3	0	protein_coding
chr15-37040334-37043154	1.18011e-91	0.281505	0.155	0.038	2.44067e-86	Gm26766	0	lincRNA
chr13-41418687-41419605	2.39223e-100	0.281594	0.089	0.009	4.94756e-95	Nedd9	0	protein_coding
chr3-132873096-132874262	6.84031e-106	0.28161	0.081	0.005	1.4147e-100	Npnt	7482	protein_coding
chr14-24574878-24575813	3.57591e-92	0.281675	0.102	0.016	7.39562e-87	4930542C16Rik	30890	lincRNA
chr5-107175305-107187390	1.78719e-200	0.281691	0.354	0.101	3.69624e-195	Tgfbr3	0	protein_coding
chr1-193966924-193967688	4.28491e-122	0.281696	0.074	0.002	8.86197e-117	RP23-204C6.1	244498	lincRNA
chr18-84245641-84246469	5.36934e-107	0.281721	0.082	0.006	1.11048e-101	Zfp407	0	protein_coding
chr1-89119903-89125004	1.03656e-113	0.281731	0.136	0.022	2.1438e-108	Sh3bp4	0	protein_coding
chr11-59913563-59914338	7.3993e-95	0.28175	0.1	0.015	1.53031e-89	Gm12714	6243	lincRNA
chr12-86398553-86399299	5.01774e-105	0.281789	0.081	0.006	1.03776e-99	Esrrb	0	protein_coding
chr9-69681332-69682387	4.92696e-87	0.281893	0.129	0.03	1.01898e-81	Foxb1	75322	protein_coding
chr9-7890683-7892110	2.77127e-113	0.281901	0.082	0.004	5.73148e-108	Birc3	17496	protein_coding
chr14-58944448-58945399	1.33378e-121	0.281968	0.079	0.003	2.75849e-116	Rpl13-ps3	50318	protein_coding
chr9-25337380-25338466	1.93934e-114	0.282057	0.098	0.009	4.01091e-109	Sept7	28808	protein_coding
chr4-123613223-123614160	2.08399e-103	0.28206	0.088	0.008	4.31007e-98	Macf1	0	protein_coding
chr7-44775323-44777844	3.71569e-88	0.282088	0.164	0.045	7.68471e-83	Vrk3	0	protein_coding
chr6-119525978-119527847	3.54852e-86	0.282104	0.142	0.035	7.33897e-81	Wnt5b	0	protein_coding
chr15-91685840-91686655	3.54131e-115	0.282141	0.078	0.003	7.32407e-110	Lrrk2	0	protein_coding
chr18-69143765-69144668	7.62581e-118	0.282229	0.081	0.004	1.57715e-112	Gm23536	29318	rRNA
chr12-54384076-54386096	6.12527e-115	0.282247	0.109	0.013	1.26682e-109	Egln3	180215	protein_coding
chr19-40992468-40996583	8.23506e-120	0.282261	0.251	0.08	1.70316e-114	Blnk	0	protein_coding
chr6-34273394-34275043	6.55158e-91	0.282274	0.112	0.02	1.35498e-85	Akr1b3	28890	protein_coding
chr6-112524264-112525085	5.7739e-106	0.282283	0.083	0.006	1.19415e-100	Oxtr	34455	protein_coding
chr1-119244566-119245578	2.42331e-114	0.282313	0.077	0.004	5.01185e-109	Gm29456	59767	lincRNA
chr3-109121644-109124688	1.03567e-150	0.282342	0.195	0.037	2.14195e-145	Slc25a24	0	protein_coding
chr1-163744927-163745961	1.90781e-98	0.282364	0.091	0.01	3.9457e-93	Mettl11b	19694	protein_coding
chr5-52785951-52787623	1.99991e-88	0.282371	0.126	0.027	4.13617e-83	Zcchc4	0	protein_coding
chr18-46859026-46864436	1.94232e-169	0.282397	0.171	0.021	4.01707e-164	4833403I15Rik	0	protein_coding
chr15-102033916-102035548	5.5699e-90	0.282408	0.114	0.019	1.15195e-84	Krt18	1889	protein_coding
chr12-52763952-52764759	8.6204e-116	0.282433	0.077	0.003	1.78285e-110	Akap6	0	protein_coding
chr2-164520568-164523884	9.50216e-97	0.282544	0.167	0.042	1.96522e-91	Pigt	12266	protein_coding
chr4-82163534-82165002	1.52707e-106	0.282548	0.122	0.019	3.15826e-101	Gm5860	60725	lincRNA
chr1-78600226-78604011	2.10556e-89	0.282558	0.13	0.028	4.35468e-84	5730419F03Rik	0	lincRNA
chr17-25709894-25711676	1.19959e-101	0.282595	0.093	0.01	2.48096e-96	Gng13	5494	protein_coding
chr5-33715951-33724515	2.63871e-129	0.282611	0.396	0.17	5.45734e-124	Fgfr3	0	protein_coding
chr6-125540231-125541316	2.483e-117	0.28262	0.08	0.004	5.1353e-112	Vwf	5457	protein_coding
chr6-4362103-4362854	2.40756e-118	0.282671	0.075	0.003	4.97927e-113	Col1a2	141959	protein_coding
chr2-12355692-12356666	9.45163e-93	0.282708	0.108	0.017	1.95477e-87	Fam188a	0	protein_coding
chr17-13712798-13718219	1.02909e-104	0.282748	0.189	0.049	2.12835e-99	Tcte2	0	protein_coding
chr2-124848517-124850381	6.85545e-118	0.282756	0.1	0.009	1.41783e-112	Gm13994	137433	lincRNA
chr19-26930753-26931470	8.94771e-113	0.282786	0.077	0.004	1.85055e-107	Gm815	42113	protein_coding
chr18-12365478-12366274	2.0076e-118	0.282789	0.079	0.003	4.15208e-113	Lama3	0	protein_coding
chr8-128671489-128672647	2.4546e-92	0.282826	0.102	0.016	5.07655e-87	Itgb1	13006	protein_coding
chr13-70680273-70681799	1.07501e-116	0.282827	0.087	0.005	2.22331e-111	Ice1	42638	protein_coding
chr1-55453236-55454729	4.22175e-100	0.282865	0.095	0.012	8.73133e-95	Plcl1	0	protein_coding
chr3-129363160-129363966	2.19598e-105	0.282883	0.082	0.006	4.54169e-100	Enpep	30439	protein_coding
chr2-116907800-116909021	1.0956e-113	0.282888	0.088	0.007	2.26589e-108	D330050G23Rik	0	lincRNA
chr14-23586421-23587982	4.29624e-91	0.282904	0.112	0.018	8.8854e-86	Kcnma1	0	protein_coding
chr7-83940709-83942472	2.11656e-95	0.282906	0.173	0.048	4.37742e-90	Cemip	0	protein_coding
chr9-84183421-84184430	6.5863e-99	0.282925	0.097	0.012	1.36216e-93	Bckdhb	59180	protein_coding
chr3-53646843-53650775	6.99609e-92	0.282926	0.141	0.031	1.44692e-86	Frem2	0	protein_coding
chr7-116200509-116201452	7.70709e-102	0.282934	0.087	0.008	1.59396e-96	Plekha7	0	protein_coding
chr15-58357481-58361802	1.54939e-93	0.282939	0.138	0.03	3.20441e-88	Anxa13	0	protein_coding
chr1-13233262-13237304	9.49318e-93	0.283068	0.15	0.036	1.96336e-87	Ncoa2	0	protein_coding
chr3-27212775-27215348	7.19425e-91	0.283085	0.143	0.033	1.4879e-85	Nceh1	0	protein_coding
chr3-82793447-82794698	1.58797e-117	0.283121	0.096	0.008	3.28421e-112	Rbm46	42529	protein_coding
chr19-55880005-55881825	5.93238e-131	0.283193	0.127	0.016	1.22692e-125	Tcf7l2	0	protein_coding
chr7-110106451-110112148	2.63666e-146	0.283211	0.205	0.042	5.45308e-141	1600010M07Rik	0	lincRNA
chr6-146300735-146303910	1.27234e-96	0.283229	0.13	0.027	2.63142e-91	Itpr2	0	protein_coding
chr15-76797173-76798495	1.10023e-112	0.283257	0.124	0.019	2.27548e-107	Arhgap39	0	protein_coding
chr8-46082883-46085028	2.93485e-99	0.283345	0.106	0.016	6.06981e-94	Snx25	0	protein_coding
chr13-63116810-63123258	6.807e-112	0.283379	0.249	0.08	1.40781e-106	2010111I01Rik	0	protein_coding
chr14-62162808-62163767	1.65426e-116	0.283482	0.102	0.01	3.4213e-111	Gm26969	38147	lincRNA
chr16-11498023-11502158	2.03227e-99	0.283504	0.178	0.047	4.20311e-94	Snx29	0	protein_coding
chr5-140461322-140462132	8.88273e-115	0.283521	0.075	0.003	1.83711e-109	Eif3b	17963	protein_coding
chr3-135626393-135632642	5.62602e-111	0.28356	0.231	0.071	1.16356e-105	Nfkb1	0	protein_coding
chr3-89533904-89535660	2.13576e-99	0.28356	0.139	0.029	4.41715e-94	Kcnn3	0	protein_coding
chr4-55193147-55195309	5.72609e-115	0.283623	0.116	0.016	1.18426e-109	Gm12514	0	lincRNA
chr1-191253387-191255462	3.89943e-108	0.283627	0.136	0.024	8.06473e-103	RP24-443M8.2	11715	lincRNA
chr4-9425384-9428198	2.25996e-93	0.283631	0.253	0.094	4.67401e-88	Clvs1	0	protein_coding
chr2-158823352-158826561	1.70777e-87	0.283693	0.185	0.056	3.53198e-82	Dhx35	0	protein_coding
chr1-156995505-156998446	2.55816e-139	0.283724	0.111	0.009	5.29074e-134	Gm28694	0	lincRNA
chr6-126475309-126476277	1.94287e-125	0.283747	0.112	0.012	4.0182e-120	Kcna5	56275	protein_coding
chr11-45508442-45509098	1.60145e-120	0.283782	0.076	0.002	3.31209e-115	Gm12162	39937	lincRNA
chr2-49840331-49841524	5.38061e-107	0.284104	0.123	0.019	1.11281e-101	Lypd6b	0	protein_coding
chr9-50490781-50492372	9.27727e-98	0.284265	0.102	0.014	1.91871e-92	Plet1	2152	protein_coding
chr19-37912298-37915110	6.10323e-91	0.284315	0.14	0.031	1.26226e-85	Myof	0	protein_coding
chr10-17857432-17858388	4.18901e-99	0.284382	0.091	0.01	8.66362e-94	Txlnb	11766	protein_coding
chr4-123587610-123589688	2.48638e-102	0.284389	0.134	0.025	5.14229e-97	Macf1	0	protein_coding
chr17-83953253-83965886	3.91355e-198	0.284484	0.276	0.061	8.09393e-193	Gm23905	5556	rRNA
chr18-78293586-78296381	6.59536e-113	0.284516	0.139	0.023	1.36404e-107	Gm6133	53372	protein_coding
chr2-90629460-90630169	5.65208e-107	0.284616	0.083	0.005	1.16895e-101	Nup160	47045	protein_coding
chr10-45048134-45050020	7.89467e-105	0.284627	0.124	0.021	1.63276e-99	Prep	17185	protein_coding
chr7-92423947-92426032	3.11007e-105	0.284914	0.106	0.013	6.43219e-100	Dlg2	0	protein_coding
chr1-184658779-184660424	9.34755e-104	0.284916	0.093	0.01	1.93324e-98	RP24-286C21.1	29305	lincRNA
chr13-60519644-60524072	2.3081e-140	0.28493	0.19	0.038	4.77357e-135	Dapk1	77874	protein_coding
chr3-132962510-132963423	8.00867e-112	0.284936	0.079	0.005	1.65634e-106	Npnt	12218	protein_coding
chr1-164735199-164736280	1.64232e-103	0.284938	0.088	0.009	3.39661e-98	RP23-260J11.3	22427	lincRNA
chr7-135744877-135745639	7.5143e-133	0.284954	0.091	0.005	1.55409e-127	Mki67	28497	protein_coding
chr16-95432083-95433375	6.37162e-90	0.284996	0.141	0.033	1.31777e-84	Erg	0	protein_coding
chr3-152756804-152760009	4.18761e-94	0.285012	0.154	0.036	8.66074e-89	Pigk	0	protein_coding
chr13-92033518-92034332	5.51173e-115	0.28503	0.081	0.004	1.13993e-109	Rasgrf2	0	protein_coding
chr15-36224652-36226193	3.18539e-98	0.285032	0.109	0.016	6.58797e-93	Spag1	0	protein_coding
chr1-184383773-184386842	2.07415e-98	0.285088	0.149	0.034	4.28971e-93	RP23-172L16.3	0	lincRNA
chr12-21234465-21235683	3.90667e-113	0.285115	0.086	0.006	8.0797e-108	Asap2	0	protein_coding
chr2-50331232-50332439	2.34441e-97	0.285134	0.109	0.015	4.84866e-92	Gm13483	0	processed_transcript
chr3-101691772-101693086	1.05745e-102	0.285166	0.094	0.01	2.18699e-97	Atp1a1	87168	protein_coding
chr11-104309159-104323128	4.56321e-147	0.285226	0.442	0.194	9.43754e-142	Mapt	0	protein_coding
chr11-76990640-76993373	4.95961e-108	0.28541	0.105	0.013	1.02574e-102	Blmh	3260	protein_coding
chr19-55652972-55654362	1.686e-99	0.28545	0.096	0.012	3.48694e-94	4930552P12Rik	0	lincRNA
chr3-39202577-39204159	5.96868e-113	0.285483	0.088	0.006	1.23443e-107	Gm9845	153234	protein_coding
chr6-148770402-148773848	1.25131e-92	0.285486	0.137	0.03	2.58793e-87	Ipo8	0	protein_coding
chr13-34086768-34089667	7.11926e-143	0.285525	0.136	0.015	1.47239e-137	Tubb2a	8759	protein_coding
chr7-143702117-143713816	1.05819e-130	0.285531	0.36	0.146	2.18853e-125	Osbpl5	0	protein_coding
chr10-93943732-93947207	3.65483e-97	0.285555	0.233	0.083	7.55885e-92	Vezt	0	protein_coding
chr15-10928379-10929245	3.44529e-119	0.285657	0.082	0.004	7.12548e-114	C1qtnf3	23086	protein_coding
chr4-140914493-140915746	7.84125e-102	0.285694	0.101	0.012	1.62171e-96	Padi2	0	protein_coding
chr19-37684428-37693725	2.85839e-107	0.285764	0.239	0.076	5.91167e-102	Cyp26c1	0	protein_coding
chr1-128446740-128447996	3.08632e-111	0.285803	0.088	0.006	6.38307e-106	Dars	29371	protein_coding
chr8-57582295-57594859	4.23616e-137	0.285901	0.405	0.177	8.76114e-132	Galnt7	0	protein_coding
chr5-143030655-143039368	5.65499e-122	0.285902	0.237	0.065	1.16955e-116	Rnf216	0	protein_coding
chr16-85113597-85116651	3.5943e-131	0.285913	0.129	0.016	7.43367e-126	App	0	protein_coding
chr13-64410301-64411877	6.11683e-112	0.285921	0.089	0.007	1.26507e-106	Cdk20	20675	protein_coding
chr17-44060874-44063054	3.54118e-126	0.285954	0.122	0.014	7.3238e-121	Enpp5	15758	protein_coding
chr16-85145254-85153789	3.19978e-166	0.285982	0.333	0.107	6.61772e-161	App	0	protein_coding
chr16-28688551-28689626	3.18437e-90	0.286043	0.129	0.027	6.58586e-85	Mb21d2	136549	protein_coding
chr2-27068855-27073913	3.14566e-120	0.286087	0.171	0.036	6.5058e-115	Tmem8c	0	protein_coding
chr15-62466790-62469098	1.47946e-124	0.286219	0.13	0.018	3.05979e-119	Pvt1	88693	lincRNA
chr4-140667600-140668416	1.07183e-113	0.286239	0.082	0.005	2.21673e-108	Arhgef10l	1587	protein_coding
chr12-89829518-89831872	1.24854e-111	0.286274	0.085	0.006	2.5822e-106	Nrxn3	0	protein_coding
chr16-91265749-91266583	9.37906e-122	0.28636	0.08	0.004	1.93976e-116	Olig1	3188	protein_coding
chr8-118961553-118962692	3.67859e-104	0.286397	0.091	0.01	7.60798e-99	Cdh13	0	protein_coding
chr10-126267239-126268071	1.80719e-123	0.286405	0.079	0.003	3.73759e-118	Lrig3	251879	protein_coding
chr2-72238349-72243728	2.54424e-104	0.286443	0.267	0.097	5.26194e-99	Rapgef4	0	protein_coding
chr16-30302620-30305035	1.05476e-96	0.28647	0.112	0.018	2.18143e-91	Gp5	2650	protein_coding
chr7-46627737-46629985	1.79977e-89	0.286591	0.168	0.047	3.72226e-84	Sergef	0	protein_coding
chr9-101501081-101502601	3.26673e-111	0.286653	0.091	0.008	6.75618e-106	Gm28979	153063	lincRNA
chr9-75192499-75198052	1.12361e-115	0.286744	0.244	0.077	2.32383e-110	Myo5a	0	protein_coding
chr15-43735538-43736741	1.54371e-112	0.286806	0.087	0.006	3.19266e-107	Tmem74	129953	protein_coding
chr5-72843492-72847756	4.96499e-111	0.286853	0.132	0.023	1.02685e-105	Tec	0	protein_coding
chr18-38517262-38520351	3.30814e-168	0.286912	0.178	0.026	6.84184e-163	Ndfip1	52862	protein_coding
chr4-45930319-45931353	2.19791e-94	0.286979	0.105	0.016	4.54568e-89	E230008N13Rik	0	protein_coding
chr11-19142923-19144294	1.58778e-124	0.286981	0.14	0.022	3.28381e-119	4933406G16Rik	67182	lincRNA
chr7-109825368-109827598	9.71937e-95	0.287015	0.124	0.022	2.01014e-89	Scube2	0	protein_coding
chr17-71244431-71257610	2.81704e-161	0.287019	0.324	0.111	5.82614e-156	Lpin2	0	protein_coding
chr5-107466527-107467892	1.72792e-105	0.287032	0.091	0.008	3.57364e-100	Btbd8	0	protein_coding
chr8-57609550-57612225	1.50419e-96	0.287049	0.196	0.058	3.11094e-91	Galnt7	0	protein_coding
chr1-161224683-161226982	2.58325e-122	0.287067	0.118	0.013	5.34262e-117	Prdx6	13129	protein_coding
chr2-92051221-92053517	1.2011e-110	0.287084	0.153	0.03	2.48409e-105	Gm13780	0	lincRNA
chr1-78559039-78564659	1.74349e-94	0.287123	0.153	0.036	3.60585e-89	Mogat1	20865	protein_coding
chr9-71573465-71574448	5.22726e-110	0.287135	0.091	0.008	1.08109e-104	Myzap	0	protein_coding
chr3-122453560-122454678	7.12776e-102	0.28718	0.102	0.013	1.47415e-96	Bcar3	0	protein_coding
chr9-33858321-33860163	2.3054e-109	0.287196	0.092	0.008	4.76799e-104	Gm27164	82146	lincRNA
chr4-56136523-56137314	8.15832e-124	0.287206	0.076	0.002	1.68729e-118	2310081O03Rik	83302	lincRNA
chr1-191620926-191626504	2.25384e-99	0.287254	0.21	0.067	4.66134e-94	Ints7	0	protein_coding
chr6-49989396-49991016	4.09081e-117	0.28726	0.101	0.009	8.46052e-112	Gm21786	51378	protein_coding
chr7-141016201-141017960	3.24997e-145	0.287274	0.109	0.008	6.72153e-140	Ifitm6	0	protein_coding
chr17-73118099-73119604	1.04324e-103	0.287396	0.101	0.012	2.1576e-98	Lclat1	0	protein_coding
chr15-12874433-12879022	3.05596e-98	0.287405	0.143	0.03	6.32027e-93	Drosha	0	protein_coding
chr3-18623476-18627276	4.14545e-134	0.287453	0.171	0.033	8.57353e-129	RP24-86E1.1	142998	lincRNA
chr7-25699834-25727006	0	0.287478	0.725	0.404	0	Hnrnpul1	0	protein_coding
chr2-137608179-137609341	6.87705e-109	0.287495	0.105	0.012	1.4223e-103	Gm14064	54093	lincRNA
chr14-64299457-64301430	2.33302e-131	0.287535	0.129	0.016	4.8251e-126	Msra	0	protein_coding
chr14-24606259-24607958	4.06613e-91	0.287547	0.213	0.069	8.40949e-86	4930542C16Rik	0	lincRNA
chr2-148750446-148756322	7.2075e-115	0.287684	0.285	0.104	1.49064e-109	Cstl1	0	protein_coding
chr7-65280755-65281602	6.4822e-130	0.287711	0.085	0.003	1.34064e-124	Tjp1	14562	protein_coding
chr5-45059148-45059983	7.17365e-124	0.287798	0.078	0.002	1.48364e-118	4930431F12Rik	91280	protein_coding
chr3-96963296-96964196	6.71835e-119	0.287801	0.08	0.004	1.38947e-113	Gja8	37275	protein_coding
chr2-119981368-119983092	7.80994e-92	0.287882	0.133	0.027	1.61524e-86	Mapkbp1	0	protein_coding
chr4-95793357-95795899	1.2305e-95	0.287911	0.137	0.029	2.54489e-90	Fggy	0	protein_coding
chr16-34784401-34785160	4.98898e-124	0.288191	0.076	0.002	1.03181e-118	Mylk	0	protein_coding
chr8-107067980-107079755	2.13917e-116	0.288238	0.298	0.109	4.42418e-111	Terf2	0	protein_coding
chr2-69082613-69084142	1.11459e-104	0.28826	0.095	0.011	2.30518e-99	Cers6	0	protein_coding
chr2-29697317-29749355	0	0.288353	0.819	0.536	0	Rapgef1	0	protein_coding
chr12-79557427-79561453	1.88726e-112	0.288451	0.177	0.043	3.9032e-107	Rad51b	48770	protein_coding
chr9-62623998-62629903	2.42308e-190	0.288506	0.288	0.071	5.01136e-185	Itga11	47922	protein_coding
chr10-98554046-98555066	8.148e-102	0.288531	0.094	0.01	1.68515e-96	Atp2b1	360085	protein_coding
chr16-93055914-93057103	2.88527e-121	0.288539	0.09	0.006	5.96726e-116	Runx1	229764	protein_coding
chr12-54312173-54314867	1.18688e-96	0.288547	0.188	0.053	2.45469e-91	Egln3	108312	protein_coding
chr1-133975997-133981831	3.98826e-206	0.288583	0.233	0.038	8.24844e-201	Gm1627	4058	lincRNA
chr2-11457815-11459018	2.50301e-100	0.288622	0.099	0.012	5.17668e-95	Pfkfb3	12414	protein_coding
chr7-64839093-64842027	8.20266e-107	0.288644	0.207	0.06	1.69646e-101	Fam189a1	0	protein_coding
chr12-81683663-81684574	4.62321e-118	0.288695	0.082	0.004	9.56164e-113	Ttc9	18721	protein_coding
chr16-49950405-49954545	1.82655e-186	0.288696	0.188	0.024	3.77764e-181	Cd47	35394	protein_coding
chr16-31492000-31495829	1.82739e-137	0.288699	0.225	0.056	3.77937e-132	Bdh1	33098	protein_coding
chr18-5814974-5823316	2.89606e-197	0.288774	0.449	0.175	5.98958e-192	Zeb1	39506	protein_coding
chr4-56642935-56645724	1.43145e-195	0.288789	0.201	0.029	2.96049e-190	Actl7b	94280	protein_coding
chr12-77647247-77648634	2.41488e-95	0.288798	0.113	0.018	4.99442e-90	Fut8	170908	protein_coding
chr2-160608641-160610599	6.66094e-117	0.288837	0.112	0.013	1.3776e-111	Gm14221	0	protein_coding
chr9-40381546-40382954	8.5978e-109	0.288854	0.101	0.011	1.77818e-103	Gramd1b	0	protein_coding
chr15-73552499-73558182	9.65922e-111	0.28886	0.241	0.078	1.9977e-105	Dennd3	0	protein_coding
chr1-135842466-135852714	5.2808e-113	0.288903	0.313	0.122	1.09216e-107	Tnnt2	0	protein_coding
chr13-38009711-38010969	1.47276e-132	0.288938	0.096	0.006	3.04592e-127	Cage1	0	protein_coding
chr10-44701602-44703210	1.22465e-106	0.288988	0.141	0.028	2.5328e-101	Gm27977	33107	rRNA
chr16-11224140-11226486	4.94477e-99	0.289014	0.112	0.017	1.02267e-93	Gspt1	0	protein_coding
chr15-86361329-86364377	6.66611e-114	0.289029	0.126	0.018	1.37867e-108	Tbc1d22a	0	protein_coding
chr10-17651544-17657426	9.57463e-106	0.28912	0.203	0.057	1.98021e-100	Cited2	65801	protein_coding
chr1-61761968-61762763	5.33588e-109	0.289172	0.084	0.006	1.10356e-103	Pard3b	0	protein_coding
chr4-141415617-141434090	6.07043e-255	0.289213	0.702	0.393	1.25547e-249	Hspb7	0	protein_coding
chr3-101464122-101466568	2.84699e-107	0.289252	0.106	0.013	5.8881e-102	Igsf3	1062	protein_coding
chr14-48245914-48247815	1.414e-96	0.289306	0.171	0.044	2.92442e-91	Peli2	0	protein_coding
chr2-72645961-72648871	1.52607e-146	0.28933	0.174	0.03	3.15618e-141	8430437L04Rik	54638	lincRNA
chr1-121013766-121014618	2.89071e-115	0.289336	0.1	0.01	5.97852e-110	Celrr	72786	lincRNA
chr11-5379692-5383154	1.36657e-104	0.28942	0.257	0.091	2.82632e-99	Znrf3	0	protein_coding
chr1-58284216-58286352	1.21943e-98	0.289462	0.115	0.018	2.52201e-93	Aox2	0	protein_coding
chr13-101523135-101525202	2.7436e-107	0.289502	0.13	0.021	5.67426e-102	4932411K12Rik	58974	lincRNA
chr3-9788495-9789368	1.06787e-106	0.289535	0.093	0.009	2.20854e-101	Pag1	0	protein_coding
chr10-84335094-84336116	7.00356e-131	0.289568	0.09	0.004	1.44846e-125	Nuak1	34788	protein_coding
chr4-32465638-32466836	1.79739e-112	0.289569	0.097	0.01	3.71733e-107	Bach2	0	protein_coding
chr7-84747477-84750465	3.23422e-104	0.289576	0.179	0.048	6.68895e-99	2610206C17Rik	0	processed_transcript
chr11-59453241-59460863	1.006e-111	0.289592	0.23	0.067	2.08058e-106	Jmjd4	0	protein_coding
chr13-43935015-43936003	1.17043e-121	0.289616	0.094	0.007	2.42066e-116	Cd83	131884	protein_coding
chr7-139433880-139435098	4.46942e-101	0.289621	0.121	0.021	9.24356e-96	Inpp5a	0	protein_coding
chr1-121468220-121472156	3.51417e-95	0.28969	0.14	0.03	7.26793e-90	Ccdc93	0	protein_coding
chr1-153634636-153636222	3.49e-106	0.289726	0.129	0.022	7.21795e-101	Rgs8	16802	protein_coding
chr12-16382432-16384486	9.03318e-106	0.289756	0.122	0.019	1.86822e-100	Lpin1	151182	protein_coding
chr13-92095010-92096048	8.5316e-133	0.289779	0.086	0.003	1.76449e-127	Rasgrf2	0	protein_coding
chr2-57197889-57199967	4.00227e-92	0.289797	0.131	0.028	8.27742e-87	4930555B11Rik	9631	processed_transcript
chr8-127638027-127639777	5.97636e-102	0.289829	0.152	0.033	1.23602e-96	Pard3	25740	protein_coding
chr16-18096129-18097356	7.87301e-103	0.289858	0.098	0.012	1.62828e-97	Prodh	5925	protein_coding
chr13-51747286-51751727	1.78431e-104	0.289923	0.238	0.078	3.69028e-99	Sema4d	0	protein_coding
chr2-6366324-6367766	1.09353e-108	0.289943	0.112	0.016	2.26162e-103	Usp6nl	0	protein_coding
chr5-66343263-66345784	6.16766e-95	0.289944	0.154	0.038	1.27558e-89	Apbb2	0	protein_coding
chr4-58264088-58273755	2.65508e-135	0.289958	0.287	0.092	5.49119e-130	Musk	12204	protein_coding
chr6-115462484-115465202	3.16083e-142	0.28999	0.174	0.031	6.53716e-137	Pparg	0	protein_coding
chr13-107485492-107486189	8.33581e-127	0.290005	0.076	0.002	1.72399e-121	Apoo-ps	70724	protein_coding
chr15-3706484-3709906	6.00381e-175	0.290015	0.168	0.021	1.2417e-169	Ghr	122991	protein_coding
chr17-30228285-30232888	3.12719e-102	0.290113	0.219	0.07	6.46759e-97	Btbd9	0	protein_coding
chr2-128795942-128797795	1.14031e-104	0.290115	0.142	0.03	2.35836e-99	Mertk	0	protein_coding
chr10-3280823-3281536	2.18563e-124	0.290219	0.077	0.002	4.52027e-119	H60c	13051	protein_coding
chr7-49824259-49826234	4.10538e-102	0.290231	0.102	0.012	8.49066e-97	Prmt3	0	protein_coding
chr4-9371905-9372695	1.3164e-117	0.2903	0.081	0.004	2.72254e-112	Clvs1	0	protein_coding
chr6-41047739-41049084	1.06271e-112	0.290361	0.087	0.006	2.19787e-107	RP23-61N4.3	6798	lincRNA
chr2-38132239-38134510	1.13647e-103	0.290422	0.119	0.019	2.35043e-98	Dennd1a	0	protein_coding
chr7-45770796-45771658	1.84221e-113	0.290448	0.086	0.006	3.81003e-108	Sult2b1	11183	protein_coding
chr17-14238288-14242000	8.9773e-109	0.290535	0.154	0.031	1.85667e-103	Dact2	34456	protein_coding
chr7-116524152-116525208	5.63303e-123	0.290555	0.085	0.004	1.16501e-117	Nucb2	0	protein_coding
chr12-16020366-16022724	4.09894e-95	0.290603	0.188	0.053	8.47735e-90	Gm5432	132210	lincRNA
chr9-40420252-40421431	7.35575e-104	0.290657	0.102	0.012	1.5213e-98	Gramd1b	0	protein_coding
chr1-185762300-185763045	1.07873e-126	0.290751	0.075	0.002	2.231e-121	RP24-71M17.1	4527	lincRNA
chr17-4499980-4501680	1.32742e-106	0.290776	0.099	0.011	2.74535e-101	Arid1b	492651	protein_coding
chr19-16370989-16374744	4.11947e-108	0.290813	0.209	0.064	8.5198e-103	Gnaq	0	protein_coding
chr6-94240916-94241842	6.58136e-124	0.290846	0.085	0.004	1.36114e-118	Magi1	0	protein_coding
chr11-32249763-32254592	6.18426e-104	0.291001	0.148	0.031	1.27902e-98	Nprl3	0	protein_coding
chr5-132212004-132213002	2.79177e-120	0.291037	0.081	0.004	5.77388e-115	Auts2	0	protein_coding
chr15-38931386-38934741	4.73416e-135	0.291043	0.184	0.038	9.7911e-130	Baalc	0	protein_coding
chr1-89130213-89134113	1.14222e-136	0.291081	0.134	0.015	2.36232e-131	Sh3bp4	0	protein_coding
chr14-56615703-56617229	1.69846e-101	0.291162	0.099	0.013	3.51272e-96	Parp4	0	protein_coding
chr2-3388251-3388963	1.25212e-124	0.291207	0.077	0.002	2.58961e-119	Olah	0	protein_coding
chr6-3543644-3545795	3.43668e-98	0.291324	0.127	0.024	7.10767e-93	Ccdc132	0	protein_coding
chr1-132833630-132834790	1.51957e-99	0.291327	0.112	0.017	3.14275e-94	Lrrn2	45482	protein_coding
chr10-42886881-42898879	1.1915e-183	0.291328	0.502	0.241	2.46423e-178	Scml4	0	protein_coding
chr1-126660092-126662380	1.34056e-115	0.291333	0.097	0.009	2.77252e-110	Nckap5	0	protein_coding
chr15-88951105-88951863	6.01446e-122	0.291341	0.078	0.003	1.2439e-116	Ttll8	0	protein_coding
chr13-68655446-68657014	6.00372e-105	0.291354	0.095	0.01	1.24168e-99	Adcy2	0	protein_coding
chr17-50157151-50160114	4.49536e-112	0.291382	0.143	0.026	9.29722e-107	Rftn1	0	protein_coding
chrX-12437834-12440255	1.07603e-94	0.291397	0.196	0.06	2.22542e-89	Gm14635	82837	lincRNA
chr7-67554826-67558748	8.49469e-99	0.291498	0.206	0.064	1.75685e-93	Lrrc28	0	protein_coding
chr11-76059329-76061013	5.37643e-92	0.291531	0.166	0.045	1.11194e-86	Vps53	0	protein_coding
chr14-56562962-56563966	6.39372e-104	0.291532	0.093	0.01	1.32234e-98	Cenpj	0	protein_coding
chr11-60153469-60154744	6.55248e-103	0.291595	0.107	0.015	1.35517e-97	Rai1	0	protein_coding
chr5-151315634-151316837	6.65125e-98	0.291671	0.119	0.019	1.3756e-92	D730045B01Rik	50882	lincRNA
chr7-12799331-12800304	2.95263e-100	0.29175	0.106	0.015	6.10657e-95	Zfp329	4672	protein_coding
chr3-37801033-37807559	2.35592e-111	0.291768	0.283	0.101	4.87247e-106	Gm5148	76542	protein_coding
chr6-32353810-32355989	3.53791e-92	0.291829	0.174	0.048	7.31704e-87	Plxna4	0	protein_coding
chr14-76912246-76914259	8.8461e-107	0.291909	0.126	0.02	1.82953e-101	Lacc1	109940	protein_coding
chr7-27270258-27271116	1.42005e-126	0.291928	0.084	0.003	2.93691e-121	Numbl	0	protein_coding
chr14-40951870-40960689	9.98982e-159	0.291974	0.312	0.093	2.06607e-153	Tspan14	0	protein_coding
chr4-151410973-151412440	2.2385e-141	0.291979	0.115	0.01	4.62962e-136	Camta1	0	protein_coding
chr8-34134481-34136598	1.93707e-94	0.292103	0.158	0.038	4.00622e-89	Leprotl1	0	protein_coding
chr7-144417247-144418378	6.57367e-125	0.292239	0.102	0.01	1.35955e-119	Shank2	0	protein_coding
chr5-65705545-65707682	3.26907e-110	0.292295	0.126	0.019	6.76102e-105	Pds5a	7688	protein_coding
chr15-82268216-82270000	1.13637e-107	0.292449	0.1	0.011	2.35022e-102	Sept3	4934	protein_coding
chr1-128443172-128445690	3.57573e-105	0.292488	0.21	0.062	7.39525e-100	Dars	25803	protein_coding
chr16-24209966-24214291	3.59361e-100	0.292499	0.145	0.03	7.43224e-95	1110054M08Rik	177320	lincRNA
chr15-36866851-36868936	2.81178e-105	0.292504	0.115	0.017	5.81528e-100	Gm10384	1564	protein_coding
chr18-25600165-25601507	1.41519e-102	0.292518	0.102	0.013	2.92687e-97	Celf4	0	protein_coding
chr16-50839387-50840194	4.01767e-114	0.292526	0.086	0.006	8.30927e-109	1700116B05Rik	55295	lincRNA
chr2-62425294-62426683	4.85967e-106	0.292558	0.133	0.023	1.00507e-100	Gm13565	10196	lincRNA
chr10-127700420-127702289	1.09527e-98	0.292561	0.126	0.023	2.26522e-93	Tmem194	0	protein_coding
chr16-21255544-21256712	1.49949e-123	0.292602	0.095	0.006	3.10121e-118	Gm16863	0	lincRNA
chr5-121276013-121277925	2.78859e-98	0.29268	0.119	0.02	5.7673e-93	Gm15800	0	protein_coding
chr13-35382849-35384180	1.65837e-103	0.292721	0.115	0.017	3.4298e-98	1700011B04Rik	194831	processed_transcript
chr15-66882838-66886710	9.98912e-116	0.292725	0.241	0.074	2.06593e-110	Wisp1	4609	protein_coding
chr12-116587401-116588210	8.67223e-125	0.292756	0.081	0.003	1.79357e-119	Ptprn2	0	protein_coding
chr8-70926843-70930018	1.28761e-133	0.292759	0.145	0.021	2.66302e-128	Gm10654	1386	protein_coding
chrX-139390928-139391629	3.87317e-130	0.292774	0.074	0.001	8.01042e-125	C330013F16Rik	33189	processed_transcript
chr7-144445784-144453222	3.18283e-113	0.292817	0.291	0.104	6.58267e-108	Cttn	0	protein_coding
chr17-74773913-74776129	5.20282e-100	0.292924	0.127	0.023	1.07604e-94	Ttc27	0	protein_coding
chr9-30985352-30986603	1.89566e-91	0.29293	0.176	0.05	3.92057e-86	Adamts8	21513	protein_coding
chr7-4701555-4707877	1.66976e-110	0.292941	0.222	0.067	3.45336e-105	Brsk1	0	protein_coding
chr1-136003492-136012599	7.60782e-163	0.292998	0.492	0.24	1.57343e-157	Igfn1	0	protein_coding
chr14-19735337-19736198	7.96649e-131	0.293045	0.081	0.002	1.64761e-125	Nid2	15058	protein_coding
chr7-12787043-12787865	1.10598e-114	0.293124	0.086	0.006	2.28737e-109	Zscan18	11384	protein_coding
chr17-30463166-30471432	8.52072e-110	0.293166	0.27	0.092	1.76224e-104	Btbd9	0	protein_coding
chr8-34185976-34188059	5.57793e-98	0.293169	0.119	0.021	1.15362e-92	Saraf	15130	protein_coding
chr13-41470661-41471621	1.18062e-123	0.293195	0.079	0.003	2.44173e-118	Nedd9	0	protein_coding
chr16-85042277-85044000	4.28638e-112	0.293205	0.099	0.01	8.865e-107	App	0	protein_coding
chr4-97620313-97621125	1.69363e-100	0.293228	0.107	0.015	3.50273e-95	E130114P18Rik	0	protein_coding
chr5-148894745-148898421	1.42135e-111	0.293394	0.168	0.037	2.93961e-106	Katnal1	0	protein_coding
chr1-126658348-126659229	5.77865e-124	0.293425	0.083	0.004	1.19513e-118	Nckap5	0	protein_coding
chr4-125176495-125177389	1.7539e-132	0.293484	0.084	0.003	3.62738e-127	Zc3h12a	48654	protein_coding
chr3-101065301-101073833	8.39894e-227	0.293497	0.258	0.044	1.73705e-221	Ptgfrn	0	protein_coding
chr12-113022893-113036368	4.75186e-176	0.293528	0.381	0.129	9.8277e-171	Pacs2	0	protein_coding
chr14-99053496-99054344	1.81879e-121	0.293552	0.081	0.004	3.76159e-116	Bora	0	protein_coding
chr11-60435751-60437377	3.55806e-95	0.293684	0.13	0.025	7.35871e-90	Gid4	0	protein_coding
chr6-50403399-50405491	1.39609e-113	0.293811	0.113	0.014	2.88736e-108	Osbpl3	0	protein_coding
chr10-66823396-66828230	2.3982e-113	0.293815	0.178	0.041	4.9599e-108	1110002J07Rik	84258	lincRNA
chr1-106557822-106558873	1.55042e-128	0.293871	0.09	0.005	3.20655e-123	Bcl2	0	protein_coding
chr8-18838645-18839529	8.88392e-106	0.293908	0.094	0.01	1.83736e-100	Agpat5	6747	protein_coding
chr19-29203149-29205229	4.45336e-111	0.29391	0.12	0.018	9.21034e-106	Jak2	46598	protein_coding
chr8-35652246-35655289	3.46591e-132	0.293984	0.128	0.015	7.16812e-127	Mfhas1	0	protein_coding
chr18-14329351-14333941	2.0768e-180	0.29403	0.394	0.142	4.2952e-175	Gm5160	90926	protein_coding
chr1-60603084-60606659	9.36035e-101	0.294131	0.234	0.081	1.93589e-95	Raph1	35979	protein_coding
chr17-70796490-70798037	3.56025e-118	0.294154	0.09	0.006	7.36324e-113	Dlgap1	0	protein_coding
chr12-102080502-102081410	1.77506e-114	0.294162	0.084	0.005	3.67115e-109	Slc24a4	47322	protein_coding
chr6-100798530-100803423	1.83581e-147	0.29425	0.24	0.062	3.79679e-142	Gxylt2	0	protein_coding
chr1-133018024-133022213	8.00926e-104	0.294352	0.165	0.04	1.65646e-98	Mdm4	0	protein_coding
chr16-95827158-95827956	1.52515e-132	0.294396	0.094	0.005	3.15429e-127	1600002D24Rik	3166	lincRNA
chr12-8811051-8812541	1.06839e-132	0.294413	0.108	0.009	2.20963e-127	Sdc1	17335	protein_coding
chr1-131612742-131615569	1.51827e-106	0.29449	0.158	0.036	3.14006e-101	Avpr1b	741	protein_coding
chr13-50960625-50961606	1.1782e-123	0.294526	0.082	0.003	2.43673e-118	Spin1	139273	protein_coding
chr16-23418963-23420666	2.80225e-109	0.294587	0.11	0.015	5.79557e-104	Rtp1	8466	protein_coding
chr11-20894170-20899538	2.92144e-155	0.29463	0.222	0.049	6.04206e-150	Gm12037	62250	lincRNA
chr6-49046354-49047499	6.29306e-114	0.294639	0.088	0.006	1.30152e-108	Gpnmb	0	protein_coding
chr7-118793406-118797161	6.54455e-105	0.294666	0.134	0.025	1.35353e-99	9030624J02Rik	0	protein_coding
chr9-55136144-55138378	4.38968e-121	0.294691	0.114	0.012	9.07864e-116	Ube2q2	10475	protein_coding
chr16-24231146-24235580	2.00223e-110	0.294712	0.244	0.08	4.14097e-105	1110054M08Rik	156031	lincRNA
chr18-5918907-5920532	2.99572e-144	0.294717	0.103	0.006	6.19569e-139	Arhgap12	103894	protein_coding
chr10-88630474-88632724	7.79071e-98	0.294724	0.155	0.036	1.61126e-92	Mybpc1	25321	protein_coding
chr11-68270780-68272684	7.61005e-124	0.294796	0.113	0.012	1.57389e-118	Ntn1	0	protein_coding
chr17-30976702-30978208	4.69828e-129	0.2948	0.118	0.013	9.71689e-124	Umodl1	0	protein_coding
chr4-59844334-59845891	1.13939e-126	0.294884	0.103	0.008	2.35647e-121	Snx30	0	protein_coding
chr17-3413600-3417221	8.38505e-114	0.294908	0.191	0.047	1.73418e-108	Tiam2	0	protein_coding
chr18-64079246-64080002	6.7819e-130	0.294954	0.081	0.002	1.40262e-124	Wdr7	89485	protein_coding
chr11-29625962-29627353	2.29905e-117	0.295026	0.086	0.005	4.75486e-112	Gm12092	0	lincRNA
chr16-23327403-23328626	4.09441e-119	0.295039	0.092	0.007	8.46799e-114	St6gal1	0	protein_coding
chr11-72847813-72849017	1.11315e-116	0.295052	0.088	0.006	2.30219e-111	Zzef1	0	protein_coding
chr18-39043354-39046928	3.01351e-108	0.295124	0.154	0.032	6.23249e-103	Arhgap26	0	protein_coding
chr2-181832488-181833429	1.33575e-107	0.295137	0.096	0.01	2.76257e-102	Pcmtd2	4424	protein_coding
chr10-83906595-83908453	1.65535e-118	0.295222	0.096	0.008	3.42356e-113	1500009L16Rik	143833	protein_coding
chr1-187293606-187295585	2.73255e-108	0.295284	0.117	0.016	5.65141e-103	Gpatch2	0	protein_coding
chr8-111261561-111262559	8.16399e-106	0.295446	0.103	0.013	1.68846e-100	Glg1	2344	protein_coding
chr3-121681782-121685837	2.5739e-148	0.295455	0.142	0.018	5.32329e-143	4930432M17Rik	0	protein_coding
chr13-103950783-103952206	1.12907e-102	0.295476	0.113	0.016	2.33513e-97	Erbb2ip	30268	protein_coding
chr13-73803066-73806068	1.30823e-124	0.295487	0.188	0.043	2.70565e-119	Slc12a7	0	protein_coding
chr11-112456962-112457843	2.58783e-120	0.295502	0.085	0.005	5.35209e-115	BC006965	206083	processed_transcript
chr5-65093603-65096744	3.37989e-100	0.295539	0.141	0.03	6.99021e-95	Tmem156	1977	protein_coding
chr10-92698668-92700002	6.46656e-94	0.295573	0.164	0.044	1.3374e-88	Nedd1	0	protein_coding
chr13-37214417-37215916	6.63238e-104	0.295583	0.216	0.066	1.3717e-98	Ly86	129428	protein_coding
chr11-59717269-59719586	6.69525e-103	0.295623	0.13	0.024	1.3847e-97	Mprip	0	protein_coding
chr9-49527328-49530087	3.44414e-122	0.295715	0.109	0.01	7.1231e-117	Ncam1	0	protein_coding
chr2-114090931-114092226	1.83965e-107	0.295854	0.1	0.012	3.80473e-102	Aqr	8943	protein_coding
chr7-66580519-66581358	2.37025e-126	0.295894	0.083	0.003	4.9021e-121	Asb7	63206	protein_coding
chr4-141885181-141887332	3.43326e-126	0.295919	0.13	0.017	7.1006e-121	Fhad1	3105	protein_coding
chr9-98403294-98404667	9.32251e-104	0.295942	0.11	0.016	1.92806e-98	Nmnat3	0	protein_coding
chr8-105161167-105162461	1.25067e-112	0.295961	0.103	0.011	2.58661e-107	Gm3830	2125	lincRNA
chr13-3876136-3882537	1.64858e-109	0.296033	0.178	0.045	3.40956e-104	Net1	27	protein_coding
chr15-83771602-83773469	3.60818e-99	0.296125	0.132	0.024	7.46237e-94	Mpped1	5997	protein_coding
chr13-56691784-56693058	2.31282e-108	0.296287	0.112	0.014	4.78333e-103	Smad5	9951	protein_coding
chr10-12980789-12981885	2.21727e-117	0.296329	0.091	0.006	4.58572e-112	Stx11	16529	protein_coding
chr6-126240087-126240894	3.92278e-130	0.296369	0.078	0.002	8.11301e-125	Ntf3	73342	protein_coding
chr5-66593840-66596559	8.24056e-128	0.296386	0.117	0.012	1.7043e-122	Apbb2	0	protein_coding
chr7-19955495-19956979	1.26631e-114	0.29646	0.149	0.03	2.61896e-109	Rpl7a-ps8	911	protein_coding
chr10-58867646-58868626	2.61615e-105	0.296614	0.101	0.012	5.41068e-100	Sh3rf3	0	protein_coding
chr7-123082263-123085271	1.99578e-131	0.296637	0.141	0.02	4.12763e-126	Tnrc6a	38613	protein_coding
chr8-104197221-104198314	3.19019e-109	0.296658	0.101	0.011	6.5979e-104	Bean1	0	protein_coding
chr16-64723471-64724217	9.23453e-103	0.296666	0.117	0.019	1.90987e-97	4930453N24Rik	27533	protein_coding
chr5-29587810-29589226	6.82523e-108	0.296816	0.1	0.011	1.41158e-102	Ube3c	0	protein_coding
chr4-46955568-46956210	1.05999e-124	0.296825	0.079	0.002	2.19225e-119	Gabbr2	0	protein_coding
chr6-128223490-128239820	2.72834e-193	0.296914	0.579	0.298	5.64269e-188	Tead4	0	protein_coding
chr13-56205687-56206731	2.67296e-114	0.296965	0.09	0.007	5.52816e-109	4930550C17Rik	15492	lincRNA
chr1-120034697-120039791	2.09266e-103	0.29698	0.207	0.06	4.32799e-98	Sctr	0	protein_coding
chr6-114403372-114404736	4.11238e-152	0.297	0.111	0.007	8.50515e-147	Hrh1	0	protein_coding
chr2-69148672-69151481	6.90063e-98	0.297009	0.162	0.04	1.42718e-92	Nostrin	0	protein_coding
chr7-110280905-110291408	4.83936e-207	0.297163	0.399	0.133	1.00087e-201	Swap70	0	protein_coding
chr8-35703659-35705914	3.60235e-104	0.297213	0.129	0.023	7.45031e-99	Mfhas1	24209	protein_coding
chr6-41025803-41027533	1.48628e-131	0.297215	0.095	0.005	3.07389e-126	2210010C04Rik	2734	protein_coding
chr18-35291786-35297691	3.64234e-104	0.297227	0.194	0.052	7.53301e-99	Sil1	0	protein_coding
chr2-29563623-29564649	8.40603e-113	0.297299	0.093	0.008	1.73852e-107	Med27	38829	protein_coding
chr1-119299722-119301547	6.56583e-162	0.297346	0.123	0.009	1.35793e-156	Gm29456	3798	lincRNA
chr14-22913523-22914632	8.33243e-112	0.297358	0.096	0.009	1.7233e-106	1700112E06Rik	0	protein_coding
chr17-31745446-31755974	4.39955e-158	0.297457	0.408	0.166	9.09907e-153	Cryaa	63723	protein_coding
chr9-54378375-54379517	8.44592e-121	0.297487	0.085	0.005	1.74677e-115	Dmxl2	0	protein_coding
chr9-88289519-88290477	2.28391e-132	0.297545	0.081	0.003	4.72355e-127	Gm28231	26483	lincRNA
chr6-39330825-39332694	1.50985e-119	0.297605	0.104	0.01	3.12263e-114	Slc37a3	2075	protein_coding
chr9-84368891-84369846	3.14947e-129	0.297627	0.088	0.004	6.51367e-124	Bckdhb	244650	protein_coding
chr3-9491626-9493209	7.20771e-116	0.297631	0.098	0.009	1.49068e-110	Zfp704	0	protein_coding
chr5-123818496-123821315	2.85444e-106	0.297664	0.192	0.053	5.90351e-101	Kntc1	0	protein_coding
chr7-40419149-40419820	1.92379e-126	0.297699	0.08	0.003	3.97875e-121	Gm28807	0	lincRNA
chr8-11667666-11669469	6.20476e-96	0.297797	0.149	0.034	1.28326e-90	1700016D06Rik	0	protein_coding
chr8-94593833-94596588	1.65037e-106	0.297833	0.156	0.033	3.41325e-101	Fam192a	0	protein_coding
chr12-105059852-105060553	5.08862e-133	0.297863	0.083	0.003	1.05242e-127	Glrx5	18941	protein_coding
chr19-56939104-56944815	6.98379e-162	0.297903	0.308	0.093	1.44437e-156	Afap1l2	0	protein_coding
chr18-55622400-55625063	1.44379e-170	0.298009	0.248	0.055	2.98601e-165	Gm4221	542985	lincRNA
chr16-20353104-20355463	2.58014e-104	0.298062	0.131	0.024	5.33618e-99	Abcc5	0	protein_coding
chr12-91841530-91842625	5.41208e-114	0.298107	0.095	0.009	1.11932e-108	Sel1l	0	protein_coding
chr6-100725075-100726145	5.22387e-108	0.298109	0.116	0.017	1.08039e-102	Gxylt2	0	protein_coding
chr18-38689840-38691490	1.38055e-149	0.29811	0.117	0.009	2.85523e-144	Arhgap26	0	protein_coding
chr7-74787721-74790096	2.09057e-104	0.29812	0.196	0.056	4.32366e-99	Slco3a1	232940	protein_coding
chr10-111864438-111866517	1.01976e-111	0.298287	0.131	0.022	2.10905e-106	Krr1	106146	protein_coding
chr3-9145326-9146439	2.67929e-124	0.298301	0.087	0.004	5.54125e-119	RP23-241J7.1	74251	lincRNA
chr8-118416452-118418057	5.29701e-103	0.298337	0.11	0.015	1.09552e-97	Cdh13	0	protein_coding
chr6-148760862-148763343	2.51685e-105	0.29835	0.13	0.023	5.2053e-100	Ipo8	7339	protein_coding
chr1-194424714-194429499	3.37794e-116	0.298359	0.296	0.113	6.98619e-111	Plxna2	188718	protein_coding
chr7-110337264-110338390	3.79349e-123	0.298479	0.094	0.007	7.84562e-118	Sbf2	0	protein_coding
chr3-66478803-66481244	3.02365e-102	0.298492	0.167	0.042	6.25346e-97	Veph1	181965	protein_coding
chrX-101733482-101734568	5.6178e-117	0.298547	0.106	0.011	1.16186e-111	Cxcr3	0	protein_coding
chr3-105814378-105816632	7.30346e-133	0.298597	0.124	0.013	1.51049e-127	Rap1a	13047	protein_coding
chr11-52070609-52072509	5.10697e-132	0.298602	0.122	0.013	1.05621e-126	Gm26551	0	lincRNA
chr4-45688089-45688736	3.74874e-135	0.298704	0.08	0.002	7.75307e-130	Gm829	0	lincRNA
chr6-94303237-94304001	9.13598e-127	0.298777	0.083	0.004	1.88949e-121	Magi1	19914	protein_coding
chr15-55126770-55137817	1.96579e-197	0.298806	0.483	0.202	4.0656e-192	Deptor	0	protein_coding
chr16-29710134-29715670	1.24538e-144	0.298813	0.231	0.056	2.57568e-139	Opa1	55249	protein_coding
chr18-78278042-78279310	6.38918e-119	0.29887	0.092	0.007	1.3214e-113	Slc14a2	68947	protein_coding
chr7-95973931-95974989	5.70818e-125	0.298941	0.085	0.004	1.18055e-119	Gm9966	12317	protein_coding
chr2-27434030-27439077	1.23105e-113	0.298993	0.165	0.036	2.54603e-108	Brd3	6501	protein_coding
chr7-134413709-134414697	4.60097e-121	0.299029	0.091	0.006	9.51563e-116	D7Ertd443e	28047	protein_coding
chr17-84579152-84583152	2.34183e-122	0.299099	0.116	0.012	4.84332e-117	Plekhh2	0	protein_coding
chr11-5294225-5298155	1.61651e-106	0.299103	0.192	0.051	3.34323e-101	Znrf3	0	protein_coding
chr18-35359730-35363278	3.50981e-105	0.299106	0.209	0.063	7.25891e-100	Sil1	0	protein_coding
chr18-80100123-80104299	9.83373e-123	0.299134	0.147	0.025	2.03379e-117	Pard6g	0	protein_coding
chr15-59821273-59824965	8.10138e-144	0.299164	0.219	0.051	1.67551e-138	Trib1	164722	protein_coding
chr4-41243282-41244335	1.02343e-109	0.299207	0.1	0.011	2.11663e-104	Ubap2	0	protein_coding
chr15-31091346-31092812	1.80772e-143	0.299219	0.146	0.02	3.7387e-138	Ctnnd2	62034	protein_coding
chr2-102540547-102542367	1.11539e-115	0.299247	0.115	0.013	2.30682e-110	Pamr1	7644	protein_coding
chr4-95620468-95621799	1.64384e-128	0.299448	0.095	0.006	3.39976e-123	Fggy	0	protein_coding
chr9-34986029-34986895	5.83466e-125	0.299462	0.085	0.004	1.20671e-119	Kirrel3	0	protein_coding
chr2-129113043-129116932	1.4498e-101	0.299473	0.207	0.062	2.99844e-96	Polr1b	0	protein_coding
chr3-89675406-89679660	1.5849e-115	0.29948	0.113	0.013	3.27785e-110	Kcnn3	3333	protein_coding
chr1-64988049-64989858	7.01989e-115	0.299518	0.096	0.009	1.45184e-109	Akr1cl	22830	protein_coding
chr14-9284840-9286692	6.38653e-125	0.299544	0.112	0.012	1.32085e-119	Fhit	263399	protein_coding
chr14-59230546-59233937	1.37081e-101	0.299559	0.186	0.048	2.83508e-96	Rcbtb1	0	protein_coding
chr4-119803656-119804936	5.94396e-109	0.299576	0.1	0.011	1.22932e-103	Hivep3	0	protein_coding
chr7-34981752-34988969	5.69463e-163	0.299842	0.201	0.035	1.17775e-157	Pepd	0	protein_coding
chr17-68107458-68108309	2.10561e-125	0.299845	0.085	0.004	4.35478e-120	Arhgap28	103337	protein_coding
chr12-102043556-102044909	1.29116e-101	0.299921	0.113	0.017	2.67036e-96	Cpsf2	37562	protein_coding
chr1-194781218-194783204	7.94095e-118	0.299974	0.122	0.016	1.64233e-112	Plxna2	0	protein_coding
chr1-36765565-36767783	3.61359e-112	0.300023	0.113	0.015	7.47356e-107	Zap70	0	protein_coding
chr1-187907502-187908751	2.70715e-104	0.300058	0.115	0.017	5.59888e-99	Esrrg	0	protein_coding
chr6-49020600-49023704	6.80101e-101	0.300114	0.209	0.063	1.40657e-95	Gpnmb	12813	protein_coding
chr11-84197519-84198804	3.69233e-101	0.300169	0.156	0.036	7.6364e-96	Acaca	0	protein_coding
chr11-60057851-60059500	5.00151e-99	0.300199	0.178	0.048	1.0344e-93	Pemt	11361	protein_coding
chr11-52085635-52090956	7.74246e-123	0.300213	0.314	0.118	1.60128e-117	Cdkl3	0	protein_coding
chr10-88320459-88322570	5.37278e-148	0.300283	0.126	0.012	1.11119e-142	Dram1	233	protein_coding
chr15-84277109-84281645	4.58102e-114	0.300339	0.19	0.046	9.47438e-109	Parvb	0	protein_coding
chr12-109528093-109530727	6.47869e-121	0.300681	0.105	0.01	1.33991e-115	Meg3	10273	lincRNA
chr9-97638504-97639612	6.07152e-134	0.300779	0.091	0.004	1.2557e-128	Clstn2	0	protein_coding
chr1-44584030-44585637	9.31317e-134	0.300831	0.101	0.007	1.92613e-128	Gulp1	0	protein_coding
chr4-10241222-10243618	1.00958e-138	0.30101	0.105	0.007	2.08798e-133	1700123O12Rik	236343	lincRNA
chr11-54895627-54950026	0	0.301099	0.85	0.612	0	Tnip1	0	protein_coding
chr11-72420280-72422055	2.68097e-110	0.301138	0.126	0.02	5.54473e-105	Smtnl2	8566	protein_coding
chr11-31542302-31543369	9.11675e-122	0.301153	0.09	0.006	1.88551e-116	Bod1	121811	protein_coding
chr3-65662805-65663887	7.42546e-122	0.301158	0.098	0.008	1.53572e-116	Lekr1	2340	protein_coding
chr10-3845424-3846227	6.05285e-126	0.301213	0.086	0.004	1.25184e-120	Plekhg1	0	protein_coding
chr11-43913230-43915491	5.1887e-120	0.301255	0.128	0.019	1.07312e-114	Adra1b	12019	protein_coding
chr6-119508163-119510053	3.21024e-101	0.301259	0.162	0.04	6.63936e-96	Wnt5b	0	protein_coding
chr16-92777317-92780732	2.82536e-132	0.301355	0.164	0.028	5.84335e-127	Runx1	0	protein_coding
chr8-25798521-25800278	5.88708e-106	0.301357	0.141	0.028	1.21755e-100	Lsm1	0	protein_coding
chr6-128491020-128492451	1.04064e-121	0.30139	0.086	0.005	2.15222e-116	Pzp	0	protein_coding
chr18-57529911-57536136	1.4527e-112	0.301495	0.264	0.09	3.00444e-107	1700011I03Rik	0	protein_coding
chr5-29730761-29731667	7.41848e-125	0.30151	0.09	0.005	1.53427e-119	Gm5129	3969	protein_coding
chr7-95958347-95959590	1.02914e-126	0.301539	0.086	0.004	2.12846e-121	Gm9966	0	protein_coding
chr4-32568889-32576825	2.18963e-155	0.301584	0.396	0.159	4.52854e-150	Bach2	0	protein_coding
chr13-112343049-112347250	1.29372e-138	0.301649	0.183	0.034	2.67564e-133	Ankrd55	0	protein_coding
chr8-77009103-77009974	1.30668e-106	0.301666	0.112	0.016	2.70245e-101	Nr3c2	0	protein_coding
chr3-56397651-56398516	5.41451e-133	0.301725	0.083	0.003	1.11982e-127	Nbea	213949	protein_coding
chr2-33198769-33208834	7.78933e-166	0.301745	0.412	0.157	1.61097e-160	Ralgps1	0	protein_coding
chr1-166137156-166138983	1.41318e-126	0.30176	0.126	0.016	2.92272e-121	Gpa33	0	protein_coding
chr9-40741918-40748829	1.76633e-152	0.301789	0.225	0.051	3.65308e-147	Clmp	0	protein_coding
chr1-190971357-190973771	4.87933e-138	0.301819	0.171	0.031	1.00913e-132	Vash2	0	protein_coding
chr3-121480155-121482259	3.30322e-126	0.301839	0.104	0.009	6.83165e-121	Slc44a3	0	protein_coding
chr7-68708953-68710095	2.51866e-128	0.301895	0.087	0.004	5.20904e-123	Arrdc4	26949	protein_coding
chr15-76273480-76276389	1.05826e-108	0.302018	0.13	0.021	2.18867e-103	Spatc1	0	protein_coding
chr6-89508049-89511548	5.98226e-129	0.302077	0.127	0.015	1.23724e-123	Chchd6	0	protein_coding
chr6-7778590-7780416	1.08278e-132	0.302078	0.098	0.006	2.23938e-127	C1galt1	64425	protein_coding
chr11-32335288-32344250	1.57788e-164	0.302216	0.311	0.095	3.26333e-159	Sh3pxd2b	3569	protein_coding
chr2-161708964-161709849	1.04612e-133	0.302342	0.084	0.003	2.16357e-128	Ptprt	0	protein_coding
chr18-55935021-55935915	2.0661e-143	0.302399	0.078	0.001	4.27306e-138	Gramd3	496216	protein_coding
chr13-37783278-37785391	3.36725e-106	0.302427	0.223	0.072	6.96408e-101	Rreb1	0	protein_coding
chr2-181507670-181512136	1.30678e-107	0.302481	0.16	0.033	2.70266e-102	Tpd52l2	0	protein_coding
chr10-76902389-76904147	1.75751e-173	0.302738	0.145	0.013	3.63485e-168	Pcbp3	0	protein_coding
chr18-41818974-41819832	2.09253e-131	0.302752	0.081	0.003	4.32773e-126	Prelid2	55863	protein_coding
chr12-35070956-35076339	7.2953e-111	0.302784	0.209	0.058	1.5088e-105	Snx13	0	protein_coding
chr2-69076839-69078175	7.54259e-137	0.302804	0.129	0.016	1.55994e-131	Cers6	0	protein_coding
chr17-44508036-44509019	9.68281e-127	0.302834	0.091	0.005	2.00258e-121	Runx2	0	protein_coding
chr11-115910502-115912718	1.74344e-106	0.302866	0.122	0.019	3.60575e-101	Smim6	0	protein_coding
chr4-139589733-139603661	7.51983e-202	0.302874	0.348	0.098	1.55524e-196	Gm21969	0	protein_coding
chr10-21462729-21463788	1.30255e-114	0.302914	0.099	0.01	2.69391e-109	1700021A07Rik	36163	lincRNA
chr17-12142690-12145343	3.25221e-136	0.303024	0.171	0.031	6.72615e-131	Agpat4	0	protein_coding
chr1-78533740-78541877	4.36333e-173	0.303034	0.418	0.162	9.02416e-168	Mogat1	0	protein_coding
chr12-29179171-29179959	1.66097e-129	0.30305	0.082	0.002	3.43519e-124	Gm23342	143876	rRNA
chr7-76176918-76178227	4.66991e-103	0.303187	0.126	0.022	9.65821e-98	Agbl1	139844	protein_coding
chr17-47059119-47060782	1.64673e-115	0.303189	0.136	0.021	3.40574e-110	Gm16494	42162	protein_coding
chr9-88273170-88274417	1.01546e-123	0.303256	0.091	0.006	2.10016e-118	Gm28231	10134	lincRNA
chr3-28734501-28735460	8.80564e-114	0.303275	0.117	0.016	1.82116e-108	RP24-468O23.2	3141	lincRNA
chr9-100199035-100199933	5.38008e-139	0.303413	0.081	0.002	1.1127e-133	Gm28167	121677	lincRNA
chr11-8821122-8822012	1.15921e-132	0.303419	0.087	0.004	2.39745e-127	Pkd1l1	4695	protein_coding
chr9-70914158-70915806	6.87541e-136	0.303424	0.105	0.007	1.42196e-130	Lipc	0	protein_coding
chr14-77144882-77145686	3.56697e-131	0.303467	0.088	0.004	7.37713e-126	Enox1	11076	protein_coding
chr12-24699552-24712917	1.5199e-195	0.303515	0.48	0.211	3.14342e-190	Rrm2	0	protein_coding
chr13-56570786-56573497	7.42216e-124	0.303629	0.122	0.015	1.53504e-118	Lect2	22247	protein_coding
chr4-138938718-138944857	6.43669e-149	0.303643	0.317	0.11	1.33122e-143	Rnf186	22254	protein_coding
chr10-66830601-66833296	1.75227e-112	0.303655	0.133	0.021	3.62402e-107	1110002J07Rik	79192	lincRNA
chr14-48288260-48290716	2.08093e-134	0.303687	0.116	0.011	4.30373e-129	Peli2	27376	protein_coding
chr13-3768203-3783141	1.31098e-185	0.303708	0.465	0.188	2.71133e-180	Calml3	19751	protein_coding
chr13-60002096-60003901	1.85836e-123	0.303944	0.095	0.007	3.84343e-118	Gas1	170503	protein_coding
chr12-40238775-40240490	1.15804e-109	0.303952	0.136	0.024	2.39504e-104	Ifrd1	0	protein_coding
chr13-92662703-92665728	2.63934e-124	0.303953	0.125	0.015	5.45864e-119	Serinc5	0	protein_coding
chr18-73498781-73499535	4.81378e-137	0.304047	0.084	0.003	9.95576e-132	n-R5-8s1	33867	rRNA
chr7-96181321-96182357	2.56409e-131	0.304094	0.095	0.005	5.303e-126	Tenm4	0	protein_coding
chr3-133331694-133335753	1.00875e-131	0.304468	0.15	0.023	2.08628e-126	Ppa2	0	protein_coding
chr1-9772681-9774701	4.23443e-117	0.304484	0.154	0.029	8.75757e-112	Sgk3	23405	protein_coding
chr1-59161430-59164005	1.12178e-127	0.304546	0.118	0.014	2.32004e-122	Mpp4	0	protein_coding
chr4-40941605-40944365	2.10012e-116	0.304568	0.141	0.023	4.34342e-111	Bag1	0	protein_coding
chr1-165177657-165179683	1.8172e-114	0.304624	0.113	0.013	3.75831e-109	Sft2d2	0	protein_coding
chr9-112207620-112210542	7.0907e-108	0.304684	0.17	0.039	1.46648e-102	Arpp21	0	protein_coding
chr5-65100993-65103151	1.43158e-122	0.304715	0.108	0.012	2.96076e-117	Klhl5	4416	protein_coding
chr17-10037411-10043073	1.37131e-138	0.304756	0.194	0.04	2.83611e-133	Qk	163397	protein_coding
chr8-40545129-40546491	2.68719e-108	0.304772	0.112	0.015	5.55759e-103	Vps37a	0	protein_coding
chr5-102275270-102276237	6.87244e-131	0.304843	0.095	0.005	1.42134e-125	Arhgap24	205153	protein_coding
chr6-71467510-71469805	3.11648e-117	0.304845	0.096	0.009	6.44544e-112	Rnf103	24088	protein_coding
chr8-33707353-33711350	4.13662e-111	0.304857	0.209	0.06	8.55528e-106	Gsr	9189	protein_coding
chr10-96632180-96633360	2.65269e-123	0.304889	0.104	0.01	5.48623e-118	Btg1	9366	protein_coding
chr5-29854193-29855386	1.30373e-143	0.304962	0.101	0.005	2.69636e-138	Dnajb6	67714	protein_coding
chr3-52069102-52072583	8.68947e-148	0.305067	0.172	0.028	1.79714e-142	Maml3	0	protein_coding
chr8-118845372-118846637	2.4053e-133	0.305074	0.113	0.011	4.9746e-128	Cdh13	0	protein_coding
chr2-101952531-101953707	2.67819e-108	0.305112	0.124	0.021	5.53899e-103	Ldlrad3	0	protein_coding
chr19-28764068-28767254	1.90345e-114	0.305145	0.117	0.016	3.93668e-109	D930032P07Rik	44040	lincRNA
chr7-16954464-16957393	1.83749e-119	0.305157	0.141	0.024	3.80025e-114	Pnmal1	2401	protein_coding
chr6-89420019-89423471	2.59982e-125	0.305167	0.17	0.033	5.3769e-120	Chchd6	0	protein_coding
chr6-56359059-56363033	7.42562e-116	0.305187	0.138	0.023	1.53575e-110	Pde1c	0	protein_coding
chr1-90161516-90164887	8.59997e-120	0.305244	0.134	0.021	1.77863e-114	4930434B07Rik	2053	lincRNA
chr13-37126811-37127628	8.38916e-147	0.305328	0.081	0.001	1.73503e-141	F13a1	76566	protein_coding
chr6-22269749-22271529	9.10965e-147	0.305328	0.116	0.009	1.88404e-141	Cped1	13344	protein_coding
chr16-34791943-34793551	1.12195e-144	0.305347	0.105	0.007	2.3204e-139	Mylk	0	protein_coding
chr1-88631326-88632003	6.0892e-141	0.305347	0.082	0.002	1.25936e-135	Gm29336	24304	lincRNA
chr12-84929366-84931244	1.74584e-118	0.305368	0.105	0.011	3.61071e-113	Arel1	0	protein_coding
chr15-36394554-36395582	1.48842e-133	0.30545	0.086	0.003	3.07832e-128	Ankrd46	82085	protein_coding
chr3-129509458-129510352	3.47286e-130	0.305581	0.086	0.004	7.1825e-125	Elovl6	22033	protein_coding
chr8-68243148-68245317	1.62228e-116	0.305688	0.117	0.016	3.35517e-111	Gm26659	14734	lincRNA
chr12-104544823-104551353	1.4453e-131	0.305716	0.243	0.069	2.98915e-126	Gm10000	67333	protein_coding
chr1-106626879-106631039	3.18041e-193	0.305772	0.23	0.04	6.57767e-188	Bcl2	0	protein_coding
chr1-188077401-188078673	9.20132e-121	0.3058	0.111	0.012	1.903e-115	Esrrg	0	protein_coding
chr6-38891782-38892784	1.74481e-102	0.305848	0.135	0.026	3.60857e-97	Tbxas1	0	protein_coding
chr2-23004109-23009808	5.61784e-144	0.306001	0.221	0.053	1.16187e-138	Abi1	0	protein_coding
chr1-82831529-82833244	7.11306e-139	0.30606	0.121	0.012	1.47111e-133	Agfg1	6238	protein_coding
chr3-89626008-89627322	1.81228e-130	0.306096	0.093	0.005	3.74813e-125	Kcnn3	0	protein_coding
chr1-194056236-194057066	3.14112e-135	0.306137	0.083	0.002	6.4964e-130	RP23-204C6.1	155120	lincRNA
chr5-149371921-149393043	0	0.306141	0.572	0.197	0	Gm20488	0	processed_transcript
chr8-95385279-95386952	9.13349e-113	0.306165	0.111	0.014	1.88897e-107	Mmp15	10985	protein_coding
chr10-119114458-119117987	2.92797e-120	0.306232	0.186	0.044	6.05557e-115	1700064J06Rik	11350	lincRNA
chr4-96348564-96349650	8.01289e-112	0.306408	0.111	0.014	1.65721e-106	Cyp2j11	0	protein_coding
chr8-94107437-94108598	1.13612e-113	0.306484	0.132	0.023	2.3497e-108	Bbs2	8625	protein_coding
chr15-38405822-38410763	4.10103e-134	0.306487	0.174	0.033	8.48167e-129	Gm26863	19521	lincRNA
chr8-123632265-123636147	1.77292e-137	0.306493	0.165	0.029	3.66671e-132	Gm20388	0	protein_coding
chr1-190061523-190062561	3.27971e-110	0.306525	0.112	0.013	6.78302e-105	Prox1	55473	protein_coding
chr19-24652351-24654680	2.61178e-106	0.306577	0.165	0.039	5.40164e-101	Tmem252	19327	protein_coding
chr4-122834628-122840769	1.53951e-132	0.306649	0.241	0.067	3.18398e-127	Ppt1	0	protein_coding
chr13-69262729-69264369	1.08989e-123	0.306709	0.106	0.01	2.2541e-118	Gm26844	118763	lincRNA
chr7-125667983-125678985	1.47128e-126	0.306723	0.291	0.097	3.04287e-121	Gtf3c1	0	protein_coding
chr12-97482978-97483980	8.11853e-114	0.306768	0.108	0.012	1.67906e-108	Gm23558	111864	rRNA
chr17-68488744-68489681	7.958e-118	0.306778	0.105	0.011	1.64586e-112	L3mbtl4	0	protein_coding
chr5-36976348-36981341	1.51325e-137	0.306857	0.266	0.08	3.12966e-132	Wfs1	0	protein_coding
chr8-48293598-48294391	1.00082e-123	0.306897	0.091	0.006	2.06987e-118	Tenm3	0	protein_coding
chr3-145666059-145666994	5.75246e-123	0.306919	0.096	0.006	1.18971e-117	Gm17501	13965	lincRNA
chr13-34465386-34466634	3.6476e-118	0.306935	0.106	0.012	7.5439e-113	Slc22a23	120203	protein_coding
chr4-129007250-129013941	6.90953e-182	0.306976	0.272	0.062	1.42902e-176	Ak2	0	protein_coding
chr7-84211552-84212515	4.44098e-127	0.306976	0.091	0.005	9.18474e-122	Gm26708	16578	lincRNA
chr7-19909194-19913120	8.44412e-123	0.307002	0.237	0.072	1.7464e-117	Pvr	0	protein_coding
chr8-123047222-123049538	2.81544e-118	0.307083	0.123	0.016	5.82284e-113	Gm20388	0	protein_coding
chr2-155865663-155877953	4.68447e-131	0.30723	0.326	0.118	9.68833e-126	Uqcc1	0	protein_coding
chr3-89664973-89667537	3.38827e-125	0.307317	0.109	0.011	7.00756e-120	Kcnn3	0	protein_coding
[truncated: 1,313 more rows]

## Sheet: FAPs
peak	p_val	avg_log2FC	pct.1	pct.2	p_val_adj	gene	distance	gene_biotype
chrX-169978524-169981482	2.29332e-37	0.393973	0.21	0.095	4.743e-32	Mid1	0	protein_coding
chr18-52526587-52531282	1.15347e-30	0.372802	0.267	0.143	2.38558e-25	Lox	0	protein_coding
chr6-122544907-122546720	5.25242e-24	0.365644	0.124	0.051	1.0863e-18	Aicda	7080	protein_coding
chr12-104406080-104408685	8.77416e-20	0.361549	0.168	0.086	1.81465e-14	Serpina3n	0	protein_coding
chr10-88308785-88310686	1.02273e-18	0.36087	0.181	0.095	2.11518e-13	Dram1	12117	protein_coding
chr5-118337996-118341107	2.01154e-20	0.360709	0.181	0.096	4.16023e-15	Gm28563	5689	lincRNA
chr15-84324234-84326798	3.23762e-21	0.356354	0.131	0.06	6.69598e-16	Parvg	0	protein_coding
chr5-74874055-74875672	5.81579e-20	0.348545	0.135	0.065	1.20281e-14	Gm6116	73521	lincRNA
chr1-37028149-37031059	1.7658e-18	0.338255	0.179	0.096	3.652e-13	Vwa3b	0	protein_coding
chr12-110082113-110083939	5.75318e-15	0.33801	0.148	0.079	1.18986e-09	Dio3os	191444	lincRNA
chr6-134601082-134604519	8.85194e-18	0.334347	0.237	0.144	1.83074e-12	Mansc1	4690	protein_coding
chr1-119107915-119109513	4.34927e-17	0.334346	0.113	0.052	8.99508e-12	Gm26831	48066	lincRNA
chr10-71192455-71194087	1.46809e-15	0.33389	0.174	0.097	3.03627e-10	Tfam	31376	protein_coding
chr1-93181435-93185454	2.37233e-16	0.333027	0.152	0.08	4.9064e-11	E030010N08Rik	0	protein_coding
chr12-94282820-94284125	1.16729e-13	0.33219	0.132	0.07	2.41417e-08	Gm9726	353717	protein_coding
chr1-93173267-93178057	2.35205e-17	0.328492	0.249	0.155	4.86446e-12	E030010N08Rik	0	protein_coding
chr10-24593060-24600453	1.72457e-23	0.328226	0.371	0.252	3.56673e-18	Ctgf	0	protein_coding
chr7-19812473-19819357	2.70303e-22	0.327172	0.272	0.157	5.59036e-17	Bcl3	0	protein_coding
chr6-84240412-84249264	6.14394e-22	0.326177	0.279	0.168	1.27068e-16	Dysf	29351	protein_coding
chr3-136166629-136167226	9.0282e-19	0.32555	0.044	0.009	1.86719e-13	Bank1	0	protein_coding
chr6-136897495-136899310	1.98447e-13	0.3254	0.154	0.084	4.10423e-08	Erp27	8000	protein_coding
chr6-48784403-48787051	5.29469e-14	0.323299	0.221	0.138	1.09504e-08	Gimap3	17883	protein_coding
chr12-112575833-112581595	5.55003e-20	0.323177	0.144	0.066	1.14785e-14	Inf2	7188	protein_coding
chr2-110392439-110393551	1.08618e-14	0.322676	0.071	0.027	2.24642e-09	Fibin	29255	protein_coding
chr4-58189064-58189922	6.33162e-15	0.322397	0.06	0.02	1.30949e-09	Gm26889	0	lincRNA
chr18-52599936-52602739	5.52348e-15	0.322199	0.107	0.05	1.14236e-09	Zfp474	13175	protein_coding
chr4-59318380-59324519	1.3164e-19	0.32153	0.15	0.071	2.72256e-14	Susd1	0	protein_coding
chr5-4529986-4531529	2.33548e-13	0.321408	0.127	0.064	4.83019e-08	Fzd1	222343	protein_coding
chr15-90432045-90432717	1.32908e-15	0.321135	0.052	0.015	2.74878e-10	Cpne8	54764	protein_coding
chr9-60947006-60949551	3.13602e-13	0.320655	0.204	0.13	6.48586e-08	Uaca	66635	protein_coding
chr17-29466454-29470937	8.81346e-19	0.320074	0.127	0.058	1.82278e-13	Gm26885	0	lincRNA
chr1-132893222-132894283	3.1912e-15	0.318938	0.061	0.022	6.59998e-10	Lrrn2	0	protein_coding
chr17-45260152-45261057	2.11478e-12	0.318043	0.084	0.038	4.37374e-07	Cdc5l	130834	protein_coding
chr15-78483106-78484164	1.11558e-18	0.317964	0.049	0.011	2.30722e-13	Il2rb	0	protein_coding
chr6-48839970-48843024	1.84895e-16	0.315862	0.166	0.086	3.82396e-11	Tmem176a	0	protein_coding
chr18-52558533-52559509	1.11802e-14	0.315626	0.081	0.034	2.31227e-09	Lox	28665	protein_coding
chr2-163538362-163541032	1.59245e-13	0.313903	0.086	0.038	3.29347e-08	Hnf4a	0	protein_coding
chr1-89880443-89881503	1.66239e-12	0.309977	0.069	0.029	3.43812e-07	Agap1	0	protein_coding
chrY-90797385-90813982	2.05329e-32	0.30987	0.301	0.164	4.24657e-27	Erdr1	0	protein_coding
chr6-55510422-55514069	6.73973e-13	0.309032	0.198	0.124	1.3939e-07	Adcyap1r1	8970	protein_coding
chr11-8377027-8378372	6.19028e-12	0.308227	0.198	0.128	1.28026e-06	Tns3	53279	protein_coding
chr4-94810504-94811305	6.76709e-13	0.308116	0.058	0.021	1.39956e-07	Tek	0	protein_coding
chr2-138675101-138676142	2.11472e-11	0.307927	0.069	0.03	4.37362e-06	Gm14061	25978	lincRNA
chr5-100643040-100644632	4.20464e-13	0.306012	0.081	0.037	8.69595e-08	Coq2	10090	protein_coding
chr12-84884571-84887242	3.65305e-11	0.305476	0.127	0.072	7.55516e-06	D030025P21Rik	6438	protein_coding
chr11-116640862-116655345	1.22159e-29	0.305324	0.628	0.496	2.52647e-24	Gm11744	0	protein_coding
chr17-73250233-73254214	9.41029e-12	0.304298	0.126	0.07	1.94622e-06	Lclat1	6864	protein_coding
chr17-87170026-87170930	4.34056e-13	0.303522	0.065	0.025	8.97705e-08	Socs5	32442	protein_coding
chr9-65242153-65245495	1.76019e-12	0.30238	0.099	0.048	3.64039e-07	Parp16	2933	protein_coding
chr12-11088564-11089303	5.86204e-16	0.302176	0.046	0.012	1.21238e-10	Kcns3	898	protein_coding
chr1-64648956-64650353	6.2959e-10	0.301938	0.13	0.076	0.000130211	Gm29152	0	lincRNA
chr11-67514443-67516527	1.37966e-10	0.301695	0.168	0.102	2.85338e-05	Gas7	0	protein_coding
chr17-29292455-29308061	7.31207e-21	0.301492	0.423	0.292	1.51227e-15	BC004004	0	protein_coding
chr12-35417807-35418870	5.19339e-11	0.300983	0.076	0.033	1.07409e-05	Ahr	79103	protein_coding
chr3-145810045-145811719	3.68116e-13	0.300937	0.066	0.025	7.6133e-08	Ddah1	0	protein_coding
chr9-116313358-116315299	4.59749e-10	0.300785	0.145	0.091	9.50844e-05	Tgfbr2	137994	protein_coding
chr15-79049325-79055606	1.32724e-12	0.30065	0.141	0.077	2.74496e-07	Ankrd54	0	protein_coding
chr12-35216183-35217575	1.80281e-09	0.298827	0.105	0.056	0.000372853	Snx13	68713	protein_coding
chr16-31294161-31300272	4.72937e-13	0.298494	0.089	0.044	9.7812e-08	Apod	0	protein_coding
chr17-45264412-45266086	6.70689e-12	0.298248	0.054	0.02	1.3871e-06	Cdc5l	125805	protein_coding
chr7-87321372-87322034	3.45937e-10	0.29819	0.071	0.034	7.1546e-05	Nox4	0	protein_coding
chr2-116922730-116924147	1.18231e-10	0.298152	0.077	0.037	2.44523e-05	D330050G23Rik	9938	lincRNA
chr17-81541927-81543298	2.92021e-11	0.297445	0.094	0.045	6.03952e-06	Slc8a1	0	protein_coding
chr12-79734594-79736679	1.23831e-10	0.297412	0.188	0.125	2.56104e-05	Rad51b	225937	protein_coding
chr18-4517473-4519159	3.90963e-11	0.297089	0.098	0.05	8.08583e-06	9430020K01Rik	115769	protein_coding
chr13-47797509-47798772	6.42051e-09	0.297029	0.096	0.05	0.00132788	4931429P17Rik	161557	lincRNA
chr9-116333770-116335988	1.75374e-10	0.296384	0.099	0.051	3.62706e-05	Tgfbr2	158406	protein_coding
chr6-117437378-117438608	2.59703e-11	0.295978	0.078	0.035	5.37113e-06	Gm9946	121088	lincRNA
chr17-26395993-26399342	3.12769e-11	0.295922	0.099	0.051	6.46864e-06	Neurl1b	15486	protein_coding
chr19-18336193-18338704	1.1958e-11	0.295733	0.301	0.21	2.47312e-06	Ostf1	240623	protein_coding
chr12-110066395-110067036	7.72382e-13	0.295591	0.04	0.011	1.59743e-07	Dio3os	208347	lincRNA
chr1-151062013-151063143	1.51621e-09	0.295509	0.131	0.078	0.000313579	Gm29188	57435	lincRNA
chr1-135483905-135488046	2.83341e-10	0.295322	0.154	0.094	5.85999e-05	Nav1	0	protein_coding
chr16-44631381-44633999	4.39313e-10	0.295005	0.198	0.132	9.08578e-05	Boc	72483	protein_coding
chr8-22764026-22766592	1.61545e-11	0.294946	0.09	0.046	3.34104e-06	Plat	0	protein_coding
chr8-13418548-13421261	8.67657e-10	0.294199	0.148	0.091	0.000179447	Grk1	0	protein_coding
chr6-98775725-98776363	1.77033e-10	0.29413	0.053	0.022	3.66135e-05	Foxp1	148974	protein_coding
chr3-100393728-100396586	8.14572e-11	0.29378	0.238	0.165	1.68468e-05	4930406D18Rik	29818	lincRNA
chr19-18418501-18420959	2.63344e-09	0.293716	0.128	0.075	0.000544644	Ostf1	158368	protein_coding
chr8-77773901-77775364	1.93198e-15	0.293462	0.039	0.009	3.99568e-10	4933431K23Rik	4930	processed_transcript
chr19-42808014-42810607	3.60417e-09	0.293461	0.211	0.142	0.000745406	Hpse2	0	protein_coding
chr11-116665251-116667086	1.41674e-10	0.293217	0.084	0.042	2.93006e-05	Gm11744	0	protein_coding
chr7-6794777-6796638	2.85116e-10	0.292752	0.072	0.034	5.89671e-05	Peg3	64355	protein_coding
chr14-25266099-25270157	4.04709e-11	0.292681	0.205	0.133	8.37011e-06	Gm26660	85643	lincRNA
chr9-65246586-65249096	1.47323e-09	0.292521	0.221	0.149	0.000304691	Parp16	7366	protein_coding
chr6-99140385-99144619	4.37549e-13	0.29244	0.099	0.047	9.04931e-08	Foxp1	0	protein_coding
chr7-36911991-36912684	4.05972e-10	0.292409	0.055	0.023	8.39623e-05	Tshz3	138437	protein_coding
chr10-78746926-78747853	2.0769e-11	0.292311	0.048	0.017	4.2954e-06	Ccdc105	0	protein_coding
chr16-21337173-21340897	2.73253e-12	0.292188	0.214	0.137	5.65137e-07	Gm16863	40300	lincRNA
chr10-24444596-24448962	3.52769e-10	0.292078	0.206	0.136	7.2959e-05	Gm15271	0	lincRNA
chr1-39554186-39556895	1.64622e-16	0.291573	0.058	0.016	3.40468e-11	Rnf149	0	protein_coding
chr1-93139434-93140510	2.34158e-09	0.290924	0.072	0.035	0.000484281	Agxt	0	protein_coding
chr2-116936129-116936817	6.72176e-13	0.290672	0.037	0.01	1.39018e-07	D330050G23Rik	23337	lincRNA
chr7-116286154-116288283	5.73863e-14	0.290475	0.056	0.018	1.18685e-08	Plekha7	0	protein_coding
chr6-38079794-38082710	1.18715e-16	0.290362	0.076	0.026	2.45524e-11	Atp6v0a4	0	protein_coding
chr3-58469441-58470550	2.10746e-10	0.290244	0.068	0.03	4.3586e-05	Tsc22d2	2653	protein_coding
chr14-106264311-106265716	9.60952e-09	0.29015	0.098	0.056	0.00198742	Trim52	128451	protein_coding
chr4-72378897-72380741	1.29594e-09	0.290129	0.106	0.061	0.000268024	C630043F03Rik	163544	processed_transcript
chr6-48851494-48853031	8.85836e-09	0.289955	0.14	0.087	0.00183207	Tmem176a	6129	protein_coding
chr18-58416316-58417493	4.49785e-10	0.289934	0.093	0.046	9.30236e-05	Slc27a6	138763	protein_coding
chr6-135339575-135342131	9.11015e-10	0.289668	0.251	0.172	0.000188414	Emp1	20799	protein_coding
chr14-23131296-23133543	1.0207e-08	0.289485	0.133	0.081	0.00211099	1700112E06Rik	75210	protein_coding
chr7-6822146-6823343	1.1984e-08	0.287864	0.114	0.068	0.00247851	Peg3	91724	protein_coding
chr10-111766885-111768477	9.45741e-09	0.287565	0.089	0.049	0.00195596	4933440J02Rik	172611	lincRNA
chr12-104413532-104416576	3.13219e-10	0.286844	0.205	0.134	6.47793e-05	Serpina3n	0	protein_coding
chr6-99343453-99344754	1.46987e-14	0.286702	0.039	0.01	3.03996e-09	Foxp1	0	protein_coding
chr16-95642731-95643893	2.18757e-09	0.286568	0.07	0.034	0.000452428	Erg	56137	protein_coding
chr16-92781984-92784471	6.5674e-13	0.28653	0.064	0.025	1.35826e-07	Runx1	0	protein_coding
chr19-42631084-42634264	4.73815e-09	0.286432	0.179	0.119	0.000979935	Loxl4	18270	protein_coding
chr10-24391226-24393159	9.15869e-09	0.286247	0.118	0.07	0.00189418	Gm15271	54330	lincRNA
chr14-59075921-59076863	2.58788e-10	0.286117	0.048	0.017	5.3522e-05	1700129C05Rik	56176	protein_coding
chr16-57714934-57715798	2.02196e-10	0.286004	0.046	0.016	4.18178e-05	Col8a1	0	protein_coding
chr12-21162498-21169737	8.64627e-11	0.285898	0.208	0.138	1.7882e-05	Asap2	0	protein_coding
chr7-6884548-6886293	8.69275e-09	0.285801	0.103	0.055	0.00179782	Usp29	74866	protein_coding
chr1-84881201-84882592	7.97837e-09	0.285645	0.118	0.07	0.00165007	Fbxo36	0	protein_coding
chr2-151913757-151917319	3.15748e-09	0.285511	0.188	0.123	0.000653023	Angpt4	0	protein_coding
chr19-18345654-18346275	6.95064e-09	0.285231	0.059	0.027	0.00143752	Ostf1	233052	protein_coding
chr2-118109620-118115085	9.21142e-11	0.285075	0.269	0.186	1.90509e-05	Thbs1	0	protein_coding
chr8-103316634-103317340	7.0766e-09	0.28502	0.059	0.027	0.00146357	Gm8730	450780	protein_coding
chr8-108592363-108596138	1.22702e-09	0.284885	0.102	0.056	0.000253769	Zfhx3	106961	protein_coding
chr9-31858649-31860497	5.39446e-11	0.284778	0.053	0.02	1.11567e-05	Barx2	0	protein_coding
chr16-93189265-93191689	1.69441e-09	0.284691	0.096	0.049	0.000350434	1810053B23Rik	151591	processed_transcript
chr10-88320459-88322570	3.95749e-12	0.284639	0.088	0.042	8.1848e-07	Dram1	233	protein_coding
chr16-91362213-91364504	2.03272e-08	0.284508	0.191	0.127	0.00420403	Ifnar2	8278	protein_coding
chr16-31325110-31328519	5.61623e-09	0.284244	0.193	0.13	0.00116154	Apod	10301	protein_coding
chr12-73788745-73792466	1.4708e-09	0.284205	0.153	0.096	0.000304188	Prkch	10559	protein_coding
chr14-59066482-59067389	1.47225e-07	0.28389	0.085	0.047	0.0304489	1700129C05Rik	65650	protein_coding
chr15-97407512-97408304	5.29896e-13	0.283241	0.038	0.01	1.09592e-07	Pced1b	21822	protein_coding
chr12-71579904-71581528	7.7741e-08	0.283009	0.19	0.13	0.0160782	1700083H02Rik	195695	lincRNA
chr12-85957649-85961525	8.80923e-14	0.282856	0.113	0.055	1.82191e-08	Ttll5	0	protein_coding
chr8-13527649-13532505	1.77014e-12	0.282645	0.269	0.184	3.66098e-07	1700029H14Rik	18227	protein_coding
chr1-119348302-119349280	6.30219e-08	0.282503	0.072	0.039	0.0130341	Gm29455	0	lincRNA
chr5-134568725-134569865	1.01518e-09	0.282501	0.057	0.024	0.000209958	Syna	8553	protein_coding
chr15-81520822-81525286	2.10829e-14	0.28239	0.198	0.114	4.36032e-09	Gm5218	21273	protein_coding
chr11-99131265-99132843	4.68199e-08	0.282359	0.101	0.057	0.0096832	Ccr7	11352	protein_coding
chr11-121740629-121742348	3.19449e-09	0.28228	0.119	0.071	0.000660678	Metrnl	24322	protein_coding
chr11-86602076-86605339	3.64635e-13	0.281783	0.08	0.033	7.54131e-08	Vmp1	0	protein_coding
chr15-84466020-84467616	1.42294e-12	0.281633	0.06	0.023	2.9429e-07	1810041L15Rik	18922	protein_coding
chr4-138356262-138357255	2.0133e-10	0.281442	0.053	0.022	4.16387e-05	Cda	0	protein_coding
chr14-72560143-72561184	7.92616e-08	0.281069	0.08	0.042	0.0163927	Fndc3a	0	protein_coding
chr10-24383756-24384700	9.88401e-08	0.280986	0.089	0.051	0.0204419	Gm15271	62789	lincRNA
chr1-92329492-92333858	8.95589e-10	0.280861	0.133	0.081	0.000185224	Gm29099	0	lincRNA
chr8-10788523-10789484	1.70796e-09	0.280742	0.054	0.024	0.000353236	3930402G23Rik	134942	lincRNA
chr9-23166788-23171642	4.89089e-16	0.28063	0.11	0.047	1.01152e-10	Bmper	51433	protein_coding
chr8-94784418-94789608	3.66231e-10	0.28056	0.128	0.073	7.57432e-05	Cx3cl1	1994	protein_coding
chr1-61038010-61038771	1.31245e-09	0.280476	0.046	0.018	0.000271439	Icos	37689	protein_coding
chr9-51075516-51077708	2.37013e-08	0.280309	0.143	0.089	0.00490185	Layn	0	protein_coding
chr12-26385511-26388628	3.42313e-08	0.27975	0.163	0.106	0.00707965	Rnf144a	0	protein_coding
chr14-89416380-89416999	5.60062e-10	0.279463	0.04	0.015	0.000115831	Gm10110	479223	protein_coding
chr10-8675037-8677427	2.65198e-08	0.279422	0.105	0.06	0.00548477	Sash1	44791	protein_coding
chr6-82907874-82911993	8.78874e-11	0.279354	0.167	0.104	1.81767e-05	Sema4f	0	protein_coding
chr15-85161333-85165088	5.98852e-09	0.279294	0.2	0.135	0.00123853	Ribc2	16763	protein_coding
chr10-24573492-24574244	7.93857e-08	0.279264	0.078	0.043	0.0164184	Gm15270	0	processed_transcript
chr7-140973324-140975837	5.00537e-08	0.279219	0.088	0.049	0.010352	Ifitm1	3498	protein_coding
chr6-97817787-97822236	3.27766e-10	0.279094	0.221	0.143	6.77879e-05	Mitf	0	protein_coding
chr7-109544211-109549596	2.74573e-10	0.278899	0.205	0.131	5.67867e-05	St5	0	protein_coding
chr3-53168673-53169989	1.31628e-07	0.278867	0.089	0.051	0.0272231	Lhfp	0	protein_coding
chr4-64023712-64024565	7.46981e-09	0.278737	0.055	0.024	0.00154489	8030451A03Rik	0	processed_transcript
chr11-101878370-101887485	1.45675e-10	0.278591	0.357	0.264	3.01282e-05	Meox1	0	protein_coding
chr2-38532806-38542107	1.50187e-11	0.278524	0.164	0.095	3.10614e-06	Nek6	0	protein_coding
chr8-44320996-44321772	1.57132e-08	0.278427	0.06	0.031	0.00324978	Gm26089	280060	rRNA
chr6-115889914-115893445	1.43947e-08	0.278361	0.153	0.097	0.00297708	Ift122	0	protein_coding
chr9-98427839-98430348	2.47276e-07	0.277975	0.159	0.105	0.0511411	Rbp1	0	protein_coding
chr15-85185976-85187507	2.39845e-08	0.277973	0.07	0.035	0.00496043	Fbln1	18441	protein_coding
chr1-185666224-185667586	2.36451e-07	0.277668	0.093	0.053	0.0489023	RP24-71M17.1	77216	lincRNA
chr9-92537434-92539640	1.17278e-10	0.277629	0.077	0.034	2.42552e-05	Plod2	2582	protein_coding
chr13-92863860-92868199	2.01228e-08	0.277436	0.15	0.097	0.00416175	Mtx3	5629	protein_coding
chr11-101820496-101821541	2.11226e-10	0.277322	0.043	0.015	4.36853e-05	Etv4	35124	protein_coding
chr14-120705121-120705914	1.32834e-10	0.277235	0.035	0.01	2.74724e-05	Gm17613	43270	lincRNA
chr13-32630002-32631388	5.59945e-08	0.276829	0.065	0.032	0.0115807	Mylk4	69438	protein_coding
chr2-126501394-126502236	3.72406e-08	0.276786	0.073	0.039	0.00770203	Atp8b4	719	protein_coding
chr1-149920209-149920766	1.82492e-11	0.276744	0.03	0.007	3.77426e-06	Pla2g4a	0	protein_coding
chr5-100624930-100628530	1.32724e-07	0.276718	0.138	0.088	0.0274496	Coq2	26192	protein_coding
chr5-74775350-74776365	2.68631e-08	0.276688	0.058	0.03	0.00555576	Gm15985	40899	lincRNA
chr11-109816728-109818949	9.92009e-08	0.276588	0.211	0.145	0.0205165	1700012B07Rik	0	protein_coding
chr11-109831394-109832329	3.79721e-08	0.276438	0.059	0.028	0.00785332	1700012B07Rik	3347	protein_coding
chr10-95707841-95711091	6.77322e-08	0.276341	0.141	0.087	0.0140082	Anapc15-ps	34389	protein_coding
chr6-125347165-125373368	2.44988e-21	0.276221	0.52	0.391	5.06679e-16	Tnfrsf1a	0	protein_coding
chr7-19820070-19827535	1.08066e-11	0.276191	0.276	0.19	2.23499e-06	Bcl3	0	protein_coding
chr2-31448511-31475267	6.69753e-15	0.275842	0.395	0.289	1.38517e-09	Hmcn2	0	protein_coding
chrX-142481361-142482051	1.26022e-09	0.275815	0.043	0.016	0.000260637	Acsl4	90825	protein_coding
chr12-109797985-109799846	1.09079e-08	0.275784	0.109	0.062	0.00225594	Mirg	48524	lincRNA
chr8-88279034-88280171	4.7132e-09	0.275784	0.067	0.033	0.000974775	Adcy7	0	protein_coding
chr18-64738553-64739769	3.3025e-07	0.275691	0.091	0.054	0.0683017	Atp8b1	77552	protein_coding
chr4-145323199-145323819	9.5147e-10	0.275619	0.036	0.012	0.000196781	Tnfrsf8	8034	protein_coding
chr4-59312771-59317020	1.38216e-15	0.275598	0.115	0.05	2.85855e-10	Susd1	0	protein_coding
chr10-71114288-71121237	1.01048e-08	0.275571	0.245	0.175	0.00208986	Bicc1	0	protein_coding
chr2-159754995-159756634	3.9228e-08	0.27518	0.109	0.065	0.00811305	Gm14223	155138	lincRNA
chr16-76507076-76511710	3.65669e-08	0.274974	0.181	0.12	0.00756269	Gm9843	103363	protein_coding
chr13-99062674-99064398	2.37418e-09	0.274967	0.056	0.025	0.000491024	2310020H05Rik	12127	lincRNA
chr9-51058750-51059552	1.63824e-07	0.274628	0.065	0.034	0.0338817	Layn	0	protein_coding
chr13-59851524-59858790	2.86009e-12	0.274495	0.235	0.154	5.91517e-07	Zcchc6	28376	protein_coding
chr1-185183539-185184561	5.66832e-08	0.274468	0.067	0.033	0.0117231	Rab3gap2	19555	protein_coding
chr14-77350637-77352516	9.7818e-08	0.274459	0.083	0.045	0.0202305	Enox1	0	protein_coding
chr10-95074822-95075653	1.84969e-09	0.274443	0.049	0.019	0.000382549	Cradd	99092	protein_coding
chr6-99325117-99329864	4.0033e-10	0.274408	0.162	0.1	8.27955e-05	Foxp1	0	protein_coding
chr17-14691275-14694896	1.04992e-08	0.274359	0.17	0.115	0.00217142	Thbs2	0	protein_coding
chr18-32676823-32678016	1.18248e-06	0.274318	0.1	0.061	0.244558	4930455D15Rik	0	lincRNA
chr7-134107565-134108327	3.41959e-07	0.274302	0.068	0.036	0.0707232	Adam12	0	protein_coding
chr6-122504497-122505936	1.17921e-06	0.274274	0.086	0.05	0.243882	Mfap5	0	protein_coding
chr16-22911727-22913186	4.57128e-07	0.274272	0.075	0.041	0.0945423	Fetub	5195	protein_coding
chr1-43236695-43239028	4.29838e-07	0.274184	0.133	0.084	0.0888982	Gm29040	11127	lincRNA
chr5-100636228-100637907	5.04229e-07	0.274079	0.131	0.084	0.104284	Coq2	16815	protein_coding
chr13-97616967-97619377	1.09113e-09	0.273959	0.137	0.083	0.000225665	5330416C01Rik	114120	lincRNA
chr4-145199522-145202089	3.2728e-08	0.273769	0.126	0.077	0.00676874	Vps13d	4516	protein_coding
chr3-56962503-56963066	3.34955e-13	0.27321	0.028	0.005	6.92747e-08	F830104G03Rik	71909	protein_coding
chr15-3259163-3261160	2.99402e-07	0.273135	0.127	0.08	0.0619216	Sepp1	7386	protein_coding
chr11-108880441-108882230	2.64183e-08	0.273006	0.063	0.031	0.00546378	Cep112	19825	protein_coding
chr4-114514976-114517568	6.05797e-08	0.272996	0.148	0.096	0.012529	Trabd2b	0	protein_coding
chr9-58270660-58276710	1.29812e-13	0.27292	0.172	0.1	2.68475e-08	Stoml1	8136	protein_coding
chr5-118378802-118383426	4.29941e-10	0.272842	0.208	0.139	8.89195e-05	Gm28563	46495	lincRNA
chr2-5286238-5287558	6.45503e-07	0.272806	0.087	0.05	0.133502	Camk1d	5898	protein_coding
chr15-35268460-35270207	5.55963e-08	0.272592	0.089	0.05	0.0114983	Osr2	25890	protein_coding
chr7-70633419-70634850	6.63405e-11	0.272544	0.062	0.024	1.37204e-05	Gm24880	117565	rRNA
chr10-83784967-83786308	1.19452e-07	0.272525	0.064	0.032	0.0247049	1500009L16Rik	22205	protein_coding
chr6-51332112-51335753	1.98773e-07	0.27246	0.179	0.12	0.0411099	Gm26677	43956	lincRNA
chr2-102290016-102297001	3.72149e-09	0.27243	0.291	0.214	0.000769671	Trim44	3117	protein_coding
chr13-98631664-98632936	7.29969e-08	0.272292	0.058	0.028	0.0150971	Tmem174	2041	protein_coding
chr12-5494491-5495812	1.39045e-06	0.272093	0.095	0.057	0.28757	2810032G03Rik	77859	lincRNA
chrY-90737302-90745045	1.68969e-15	0.271848	0.248	0.159	3.49459e-10	Gm21860	9467	protein_coding
chr17-14659586-14660360	7.71683e-07	0.271801	0.09	0.053	0.159598	Thbs2	5139	protein_coding
chr9-58439596-58443171	8.00813e-08	0.271797	0.145	0.093	0.0165623	4930461G14Rik	12001	lincRNA
chr3-109009549-109011686	5.41044e-07	0.271624	0.134	0.087	0.111898	Fam102b	0	protein_coding
chr14-78677992-78679263	1.76518e-10	0.271599	0.04	0.012	3.65071e-05	Dgkh	0	protein_coding
chr9-58302238-58318413	1.2471e-18	0.271531	0.572	0.456	2.57923e-13	Loxl1	0	protein_coding
chr18-43421342-43422383	2.34827e-06	0.271434	0.085	0.048	0.485664	Dpysl3	0	protein_coding
chr2-128457117-128458869	3.04255e-07	0.271413	0.101	0.061	0.0629255	Gm29010	0	protein_coding
chr4-105338724-105339616	2.53538e-06	0.271388	0.097	0.058	0.524361	Ppap2b	105959	protein_coding
chr4-65558789-65559704	1.86814e-06	0.271356	0.081	0.048	0.386364	Astn2	0	protein_coding
chr13-103386906-103387570	4.78475e-08	0.27135	0.046	0.021	0.00989572	n-R5s56	8631	rRNA
chr2-125348697-125350505	5.16134e-07	0.271338	0.104	0.064	0.106746	Fbn1	0	protein_coding
chr15-99017266-99019698	1.68948e-08	0.271325	0.102	0.058	0.00349415	Tuba1c	10192	protein_coding
chr3-100224274-100227974	8.59024e-08	0.271306	0.234	0.168	0.0177662	Gdap2	17292	protein_coding
chr6-52066815-52068012	6.63286e-07	0.271281	0.096	0.057	0.137179	Halr1	34936	lincRNA
chr1-43162342-43164935	6.00689e-10	0.271278	0.093	0.047	0.000124233	Fhl2	0	protein_coding
chr9-64805478-64807659	5.03538e-07	0.271021	0.153	0.106	0.104141	Dennd4a	3680	protein_coding
chr12-9450387-9451293	7.80783e-07	0.270946	0.112	0.071	0.16148	1700022H16Rik	113942	lincRNA
chr11-68228507-68230268	1.85462e-06	0.270926	0.133	0.092	0.383568	Ntn1	0	protein_coding
chr15-77879643-77885612	5.93344e-10	0.270924	0.111	0.06	0.000122714	Txn2	29434	protein_coding
chr13-47776679-47778797	2.02544e-06	0.270812	0.135	0.088	0.418897	4931429P17Rik	181532	lincRNA
chr16-31329580-31331652	6.02927e-07	0.270763	0.128	0.083	0.124696	Apod	14771	protein_coding
chr8-121663630-121666200	7.2315e-08	0.270491	0.122	0.072	0.014956	Gm20388	0	protein_coding
chr3-51111214-51112887	3.86508e-10	0.27041	0.044	0.016	7.99369e-05	RP24-88F2.2	6043	lincRNA
chr3-51031358-51032401	1.58696e-06	0.270382	0.106	0.065	0.328212	Gm29230	26508	lincRNA
chr7-34626941-34633371	3.40211e-12	0.270224	0.247	0.16	7.03617e-07	Kctd15	5642	protein_coding
chr10-10784363-10784884	4.78486e-11	0.270041	0.028	0.006	9.89596e-06	Grm1	0	protein_coding
chr4-10381882-10382836	1.0167e-06	0.269949	0.071	0.038	0.210273	1700123O12Rik	97125	lincRNA
chr5-4322485-4323891	1.68817e-06	0.269938	0.136	0.091	0.349144	Mterf1b	124833	protein_coding
chr4-55718051-55719142	7.17941e-07	0.269932	0.122	0.079	0.148483	Gm12506	81149	lincRNA
chr14-25309977-25319113	5.03704e-11	0.269674	0.17	0.108	1.04175e-05	Gm26660	36687	lincRNA
chr1-41915637-41916037	7.69977e-12	0.269641	0.024	0.005	1.59245e-06	Gm29260	0	lincRNA
chr15-8874864-8875350	9.08023e-13	0.26958	0.026	0.004	1.87796e-07	Ranbp3l	93075	protein_coding
chr6-97826221-97830155	3.82447e-08	0.269438	0.149	0.093	0.00790969	Mitf	0	protein_coding
chr16-62610973-62611380	1.76496e-13	0.269319	0.022	0.003	3.65026e-08	Nsun3	121063	protein_coding
chr16-37943345-37945589	3.84404e-08	0.269271	0.065	0.033	0.00795016	Gpr156	0	protein_coding
chr9-35121247-35129607	1.61909e-09	0.269172	0.142	0.082	0.000334857	Dcps	0	protein_coding
chr17-29309255-29313602	1.02365e-07	0.269117	0.11	0.068	0.0211708	Pi16	5274	protein_coding
chr15-59843828-59848169	3.00492e-08	0.2691	0.191	0.132	0.00621472	4933412E24Rik	166696	protein_coding
chr5-21347674-21349040	3.16392e-06	0.269034	0.177	0.124	0.654355	Ccdc146	0	protein_coding
chr2-165702952-165703946	5.94552e-08	0.268912	0.052	0.024	0.0122964	Eya2	0	protein_coding
chr13-45792431-45794501	1.03614e-06	0.26844	0.081	0.044	0.214293	Atxn1	0	protein_coding
chr7-40321075-40321591	3.22907e-12	0.268373	0.025	0.005	6.6783e-07	4933404I11Rik	51321	lincRNA
chr10-84946559-84951041	4.20565e-08	0.268357	0.117	0.069	0.00869805	Ric8b	0	protein_coding
chr16-6821508-6822629	1.02027e-09	0.268213	0.046	0.017	0.000211009	Rbfox1	0	protein_coding
chr1-119419373-119424633	1.77635e-09	0.268202	0.162	0.105	0.000367381	Inhbb	0	protein_coding
chr7-87330675-87331918	2.72369e-06	0.267952	0.08	0.046	0.563307	Nox4	0	protein_coding
chr2-126246604-126247987	2.64455e-06	0.267923	0.108	0.07	0.54694	Gm17555	30391	protein_coding
chr10-24464125-24466823	1.92136e-06	0.267822	0.111	0.069	0.397371	Gm15271	11467	lincRNA
chr11-50706602-50708127	2.58997e-07	0.26777	0.074	0.043	0.0535652	Adamts2	0	protein_coding
chr10-126923374-126936763	3.81837e-18	0.267719	0.526	0.406	7.89708e-13	Xrcc6bp1	22002	protein_coding
chr14-32009794-32017810	1.78465e-08	0.267705	0.258	0.189	0.00369098	Galnt15	11178	protein_coding
chr4-40584381-40585561	8.30604e-06	0.267613	0.101	0.063	1	4933428C19Rik	58832	lincRNA
chr13-46168605-46169355	2.50022e-07	0.267584	0.059	0.031	0.0517091	Gm10113	6072	protein_coding
chr10-4556521-4558047	4.87503e-06	0.267563	0.124	0.081	1	Ccdc170	0	protein_coding
chr6-65833624-65835101	3.42671e-07	0.267555	0.057	0.029	0.0708705	Prdm5	0	protein_coding
chr18-80533749-80535661	2.72613e-07	0.267497	0.074	0.041	0.0563814	Ctdp1	64053	protein_coding
chr1-162132639-162135215	4.54322e-06	0.267458	0.154	0.103	0.93962	Dnm3	0	protein_coding
chr2-62725167-62726305	2.28303e-07	0.267345	0.048	0.022	0.0472172	Kcnh7	0	protein_coding
chr13-90796835-90798223	4.03085e-09	0.267199	0.043	0.016	0.000833652	Atp6ap1l	85209	protein_coding
chr18-84709295-84710717	5.10128e-06	0.267166	0.16	0.111	1	D030046N08Rik	8286	processed_transcript
chr12-35357805-35358299	1.21095e-13	0.26696	0.023	0.003	2.50446e-08	Ahr	139674	protein_coding
chr4-148521188-148528843	4.79613e-09	0.266437	0.223	0.153	0.000991926	Mtor	0	protein_coding
chr14-65607830-65609686	2.98941e-06	0.266423	0.149	0.103	0.618264	Nuggc	0	protein_coding
chr18-52628003-52629075	5.085e-08	0.266413	0.047	0.021	0.0105167	Zfp474	0	protein_coding
chr2-51288321-51289414	5.03933e-06	0.266399	0.122	0.08	1	Gm13497	0	lincRNA
chr2-38527429-38532254	3.21649e-08	0.266382	0.155	0.098	0.00665227	Nek6	0	protein_coding
chr11-34845009-34846665	5.89491e-07	0.266197	0.25	0.188	0.121917	Spdl1	11367	protein_coding
chr6-50783505-50785288	4.09385e-08	0.266109	0.045	0.019	0.00846681	G930045G22Rik	61235	protein_coding
chr16-21401298-21403720	1.58121e-09	0.266097	0.079	0.038	0.000327024	Vps8	19397	protein_coding
chr1-119216937-119217842	8.47714e-09	0.265951	0.037	0.014	0.00175323	Gm29456	87503	lincRNA
chr14-65786826-65787579	1.6513e-07	0.265861	0.046	0.021	0.0341518	Pbk	18257	protein_coding
chr2-117959303-117960013	9.32019e-09	0.26583	0.035	0.012	0.00192758	Gm13986	0	processed_transcript
chr2-169853571-169854514	3.67682e-06	0.265724	0.063	0.034	0.760432	Gm26883	0	lincRNA
chr4-63281252-63282519	2.87498e-06	0.265723	0.071	0.039	0.594597	Col27a1	0	protein_coding
chr14-70105218-70108980	1.55435e-09	0.265607	0.183	0.117	0.000321467	Bin3	0	protein_coding
chr2-126064331-126066047	2.27106e-07	0.265415	0.074	0.039	0.0469697	Fam227b	0	protein_coding
chr12-85378571-85382154	1.07762e-07	0.265404	0.106	0.062	0.0222871	Tmed10	3853	protein_coding
chr9-39602533-39604739	1.20954e-06	0.265381	0.082	0.048	0.250155	AW551984	0	protein_coding
chr7-139832992-139834792	5.73613e-06	0.265344	0.116	0.072	1	Gpr123	0	protein_coding
chr1-158852563-158853728	7.93215e-06	0.265319	0.102	0.064	1	Pappa2	0	protein_coding
chr13-104601755-104603453	7.31667e-06	0.265295	0.125	0.083	1	Cwc27	27686	protein_coding
chr12-105544904-105549362	1.01809e-06	0.265231	0.162	0.109	0.210559	Bdkrb2	13809	protein_coding
chr13-98709988-98711204	1.33857e-06	0.265184	0.076	0.043	0.276841	Fcho2	12202	protein_coding
chr6-54939122-54942344	8.57372e-09	0.265072	0.082	0.042	0.0017732	Nod1	0	protein_coding
chr4-100517196-100517991	1.4683e-10	0.264932	0.028	0.007	3.03671e-05	Ube2u	0	protein_coding
chr11-87583131-87585952	1.37023e-06	0.264928	0.103	0.06	0.283387	Sept4	0	protein_coding
chr14-58286136-58286724	7.13166e-10	0.264824	0.028	0.007	0.000147496	Fgf9	173798	protein_coding
chr9-92572254-92573098	8.3645e-07	0.264726	0.055	0.029	0.172993	Plod2	0	protein_coding
chr17-7649826-7651307	1.19554e-06	0.264649	0.137	0.091	0.247259	Fndc1	87261	protein_coding
chr11-117887940-117892796	1.09227e-12	0.26462	0.081	0.035	2.25901e-07	Tha1	14458	protein_coding
chr7-88198850-88200638	9.98247e-07	0.264609	0.076	0.04	0.206455	Grm5	63942	protein_coding
chr6-48857486-48858481	7.05562e-09	0.26442	0.043	0.018	0.00145923	Gm7932	1874	protein_coding
chr19-56484937-56486906	2.47747e-06	0.264325	0.111	0.071	0.512385	Plekhs1	0	protein_coding
chr11-109795369-109796106	1.25424e-10	0.264313	0.031	0.008	2.59399e-05	1700012B07Rik	0	protein_coding
chr8-103413450-103414257	2.92938e-07	0.264285	0.046	0.021	0.0605849	Gm8730	547596	protein_coding
chr1-185831877-185832554	2.30781e-08	0.264224	0.035	0.014	0.00477296	RP24-71M17.1	74104	lincRNA
chr6-103507487-103508349	6.0629e-06	0.264191	0.08	0.047	1	Chl1	2526	protein_coding
chr8-87602391-87603690	2.38314e-06	0.26405	0.074	0.039	0.492876	4933402J07Rik	12966	protein_coding
chr13-95545532-95550657	1.02859e-06	0.26392	0.248	0.182	0.212732	F2rl1	20291	protein_coding
chr3-36537437-36538719	7.23457e-06	0.263855	0.089	0.052	1	Exosc9	13886	protein_coding
chr12-41949662-41950415	2.1378e-06	0.263765	0.058	0.03	0.442136	Immp2l	0	protein_coding
chr12-102414480-102423662	7.99329e-13	0.263612	0.16	0.086	1.65316e-07	Lgmn	0	protein_coding
chr4-4821893-4822784	1.4846e-06	0.263595	0.066	0.036	0.307042	Impad1	28537	protein_coding
chr11-61483080-61491747	1.14318e-07	0.26354	0.231	0.162	0.023643	Mapk7	0	protein_coding
chr15-90991573-90994634	3.83128e-07	0.263518	0.139	0.092	0.0792378	Kif21a	0	protein_coding
chr9-23237843-23240102	7.61815e-06	0.263508	0.196	0.142	1	Bmper	0	protein_coding
chr11-63879072-63879929	2.52372e-06	0.263478	0.073	0.042	0.52195	Hs3st3b1	5862	protein_coding
chr12-71618170-71619204	4.8625e-06	0.263467	0.073	0.042	1	Daam1	211873	protein_coding
chr16-23443145-23446148	7.62689e-07	0.263357	0.119	0.075	0.157738	Masp1	5636	protein_coding
chr9-61580738-61581543	7.01584e-07	0.263312	0.051	0.025	0.1451	Tle3	162240	protein_coding
chr13-104540543-104541568	5.22341e-06	0.263186	0.093	0.058	1	Adamts6	45779	protein_coding
chr1-93123959-93125777	4.24859e-09	0.263037	0.046	0.019	0.000878685	Gm28086	0	lincRNA
chr3-109059129-109060276	1.61961e-06	0.262906	0.064	0.034	0.334964	Slc25a54	20192	protein_coding
chr4-57838381-57840777	1.28239e-06	0.262849	0.111	0.069	0.265221	Palm2Akap2	0	protein_coding
chr1-174771132-174772388	6.81012e-06	0.262812	0.101	0.064	1	Fmn2	0	protein_coding
chr4-65242379-65243477	5.69419e-06	0.262718	0.066	0.037	1	Pappa	0	protein_coding
chr8-44093225-44095387	1.3654e-07	0.262701	0.073	0.037	0.028239	Adam34	393737	protein_coding
chr2-68805623-68806812	5.43691e-06	0.262601	0.101	0.063	1	Cers6	54628	protein_coding
chr12-35345413-35345814	1.73339e-11	0.262582	0.023	0.004	3.58496e-06	Ahr	152159	protein_coding
chr6-101359670-101363344	3.65828e-08	0.262463	0.067	0.032	0.00756599	Pdzrn3	0	protein_coding
chr11-99050803-99057528	1.07203e-06	0.26246	0.213	0.151	0.221714	Igfbp4	0	protein_coding
chrX-140206868-140207539	2.46964e-07	0.262425	0.039	0.017	0.0510767	Gm15046	0	lincRNA
chr16-92777317-92780732	1.49574e-10	0.262412	0.08	0.038	3.09346e-05	Runx1	0	protein_coding
chr11-49810737-49813654	2.32338e-06	0.262388	0.226	0.168	0.480516	Gfpt2	0	protein_coding
chr5-4495211-4497371	2.7656e-06	0.262385	0.144	0.093	0.571976	Fzd1	256501	protein_coding
chr3-138255316-138256776	4.5955e-06	0.262381	0.117	0.076	0.950432	Adh1	4214	protein_coding
chr19-44421793-44423713	6.83153e-08	0.262368	0.065	0.033	0.0141288	Scd1	14083	protein_coding
chr4-129007250-129013941	1.62845e-09	0.262348	0.22	0.15	0.000336793	Ak2	0	protein_coding
chr5-134797529-134798412	2.09595e-07	0.262304	0.042	0.019	0.043348	Eln	50287	protein_coding
chr9-75533954-75536042	1.17501e-05	0.262208	0.096	0.058	1	Tmod3	0	protein_coding
chr17-71946917-71948168	3.98694e-06	0.262198	0.073	0.043	0.824571	Alk	0	protein_coding
chr1-40179003-40182307	5.12523e-06	0.262149	0.139	0.096	1	Il1r1	42772	protein_coding
chr9-42390765-42391722	1.66939e-07	0.262108	0.04	0.017	0.034526	Tecta	0	protein_coding
chr18-63548686-63549733	1.00093e-05	0.262061	0.109	0.072	1	Gm22560	38671	rRNA
chr10-79879401-79885557	4.65419e-10	0.261981	0.133	0.073	9.6257e-05	Prtn3	0	protein_coding
chr1-93267180-93267713	2.6634e-09	0.261902	0.029	0.009	0.00055084	Sned1	0	protein_coding
chr2-169950872-169951623	1.33509e-06	0.261867	0.052	0.026	0.276121	Tshz2	0	protein_coding
chr12-102452715-102456886	1.67362e-14	0.261837	0.061	0.018	3.46134e-09	Golga5	12247	protein_coding
chr15-99843454-99844735	4.46628e-06	0.261809	0.086	0.051	0.923707	Lima1	0	protein_coding
chr3-36448983-36450976	2.64522e-07	0.261759	0.12	0.072	0.054708	Anxa5	0	protein_coding
chr4-84522970-84524734	2.23251e-06	0.261688	0.109	0.071	0.461722	Bnc2	0	protein_coding
chr18-66311063-66312148	1.16557e-08	0.26167	0.039	0.015	0.00241061	Gm15958	0	processed_transcript
chr13-28917485-28918392	8.00299e-09	0.261473	0.039	0.015	0.00165516	Gm26735	24655	lincRNA
chr16-44655202-44656069	1.80749e-05	0.261393	0.078	0.046	1	BC027231	68231	protein_coding
chr1-44566920-44567954	4.6963e-06	0.261361	0.073	0.041	0.971279	Gulp1	0	protein_coding
chr9-30833309-30834298	1.45727e-06	0.261361	0.05	0.025	0.301389	Adamts15	64856	protein_coding
chr12-104386826-104388039	2.94727e-08	0.261143	0.047	0.019	0.00609548	Serpina3m	0	protein_coding
chr2-126695074-126696550	5.19895e-06	0.26103	0.131	0.09	1	Usp8	10777	protein_coding
chr4-130035541-130038293	3.42902e-07	0.261028	0.195	0.141	0.0709183	Col16a1	9546	protein_coding
chr4-10234254-10237641	1.95675e-11	0.260977	0.07	0.025	4.04692e-06	1700123O12Rik	242320	lincRNA
chr12-35831049-35834004	1.91697e-06	0.26096	0.141	0.092	0.396463	Agr3	91615	protein_coding
chr2-152392565-152400176	3.7708e-11	0.260928	0.363	0.271	7.7987e-06	Sox12	0	protein_coding
chr7-36095127-36097135	8.56013e-08	0.260863	0.074	0.039	0.0177039	Gm28514	255556	lincRNA
chr9-106268453-106271155	8.03014e-08	0.260808	0.058	0.028	0.0166078	Poc1a	9905	protein_coding
chr15-6411198-6411948	2.46794e-07	0.260725	0.056	0.026	0.0510415	Dab2	0	protein_coding
chr2-159121582-159122384	2.98617e-06	0.260675	0.045	0.022	0.617594	Dhx35	263367	protein_coding
chr19-16584079-16585871	5.15526e-08	0.260643	0.061	0.029	0.010662	Gna14	0	protein_coding
chr2-54032939-54033827	1.71712e-05	0.260635	0.082	0.05	1	Rprm	50265	protein_coding
chr2-77459538-77461968	1.49996e-05	0.260612	0.172	0.122	1	Zfp385b	0	protein_coding
chr12-80227811-80232349	1.57312e-06	0.260599	0.18	0.124	0.32535	Actn1	0	protein_coding
chr1-106821786-106822770	9.12083e-07	0.260593	0.063	0.033	0.188635	Vps4b	25057	protein_coding
chr14-87566269-87569704	2.17205e-06	0.260569	0.167	0.119	0.449219	Tdrd3	20895	protein_coding
chr16-51999990-52000646	8.65004e-12	0.260558	0.028	0.006	1.78898e-06	Cblb	30902	protein_coding
chr16-62430013-62430636	1.07941e-08	0.260329	0.028	0.008	0.00223241	Nsun3	301807	protein_coding
chr18-63463397-63463985	7.67038e-09	0.260095	0.031	0.01	0.00158637	Gm26972	42199	lincRNA
chr11-3831951-3833029	1.04239e-07	0.260073	0.057	0.028	0.0215586	Osbp2	0	protein_coding
chr16-93246687-93247587	9.68907e-09	0.260039	0.05	0.02	0.00200387	1810053B23Rik	95693	processed_transcript
chr12-35246055-35247562	8.12461e-07	0.260006	0.051	0.024	0.168031	Snx13	98585	protein_coding
chr11-20252421-20254159	2.54546e-07	0.25996	0.06	0.031	0.0526448	Cep68	2991	protein_coding
chr14-23695162-23698812	5.66224e-10	0.25976	0.052	0.02	0.000117105	Kcnma1	0	protein_coding
chr3-145674407-145677725	5.05131e-11	0.259695	0.082	0.04	1.0447e-05	Gm17501	22313	lincRNA
chr1-43223007-43224664	1.55029e-07	0.259665	0.058	0.028	0.0320628	Gm29040	25491	lincRNA
chr11-94466804-94476495	1.17559e-07	0.259609	0.25	0.18	0.0243134	Cacna1g	0	protein_coding
chr2-170069728-170071419	1.41352e-05	0.259584	0.175	0.125	1	Tshz2	0	protein_coding
chr10-79876424-79878886	1.70092e-06	0.259501	0.134	0.088	0.351781	Prtn3	0	protein_coding
chr2-31347386-31350759	2.80189e-06	0.259501	0.096	0.059	0.579482	Hmcn2	0	protein_coding
chr12-110145265-110146058	2.63077e-07	0.2595	0.04	0.017	0.0544091	Dio3os	129325	lincRNA
chr14-59044601-59046406	1.82256e-05	0.259446	0.145	0.101	1	1700129C05Rik	86633	protein_coding
chr8-22274076-22276208	5.99841e-05	0.259346	0.112	0.075	1	Tpte	7232	protein_coding
chr13-17704233-17706561	1.00244e-07	0.259296	0.06	0.029	0.0207322	Mplkip	5127	protein_coding
chrX-73467324-73469044	2.80281e-05	0.25929	0.11	0.074	1	Haus7	8279	protein_coding
chr1-43153424-43154103	3.15885e-07	0.259207	0.039	0.016	0.0653307	Fhl2	0	protein_coding
chr12-105705535-105706608	3.57177e-07	0.259184	0.064	0.034	0.0738707	Ak7	0	protein_coding
chr14-121435511-121437717	2.91095e-07	0.259042	0.114	0.068	0.0602038	Slc15a1	21903	protein_coding
chr2-125544764-125545718	4.71806e-06	0.258997	0.056	0.029	0.97578	Cep152	17369	protein_coding
chr10-125768315-125768880	1.58577e-07	0.258873	0.034	0.013	0.0327965	Lrig3	197338	protein_coding
chr10-76902389-76904147	1.00455e-06	0.258869	0.132	0.084	0.207758	Pcbp3	0	protein_coding
chr7-112136570-112139714	5.68728e-06	0.258788	0.145	0.099	1	Dkk3	0	protein_coding
chr8-12073273-12074151	1.36332e-07	0.258786	0.04	0.017	0.0281959	A230072I06Rik	204667	protein_coding
chr15-92963528-92965762	1.61892e-09	0.2587	0.061	0.025	0.000334821	Pdzrn4	191708	protein_coding
chr1-119152014-119153702	3.92174e-06	0.258674	0.092	0.055	0.811087	Gm26831	92165	lincRNA
chr14-27822947-27824310	7.06303e-06	0.258557	0.074	0.044	1	Erc2	0	protein_coding
chr6-59451250-59452469	1.9026e-08	0.258417	0.035	0.013	0.00393491	Gprin3	24959	protein_coding
chr9-61289261-61290620	4.12269e-09	0.258407	0.052	0.022	0.000852647	Gm10655	80176	lincRNA
chr2-151923840-151926283	1.50091e-06	0.258385	0.072	0.041	0.310416	Angpt4	0	protein_coding
chr7-132513237-132514050	5.42737e-06	0.258351	0.066	0.038	1	Fgfr2	0	protein_coding
chr8-33683579-33685014	1.02732e-09	0.258314	0.037	0.012	0.000212468	Gsr	0	protein_coding
chr3-18267385-18267916	3.09461e-08	0.258264	0.029	0.01	0.00640021	Cyp7b1	24046	protein_coding
chr7-125113302-125114487	4.10521e-05	0.258256	0.094	0.063	1	Gm21957	104961	protein_coding
chr2-75112657-75114908	1.75717e-06	0.258226	0.057	0.028	0.363415	Gm13652	9962	lincRNA
chr19-56089139-56092060	7.49031e-06	0.258218	0.196	0.144	1	Tcf7l2	155484	protein_coding
chr12-116460268-116461221	3.07616e-10	0.258108	0.032	0.009	6.36205e-05	Ncapg2	0	protein_coding
chr17-44060874-44063054	1.60033e-08	0.258098	0.076	0.038	0.00330976	Enpp5	15758	protein_coding
chr8-22783340-22789698	1.02416e-06	0.258089	0.237	0.173	0.211815	Ap3m2	0	protein_coding
chr19-30106709-30108023	6.45081e-06	0.258056	0.082	0.047	1	Gldc	0	protein_coding
chr4-46356067-46357210	1.05909e-05	0.25803	0.104	0.065	1	Foxe1	9654	protein_coding
chr14-47373304-47379447	5.71985e-11	0.258013	0.137	0.075	1.18297e-05	Lgals3	0	protein_coding
chr4-54601567-54602981	4.6274e-06	0.257946	0.084	0.051	0.957029	Gm29067	42829	lincRNA
chr16-31526019-31527712	3.3007e-08	0.257939	0.073	0.038	0.00682644	Bdh1	67117	protein_coding
chr15-97913697-97915070	5.29963e-06	0.257904	0.087	0.053	1	Vdr	3066	protein_coding
chr17-29318014-29324931	9.13518e-07	0.257879	0.223	0.16	0.188932	Pi16	0	protein_coding
chr10-4481398-4483171	2.09278e-05	0.257851	0.19	0.138	1	Ccdc170	0	protein_coding
chr18-55073172-55074570	8.79263e-07	0.25785	0.083	0.047	0.181847	Gm4221	0	lincRNA
chr3-103419436-103421379	1.11588e-06	0.257779	0.062	0.032	0.230785	Trim33	60667	protein_coding
chr8-24972778-24976671	4.71441e-06	0.257768	0.152	0.104	0.975025	Adam9	0	protein_coding
chr14-48073259-48075479	1.85087e-06	0.257632	0.142	0.093	0.382794	Peli2	45389	protein_coding
chr5-112012363-112013591	4.99262e-05	0.257532	0.122	0.082	1	1700028D13Rik	193171	lincRNA
chr12-75700752-75703429	6.34221e-06	0.257466	0.204	0.147	1	Sgpp1	10818	protein_coding
chr11-63896669-63899267	5.87101e-06	0.257451	0.097	0.059	1	Hs3st3b1	0	protein_coding
chr12-111434174-111438280	2.20585e-08	0.257349	0.105	0.061	0.0045621	Exoc3l4	2991	protein_coding
chr2-117217745-117218309	1.55659e-08	0.257339	0.027	0.008	0.00321932	Fam98b	31429	protein_coding
chr8-25388577-25390316	1.74724e-06	0.257323	0.071	0.039	0.36136	Fgfr1	123337	protein_coding
chr3-147266278-147267106	2.80986e-05	0.257211	0.065	0.038	1	RP24-539A2.1	137528	lincRNA
chr6-145732907-145734120	2.99463e-06	0.257198	0.074	0.041	0.619344	Gm15704	4572	lincRNA
chr11-35414398-35420144	2.63105e-07	0.257168	0.369	0.285	0.0544148	Slit3	0	protein_coding
chr1-132646345-132649144	3.62217e-08	0.25707	0.065	0.032	0.00749129	Nfasc	0	protein_coding
chr9-58293287-58301702	5.45277e-09	0.256934	0.316	0.231	0.00112773	Loxl1	0	protein_coding
chr14-48065941-48067194	8.3738e-08	0.256914	0.035	0.013	0.0173185	Peli2	53674	protein_coding
chr17-72826481-72829087	4.07625e-08	0.256801	0.082	0.043	0.00843041	Ypel5	7616	protein_coding
chr2-155318397-155321874	1.70883e-08	0.256702	0.08	0.042	0.00353417	Pigu	0	protein_coding
chr15-99865045-99868161	3.19965e-06	0.256689	0.091	0.054	0.661746	Lima1	0	protein_coding
chr9-79215681-79216685	3.6442e-07	0.256599	0.044	0.017	0.0753686	Gm28620	21934	lincRNA
chr2-68795807-68796763	8.05782e-06	0.256586	0.067	0.037	1	4932414N04Rik	47339	protein_coding
chr19-59406174-59407330	7.61157e-06	0.256579	0.085	0.053	1	Emx2	51041	protein_coding
chr1-163573433-163576921	7.27862e-06	0.256579	0.185	0.133	1	Gm29500	30455	lincRNA
chr14-31891093-31892150	1.35564e-05	0.25652	0.067	0.038	1	D830044D21Rik	14377	lincRNA
chr5-129189046-129192246	2.46271e-05	0.256421	0.129	0.087	1	Gpr133	0	protein_coding
chr9-116556589-116558192	7.78152e-07	0.256365	0.047	0.023	0.160936	Rbms3	14553	protein_coding
chr1-63993603-63995611	5.0464e-07	0.256313	0.058	0.03	0.104369	Gm13749	24603	lincRNA
chr1-189614925-189615929	1.93904e-05	0.256214	0.069	0.041	1	Cenpf	24676	protein_coding
chr3-95407359-95408513	2.99015e-06	0.256168	0.087	0.051	0.618418	Gm4349	19157	lincRNA
chr2-172643698-172644356	4.3488e-07	0.256151	0.036	0.015	0.089941	Tfap2c	85075	protein_coding
chr14-32026684-32041232	3.80451e-12	0.256122	0.449	0.351	7.86841e-07	Galnt15	0	protein_coding
chr7-136743163-136743731	3.45374e-07	0.256104	0.033	0.013	0.0714295	Mgmt	150879	protein_coding
chr1-37517269-37519179	1.37786e-05	0.256011	0.087	0.053	1	Mgat4a	0	protein_coding
chr11-50663332-50666369	5.89751e-07	0.256007	0.089	0.052	0.121971	Adamts2	0	protein_coding
chr1-150710892-150712071	3.13525e-05	0.256003	0.076	0.046	1	Hmcn1	0	protein_coding
chr1-170054584-170061312	8.1804e-08	0.256002	0.365	0.288	0.0169185	Ddr2	0	protein_coding
chr16-30826092-30828999	4.84472e-06	0.255868	0.261	0.194	1	Xxylt1	126627	protein_coding
chr1-41919883-41920330	3.94103e-08	0.255819	0.026	0.007	0.00815075	Gm29260	0	lincRNA
chr8-110604352-110606098	1.12759e-06	0.255678	0.078	0.045	0.233207	Hydin	0	protein_coding
chr9-85537566-85538835	2.8151e-05	0.255667	0.069	0.041	1	Ibtk	148524	protein_coding
chr6-83023973-83025420	1.48914e-07	0.255649	0.047	0.02	0.0307981	M1ap	0	protein_coding
chr6-120478047-120487463	5.54419e-09	0.255641	0.234	0.158	0.00114664	Il17ra	0	protein_coding
chr16-45922189-45924853	3.37433e-05	0.255536	0.148	0.103	1	Phldb2	0	protein_coding
chr9-23198886-23203311	6.37966e-06	0.255485	0.105	0.065	1	Bmper	19764	protein_coding
chr4-56070071-56071347	9.37808e-06	0.255465	0.104	0.063	1	Gm12519	76331	lincRNA
chr1-43168149-43170250	1.19155e-05	0.255407	0.125	0.08	1	Fhl2	0	protein_coding
chr15-38701559-38711358	2.07469e-08	0.25529	0.185	0.122	0.00429082	Atp6v1c1	9115	protein_coding
chr13-24247025-24248296	2.36873e-06	0.255126	0.05	0.024	0.489895	Lrrc16a	0	protein_coding
chr16-94435478-94438574	7.97248e-07	0.255122	0.076	0.04	0.164885	Ttc3	0	protein_coding
chr2-167399116-167400523	1.62515e-06	0.255048	0.056	0.029	0.336111	Slc9a8	21188	protein_coding
chr10-120665472-120667448	6.24889e-06	0.254965	0.086	0.051	1	4921513I03Rik	98325	protein_coding
chr11-80817794-80818801	1.4696e-07	0.254939	0.05	0.024	0.030394	Tmem98	0	protein_coding
chr10-78077210-78082013	2.2548e-06	0.254898	0.178	0.126	0.466334	Icosl	0	protein_coding
chr15-38593535-38596398	1.12472e-06	0.254869	0.126	0.078	0.232613	2310043O21Rik	0	lincRNA
chr11-5502059-5503166	2.45931e-05	0.254803	0.098	0.063	1	Xbp1	17492	protein_coding
chr5-122652400-122654816	8.49128e-07	0.254767	0.074	0.042	0.175615	P2rx7	0	protein_coding
chr2-125929394-125930497	1.28156e-07	0.254731	0.052	0.024	0.0265049	Galk2	0	protein_coding
chr10-67865063-67866321	2.47089e-07	0.254662	0.038	0.016	0.0511024	Zfp365	19781	protein_coding
chr2-31289893-31307264	1.51999e-12	0.254642	0.534	0.448	3.14362e-07	Ncs1	0	protein_coding
chr17-44499981-44501126	3.20974e-07	0.254478	0.065	0.032	0.0663832	Runx2	0	protein_coding
chr4-134997136-135000906	4.94145e-06	0.254451	0.152	0.101	1	Syf2	59587	protein_coding
chr9-85841821-85844812	4.7195e-06	0.254436	0.114	0.074	0.976077	Tpbg	0	protein_coding
chr12-109416991-109418349	6.82252e-07	0.254436	0.04	0.017	0.141102	Dlk1	34473	protein_coding
chr10-122522395-122523053	5.56946e-08	0.254373	0.03	0.01	0.0115186	Avpr1a	68941	protein_coding
chr9-58671164-58675971	3.67125e-06	0.254356	0.193	0.14	0.75928	Rec114	0	protein_coding
chr6-84419143-84420683	3.26279e-06	0.254304	0.068	0.038	0.674803	Cyp26b1	150730	protein_coding
chr10-120716938-120717797	1.76783e-05	0.254282	0.067	0.038	1	4921513I03Rik	47976	protein_coding
chr1-166280392-166282015	5.58858e-06	0.254239	0.059	0.033	1	Ildr2	0	protein_coding
chr4-10241222-10243618	6.38876e-10	0.254219	0.049	0.019	0.000132131	1700123O12Rik	236343	lincRNA
chr6-15726412-15731850	1.63048e-07	0.254143	0.1	0.059	0.0337214	Mdfic	0	protein_coding
chr6-39225790-39227020	9.88875e-06	0.254065	0.086	0.053	1	Kdm7a	19000	protein_coding
chr4-47504374-47505939	6.99429e-07	0.254007	0.082	0.045	0.144654	Sec61b	21131	protein_coding
chr3-136431817-136432727	1.57961e-07	0.253988	0.054	0.025	0.0326692	1700030L20Rik	2542	lincRNA
chr17-69220930-69222772	2.01015e-05	0.253981	0.082	0.05	1	Epb4.1l3	0	protein_coding
chr4-129124770-129126684	2.26948e-05	0.253906	0.09	0.058	1	Hpca	2733	protein_coding
chr8-91280548-91281739	3.92199e-05	0.253905	0.112	0.076	1	Rpgrip1l	0	protein_coding
chr16-22076061-22077472	1.14266e-07	0.253872	0.054	0.025	0.0236323	Igf2bp2	0	protein_coding
chr15-99028452-99034111	5.74201e-10	0.253863	0.221	0.146	0.000118755	Tuba1c	0	protein_coding
chr4-95912783-95914126	2.49437e-06	0.253838	0.059	0.032	0.515881	Fggy	0	protein_coding
chr3-132643500-132644414	1.1497e-07	0.253792	0.031	0.011	0.0237778	Gm5549	0	protein_coding
chr9-61669297-61671970	1.07363e-05	0.253674	0.098	0.062	1	Rplp1	241313	protein_coding
chr11-25684705-25685344	1.37199e-08	0.253673	0.025	0.007	0.00283753	5730522E02Rik	0	protein_coding
chr6-117688371-117689165	1.73342e-06	0.253634	0.039	0.017	0.358502	1700030F04Rik	0	lincRNA
chr7-136212418-136214452	3.26143e-05	0.253549	0.074	0.044	1	Mki67	496038	protein_coding
chr6-121341528-121347158	3.88112e-06	0.253542	0.128	0.083	0.802686	Slc6a12	0	protein_coding
chr11-86611631-86631052	4.8248e-13	0.253502	0.161	0.093	9.97855e-08	Vmp1	0	protein_coding
chr12-71788636-71789666	2.85211e-05	0.253482	0.059	0.033	1	Daam1	41411	protein_coding
chr6-48828938-48833363	1.84709e-06	0.253479	0.107	0.066	0.382012	Tmem176b	447	protein_coding
chr13-24564980-24566470	1.53066e-05	0.25344	0.092	0.057	1	Fam65b	15718	protein_coding
chr9-42206367-42207693	1.1642e-05	0.253438	0.081	0.049	1	Sc5d	46483	protein_coding
chr9-64049328-64051206	2.58217e-06	0.253438	0.106	0.065	0.534039	1110036E04Rik	0	lincRNA
chr12-104152000-104154211	1.9361e-05	0.253373	0.092	0.057	1	Serpina3c	0	protein_coding
chr13-71375775-71376902	8.57473e-07	0.253334	0.074	0.041	0.177341	8030423J24Rik	491271	protein_coding
chr2-157446191-157448763	2.09798e-07	0.253334	0.078	0.041	0.04339	Src	0	protein_coding
chr18-52595900-52597553	2.17074e-05	0.253309	0.102	0.065	1	Zfp474	18361	protein_coding
chr9-84249609-84250654	1.89019e-05	0.253305	0.051	0.026	1	Bckdhb	125368	protein_coding
chr5-129061314-129068622	4.52182e-08	0.253249	0.397	0.31	0.00935193	Gpr133	28127	protein_coding
chr3-145691357-145693495	1.7014e-06	0.253158	0.084	0.048	0.35188	Gm17501	39263	lincRNA
chr4-114359742-114360298	4.3233e-06	0.253089	0.039	0.018	0.894136	Trabd2b	46425	protein_coding
chr3-54503106-54503702	1.34819e-06	0.253085	0.034	0.013	0.27883	Gm5641	20182	protein_coding
chr5-64874827-64879584	1.48766e-06	0.252995	0.204	0.145	0.307676	Klf3	44697	protein_coding
chr14-77608113-77608987	2.70785e-05	0.252946	0.055	0.03	1	Enox1	0	protein_coding
chr11-105310726-105318163	2.59167e-08	0.252935	0.272	0.196	0.00536003	Mrc2	0	protein_coding
chr2-83671841-83677136	1.40335e-06	0.252931	0.098	0.059	0.290239	Zc3h15	7218	protein_coding
chr3-132440996-132442498	5.52235e-05	0.252918	0.103	0.069	1	Gm5549	192222	protein_coding
chr2-51522679-51523193	1.7977e-08	0.2529	0.026	0.008	0.00371797	1700057H21Rik	83893	lincRNA
chr17-84251374-84259712	7.94523e-07	0.252859	0.16	0.105	0.164322	Thada	0	protein_coding
chr1-78816508-78822860	3.30573e-06	0.252839	0.284	0.214	0.683685	Kcne4	0	protein_coding
chr1-152115671-152116410	1.95526e-07	0.252827	0.035	0.013	0.0404383	1700025G04Rik	25545	protein_coding
chr13-34086768-34089667	4.39623e-08	0.2528	0.086	0.045	0.00909219	Tubb2a	8759	protein_coding
chr8-123761111-123765119	1.38728e-06	0.252789	0.121	0.076	0.286915	Gm20388	0	protein_coding
chr9-20970087-20980184	1.07225e-08	0.252705	0.415	0.327	0.00221761	S1pr2	0	protein_coding
chr3-37359247-37361458	1.77737e-07	0.252621	0.118	0.072	0.0367592	Fgf2	0	protein_coding
chr18-4521800-4524134	1.26814e-05	0.252595	0.259	0.197	1	9430020K01Rik	110794	protein_coding
chr1-35874871-35876288	8.9655e-06	0.252573	0.064	0.036	1	RP24-72B22.1	3556	lincRNA
chr7-81182149-81183430	8.40161e-05	0.252521	0.156	0.112	1	Slc28a1	11732	protein_coding
chr11-61119808-61120447	1.59817e-08	0.252493	0.027	0.007	0.0033053	Tnfrsf13b	6307	protein_coding
chrX-20869194-20870614	2.76821e-08	0.252454	0.042	0.017	0.00572517	Timp1	0	protein_coding
chr10-125940443-125941123	5.03868e-06	0.252441	0.05	0.026	1	Lrig3	25095	protein_coding
chr4-53409344-53411099	3.86938e-06	0.252401	0.065	0.036	0.800257	Gm12496	5313	lincRNA
chr12-116293056-116295346	9.66212e-06	0.252331	0.088	0.055	1	Esyt2	0	protein_coding
chr2-73037163-73040555	6.28808e-06	0.252287	0.141	0.092	1	Gm11084	50446	protein_coding
chr1-87520395-87522027	3.74905e-05	0.252227	0.069	0.041	1	Neu2	0	protein_coding
chr2-169750347-169753000	3.57132e-06	0.252153	0.081	0.049	0.738613	Gm26883	0	lincRNA
chr7-66368776-66370590	3.33355e-05	0.252132	0.1	0.066	1	Lrrk1	0	protein_coding
chr14-46656030-46656900	2.69175e-05	0.252052	0.056	0.03	1	Rubie	80182	lincRNA
chr7-68270449-68270988	9.43466e-09	0.252051	0.024	0.007	0.00195126	Gm16157	0	lincRNA
chr6-87576535-87577163	2.83203e-09	0.252037	0.025	0.007	0.000585714	Prokr1	1429	protein_coding
chr10-122326741-122327636	3.12199e-05	0.251954	0.055	0.03	1	Avpr1a	120862	protein_coding
chr10-38972262-38973960	7.59342e-05	0.251925	0.088	0.058	1	Lama4	0	protein_coding
chr19-21794167-21795036	6.863e-06	0.251924	0.051	0.026	1	Tmem2	0	protein_coding
chr11-8068865-8069414	2.53671e-08	0.251863	0.027	0.008	0.00524636	Tns3	362237	protein_coding
chr1-93030840-93031704	1.38796e-06	0.251852	0.034	0.013	0.287055	Kif1a	0	protein_coding
chr15-8805836-8806994	8.41832e-06	0.251843	0.093	0.055	1	Slc1a3	95071	protein_coding
chr11-35350318-35351459	1.17791e-06	0.251805	0.038	0.017	0.243613	Slit3	0	protein_coding
chr13-104606670-104607661	1.97491e-05	0.251773	0.057	0.03	1	Cwc27	23478	protein_coding
chr15-25692091-25696193	7.11086e-06	0.251736	0.108	0.067	1	Myo10	0	protein_coding
chr5-134535134-134537307	1.49537e-05	0.251708	0.065	0.037	1	Clip2	0	protein_coding
chr19-36788279-36790862	1.87562e-06	0.251682	0.089	0.055	0.387912	Tnks2	43369	protein_coding
chr11-35395103-35395970	1.58462e-05	0.251657	0.054	0.03	1	Slit3	0	protein_coding
chrX-169993435-169995016	7.69096e-10	0.251569	0.069	0.03	0.000159063	Mid1	0	protein_coding
chr17-14610475-14611608	1.95774e-06	0.251567	0.074	0.04	0.404895	Thbs2	53891	protein_coding
chr9-23040829-23042723	2.4979e-07	0.251561	0.072	0.039	0.0516611	Bbs9	152548	protein_coding
chr10-126153838-126155044	1.9437e-06	0.25152	0.04	0.018	0.401993	Lrig3	138478	protein_coding
chr1-39867826-39870732	1.02827e-05	0.251418	0.147	0.102	1	1700066B17Rik	20491	lincRNA
chr11-32785280-32787594	2.25152e-05	0.251414	0.235	0.18	1	4930555O08Rik	2167	lincRNA
chr9-41888383-41891579	2.49276e-06	0.251403	0.207	0.15	0.515548	Sorl1	73140	protein_coding
chr5-100566298-100568629	3.84742e-05	0.251391	0.125	0.089	1	Plac8	0	protein_coding
chr6-125291084-125291797	4.07023e-07	0.251369	0.036	0.015	0.0841796	Tuba3a	5041	protein_coding
chr1-189616583-189617213	1.52734e-06	0.251238	0.034	0.015	0.315881	Cenpf	23392	protein_coding
chr18-5918907-5920532	8.29892e-09	0.251223	0.053	0.023	0.00171637	Arhgap12	103894	protein_coding
chr16-93004710-93008432	6.14506e-08	0.251213	0.118	0.068	0.0127091	Runx1	178560	protein_coding
chr1-89912320-89912847	4.83989e-11	0.251176	0.021	0.003	1.00098e-05	Agap1	14702	protein_coding
chr7-87241105-87242647	6.01909e-05	0.251114	0.092	0.059	1	Nox4	3448	protein_coding
chr5-114924661-114928362	1.82855e-06	0.251109	0.094	0.059	0.378177	Oasl1	0	protein_coding
chr2-125540047-125541483	7.63209e-05	0.2511	0.082	0.052	1	Cep152	21604	protein_coding
chr11-4696962-4698490	4.85588e-07	0.251069	0.062	0.031	0.100428	Uqcr10	3482	protein_coding
chr8-117414915-117416540	2.92383e-05	0.251022	0.068	0.038	1	Cmip	0	protein_coding
chr14-72783010-72784623	4.6385e-05	0.250996	0.101	0.067	1	Fndc3a	73006	protein_coding
chr2-7269662-7270603	1.62681e-05	0.25098	0.061	0.035	1	Celf2	0	protein_coding
chr5-146867211-146868378	1.06019e-07	0.250949	0.06	0.028	0.0219266	Rasl11a	19484	protein_coding
chr9-54119234-54119735	4.71045e-07	0.25088	0.029	0.011	0.0974206	Cyp19a1	46201	protein_coding
chr2-173424674-173426770	7.18605e-06	0.250877	0.058	0.032	1	Gm14642	28953	lincRNA
chr9-50192103-50193110	5.47283e-05	0.250786	0.082	0.05	1	Rpl10-ps3	151129	protein_coding
chr3-132445233-132446775	2.53851e-05	0.250757	0.158	0.116	1	Gm5549	187945	protein_coding
chr7-92457470-92458633	1.39293e-05	0.250755	0.081	0.051	1	Dlg2	10466	protein_coding
chr4-119146743-119147514	1.30184e-05	0.250747	0.049	0.026	1	Slc2a1	9412	protein_coding
chr1-97833084-97835116	0.00012919	0.25073	0.099	0.064	1	Pam	0	protein_coding
chr14-62496384-62497926	8.68576e-06	0.250704	0.053	0.03	1	Gm4131	15492	lincRNA
chr9-54155057-54155748	4.26426e-06	0.250689	0.037	0.017	0.881925	Cyp19a1	10188	protein_coding
chr2-38508746-38523151	1.46236e-09	0.250683	0.264	0.183	0.000302443	Nek6	0	protein_coding
chr17-34561156-34565738	3.20441e-06	0.250672	0.086	0.051	0.66273	Notch4	0	protein_coding
chr19-21126572-21128170	8.25152e-08	0.250545	0.06	0.029	0.0170656	Zfand5	144107	protein_coding
chr2-141005228-141005888	1.53191e-05	0.250545	0.047	0.024	1	Macrod2	0	protein_coding
chr14-50955333-50958086	2.49494e-05	0.250494	0.15	0.107	1	Pnp2	0	protein_coding
chr5-134790329-134791495	2.58459e-05	0.250467	0.061	0.034	1	Eln	43087	protein_coding
chr8-79498338-79499569	7.37545e-06	0.250428	0.061	0.033	1	Smad1	98819	protein_coding
chr17-73262763-73263721	9.07507e-08	0.250391	0.056	0.025	0.0187689	Lclat1	19394	protein_coding
chr18-46803754-46806991	1.11865e-05	0.250325	0.228	0.171	1	Ap3s1	12927	protein_coding
chr12-101746479-101747144	8.09987e-06	0.250268	0.042	0.02	1	Fbln5	0	protein_coding
chr6-17978405-17979589	8.1102e-06	0.250019	0.04	0.019	1	Wnt2	9350	protein_coding
chr2-132992401-132993969	2.33561e-08	-0.250053	0.097	0.071	0.00483047	Gm14102	32595	lincRNA
chr15-54620073-54621152	3.08533e-07	-0.250326	0.084	0.06	0.0638102	Mal2	17226	protein_coding
chr4-153758514-153759155	2.1629e-09	-0.251177	0.032	0.014	0.000447326	Gm13115	148230	lincRNA
chr16-41785199-41786044	2.07772e-07	-0.251208	0.057	0.037	0.0429709	Lsamp	0	protein_coding
chr5-107540718-107544739	3.30512e-14	-0.251299	0.078	0.049	6.83558e-09	1700028K03Rik	0	protein_coding
chr18-62043179-62056695	6.85416e-19	-0.251307	0.326	0.273	1.41756e-13	Sh3tc2	27463	protein_coding
chr1-90421857-90430772	5.67966e-12	-0.251348	0.181	0.143	1.17466e-06	Gm28722	22621	lincRNA
chr12-8492270-8503084	2.97529e-20	-0.251584	0.518	0.471	6.15343e-15	Rhob	0	protein_coding
chr6-85899574-85900407	1.74996e-07	-0.251813	0.079	0.055	0.0361924	1700019G17Rik	0	protein_coding
chr12-12994081-12996010	2.08116e-09	-0.251885	0.056	0.034	0.00043042	Mycn	52166	protein_coding
chr9-88169019-88169704	2.0131e-08	-0.252052	0.036	0.018	0.00416345	Gm28231	90190	lincRNA
chr16-92282294-92288162	4.39857e-09	-0.252652	0.163	0.131	0.000909703	Kcne2	4226	protein_coding
chr1-17537237-17538484	3.82775e-07	-0.252678	0.084	0.06	0.0791647	Pi15	63416	protein_coding
chr9-28275505-28276273	1.3446e-10	-0.25289	0.028	0.01	2.78088e-05	Opcml	0	protein_coding
chr11-47704858-47706415	6.24675e-08	-0.253033	0.184	0.156	0.0129194	Sgcd	0	protein_coding
chr16-35613633-35615004	1.50731e-09	-0.253196	0.051	0.03	0.000311738	Sema5b	0	protein_coding
chr16-97437240-97438965	8.85989e-14	-0.253205	0.046	0.021	1.83238e-08	Bace2	0	protein_coding
chr2-152146894-152147853	1.13932e-07	-0.253322	0.055	0.032	0.0235631	Tcf15	0	protein_coding
chr6-59255755-59256637	4.45332e-08	-0.253377	0.08	0.056	0.00921028	Tigd2	43721	protein_coding
chr1-15649625-15650130	2.34138e-09	-0.253378	0.029	0.011	0.000484239	Kcnb2	0	protein_coding
chr16-43461358-43468057	4.85737e-12	-0.253505	0.287	0.242	1.00459e-06	Zbtb20	0	protein_coding
chr2-172973681-172975468	2.72815e-07	-0.254123	0.104	0.079	0.056423	Spo11	2231	protein_coding
chr12-100774598-100783020	5.54757e-16	-0.254143	0.215	0.166	1.14734e-10	9030617O03Rik	0	protein_coding
chr5-36128408-36131359	2.7884e-08	-0.254231	0.092	0.064	0.00576691	Sorcs2	0	protein_coding
chr4-47176817-47180061	8.79666e-09	-0.254354	0.177	0.147	0.00181931	Col15a1	28099	protein_coding
chr14-37608451-37610028	7.56518e-08	-0.254544	0.122	0.096	0.0156462	Ghitm	473128	protein_coding
chr10-108804161-108804895	1.48377e-07	-0.254843	0.078	0.053	0.0306871	Syt1	0	protein_coding
chr3-30546121-30549598	1.09017e-09	-0.254973	0.281	0.245	0.000225466	Mecom	0	protein_coding
chr3-38193610-38194871	4.43226e-08	-0.254998	0.109	0.081	0.0091667	Ankrd50	254389	protein_coding
chr9-100481552-100491823	9.28764e-12	-0.255067	0.251	0.212	1.92085e-06	Il20rb	0	protein_coding
chr15-33758473-33760401	8.15766e-08	-0.255077	0.217	0.186	0.0168715	Tspyl5	70589	protein_coding
chr11-12090851-12091855	1.01509e-08	-0.255118	0.04	0.019	0.00209939	Grb10	52167	protein_coding
chr6-90315841-90320825	2.97127e-10	-0.255231	0.153	0.118	6.14511e-05	Chst13	0	protein_coding
chr13-59341509-59342825	1.68559e-07	-0.255301	0.119	0.092	0.034861	Agtpbp1	106711	protein_coding
chr4-93675217-93676145	1.07868e-08	-0.255662	0.042	0.022	0.0022309	Gm12649	4146	lincRNA
chr17-44422192-44424058	2.51015e-07	-0.255723	0.062	0.041	0.0519143	Runx2	71928	protein_coding
chr7-73186280-73187288	7.4828e-08	-0.256332	0.106	0.081	0.0154758	Gm28746	886	lincRNA
chr4-9951377-9952006	1.33469e-08	-0.256998	0.046	0.027	0.00276037	Gdf6	89031	protein_coding
chr14-66460618-66461237	1.58149e-09	-0.257106	0.039	0.018	0.000327081	Stmn4	98937	protein_coding
chr15-53061642-53064153	3.71484e-09	-0.257269	0.106	0.078	0.000768295	Ext1	0	protein_coding
chr12-99023129-99032973	1.62373e-21	-0.257552	0.115	0.066	3.35816e-16	Ttc8	39890	protein_coding
chr2-110084776-110086486	1.29666e-08	-0.258511	0.207	0.171	0.00268173	Ccdc34	0	protein_coding
chr18-44486614-44487260	2.21686e-09	-0.258584	0.034	0.014	0.000458487	Mcc	0	protein_coding
chr18-83838910-83841474	1.91909e-10	-0.259163	0.151	0.12	3.96902e-05	Tshz1	170152	protein_coding
chr9-14147124-14148187	1.11542e-09	-0.25922	0.052	0.029	0.000230689	Sesn3	128113	protein_coding
chr14-62258301-62259947	1.9852e-10	-0.25925	0.084	0.056	4.10575e-05	Dleu7	16283	protein_coding
chr4-93550944-93553547	1.12542e-09	-0.259641	0.178	0.145	0.000232757	Gm12649	0	lincRNA
chr14-64144854-64150042	1.41431e-13	-0.259832	0.092	0.056	2.92505e-08	Msra	0	protein_coding
chr4-65258406-65258992	3.58585e-09	-0.260328	0.042	0.02	0.000741618	Pappa	0	protein_coding
chr5-67684069-67688786	4.64451e-11	-0.260557	0.085	0.054	9.60568e-06	Atp8a1	0	protein_coding
chr11-69565169-69566910	6.75585e-11	-0.260567	0.043	0.02	1.39723e-05	Wrap53	0	protein_coding
chr2-38366052-38368113	1.08563e-08	-0.261086	0.105	0.077	0.00224528	Lhx2	0	protein_coding
chr18-27022884-27023503	2.42917e-09	-0.261517	0.037	0.018	0.000502396	Celf4	1268900	protein_coding
chr10-63880199-63881276	2.72081e-08	-0.262283	0.122	0.095	0.00562712	Ctnna3	0	protein_coding
chr2-133378379-133379062	2.56932e-09	-0.262396	0.042	0.022	0.000531381	A430048G15Rik	53032	lincRNA
chr11-54074521-54076857	8.0717e-10	-0.262999	0.177	0.142	0.000166937	Pdlim4	5506	protein_coding
chr1-10826596-10827495	6.93319e-10	-0.263767	0.04	0.019	0.000143391	Cpa6	106650	protein_coding
chr13-10652907-10654485	2.79874e-09	-0.263899	0.157	0.123	0.000578829	Chrm3	292062	protein_coding
chr17-86617667-86619064	6.99708e-10	-0.264239	0.061	0.036	0.000144712	Prkce	0	protein_coding
chr6-85865988-85866690	3.07967e-09	-0.264312	0.071	0.045	0.00063693	Cml2	0	protein_coding
chr1-17655519-17656200	1.18278e-12	-0.264383	0.043	0.019	2.44621e-07	Pi15	24579	protein_coding
chr6-55617813-55620928	7.11249e-09	-0.264539	0.134	0.103	0.00147099	Neurod6	56889	protein_coding
chr6-139963127-139965242	1.33126e-09	-0.264702	0.2	0.166	0.000275329	Pik3c2g	0	protein_coding
chr16-90621253-90622972	5.81076e-09	-0.264788	0.088	0.059	0.00120177	1110008E08Rik	66366	lincRNA
chr3-60791655-60792821	1.04087e-09	-0.265262	0.167	0.132	0.000215271	RP24-549O22.4	0	lincRNA
chr12-45689268-45689853	5.70609e-11	-0.26548	0.032	0.012	1.18012e-05	Gm9921	247569	processed_transcript
chr2-85131849-85133523	9.71626e-10	-0.265524	0.05	0.027	0.00020095	Aplnr	2701	protein_coding
chr2-51844291-51845545	9.80864e-10	-0.265717	0.114	0.083	0.00020286	Rbm43	78902	protein_coding
chr1-13663849-13665572	2.05625e-10	-0.265983	0.064	0.036	4.25269e-05	Xkr9	3198	protein_coding
chr8-53779797-53781422	9.9581e-09	-0.266209	0.169	0.131	0.00205951	Neil3	140731	protein_coding
chr17-68747565-68748884	1.56792e-08	-0.266222	0.128	0.095	0.00324274	L3mbtl4	0	protein_coding
chr2-133520939-133522602	4.12873e-09	-0.266254	0.106	0.074	0.000853896	Bmp2	29556	protein_coding
chr1-193083994-193091619	4.2667e-19	-0.267055	0.346	0.287	8.8243e-14	Diexf	0	protein_coding
chr5-60945352-60945988	3.8239e-10	-0.267768	0.039	0.019	7.90852e-05	Gm28714	609553	lincRNA
chr13-75987214-75989132	4.26047e-11	-0.268371	0.142	0.11	8.81142e-06	Spata9	0	protein_coding
chr11-19656636-19657392	2.71726e-15	-0.268432	0.028	0.008	5.61978e-10	Gm12027	28574	lincRNA
chr14-121625709-121627368	1.14817e-11	-0.268458	0.052	0.026	2.37462e-06	Dock9	0	protein_coding
chr2-145500110-145500853	2.23397e-09	-0.268719	0.072	0.047	0.000462025	Slc24a3	0	protein_coding
chr11-15768752-15770765	4.08891e-11	-0.268996	0.158	0.126	8.45661e-06	Vstm2a	486958	protein_coding
chr3-60140004-60142149	6.38691e-11	-0.269635	0.075	0.046	1.32093e-05	Sucnr1	52437	protein_coding
chr3-65203223-65206255	1.63667e-10	-0.269776	0.166	0.131	3.38493e-05	Kcnab1	0	protein_coding
chr8-86278018-86279175	1.31223e-11	-0.270241	0.045	0.023	2.71392e-06	Abcc12	203084	protein_coding
chr14-86489172-86490595	1.04027e-09	-0.270338	0.158	0.122	0.000215146	Diap3	164771	protein_coding
chr3-65802076-65803602	6.09152e-10	-0.270402	0.083	0.056	0.000125984	Lekr1	0	protein_coding
chr19-59669972-59670573	3.51996e-11	-0.271665	0.042	0.02	7.27992e-06	2700089I24Rik	110580	lincRNA
chr5-150030630-150033338	3.45717e-10	-0.271953	0.165	0.13	7.15005e-05	Rxfp2	0	protein_coding
chr16-46211744-46213539	4.50552e-10	-0.27198	0.16	0.124	9.31822e-05	Gm4737	56666	protein_coding
chr13-63079111-63081873	2.82252e-10	-0.27218	0.109	0.076	5.83748e-05	2010111I01Rik	0	protein_coding
chr14-10647505-10648550	5.92864e-09	-0.272616	0.101	0.072	0.00122615	Fhit	0	protein_coding
chr12-118314042-118314904	1.42386e-10	-0.272773	0.053	0.029	2.9448e-05	Sp4	12601	protein_coding
chr8-92623543-92624462	5.55325e-10	-0.273449	0.056	0.031	0.000114851	Irx6	49825	protein_coding
chr2-125024038-125025183	4.6615e-10	-0.273555	0.11	0.078	9.64082e-05	Slc24a5	42940	protein_coding
chr9-42736834-42737437	9.75403e-12	-0.273622	0.039	0.016	2.01731e-06	Grik4	0	protein_coding
chr1-17258928-17259662	1.73554e-09	-0.273625	0.048	0.025	0.000358942	Gm28784	85824	lincRNA
chr12-100836722-100853142	1.16668e-25	-0.273786	0.233	0.166	2.4129e-20	9030617O03Rik	0	protein_coding
chr6-147824426-147826270	1.09301e-10	-0.274778	0.112	0.08	2.26053e-05	Gm15762	104974	lincRNA
chr19-6553386-6554692	5.73115e-11	-0.275154	0.068	0.039	1.1853e-05	Nrxn2	9216	protein_coding
chr14-76907650-76908661	6.67371e-12	-0.275637	0.068	0.038	1.38024e-06	Lacc1	115538	protein_coding
chr7-125949485-125951141	1.55893e-10	-0.275728	0.094	0.062	3.22415e-05	Gsg1l	0	protein_coding
chr9-51874230-51875106	4.03203e-11	-0.27654	0.052	0.027	8.33896e-06	Arhgap20	20373	protein_coding
chr8-14281413-14282404	2.16795e-11	-0.276665	0.057	0.031	4.48371e-06	Dlgap2	0	protein_coding
chr3-119149254-119150199	2.62824e-11	-0.277865	0.046	0.022	5.43567e-06	Dpyd	0	protein_coding
chr6-118252561-118253436	3.7318e-11	-0.27788	0.067	0.04	7.71804e-06	Ret	54816	protein_coding
chr1-194755877-194757224	9.91277e-13	-0.277896	0.078	0.047	2.05014e-07	Plxna2	0	protein_coding
chr5-138766561-138770360	1.17384e-18	-0.278004	0.071	0.032	2.42771e-13	Fam20c	0	protein_coding
chr17-32444757-32445793	1.14059e-14	-0.27884	0.079	0.048	2.35895e-09	Pglyrp2	20589	protein_coding
chr2-32119870-32122440	7.86029e-12	-0.280139	0.23	0.188	1.62565e-06	Ppapdc3	9049	protein_coding
chr11-51342107-51344551	1.28416e-15	-0.280679	0.101	0.061	2.65588e-10	Col23a1	0	protein_coding
chr5-36136078-36137948	3.43648e-13	-0.281193	0.054	0.027	7.10726e-08	Sorcs2	0	protein_coding
chr1-84043338-84044139	7.94174e-12	-0.281367	0.047	0.022	1.6425e-06	Pid1	0	protein_coding
chr2-148420577-148423117	4.56856e-14	-0.281563	0.088	0.052	9.44861e-09	Thbd	12388	protein_coding
chr4-7460958-7461733	2.61647e-12	-0.281853	0.041	0.018	5.41133e-07	8430436N08Rik	98954	lincRNA
chr9-29567836-29568946	9.90411e-12	-0.282102	0.054	0.027	2.04835e-06	Ntm	0	protein_coding
chr14-11151224-11152908	3.24115e-12	-0.282221	0.116	0.08	6.70328e-07	Fhit	0	protein_coding
chr11-56762665-56763376	6.41587e-12	-0.282669	0.046	0.022	1.32692e-06	Gria1	248010	protein_coding
chr11-80147517-80150113	2.34401e-11	-0.282677	0.1	0.062	4.84784e-06	Adap2	3991	protein_coding
chr2-132989626-132990983	4.21194e-14	-0.282826	0.084	0.048	8.71106e-09	Gm14102	29820	lincRNA
chr12-77867787-77870748	2.09158e-11	-0.283103	0.189	0.143	4.32577e-06	Gm6657	326425	lincRNA
chr12-100079448-100080652	3.68451e-13	-0.283724	0.126	0.087	7.62024e-08	Kcnk13	16765	protein_coding
chr2-93367823-93369411	6.48197e-14	-0.284232	0.049	0.022	1.34059e-08	Gm23380	17315	rRNA
chr13-18108263-18108943	2.28052e-13	-0.284314	0.044	0.018	4.71653e-08	Pou6f2	12157	protein_coding
chr4-93713548-93714312	5.93295e-12	-0.284605	0.062	0.033	1.22704e-06	Gm12649	42477	lincRNA
chr16-92273962-92276180	3.22521e-12	-0.285219	0.13	0.092	6.67031e-07	Kcne2	16208	protein_coding
chr13-25780920-25783394	3.3731e-12	-0.285343	0.112	0.074	6.97618e-07	Gm11351	137638	lincRNA
chr14-9811545-9812434	1.60885e-12	-0.28712	0.055	0.026	3.3274e-07	Fhit	0	protein_coding
chr1-15605136-15605812	1.22748e-13	-0.288289	0.043	0.016	2.53866e-08	Kcnb2	0	protein_coding
chr7-113918953-113920636	2.17622e-12	-0.288784	0.132	0.091	4.50081e-07	Spon1	0	protein_coding
chr2-178795452-178796367	4.2292e-13	-0.289905	0.057	0.028	8.74674e-08	Cdh26	308085	protein_coding
chr3-63406208-63407185	4.6583e-11	-0.290105	0.121	0.085	9.6342e-06	Mme	20177	protein_coding
chr10-25022885-25024245	1.02449e-14	-0.29062	0.086	0.049	2.11883e-09	Arg1	95414	protein_coding
chr18-30958518-30959557	3.52981e-12	-0.29393	0.133	0.09	7.30028e-07	Rit2	13931	protein_coding
chr7-124131239-124131780	2.1018e-15	-0.29748	0.038	0.012	4.3469e-10	Hs3st4	0	protein_coding
chr2-102635528-102636678	1.0933e-13	-0.297983	0.06	0.03	2.26114e-08	Pamr1	0	protein_coding
chr18-33346088-33346714	7.4545e-17	-0.302097	0.042	0.014	1.54173e-11	Nrep	90304	protein_coding
chr2-92941403-92942664	4.58014e-14	-0.302169	0.125	0.083	9.47256e-09	Syt13	0	protein_coding
chr3-107127592-107131503	4.76094e-20	-0.304911	0.102	0.054	9.84647e-15	Kcna2	20712	protein_coding
chr5-110526306-110526953	2.69199e-18	-0.305721	0.035	0.009	5.56751e-13	A630023P12Rik	325	lincRNA
chr1-86674234-86676312	1.21729e-16	-0.311405	0.108	0.064	2.51757e-11	Nppc	3662	protein_coding
chr1-183927935-183929467	3.86315e-16	-0.312932	0.09	0.048	7.98968e-11	RP24-187H3.2	0	lincRNA
chr2-112676648-112677289	5.98163e-16	-0.316112	0.075	0.037	1.23711e-10	Ryr3	0	protein_coding
chr6-118322509-118326299	1.89457e-23	-0.32099	0.355	0.275	3.91832e-18	Bms1	57083	protein_coding
chr3-102095230-102096546	4.98786e-18	-0.322105	0.12	0.072	1.03158e-12	Casq2	0	protein_coding
chr6-147860575-147861425	8.78361e-17	-0.324027	0.093	0.052	1.81661e-11	Gm15762	141123	lincRNA
chr7-78070840-78071777	7.8438e-19	-0.337117	0.11	0.06	1.62224e-13	Ntrk3	120584	protein_coding
chr16-90538267-90539592	3.58893e-20	-0.337397	0.114	0.064	7.42256e-15	1110008E08Rik	14571	lincRNA
chr10-92081080-92082643	2.85827e-18	-0.339031	0.124	0.072	5.91142e-13	Rmst	0	lincRNA
chr6-127932000-127935741	1.20395e-24	-0.347034	0.257	0.174	2.48999e-19	Tspan11	0	protein_coding

## Sheet: MuSCs
peak	p_val	avg_log2FC	pct.1	pct.2	p_val_adj	gene	distance	gene_biotype
chr7-100554369-100556068	5.67426e-07	-0.463153	0.202	0.064	0.117354	Mrpl48	0	protein_coding
chr17-30346826-30348505	1.69183e-06	-0.326537	0.08	0.004	0.349901	Btbd9	0	protein_coding
chr2-4679907-4680245	1.91905e-06	-0.359717	0.058	0	0.396895	Prpf18	27793	protein_coding
chr4-154882950-154888475	4.04594e-06	-0.312082	0.18	0.068	0.836774	Mmel1	0	protein_coding
chr5-18004750-18007569	4.2133e-06	-0.30153	0.141	0.034	0.871386	Gnat3	0	protein_coding
chr7-113960639-113962857	5.98216e-06	-0.365142	0.294	0.157	1	Spon1	0	protein_coding
chr4-133292266-133312473	7.64738e-06	-0.260534	0.532	0.34	1	Wdtc1	0	protein_coding
chr12-29049114-29049557	1.06111e-05	-0.462868	0.11	0.026	1	Gm23342	13819	rRNA
chr10-8756052-8763734	1.17905e-05	-0.273068	0.495	0.332	1	Sash1	0	protein_coding
chr17-52195745-52197414	1.31268e-05	-0.467667	0.196	0.068	1	Gm19585	32696	lincRNA
chr3-58024478-58025987	2.0288e-05	-0.353916	0.193	0.072	1	1700007F19Rik	115719	lincRNA
chr12-104764707-104768239	3.20352e-05	-0.263177	0.196	0.089	1	Clmn	0	protein_coding
chr1-121276202-121276708	3.50796e-05	-0.283588	0.046	0	1	Insig2	27644	protein_coding
chr12-83880184-83881459	4.83015e-05	-0.407195	0.135	0.038	1	Numb	0	protein_coding
chr9-37474867-37475437	4.89511e-05	-0.296718	0.067	0.009	1	Msantd2	13883	protein_coding
chr15-61108624-61110155	5.85748e-05	-0.366387	0.116	0.03	1	A1bg	187353	protein_coding
chr1-152202909-152204006	6.66495e-05	-0.303797	0.104	0.026	1	1700025G04Rik	112783	protein_coding
chr9-115604436-115604734	8.45136e-05	-0.507191	0.128	0.038	1	n-R5s92	21865	rRNA
chr14-105740492-105742864	8.52741e-05	-0.283081	0.208	0.106	1	Gm10076	58280	protein_coding
chr2-46581727-46582825	9.09368e-05	-0.373955	0.122	0.034	1	Gm13470	139016	lincRNA
chr2-178888683-178889197	9.39911e-05	-0.407612	0.098	0.021	1	Cdh26	401316	protein_coding
chr15-94427624-94433388	9.74167e-05	-0.266396	0.327	0.183	1	Adamts20	0	protein_coding
chr17-11572305-11573051	0.00010079	-0.358441	0.107	0.03	1	Park2	0	protein_coding
chr9-115702713-115705386	0.000110473	-0.263252	0.101	0.026	1	n-R5s92	75994	rRNA
chr1-38450164-38451739	0.00011088	-0.32547	0.18	0.077	1	Aff3	0	protein_coding
chr7-136081487-136082779	0.000122445	-0.362204	0.205	0.102	1	Mki67	365107	protein_coding
chr1-153703323-153704522	0.000125969	-0.381238	0.113	0.03	1	Rgs8	2999	protein_coding
chr2-119406917-119409983	0.000128837	-0.347895	0.193	0.085	1	Ino80	0	protein_coding
chr10-62865010-62867719	0.000144273	-0.275852	0.214	0.119	1	Tet1	0	protein_coding
chr2-157611645-157612215	0.000154282	-0.269596	0.055	0.004	1	2410019O14Rik	14324	lincRNA
chr6-136153422-136154024	0.000159341	-0.252961	0.055	0.004	1	Grin2b	0	protein_coding
chr10-90112551-90113101	0.000183641	-0.384958	0.101	0.026	1	Anks1b	0	protein_coding
chr17-50468637-50471702	0.000195063	-0.287225	0.242	0.128	1	Plcl2	37844	protein_coding
chr1-85898127-85903496	0.000204602	-0.258527	0.165	0.068	1	Itm2c	0	protein_coding
chr19-24759162-24759712	0.000239129	-0.286276	0.061	0.009	1	Pgm5	0	protein_coding
chr9-97672681-97673707	0.000243552	-0.403221	0.199	0.098	1	Clstn2	0	protein_coding
chr9-77374395-77378445	0.000248801	-0.309298	0.248	0.123	1	5730403I07Rik	0	lincRNA
chr14-24578423-24580073	0.000270662	-0.277091	0.107	0.034	1	4930542C16Rik	26630	lincRNA
chr13-59988363-59989227	0.000285779	-0.421886	0.171	0.077	1	Zcchc6	165215	protein_coding
chr4-102439455-102439782	0.000297669	-0.349686	0.073	0.017	1	Pde4b	0	protein_coding
chr17-59382308-59383482	0.000312125	-0.374665	0.122	0.043	1	Nudt12	368935	protein_coding
chr14-66441645-66442975	0.000359029	-0.257422	0.119	0.047	1	Stmn4	79964	protein_coding
chr3-52422296-52424292	0.000364124	-0.253002	0.131	0.051	1	Foxo1	69074	protein_coding
chr5-111934892-111936101	0.000378628	-0.276741	0.08	0.021	1	E130006D01Rik	173166	lincRNA
chr16-14903857-14904594	0.000415245	-0.405083	0.116	0.038	1	Efcab1	2042	protein_coding
chr2-167243753-167245049	0.000416281	-0.250819	0.098	0.038	1	Ptgis	3148	protein_coding
chr9-63535165-63535306	0.000426803	-0.251207	0.034	0	1	Iqch	0	protein_coding
chr17-30228285-30232888	0.000482193	-0.250109	0.171	0.085	1	Btbd9	0	protein_coding
chr13-70684866-70686260	0.000501644	-0.325936	0.168	0.081	1	Adamts16	41541	protein_coding
chr3-109496392-109497497	0.000505022	-0.299896	0.07	0.013	1	Vav3	0	protein_coding
chr18-57134585-57134955	0.000511575	-0.333538	0.08	0.017	1	Megf10	0	protein_coding
chr16-7799217-7800216	0.000518966	-0.368443	0.239	0.123	1	Rbfox1	386737	protein_coding
chr9-106692673-106693692	0.000543366	-0.277844	0.058	0.009	1	Rad54l2	0	protein_coding
chr5-97799855-97800599	0.000544223	-0.336375	0.113	0.038	1	Antxr2	82183	protein_coding
chr6-134234172-134234945	0.00055417	-0.272822	0.083	0.021	1	Etv6	0	protein_coding
chr12-29789328-29789746	0.000565596	-0.265726	0.046	0.004	1	Myt1l	0	protein_coding
chr4-126706298-126707588	0.00062491	-0.321664	0.098	0.034	1	Psmb2	0	protein_coding
chr8-118168272-118169704	0.000625952	-0.330456	0.128	0.043	1	Cdh13	114028	protein_coding
chr12-29041494-29041997	0.00062992	-0.403306	0.107	0.038	1	Gm23342	6199	rRNA
chr2-22036922-22037230	0.00065109	-0.364013	0.073	0.017	1	Myo3a	190272	protein_coding
chr7-121030311-121030727	0.000666772	-0.338561	0.067	0.013	1	Gm9905	2524	protein_coding
chrX-160494936-160495367	0.000692478	-0.291362	0.058	0.009	1	Gpr64	0	protein_coding
chr11-7927679-7928081	0.000750341	-0.350947	0.083	0.021	1	Tns3	503570	protein_coding
chr8-79160430-79161927	0.000758999	-0.300155	0.104	0.038	1	Zfp827	0	protein_coding
chr18-48335587-48336064	0.000770128	-0.252499	0.046	0.004	1	Eno1b	287208	protein_coding
chr7-95082361-95082411	0.000832844	-0.25327	0.031	0	1	Gm9966	875803	protein_coding
chr8-31300909-31301684	0.000833804	-0.320838	0.095	0.034	1	Fut10	39170	protein_coding
chr3-105116169-105117428	0.000862431	-0.325734	0.269	0.157	1	4930564D02Rik	37362	protein_coding
chr1-51090384-51090727	0.000915618	-0.408629	0.147	0.068	1	Tmeff2	0	protein_coding
chr9-117126419-117127389	0.000922671	-0.296224	0.107	0.034	1	Rbms3	0	protein_coding
chr15-53061642-53064153	0.000925271	-0.261248	0.135	0.06	1	Ext1	0	protein_coding
chr5-21085816-21086014	0.000929577	-0.398251	0.086	0.021	1	Ptpn12	29904	protein_coding
chr5-131843526-131844804	0.000948291	-0.337818	0.297	0.196	1	Auts2	0	protein_coding
chr16-87278159-87279210	0.00100699	-0.275677	0.18	0.085	1	N6amt1	74974	protein_coding
chr4-10691608-10692126	0.0011295	-0.2922	0.055	0.009	1	1700123O12Rik	0	lincRNA
chr11-88592040-88593176	0.00114043	-0.278568	0.07	0.026	1	Msi2	0	protein_coding
chr3-36333935-36334813	0.00115268	-0.271515	0.089	0.026	1	Qrfpr	111659	protein_coding
chr2-73338127-73338849	0.00115792	-0.376065	0.177	0.094	1	Scrn3	308	protein_coding
chr3-121336120-121340893	0.00118785	-0.267098	0.44	0.315	1	Alg14	0	protein_coding
chr8-110802565-110804085	0.00119476	-0.296622	0.11	0.043	1	Il34	0	protein_coding
chr14-62276822-62277434	0.00123919	-0.29195	0.064	0.013	1	Dleu7	0	protein_coding
chr3-9864856-9866078	0.0012673	-0.323576	0.083	0.021	1	Pag1	31176	protein_coding
chr15-57578378-57580214	0.00128504	-0.262512	0.104	0.038	1	Slc22a22	100752	protein_coding
chr3-37127801-37129997	0.00128776	-0.271794	0.309	0.204	1	Il2	1841	protein_coding
chr7-84397408-84397728	0.0013437	-0.351207	0.083	0.026	1	Arnt2	0	protein_coding
chr13-101470843-101471719	0.00137446	-0.253447	0.061	0.017	1	4932411K12Rik	6682	lincRNA
chr14-47937063-47937817	0.00138239	-0.34587	0.153	0.077	1	Peli2	183051	protein_coding
chr4-142643264-142644765	0.00146887	-0.337781	0.232	0.128	1	Gm13052	296788	lincRNA
chr7-136505135-136505831	0.00149323	-0.285709	0.08	0.021	1	Mgmt	388779	protein_coding
chr5-97700214-97703155	0.0015412	-0.26712	0.291	0.187	1	4930467D21Rik	112088	lincRNA
chr7-114991249-114991623	0.00160298	-0.286203	0.055	0.009	1	Insc	140868	protein_coding
chr17-48784317-48784878	0.00163565	-0.289412	0.076	0.021	1	Lrfn2	147500	protein_coding
chr15-87646230-87647209	0.00164456	-0.310365	0.113	0.043	1	Fam19a5	0	protein_coding
chr13-51345436-51346824	0.00164808	-0.284812	0.315	0.204	1	S1pr3	61793	protein_coding
chr3-54989292-54989850	0.00170484	-0.258961	0.055	0.009	1	Ccna1	55618	protein_coding
chr18-21047284-21048160	0.00171506	-0.289921	0.098	0.034	1	Rnf138	19060	protein_coding
chr8-96340761-96341110	0.00187117	-0.308386	0.07	0.021	1	Got2	452213	protein_coding
chr2-17705450-17706081	0.00189669	-0.333543	0.104	0.038	1	Nebl	0	protein_coding
chr3-65637411-65637812	0.00195282	-0.318238	0.073	0.021	1	Lekr1	28415	protein_coding
chr2-11162869-11163230	0.00198926	-0.333356	0.08	0.021	1	Prkcq	8877	protein_coding
chr7-38111443-38113503	0.00203614	-0.262099	0.245	0.162	1	Ccne1	3908	protein_coding
chr18-11814955-11817473	0.00218901	-0.279701	0.321	0.23	1	Gm6277	3202	lincRNA
chr15-42429187-42430445	0.00220316	-0.279672	0.162	0.081	1	Angpt1	0	protein_coding
chr11-8308128-8308222	0.00222155	-0.297919	0.043	0.004	1	Tns3	123429	protein_coding
chr16-90880601-90881071	0.0022313	-0.300821	0.067	0.013	1	Eva1c	0	protein_coding
chr8-115249619-115251026	0.00224532	-0.313061	0.138	0.064	1	Wwox	0	protein_coding
chr18-20738039-20738611	0.00225851	-0.343179	0.104	0.034	1	B4galt6	0	protein_coding
chr11-67169086-67169925	0.00230704	-0.326271	0.19	0.102	1	Myh2	1101	protein_coding
chr18-30958518-30959557	0.00234724	-0.259849	0.187	0.106	1	Rit2	13931	protein_coding
chr14-62258301-62259947	0.0023586	-0.290446	0.248	0.14	1	Dleu7	16283	protein_coding
chr3-36400519-36401186	0.0024008	-0.274204	0.076	0.026	1	Anxa5	47739	protein_coding
chr9-113833453-113834382	0.00246789	-0.338425	0.141	0.064	1	Clasp2	0	protein_coding
chr4-44629959-44630576	0.00256161	-0.306705	0.089	0.03	1	Pax5	0	protein_coding
chr2-22066687-22066925	0.00257212	-0.296463	0.052	0.009	1	Myo3a	160577	protein_coding
chr11-6479891-6482153	0.00258503	-0.308303	0.211	0.115	1	Purb	3973	protein_coding
chr9-27005087-27005803	0.00261093	-0.299091	0.076	0.021	1	Thyn1	0	protein_coding
chr3-36406166-36406916	0.00271221	-0.25091	0.107	0.043	1	Anxa5	42009	protein_coding
chr3-39504832-39505617	0.00283759	-0.330837	0.122	0.051	1	n-R5s195	130346	rRNA
chr19-22204280-22204640	0.0028738	-0.364386	0.125	0.055	1	Trpm3	0	protein_coding
chr6-88690289-88690489	0.00287545	-0.325486	0.073	0.021	1	Gm26588	25934	lincRNA
chr6-118284108-118284625	0.00289464	-0.322919	0.107	0.043	1	Ret	86363	protein_coding
chr2-124971973-124972186	0.00297264	-0.345291	0.076	0.026	1	Slc24a5	95937	protein_coding
chr1-39832214-39832428	0.00302187	-0.275147	0.046	0.009	1	1700066B17Rik	6746	lincRNA
chr10-96190400-96191180	0.0030312	-0.333179	0.168	0.085	1	Gm5426	53485	protein_coding
chr13-25780920-25783394	0.00317721	-0.268715	0.187	0.098	1	Gm11351	137638	lincRNA
chr8-15001308-15005561	0.00318107	-0.252784	0.343	0.238	1	Arhgef10	222	protein_coding
chr17-25507529-25511014	0.00323959	-0.262299	0.284	0.183	1	Sstr5	10240	protein_coding
chr15-53081505-53081841	0.00326116	-0.286943	0.052	0.009	1	Ext1	0	protein_coding
chr4-64282428-64282957	0.00343791	-0.302371	0.089	0.034	1	Gm11217	5824	lincRNA
chr9-64605807-64606539	0.00361461	-0.283193	0.092	0.034	1	Megf11	0	protein_coding
chr15-96546653-96548938	0.00361772	-0.272196	0.223	0.132	1	Slc38a1	22479	protein_coding
chr4-15595868-15596594	0.00361968	-0.252797	0.07	0.021	1	Calb1	284669	protein_coding
chr2-127643750-127643965	0.00368837	-0.285832	0.058	0.013	1	Mal	0	protein_coding
chr14-9836518-9837079	0.00396399	-0.300252	0.113	0.051	1	Fhit	0	protein_coding
chr14-61128815-61129609	0.00401959	-0.254233	0.122	0.06	1	Sacs	8847	protein_coding
chr16-26523978-26524335	0.00403775	-0.280794	0.064	0.017	1	Tmem207	0	protein_coding
chr16-8595536-8595747	0.00406003	-0.320189	0.064	0.021	1	Abat	0	protein_coding
chr12-11220984-11222554	0.00429303	-0.276148	0.318	0.213	1	Msgn1	12035	protein_coding
chr9-94378828-94379362	0.00431339	-0.28632	0.083	0.026	1	1190002N15Rik	138501	protein_coding
chr10-38553589-38554557	0.00445522	-0.276342	0.183	0.102	1	Rfpl4b	265983	protein_coding
chr6-118291826-118292940	0.00447817	-0.25266	0.092	0.034	1	Bms1	90442	protein_coding
chr3-38299160-38300003	0.00448163	-0.320965	0.174	0.094	1	Ankrd50	149257	protein_coding
chr4-114476964-114477674	0.00450473	-0.2632	0.07	0.021	1	Trabd2b	0	protein_coding
chr2-73356570-73357543	0.00453036	-0.292809	0.205	0.119	1	Gpr155	0	protein_coding
chr1-192696460-192696952	0.00484445	-0.265109	0.061	0.017	1	Hhat	0	protein_coding
chr4-56611460-56613130	0.0048835	-0.269106	0.18	0.106	1	Actl7b	126874	protein_coding
chr9-43357026-43357373	0.00508908	-0.29312	0.073	0.026	1	Trim29	20900	protein_coding
chr1-194739133-194741276	0.00511249	-0.297722	0.202	0.119	1	Plxna2	0	protein_coding
chr6-141374421-141375538	0.00515202	-0.279239	0.156	0.077	1	Pde3a	0	protein_coding
chr13-28466106-28466507	0.00529669	-0.273486	0.07	0.021	1	2610307P16Rik	0	processed_transcript
chr5-131398252-131398653	0.00542654	-0.274594	0.064	0.021	1	Auts2	38679	protein_coding
chr1-45112440-45112814	0.00574242	-0.320715	0.101	0.043	1	Col3a1	198723	protein_coding
chr15-73130662-73132401	0.00596293	-0.265758	0.125	0.064	1	Ago2	0	protein_coding
chr5-35537287-35538728	0.00596309	-0.277111	0.125	0.055	1	Cpz	11588	protein_coding
chr7-63060919-63062036	0.00601218	-0.294975	0.196	0.119	1	Chrna7	36655	protein_coding
chr14-66460618-66461237	0.00627408	-0.270917	0.138	0.072	1	Stmn4	98937	protein_coding
chr4-40936026-40937248	0.00627638	-0.256314	0.125	0.064	1	Bag1	0	protein_coding
chr13-25694998-25695576	0.0062938	-0.314667	0.11	0.047	1	Gm11351	225456	lincRNA
chr13-28519691-28520872	0.00655128	-0.251118	0.11	0.051	1	2610307P16Rik	0	processed_transcript
chr14-52342888-52344625	0.00663226	-0.253062	0.159	0.089	1	Olfr1513	4477	protein_coding
chr18-54153790-54154268	0.00693879	-0.340286	0.113	0.051	1	Csnk1g3	198105	protein_coding
chr3-136086656-136087103	0.00718649	-0.260743	0.058	0.017	1	Bank1	0	protein_coding
chr2-141312136-141312432	0.00751288	-0.292668	0.064	0.021	1	Macrod2	0	protein_coding
chr3-138783781-138785039	0.00779128	-0.273863	0.159	0.089	1	Tspan5	0	protein_coding
chr1-56833283-56833597	0.00793383	-0.326497	0.156	0.089	1	Satb2	0	protein_coding
chr18-53853502-53854108	0.0080289	-0.294111	0.119	0.06	1	Csnk1g3	8004	protein_coding
chr8-118161810-118162732	0.00815652	-0.262335	0.125	0.064	1	Cdh13	121000	protein_coding
chr16-26100233-26100503	0.00819752	-0.301977	0.086	0.034	1	Leprel1	0	protein_coding
chr16-95384615-95386641	0.00827418	-0.274804	0.287	0.196	1	Erg	0	protein_coding
chr9-78880010-78880595	0.00853521	-0.280802	0.086	0.034	1	Cd109	163756	protein_coding
chr16-78951874-78952550	0.00853562	-0.299971	0.119	0.06	1	Chodl	140	protein_coding
chr11-5230478-5232384	0.00885508	-0.278019	0.18	0.098	1	Kremen1	0	protein_coding
chr14-15372963-15373428	0.00909978	-0.265493	0.073	0.026	1	Lrrc3b	0	protein_coding
chr2-4605628-4607519	0.00933477	-0.258317	0.15	0.085	1	Frmd4a	0	protein_coding
chr14-57331052-57331480	0.00967783	-0.289695	0.07	0.026	1	Cryl1	0	protein_coding
chr1-11177626-11178170	0.0097957	-0.305974	0.131	0.064	1	Prex2	0	protein_coding
chr4-71129309-71129626	0.0102176	-0.309119	0.089	0.034	1	Gm11228	0	lincRNA
chr4-15608658-15608782	0.0103185	-0.293326	0.055	0.017	1	Calb1	272481	protein_coding
chr2-146167825-146168914	0.0103968	-0.269677	0.327	0.23	1	Cfap61	0	protein_coding
chr13-102293846-102295437	0.0108576	-0.27545	0.272	0.187	1	Cd180	398120	protein_coding
chr15-34341546-34342003	0.0113434	-0.259401	0.095	0.047	1	Matn2	0	protein_coding
chr7-66798742-66799271	0.0114117	-0.270856	0.101	0.051	1	Cers3	0	protein_coding
chr11-7156099-7156939	0.0126943	-0.25132	0.11	0.055	1	Adcy1	0	protein_coding
chr9-54946044-54947137	0.0142927	-0.250629	0.135	0.068	1	Hykk	0	protein_coding
chr8-48199124-48199478	0.0147403	-0.252731	0.055	0.017	1	Tenm3	28203	protein_coding
chr6-30628098-30628469	0.0159647	-0.305123	0.125	0.064	1	Cpa5	0	protein_coding
chr8-57962365-57963084	0.0164189	-0.264151	0.107	0.051	1	Galntl6	0	protein_coding
chr13-34136610-34137008	0.0166725	-0.285143	0.138	0.085	1	Tubb2b	6255	protein_coding
chr17-15993625-15994434	0.0167659	-0.252701	0.147	0.085	1	Rgmb	167038	protein_coding
chr12-29029581-29029742	0.0173088	-0.294351	0.086	0.038	1	Gm23342	5437	rRNA
chr3-79088557-79089543	0.0174823	-0.253435	0.101	0.051	1	Rapgef2	0	protein_coding
chr17-64281554-64281779	0.0177469	-0.258522	0.064	0.026	1	Pja2	0	protein_coding
chr7-121082835-121083668	0.0186967	-0.258199	0.187	0.123	1	Otoa	0	protein_coding
chr11-8818763-8819212	0.0198493	-0.286077	0.11	0.055	1	Pkd1l1	7495	protein_coding
chr14-9977054-9977412	0.0203083	-0.254435	0.07	0.026	1	Fhit	0	protein_coding
chr4-106534728-106535612	0.0235465	-0.270905	0.19	0.123	1	Dhcr24	25425	protein_coding
chr2-105312027-105312483	0.0256764	-0.262597	0.193	0.128	1	Them7	0	protein_coding
chr1-24516816-24518084	0.0304727	-0.255119	0.171	0.106	1	Col19a1	0	protein_coding
chr9-83855319-83855412	0.0389863	-0.255383	0.067	0.03	1	Ttk	0	protein_coding
chr8-10663029-10666267	1.33873e-10	0.525826	0.272	0.07	2.76874e-05	Myo16	28287	protein_coding
chr8-25267335-25278886	1.54759e-09	0.315017	0.587	0.349	0.00032007	Tacc1	65885	protein_coding
chr15-81520822-81525286	7.72862e-09	0.377333	0.34	0.138	0.00159842	Gm5218	21273	protein_coding
chr14-31951708-31965344	1.14449e-07	0.27678	0.404	0.214	0.0236701	D830044D21Rik	21828	lincRNA
chr6-127868250-127871934	1.88276e-07	0.3678	0.221	0.064	0.0389388	Tspan11	15654	protein_coding
chr2-167581058-167592048	5.17202e-07	0.312452	0.306	0.138	0.106967	Gm11476	0	processed_transcript
chr6-91645427-91651685	1.06348e-06	0.310186	0.183	0.052	0.219947	Slc6a6	32381	protein_coding
chr10-12786451-12789507	2.17171e-06	0.293931	0.187	0.049	0.449148	Utrn	0	protein_coding
chr10-20499918-20500566	2.72953e-06	0.492431	0.119	0.021	0.564515	Pde7b	0	protein_coding
chr19-25653630-25655152	2.78271e-06	0.378819	0.166	0.049	0.575514	2610016A17Rik	15981	lincRNA
chr2-167573438-167578984	3.30063e-06	0.318911	0.234	0.08	0.68263	Gm11476	0	processed_transcript
chr18-39382705-39392659	4.57339e-06	0.284804	0.255	0.11	0.945859	Arhgap26	6420	protein_coding
chr1-37028149-37031059	4.76643e-06	0.354181	0.238	0.092	0.985784	Vwa3b	0	protein_coding
chr5-118337996-118341107	5.25863e-06	0.299515	0.136	0.028	1	Gm28563	5689	lincRNA
chr10-59635491-59639467	5.46969e-06	0.276233	0.128	0.031	1	Mcu	18798	protein_coding
chr4-47188651-47188962	5.83006e-06	0.395138	0.064	0.003	1	Col15a1	19198	protein_coding
chr13-6189142-6194893	6.32806e-06	0.300533	0.396	0.205	1	Gm28465	200822	protein_coding
chr7-126627384-126630309	9.26617e-06	0.283049	0.098	0.012	1	Nupr1	0	protein_coding
chr18-65052977-65054339	1.43157e-05	0.39528	0.132	0.034	1	Nedd4l	0	protein_coding
chr8-10645811-10647028	1.67947e-05	0.253065	0.06	0.003	1	Myo16	11069	protein_coding
chr13-110928458-110930292	2.78534e-05	0.295117	0.123	0.028	1	Actbl2	324720	protein_coding
chr10-93707136-93708545	3.25058e-05	0.369268	0.149	0.043	1	Ntn4	0	protein_coding
chr13-48782500-48783568	3.90641e-05	0.379869	0.132	0.04	1	Phf2	18181	protein_coding
chr11-119050709-119060192	5.38462e-05	0.252147	0.23	0.092	1	Cbx8	9739	protein_coding
chr9-67610895-67613461	6.02054e-05	0.2812	0.123	0.034	1	Tln2	51191	protein_coding
chr1-90287549-90291532	6.27467e-05	0.295436	0.17	0.061	1	Gm28723	3636	lincRNA
chr6-120478047-120487463	6.42346e-05	0.26499	0.366	0.199	1	Il17ra	0	protein_coding
chr2-170039546-170043904	6.79751e-05	0.267161	0.213	0.086	1	Tshz2	0	protein_coding
chr2-49813408-49814682	7.05829e-05	0.250705	0.072	0.009	1	Lypd6b	0	protein_coding
chr11-35436238-35436693	7.13464e-05	0.314609	0.06	0.003	1	Slit3	0	protein_coding
chr9-120690303-120693268	7.66023e-05	0.267806	0.2	0.07	1	5830454E08Rik	112230	protein_coding
chr9-114947822-114949194	8.25208e-05	0.327687	0.115	0.034	1	Gpd1l	13834	protein_coding
chr6-140486924-140488842	9.32706e-05	0.278471	0.089	0.018	1	Plekha5	0	protein_coding
chr15-99861131-99864235	0.000105381	0.264364	0.106	0.031	1	Lima1	0	protein_coding
chr6-54653923-54657459	0.000117934	0.251071	0.157	0.046	1	Plekha8	8083	protein_coding
chr7-134260953-134262095	0.000123286	0.255967	0.102	0.021	1	D7Ertd443e	4166	protein_coding
chr1-63998085-64000996	0.000127438	0.312014	0.153	0.055	1	Klf7	28450	protein_coding
chr1-119455932-119458793	0.000159531	0.317347	0.187	0.08	1	Ralb	11511	protein_coding
chr2-51288321-51289414	0.000191304	0.285066	0.123	0.034	1	Gm13497	0	lincRNA
chr9-33681115-33681488	0.000253695	0.421794	0.111	0.034	1	Gm27164	260821	lincRNA
chr1-39685239-39688145	0.000264903	0.287406	0.157	0.064	1	Rfx8	0	protein_coding
chr18-25548059-25550298	0.000282351	0.290671	0.111	0.034	1	Celf4	0	protein_coding
chr2-174668798-174669181	0.000289843	0.374901	0.077	0.015	1	Zfp831	0	protein_coding
chr10-68154693-68157940	0.000301855	0.27676	0.106	0.028	1	Arid5b	0	protein_coding
chr3-123121619-123124479	0.000323554	0.277539	0.145	0.052	1	Synpo2	0	protein_coding
chr7-31012435-31015504	0.000325838	0.290961	0.123	0.04	1	Fxyd5	17217	protein_coding
chr7-64064020-64066298	0.000340781	0.32657	0.23	0.11	1	Gm20670	1061	processed_transcript
chr2-121573178-121576458	0.000404868	0.296625	0.187	0.086	1	Frmd5	0	protein_coding
chr5-131647051-131648991	0.000480205	0.260017	0.209	0.101	1	Auts2	0	protein_coding
chr10-107340895-107341656	0.000542838	0.325196	0.128	0.046	1	Lin7a	0	protein_coding
chr4-139716383-139716926	0.000566887	0.323625	0.077	0.015	1	Pax7	20135	protein_coding
chr8-22764026-22766592	0.000666094	0.291087	0.157	0.061	1	Plat	0	protein_coding
chr4-136133813-136137061	0.000738803	0.289539	0.268	0.144	1	Id3	6435	protein_coding
chr1-119163013-119165716	0.000753815	0.253994	0.115	0.04	1	Gm26831	103164	lincRNA
chr2-144441150-144442167	0.000770324	0.279701	0.111	0.034	1	Dzank1	28389	protein_coding
chr11-67460639-67462848	0.000794584	0.269057	0.081	0.018	1	Gas7	0	protein_coding
chr7-110698065-110700046	0.000923117	0.267568	0.14	0.052	1	Ampd3	68159	protein_coding
chr8-119969896-119971139	0.000941654	0.293042	0.115	0.043	1	Gm20388	0	protein_coding
chr5-128598618-128601875	0.00105263	0.257518	0.157	0.073	1	Fzd10	0	protein_coding
chr12-69460585-69463605	0.00117153	0.264427	0.255	0.138	1	Arf6	84605	protein_coding
chr6-137159052-137159866	0.00129433	0.31366	0.089	0.028	1	Rerg	0	protein_coding
chr1-175331770-175332181	0.00129651	0.305569	0.064	0.015	1	Rgs7	0	protein_coding
chr11-75861114-75861751	0.00138096	0.276623	0.064	0.012	1	Rph3al	0	protein_coding
chr1-12611941-12612801	0.00139934	0.283566	0.102	0.028	1	Gm17644	54761	lincRNA
chr11-35625779-35627179	0.00151023	0.280189	0.115	0.049	1	Slit3	0	protein_coding
chr11-35586841-35587842	0.00176682	0.309906	0.226	0.125	1	Slit3	0	protein_coding
chr8-118455144-118455946	0.00194286	0.315674	0.098	0.034	1	Cdh13	0	protein_coding
chr11-82070893-82074245	0.00222127	0.267394	0.226	0.116	1	Ccl11	7937	protein_coding
chr12-35417807-35418870	0.00232611	0.250244	0.102	0.037	1	Ahr	79103	protein_coding
chr17-43731233-43734692	0.00234847	0.277839	0.243	0.128	1	Cyp39a1	0	protein_coding
chr1-12398234-12398629	0.00241373	0.275118	0.06	0.012	1	Gm17644	268933	lincRNA
chr10-41926492-41927554	0.00249272	0.298744	0.187	0.092	1	Armc2	0	protein_coding
chr12-11088564-11089303	0.00256767	0.281396	0.106	0.037	1	Kcns3	898	protein_coding
chr4-43016429-43018634	0.00281035	0.25651	0.094	0.034	1	Pigo	0	protein_coding
chr1-140182335-140183998	0.0030084	0.253913	0.162	0.08	1	Cfh	0	protein_coding
chr6-53233744-53234831	0.0031086	0.309631	0.115	0.049	1	Jazf1	165112	protein_coding
chr10-88179987-88180703	0.00326568	0.253945	0.072	0.021	1	Nup37	1598	protein_coding
chr9-43879316-43880425	0.00345275	0.270113	0.072	0.021	1	Gm3898	46799	protein_coding
chr6-126085497-126087513	0.00352201	0.254953	0.234	0.131	1	Ntf3	13899	protein_coding
chr8-24572877-24575202	0.00366175	0.277829	0.319	0.199	1	Ido2	0	protein_coding
chr13-19718648-19719373	0.00382614	0.266984	0.085	0.031	1	A530099J19Rik	8043	protein_coding
chr17-43706774-43708255	0.00384032	0.275442	0.221	0.122	1	Cyp39a1	0	protein_coding
chr8-17535028-17535652	0.0039038	0.302007	0.085	0.031	1	Csmd1	0	protein_coding
chr11-31544712-31545325	0.00418598	0.279589	0.077	0.021	1	Bod1	119855	protein_coding
chr9-49601204-49602168	0.0047401	0.271824	0.106	0.043	1	Ncam1	0	protein_coding
chr12-81627549-81627713	0.00495688	0.269218	0.047	0.009	1	Ttc9	3655	protein_coding
chr19-58838233-58840610	0.00506179	0.251729	0.243	0.128	1	Hspa12a	0	protein_coding
chr5-52314358-52314584	0.00515209	0.316683	0.077	0.024	1	Sod3	49361	protein_coding
chr18-57438803-57439225	0.00518176	0.26947	0.064	0.015	1	4930511M06Rik	0	processed_transcript
chr2-70629282-70630594	0.00521006	0.260989	0.094	0.034	1	Gad1	27267	protein_coding
chr12-12181166-12182399	0.00532165	0.269372	0.132	0.058	1	Gm26171	74298	rRNA
chr9-68033631-68034214	0.00541995	0.320796	0.128	0.055	1	Vps13c	37996	protein_coding
chr6-127863035-127864658	0.00547544	0.276555	0.123	0.055	1	Tspan11	22930	protein_coding
chr14-27069432-27070509	0.00565539	0.254973	0.089	0.031	1	Il17rd	0	protein_coding
chr1-73001627-73003541	0.00615392	0.250487	0.183	0.095	1	Tnp1	11532	protein_coding
chr3-100417669-100419489	0.00664989	0.260799	0.106	0.049	1	4930406D18Rik	6915	lincRNA
chr19-28203757-28204380	0.00678185	0.28854	0.089	0.031	1	Glis3	54470	protein_coding
chr8-24203804-24204647	0.00697574	0.251002	0.111	0.055	1	A730045E13Rik	18235	protein_coding
chr13-38450418-38451348	0.0084329	0.303286	0.213	0.125	1	Bmp6	0	protein_coding
chr10-44043581-44044169	0.0084998	0.271447	0.081	0.028	1	Aim1	38734	protein_coding
chr12-35265653-35266315	0.00883539	0.292466	0.111	0.046	1	Snx13	118183	protein_coding
chr13-34814151-34815494	0.00904735	0.250613	0.251	0.153	1	Prpf4b	59999	protein_coding
chr17-79417999-79418257	0.00991099	0.276061	0.068	0.021	1	Gm17315	59976	lincRNA
chr2-10199170-10200109	0.0151776	0.250692	0.162	0.089	1	Itih5	0	protein_coding
chr15-12664684-12665364	0.0168882	0.295636	0.179	0.101	1	Pdzd2	0	protein_coding
chr10-43998292-43999355	0.0179446	0.264153	0.132	0.067	1	Aim1	0	protein_coding
chr9-49827539-49828141	0.020157	0.251541	0.157	0.086	1	Ncam1	28613	protein_coding
chr17-74931507-74932166	0.0245512	0.250786	0.187	0.11	1	Ttc27	67936	protein_coding
chr13-38816353-38816648	0.0388521	0.254926	0.123	0.07	1	Slc35b3	115491	protein_coding

## Sheet: MTJ
peak	p_val	avg_log2FC	pct.1	pct.2	p_val_adj	gene	distance	gene_biotype
chr3-85171371-85175608	7.62286e-06	-0.296318	0.195	0.085	1	RP24-559D1.1	0	protein_coding
chr12-116135155-116140114	2.5737e-05	-0.256759	0.188	0.07	1	Vipr2	0	protein_coding
chr16-15723400-15724548	0.000103314	-0.271641	0.136	0.055	1	Prkdc	0	protein_coding
chr12-82962192-82963584	0.000557779	-0.328254	0.14	0.066	1	Rgs6	0	protein_coding
chr18-21274740-21275900	0.000637738	-0.26319	0.059	0.007	1	Garem	0	protein_coding
chr10-56860100-56860827	0.000664998	-0.338938	0.125	0.048	1	Gm9956	111845	protein_coding
chr10-19556693-19558341	0.000866765	-0.259605	0.154	0.074	1	Ifngr1	33607	protein_coding
chr1-186012986-186014803	0.000876537	-0.282786	0.129	0.055	1	Lyplal1	72927	protein_coding
chr18-66165949-66169657	0.000963994	-0.267413	0.206	0.111	1	Ccbe1	0	protein_coding
chr17-86771917-86774319	0.00114821	-0.256339	0.103	0.03	1	Epas1	0	protein_coding
chr13-92842075-92842710	0.00149944	-0.356343	0.202	0.111	1	Mtx3	2076	protein_coding
chr4-3089474-3091292	0.00180266	-0.262114	0.107	0.044	1	Vmn1r2	80790	protein_coding
chr6-87254312-87255586	0.00183375	-0.302464	0.173	0.1	1	Antxr1	0	protein_coding
chr6-148719142-148719705	0.00198628	-0.279563	0.074	0.022	1	4930528G23Rik	41141	lincRNA
chr19-37795453-37795989	0.00245139	-0.355919	0.188	0.103	1	Cyp26a1	93924	protein_coding
chr8-108034612-108035015	0.00257038	-0.275326	0.059	0.015	1	Psmd7	446129	protein_coding
chr13-54123415-54125908	0.0026959	-0.255897	0.191	0.111	1	Sfxn1	15068	protein_coding
chr16-34806519-34808348	0.00312886	-0.256211	0.232	0.144	1	Mylk	0	protein_coding
chr13-25921169-25921380	0.00312894	-0.276053	0.07	0.022	1	Gm11351	0	lincRNA
chr2-168967690-168968762	0.00390222	-0.290108	0.202	0.118	1	1700017J07Rik	9505	lincRNA
chr16-56303106-56303529	0.00394771	-0.276013	0.062	0.015	1	Impg2	29349	protein_coding
chr1-174759428-174759970	0.00402892	-0.288987	0.088	0.033	1	Fmn2	0	protein_coding
chr12-70526098-70526669	0.00477267	-0.275805	0.074	0.026	1	Tmx1	58057	protein_coding
chr2-52844900-52845316	0.00487875	-0.330837	0.099	0.041	1	Fmnl2	12543	protein_coding
chr13-92762235-92764674	0.00503637	-0.262936	0.136	0.074	1	Thbs4	0	protein_coding
chr2-128733615-128733837	0.00529578	-0.261018	0.048	0.011	1	Mertk	0	protein_coding
chr12-40795386-40797706	0.00535911	-0.252491	0.151	0.081	1	Dock4	0	protein_coding
chr3-5360344-5361093	0.00542551	-0.252871	0.077	0.026	1	Zfhx4	0	protein_coding
chr15-44684792-44686052	0.00547853	-0.252359	0.107	0.048	1	Sybu	0	protein_coding
chr19-10192721-10195818	0.00605647	-0.250467	0.158	0.074	1	Fads1	0	protein_coding
chr10-56431576-56432264	0.00613413	-0.256462	0.118	0.055	1	Gja1	41156	protein_coding
chr1-5230312-5230987	0.0072754	-0.315545	0.169	0.096	1	Atp6v1h	67782	protein_coding
chr16-92773446-92774160	0.00741707	-0.256765	0.103	0.052	1	Runx1	0	protein_coding
chr9-33000551-33001525	0.00763674	-0.250125	0.099	0.041	1	Gm27166	30265	lincRNA
chr10-27337336-27337974	0.00834289	-0.288197	0.147	0.081	1	Lama2	0	protein_coding
chr2-145752383-145753251	0.00889529	-0.284047	0.143	0.066	1	BC039771	0	processed_transcript
chr1-184304321-184305246	0.00935211	-0.252322	0.092	0.037	1	RP23-172L16.3	53082	lincRNA
chr8-121368440-121369578	0.00971343	-0.266386	0.154	0.081	1	Gm20388	0	protein_coding
chr16-56337776-56338273	0.0098753	-0.258819	0.077	0.033	1	Impg2	64019	protein_coding
chr12-69524220-69525438	0.0114578	-0.265208	0.136	0.077	1	Vcpkmt	52189	protein_coding
chr2-5230654-5231091	0.0141514	-0.28738	0.099	0.048	1	Ccdc3	0	protein_coding
chr10-14320823-14322160	0.0142832	-0.257609	0.239	0.148	1	Gpr126	80424	protein_coding
chr6-55880998-55881249	0.0146205	-0.257972	0.066	0.026	1	Ccdc129	0	protein_coding
chr3-65912523-65913351	0.0149051	-0.26422	0.184	0.114	1	Ccnl1	32799	protein_coding
chr1-134003042-134003407	0.0156185	-0.27158	0.143	0.089	1	Gm1627	31103	lincRNA
chr2-140123901-140124096	0.0220684	-0.250964	0.077	0.037	1	Esf1	0	protein_coding
chr13-16868989-16869409	0.0413126	-0.253446	0.184	0.122	1	Sugct	0	protein_coding
chr10-99259846-99266772	2.15136e-07	0.265335	0.517	0.287	0.0444941	Dusp6	0	protein_coding
chr17-75292737-75294430	5.69112e-06	0.269237	0.118	0.022	1	Ltbp1	0	protein_coding
chr18-5439862-5442259	7.33287e-06	0.266461	0.129	0.022	1	Gm10125	49243	processed_transcript
chr1-39554186-39556895	1.72886e-05	0.301318	0.111	0.022	1	Rnf149	0	protein_coding
chr9-49980408-49981570	2.80273e-05	0.266226	0.1	0.018	1	Ncam1	181482	protein_coding
chr17-47565689-47567872	3.54925e-05	0.270936	0.07	0.007	1	Ccnd3	0	protein_coding
chr4-95620468-95621799	9.09695e-05	0.303037	0.107	0.026	1	Fggy	0	protein_coding
chr2-102898537-102902349	0.000108602	0.276317	0.229	0.121	1	Cd44	0	protein_coding
chr4-117235338-117236621	0.000221808	0.276025	0.107	0.033	1	Gm1661	0	protein_coding
chr6-125742099-125743605	0.000333732	0.261551	0.144	0.051	1	Ano2	0	protein_coding
chr2-167573438-167578984	0.000360421	0.253482	0.24	0.118	1	Gm11476	0	processed_transcript
chr14-15376547-15377667	0.000376083	0.313581	0.118	0.029	1	Lrrc3b	0	protein_coding
chr13-37439485-37442449	0.000518487	0.266826	0.129	0.04	1	Gm4035	4335	lincRNA
chr14-50981183-50982166	0.000797771	0.260103	0.066	0.011	1	Pnp	15945	protein_coding
chr4-22095209-22095620	0.000904942	0.253965	0.044	0.004	1	Faxc	98369	protein_coding
chr3-144255324-144256197	0.000921873	0.266083	0.066	0.011	1	Lmo4	50103	protein_coding
chr14-65889468-65891312	0.00120929	0.26193	0.137	0.059	1	Ccdc25	22863	protein_coding
chr1-133940378-133942646	0.00123202	0.253992	0.185	0.092	1	Prelp	18963	protein_coding
chr14-27059209-27059870	0.00138768	0.275925	0.07	0.015	1	Il17rd	0	protein_coding
chr9-108148652-108148881	0.00146661	0.310617	0.063	0.011	1	Bsn	0	protein_coding
chr9-70263069-70267375	0.00157415	0.265309	0.269	0.158	1	Myo1e	0	protein_coding
chr8-95046860-95048561	0.00166566	0.257463	0.114	0.037	1	Gpr97	1612	protein_coding
chr11-121522070-121523617	0.00175278	0.285904	0.103	0.033	1	Tbcd	0	protein_coding
chr13-51480369-51481001	0.0018366	0.271077	0.07	0.015	1	Shc3	0	protein_coding
chr2-93306912-93307481	0.00203625	0.29953	0.081	0.022	1	Tspan18	0	protein_coding
chr4-75962862-75964516	0.00275161	0.254599	0.092	0.026	1	Ptprd	0	protein_coding
chr8-121477832-121478288	0.00311599	0.33431	0.107	0.037	1	Gm20388	0	protein_coding
chr7-66974804-66975389	0.00350669	0.312286	0.103	0.04	1	Adamts17	0	protein_coding
chr6-93855789-93856697	0.0040821	0.274972	0.085	0.029	1	Magi1	0	protein_coding
chr6-90795794-90797304	0.00425027	0.256548	0.085	0.033	1	Iqsec1	0	protein_coding
chr14-64401056-64401374	0.00450243	0.282806	0.07	0.018	1	Msra	0	protein_coding
chr4-114386309-114386996	0.00489377	0.25931	0.107	0.04	1	Trabd2b	19727	protein_coding
chr12-82231981-82232591	0.00746498	0.270354	0.077	0.026	1	Sipa1l1	0	protein_coding
chr6-30643831-30644997	0.00761916	0.255819	0.118	0.051	1	Cpa1	0	protein_coding
chr16-8348685-8349088	0.0108543	0.272573	0.081	0.033	1	Cldn26	60187	protein_coding
chr1-73545222-73545886	0.0238366	0.258288	0.129	0.066	1	Gm29186	8872	lincRNA

## Sheet: Macrophage
peak	p_val	avg_log2FC	pct.1	pct.2	p_val_adj	gene	distance	gene_biotype
chr14-16173303-16173772	6.63954e-27	-0.493545	0.077	0	1.37318e-21	Oxsm	64883	protein_coding
chr6-48732806-48733336	1.1917e-22	-0.466553	0.086	0.004	2.46464e-17	Gm28053	0	protein_coding
chr11-52313972-52315076	3.0466e-22	-0.334474	0.075	0.003	6.30092e-17	Tcf7	30957	protein_coding
chr9-32928296-32929011	6.12757e-22	-0.484353	0.084	0.005	1.26729e-16	Gm27162	0	lincRNA
chr3-19429011-19430596	5.389e-21	-0.400302	0.097	0.012	1.11454e-15	Dnajc5b	77998	protein_coding
chr6-72993175-72993792	1.35233e-20	-0.392117	0.07	0.003	2.79687e-15	Dnah6	23813	protein_coding
chr18-73835016-73835943	3.73273e-20	-0.473427	0.099	0.013	7.71996e-15	Me2	19623	protein_coding
chr11-98456707-98460176	6.13175e-20	-0.327884	0.146	0.04	1.26816e-14	Grb7	1333	protein_coding
chr6-41554370-41554820	8.85979e-20	-0.440251	0.073	0.004	1.83236e-14	Prss2	29290	protein_coding
chr5-37044756-37045110	1.51844e-19	-0.390989	0.059	0.001	3.14041e-14	Jakmip1	0	protein_coding
chr3-52395407-52403223	1.56833e-19	-0.276661	0.161	0.053	3.24358e-14	Foxo1	42185	protein_coding
chr19-23323091-23323518	2.64096e-19	-0.364721	0.055	0	5.46198e-14	Mamdc2	0	protein_coding
chr14-54222077-54229587	4.34358e-19	-0.310522	0.215	0.1	8.9833e-14	Dad1	5891	protein_coding
chr15-62168712-62174870	1.4914e-18	-0.310381	0.119	0.025	3.08447e-13	Pvt1	0	lincRNA
chr5-65929133-65929685	2.86458e-18	-0.416197	0.071	0.004	5.92446e-13	Chrna9	5235	protein_coding
chr6-8485287-8485991	4.45652e-18	-0.397158	0.073	0.005	9.21689e-13	Gm16039	0	protein_coding
chr15-100705948-100706777	1.24987e-17	-0.408009	0.086	0.012	2.58496e-12	Galnt6	0	protein_coding
chr3-101272982-101275275	2.08014e-17	-0.320564	0.089	0.015	4.30211e-12	Cd2	623	protein_coding
chr3-87846571-87847211	2.75325e-17	-0.303462	0.048	0	5.69423e-12	Sh2d2a	0	protein_coding
chr19-57114563-57121432	4.63507e-17	-0.274835	0.137	0.048	9.58615e-12	Ablim1	0	protein_coding
chr16-55948870-55949419	1.92876e-16	-0.323614	0.055	0.002	3.98902e-11	Cep97	14014	protein_coding
chr9-115611763-115612008	2.32448e-16	-0.358907	0.051	0.001	4.80745e-11	n-R5s92	14591	rRNA
chr10-116913885-116914254	2.48203e-16	-0.350706	0.051	0.001	5.13329e-11	Rab3ip	0	protein_coding
chr2-32061177-32069717	5.94358e-16	-0.262813	0.156	0.058	1.22924e-10	Fam78a	0	protein_coding
chr14-103649890-103651163	1.2633e-15	-0.332782	0.082	0.012	2.61274e-10	Slain1	0	protein_coding
chr10-54005903-54006360	1.78293e-15	-0.306134	0.049	0.001	3.68741e-10	Man1a	0	protein_coding
chr14-122057882-122067755	2.49368e-15	-0.296864	0.241	0.119	5.15738e-10	Timm8a2	19461	protein_coding
chr7-16837151-16846375	4.19183e-15	-0.266714	0.282	0.156	8.66945e-10	Strn4	0	protein_coding
chr15-97468671-97470012	4.80416e-15	-0.385983	0.101	0.024	9.93587e-10	Pced1b	82981	protein_coding
chr18-35910062-35910554	4.95573e-15	-0.318283	0.051	0.002	1.02493e-09	Cxxc5	48374	protein_coding
chr1-161766642-161767017	6.49884e-15	-0.298646	0.047	0.001	1.34408e-09	Fasl	13671	protein_coding
chr6-48745801-48747865	6.84069e-15	-0.313674	0.096	0.023	1.41478e-09	Gimap5	0	protein_coding
chr4-133623671-133627280	7.49428e-15	-0.320686	0.101	0.022	1.54995e-09	Zdhhc18	0	protein_coding
chr5-62778776-62778973	7.61433e-15	-0.345411	0.047	0.001	1.57478e-09	Arap2	12577	protein_coding
chr15-67289831-67290235	1.02755e-14	-0.365225	0.061	0.005	2.12516e-09	1700012I11Rik	0	lincRNA
chr9-32926084-32926679	1.53432e-14	-0.34078	0.057	0.004	3.17324e-09	Gm27162	0	lincRNA
chr9-51213176-51213945	1.84805e-14	-0.324066	0.059	0.004	3.8221e-09	Pou2af1	0	protein_coding
chr1-127514565-127514915	2.1581e-14	-0.319342	0.046	0.001	4.46335e-09	Tmem163	0	protein_coding
chr17-35204222-35205547	2.76305e-14	-0.342156	0.07	0.011	5.71449e-09	Lta	0	protein_coding
chr5-140595003-140598125	3.5553e-14	-0.342099	0.112	0.033	7.353e-09	Lfng	9215	protein_coding
chr10-127136476-127137111	4.38377e-14	-0.37016	0.077	0.013	9.06642e-09	Os9	15315	protein_coding
chr2-181219004-181220826	5.17109e-14	-0.274157	0.09	0.021	1.06947e-08	BC051628	0	protein_coding
chr10-96370013-96371841	5.4157e-14	-0.302666	0.131	0.045	1.12006e-08	Gm5426	233098	protein_coding
chr3-131019113-131019960	5.75344e-14	-0.30113	0.058	0.005	1.18992e-08	Lef1	90510	protein_coding
chr4-136088865-136090683	6.43278e-14	-0.273131	0.065	0.008	1.33042e-08	Rpl11	35436	protein_coding
chr16-95748776-95751540	7.13172e-14	-0.256479	0.066	0.009	1.47497e-08	Ets2	27724	protein_coding
chr16-11077510-11078725	1.01793e-13	-0.299615	0.06	0.006	2.10526e-08	Txndc11	0	protein_coding
chr17-52162597-52162898	1.17589e-13	-0.345474	0.053	0.004	2.43195e-08	Gm19585	0	lincRNA
chr6-147098589-147100019	1.53849e-13	-0.288349	0.066	0.009	3.18188e-08	Klhl42	0	protein_coding
chr5-72634807-72635079	1.57567e-13	-0.321465	0.046	0.002	3.25878e-08	Cnga1	0	protein_coding
chr11-83079730-83080166	1.64096e-13	-0.323181	0.056	0.005	3.3938e-08	Slfn2	9051	protein_coding
chr13-51767353-51768702	1.70624e-13	-0.313367	0.066	0.009	3.52882e-08	Sema4d	0	protein_coding
chr12-26401239-26402074	1.72724e-13	-0.272455	0.049	0.004	3.57225e-08	Rnf144a	0	protein_coding
chr6-117899686-117901132	1.78073e-13	-0.369535	0.131	0.047	3.68286e-08	Hnrnpf	0	protein_coding
chr6-48725483-48725863	2.12332e-13	-0.28588	0.042	0.001	4.39142e-08	Gm28053	0	protein_coding
chr1-35653297-35653729	2.42531e-13	-0.263864	0.04	0.001	5.01597e-08	RP24-550I15.1	1999	lincRNA
chr6-48675842-48676580	2.87004e-13	-0.322602	0.069	0.011	5.93576e-08	Gimap9	0	protein_coding
chr6-48738862-48739436	3.44536e-13	-0.311242	0.057	0.006	7.12563e-08	Gimap1	0	protein_coding
chr11-99170881-99171283	3.72637e-13	-0.289708	0.041	0.001	7.7068e-08	Ccr7	15803	protein_coding
chr14-118834358-118834629	4.06342e-13	-0.261525	0.036	0	8.40389e-08	Cldn10	0	protein_coding
chr12-113228127-113228612	5.31674e-13	-0.30078	0.049	0.003	1.0996e-07	Tmem121	38606	protein_coding
chr4-129575062-129575653	5.66066e-13	-0.312271	0.069	0.01	1.17073e-07	Fam167b	1161	protein_coding
chr1-128766988-128767194	6.0982e-13	-0.318622	0.041	0.001	1.26122e-07	Gm26686	3404	lincRNA
chr2-32494636-32496661	6.63103e-13	-0.322181	0.094	0.023	1.37142e-07	Gm13412	28369	lincRNA
chr1-164078404-164078802	1.03665e-12	-0.343071	0.059	0.007	2.14398e-07	Sell	0	protein_coding
chr11-98550023-98551958	1.20452e-12	-0.272113	0.219	0.117	2.49116e-07	Zpbp2	0	protein_coding
chr13-112424139-112426830	1.35376e-12	-0.275896	0.09	0.026	2.79982e-07	Il6st	37239	protein_coding
chr11-75976706-75977237	1.50152e-12	-0.325943	0.062	0.009	3.10541e-07	1700016K19Rik	22674	protein_coding
chr11-63984374-63986004	1.67801e-12	-0.27096	0.059	0.009	3.47042e-07	Cox10	0	protein_coding
chr15-97458794-97459232	2.69528e-12	-0.308683	0.048	0.004	5.57431e-07	Pced1b	73104	protein_coding
chr8-124700846-124701430	3.17517e-12	-0.317355	0.057	0.007	6.56681e-07	Ttc13	0	protein_coding
chr5-122218567-122220828	4.77625e-12	-0.350078	0.133	0.05	9.87815e-07	Hvcn1	0	protein_coding
chr3-103385052-103385880	5.70034e-12	-0.29479	0.057	0.008	1.17893e-06	Trim33	26283	protein_coding
chr11-99154931-99155504	6.15632e-12	-0.299379	0.052	0.005	1.27324e-06	Ccr7	0	protein_coding
chr15-9574866-9575126	8.11644e-12	-0.321242	0.05	0.005	1.67863e-06	Spef2	3066	protein_coding
chr14-70283543-70284199	8.14076e-12	-0.2536	0.041	0.003	1.68366e-06	Ppp3cc	0	protein_coding
chr14-31531695-31532211	8.71273e-12	-0.257259	0.042	0.003	1.80195e-06	Colq	0	protein_coding
chr11-69894540-69895962	9.56748e-12	-0.276155	0.068	0.013	1.97873e-06	Acap1	0	protein_coding
chr8-15016938-15018791	1.02457e-11	-0.252857	0.057	0.008	2.11899e-06	Kbtbd11	0	protein_coding
chr11-46326697-46326968	1.17422e-11	-0.264214	0.037	0.001	2.42851e-06	Itk	0	protein_coding
chr16-45223600-45225152	1.24037e-11	-0.274782	0.075	0.015	2.56531e-06	Btla	0	protein_coding
chr5-121106989-121107378	1.78477e-11	-0.31106	0.052	0.005	3.69123e-06	Ptpn11	23154	protein_coding
chr5-105642529-105642978	2.04565e-11	-0.326254	0.063	0.011	4.23077e-06	Lrrc8c	29510	protein_coding
chr11-49093756-49094360	2.05678e-11	-0.334511	0.071	0.014	4.2538e-06	Olfr56	0	protein_coding
chr2-158666323-158668748	2.13832e-11	-0.293967	0.112	0.042	4.42242e-06	Ppp1r16b	0	protein_coding
chr7-16364192-16365469	2.22206e-11	-0.269853	0.066	0.013	4.59561e-06	Sae1	0	protein_coding
chr14-122052960-122054126	3.16283e-11	-0.266353	0.055	0.007	6.5413e-06	Timm8a2	14539	protein_coding
chr1-171920990-171921358	3.7957e-11	-0.283541	0.046	0.004	7.85019e-06	Slamf6	0	protein_coding
chr2-158719171-158719605	4.36447e-11	-0.277802	0.042	0.004	9.02651e-06	Ppp1r16b	0	protein_coding
chr10-24754272-24754916	4.43496e-11	-0.252966	0.042	0.004	9.17229e-06	Enpp3	18897	protein_coding
chr11-11521956-11522194	4.56401e-11	-0.263025	0.038	0.002	9.43919e-06	4930415F15Rik	6763	protein_coding
chr17-83846145-83852076	5.24495e-11	-0.283896	0.239	0.138	1.08475e-05	Haao	0	protein_coding
chr11-99238528-99238823	5.42212e-11	-0.29584	0.042	0.004	1.12139e-05	Krt222	0	protein_coding
chr14-79537434-79537955	6.82449e-11	-0.29762	0.052	0.007	1.41143e-05	Elf1	0	protein_coding
chr11-21174174-21174907	7.16427e-11	-0.256455	0.056	0.01	1.4817e-05	Peli1	23850	protein_coding
chr8-36182024-36182681	1.02158e-10	-0.253662	0.042	0.004	2.1128e-05	Lonrf1	33382	protein_coding
chr18-20946425-20946626	1.10177e-10	-0.27002	0.037	0.002	2.27865e-05	Rnf125	0	protein_coding
chr8-36168553-36168913	1.14959e-10	-0.290489	0.049	0.006	2.37755e-05	D8Ertd82e	20765	protein_coding
chr10-39192698-39193098	1.1751e-10	-0.282003	0.048	0.005	2.43031e-05	Wisp3	28903	protein_coding
chr5-134282019-134283375	1.27631e-10	-0.260052	0.052	0.008	2.63964e-05	Gtf2i	0	protein_coding
chr1-130475005-130475284	1.45374e-10	-0.257002	0.038	0.003	3.00659e-05	Cd55	12260	protein_coding
chr18-4294542-4295500	1.64592e-10	-0.285187	0.056	0.01	3.40406e-05	Map3k8	35826	protein_coding
chr6-48718521-48718728	1.69917e-10	-0.271931	0.038	0.003	3.51419e-05	Gm28053	0	protein_coding
chr12-76086500-76087350	1.80273e-10	-0.268021	0.046	0.004	3.72837e-05	Syne2	0	protein_coding
chr3-103386579-103386925	1.89518e-10	-0.270562	0.04	0.004	3.91956e-05	Trim33	27810	protein_coding
chr18-75278204-75280760	2.05834e-10	-0.257348	0.092	0.031	4.25702e-05	Dym	0	protein_coding
chr4-10770076-10770258	2.88819e-10	-0.251616	0.031	0.001	5.97329e-05	1700123O12Rik	0	lincRNA
chr1-53791316-53791948	3.91336e-10	-0.285881	0.058	0.011	8.09353e-05	Stk17b	6091	protein_coding
chr2-174602198-174602717	4.61379e-10	-0.283377	0.05	0.007	9.54215e-05	Zfp831	40816	protein_coding
chr6-8504804-8505179	4.63113e-10	-0.258749	0.041	0.004	9.57802e-05	Gm16039	0	protein_coding
chr17-84844939-84845358	4.71945e-10	-0.277476	0.045	0.005	9.76068e-05	Lrpprc	54149	protein_coding
chr4-108310718-108311094	5.06735e-10	-0.264258	0.041	0.004	0.000104802	Zyg11b	9621	protein_coding
chr16-45252029-45252367	5.29983e-10	-0.264659	0.041	0.004	0.00010961	Btla	0	protein_coding
chr4-133879021-133879785	5.48446e-10	-0.255161	0.052	0.009	0.000113428	Rps6ka1	0	protein_coding
chr14-69773983-69775320	5.54532e-10	-0.271153	0.063	0.015	0.000114687	Tnfrsf10b	0	protein_coding
chr4-32164067-32165105	5.95452e-10	-0.255744	0.049	0.007	0.00012315	Bach2	73698	protein_coding
chr19-11355805-11356075	6.52077e-10	-0.30851	0.053	0.009	0.000134861	Gm28935	6202	lincRNA
chr5-140947970-140948475	8.18027e-10	-0.31746	0.063	0.013	0.000169183	Card11	0	protein_coding
chr11-99105017-99105328	9.65346e-10	-0.257724	0.038	0.003	0.000199651	Tns4	15710	protein_coding
chr17-73273643-73274213	9.77356e-10	-0.268003	0.05	0.008	0.000202135	Lclat1	30274	protein_coding
chr16-10515920-10516646	1.03931e-09	-0.262227	0.053	0.01	0.000214948	Dexi	0	protein_coding
chr5-139166863-139167242	1.18403e-09	-0.259619	0.041	0.004	0.000244879	Heatr2	0	protein_coding
chr5-62858252-62858663	1.36761e-09	-0.327535	0.068	0.018	0.000282847	Dthd1	0	protein_coding
chr19-11266137-11266492	1.39317e-09	-0.279691	0.043	0.005	0.000288133	Ms4a1	0	protein_coding
chr11-96986479-96988915	1.50937e-09	-0.25536	0.088	0.032	0.000312166	Sp2	3519	protein_coding
chr7-117613776-117614142	1.84107e-09	-0.274318	0.046	0.007	0.000380766	Xylt1	0	protein_coding
chr10-75565272-75566627	2.41954e-09	-0.258322	0.065	0.015	0.000500405	Ggt1	0	protein_coding
chr10-127141027-127141925	3.03505e-09	-0.255136	0.049	0.008	0.000627702	Os9	19866	protein_coding
chr3-9864856-9866078	3.10622e-09	-0.314866	0.088	0.031	0.000642423	Pag1	31176	protein_coding
chr2-122652083-122652816	3.53419e-09	-0.26835	0.065	0.015	0.000730934	AA467197	10891	protein_coding
chr1-85687383-85687688	4.01934e-09	-0.274014	0.042	0.005	0.000831271	Sp100	0	protein_coding
chr17-35194130-35197313	5.63599e-09	-0.251465	0.157	0.081	0.00116562	Ltb	0	protein_coding
chr6-136930595-136931226	7.43514e-09	-0.295416	0.09	0.031	0.00153772	Arhgdib	0	protein_coding
chr13-24602756-24605243	8.60678e-09	-0.267302	0.138	0.066	0.00178004	Fam65b	0	protein_coding
chr6-129284354-129284773	1.09468e-08	-0.288644	0.056	0.013	0.002264	Cd69	8984	protein_coding
chr13-24599465-24600187	1.54801e-08	-0.311936	0.114	0.049	0.00320155	Fam65b	0	protein_coding
chr2-129180066-129180840	1.60363e-08	-0.276739	0.073	0.024	0.00331659	Slc20a1	17923	protein_coding
chr10-130322582-130323049	1.83609e-08	-0.295822	0.075	0.025	0.00379736	Tespa1	0	protein_coding
chr5-64487576-64488574	1.92806e-08	-0.277033	0.104	0.041	0.00398758	1700027F09Rik	19629	lincRNA
chr2-34962802-34964084	2.52614e-08	-0.287005	0.141	0.072	0.00522452	Traf1	1029	protein_coding
chr8-120725033-120725899	2.83143e-08	-0.250574	0.056	0.013	0.00585591	Gm20388	0	protein_coding
chr3-107035475-107038604	2.97192e-08	-0.258415	0.188	0.113	0.00614647	Kcna3	0	protein_coding
chr1-97580332-97580642	4.70784e-08	-0.252626	0.047	0.009	0.00973667	D1Ertd622e	25675	protein_coding
chr18-65414659-65416707	6.24043e-08	-0.287816	0.157	0.083	0.0129063	Malt1	14255	protein_coding
chr5-100585039-100585569	3.64585e-07	-0.25071	0.062	0.022	0.0754028	Plac8	12793	protein_coding
chr15-80572201-80573079	4.97977e-07	-0.257332	0.077	0.031	0.102991	Enthd1	11730	protein_coding
chr11-11689906-11690739	6.57633e-07	-0.279873	0.119	0.06	0.13601	Ikzf1	0	protein_coding
chr1-182253774-182255526	6.78759e-07	-0.260983	0.11	0.053	0.14038	Degs1	20245	protein_coding
chr14-66199667-66200391	7.35834e-07	-0.28574	0.141	0.075	0.152184	Ptk2b	0	protein_coding
chr7-19691324-19705619	1.49345e-22	0.349744	0.42	0.22	3.08873e-17	Apoe	0	protein_coding
chr2-129591339-129605114	2.81931e-20	0.270779	0.567	0.37	5.83083e-15	Sirpa	0	protein_coding
chrX-169978524-169981482	2.12947e-19	0.364163	0.273	0.118	4.40413e-14	Mid1	0	protein_coding
chr4-136890052-136899505	9.75856e-15	0.294813	0.573	0.382	2.01825e-09	C1qc	0	protein_coding
chr2-26466235-26477114	1.38459e-11	0.283727	0.308	0.177	2.86358e-06	Notch1	0	protein_coding
chr3-116613710-116616465	2.5733e-11	0.318264	0.232	0.109	5.32204e-06	Sass6	0	protein_coding
chr10-77969602-77972943	5.5279e-11	0.325104	0.259	0.138	1.14327e-05	Trpm2	0	protein_coding
chr9-55308475-55312310	1.00274e-10	0.307348	0.219	0.107	2.07384e-05	Nrg4	0	protein_coding
chr14-63078217-63080673	2.92503e-10	0.340158	0.221	0.114	6.04948e-05	Defb42	20067	protein_coding
chr17-26437114-26439300	3.89631e-10	0.33274	0.199	0.097	8.05826e-05	Neurl1b	0	protein_coding
chr4-136884551-136886902	5.28844e-10	0.313243	0.323	0.197	0.000109374	C1qb	0	protein_coding
chr18-61103641-61111004	5.46183e-10	0.251091	0.473	0.326	0.000112961	Csf1r	0	protein_coding
chr9-40779871-40784930	7.66855e-10	0.26043	0.352	0.222	0.000158599	Clmp	0	protein_coding
chr19-37369998-37370865	9.47999e-10	0.324938	0.103	0.033	0.000196063	Kif11	5537	protein_coding
chr17-70831267-70837263	1.62194e-09	0.252961	0.393	0.255	0.000335447	Tgif1	6941	protein_coding
chr6-89280270-89283072	2.17577e-09	0.273748	0.379	0.249	0.000449987	Gm26811	21557	lincRNA
chr7-30412552-30414223	2.46844e-09	0.321156	0.241	0.129	0.000510519	Tyrobp	0	protein_coding
chr9-45245118-45248399	3.55759e-09	0.269063	0.415	0.287	0.000735774	BC049352	0	protein_coding
chr12-35293580-35295379	3.73527e-09	0.260991	0.159	0.075	0.000772521	Snx13	146110	protein_coding
chr7-99048832-99053298	3.89347e-09	0.275011	0.323	0.203	0.00080524	Uvrag	0	protein_coding
chr6-22474056-22475049	4.40538e-09	0.333412	0.134	0.056	0.000911111	Fam3c	117812	protein_coding
chr4-132562975-132565252	1.3566e-08	0.296283	0.23	0.127	0.00280569	Ptafr	0	protein_coding
chr3-116161892-116162710	1.48506e-08	0.321739	0.189	0.098	0.00307136	Gm26544	0	lincRNA
chr7-126745924-126748136	1.65481e-08	0.281185	0.275	0.164	0.00342244	Mapk3	11464	protein_coding
chr15-75856542-75858050	1.66989e-08	0.283655	0.294	0.178	0.00345364	Gsdmd	4288	protein_coding
chr1-166137156-166138983	2.18789e-08	0.254681	0.158	0.072	0.00452495	Gpa33	0	protein_coding
chr14-63102829-63104803	2.22488e-08	0.276751	0.231	0.13	0.00460146	Ctsb	17658	protein_coding
chr11-70166046-70167111	2.57704e-08	0.299664	0.257	0.149	0.00532978	Clec10a	0	protein_coding
chr1-170996566-170999061	2.72126e-08	0.26865	0.307	0.197	0.00562805	RP24-65D16.4	10099	lincRNA
chr13-23715577-23718248	2.93891e-08	0.279078	0.222	0.125	0.0060782	Hfe	4722	protein_coding
chr1-84350042-84350831	3.24716e-08	0.306691	0.246	0.145	0.00671571	Pid1	0	protein_coding
chr2-102055037-102058011	3.42645e-08	0.290745	0.218	0.126	0.00708651	Ldlrad3	0	protein_coding
chr4-149616604-149617423	3.48542e-08	0.262188	0.065	0.017	0.00720847	Clstn1	0	protein_coding
chr17-24006878-24008185	3.5995e-08	0.296108	0.157	0.077	0.00744441	Prss22	8777	protein_coding
chr7-141016201-141017960	4.41819e-08	0.26404	0.217	0.118	0.0091376	Ifitm6	0	protein_coding
chr5-135477731-135480007	5.40451e-08	0.27742	0.276	0.164	0.0111775	Hip1	0	protein_coding
chr14-50828941-50830994	8.15297e-08	0.2802	0.214	0.119	0.0168618	Tep1	0	protein_coding
chr12-102449925-102452016	8.75077e-08	0.257524	0.298	0.185	0.0180982	Lgmn	10111	protein_coding
chr7-80424656-80428231	9.34821e-08	0.268381	0.244	0.147	0.0193338	Furin	19219	protein_coding
chr14-58320802-58323610	9.73459e-08	0.254676	0.168	0.081	0.0201329	Fgf9	208464	protein_coding
chr12-4505177-4505979	1.07192e-07	0.299352	0.145	0.07	0.0221693	Ncoa1	27994	protein_coding
chr17-74017602-74018956	1.20051e-07	0.27004	0.119	0.052	0.0248286	Srd5a2	0	protein_coding
chr8-26697267-26700296	1.35486e-07	0.257222	0.278	0.175	0.0280209	2310008N11Rik	114296	lincRNA
chr11-110165624-110166617	1.36543e-07	0.271644	0.197	0.109	0.0282395	Abca9	0	protein_coding
chr7-43532911-43533531	1.58614e-07	0.300541	0.115	0.049	0.0328042	Cd33	0	protein_coding
chr12-112760057-112762660	1.595e-07	0.264414	0.286	0.188	0.0329875	Pld4	0	protein_coding
chr13-37048022-37050492	1.6466e-07	0.286841	0.202	0.111	0.0340546	F13a1	0	protein_coding
chr19-12434787-12436595	1.70562e-07	0.288749	0.199	0.11	0.0352752	Pfpl	2676	protein_coding
chr5-114653341-114655527	1.8415e-07	0.262661	0.156	0.076	0.0380856	Trpv4	0	protein_coding
chr3-37139104-37142248	2.02703e-07	0.259107	0.329	0.216	0.0419226	Il2	13144	protein_coding
chr19-17143179-17144852	2.23652e-07	0.259601	0.149	0.071	0.0462552	Prune2	0	protein_coding
chr9-94695731-94697615	2.4743e-07	0.258788	0.131	0.065	0.0511729	Slc9a9	0	protein_coding
chr15-6029033-6029643	2.51586e-07	0.264407	0.078	0.027	0.0520326	Dab2	270144	protein_coding
chr14-73444745-73446438	2.60866e-07	0.265388	0.154	0.076	0.0539517	Itm2b	59473	protein_coding
chr10-20058027-20059519	3.09624e-07	0.276024	0.132	0.065	0.0640359	Map3k5	0	protein_coding
chr11-8565058-8567586	3.40784e-07	0.252983	0.167	0.088	0.0704803	Tns3	0	protein_coding
chr1-127083735-127084317	3.64253e-07	0.284564	0.088	0.035	0.0753341	Mgat5	120697	protein_coding
chr10-121590588-121591910	3.75879e-07	0.263706	0.192	0.106	0.0777385	Xpot	0	protein_coding
chr7-19683671-19684473	3.89247e-07	0.277114	0.098	0.039	0.0805032	Apoc2	2247	protein_coding
chr12-98375273-98375962	4.17912e-07	0.288563	0.11	0.049	0.0864317	Kcnk10	58031	protein_coding
chr16-4721860-4723681	4.67427e-07	0.265291	0.226	0.138	0.0966723	Nmral1	2503	protein_coding
chr9-90033471-90034800	4.85552e-07	0.268645	0.26	0.166	0.100421	Rasgrf1	6493	protein_coding
chr4-132600096-132602549	5.00695e-07	0.259813	0.216	0.129	0.103553	Ptafr	17412	protein_coding
chr15-58754949-58755461	5.18236e-07	0.261159	0.076	0.027	0.107181	Tmem65	26807	protein_coding
chr17-23965788-23967953	5.31462e-07	0.257636	0.254	0.16	0.109916	Prss30	4172	protein_coding
chr14-13361114-13362118	5.37163e-07	0.282723	0.206	0.119	0.111095	Synpr	0	protein_coding
chr8-85142400-85143069	6.4596e-07	0.288659	0.136	0.067	0.133596	Zfp791	22762	protein_coding
chr11-114968566-114969355	7.93488e-07	0.280628	0.18	0.098	0.164108	Cd300c	0	protein_coding
chr7-4239032-4239714	8.28371e-07	0.276668	0.092	0.038	0.171322	Lilra5	0	protein_coding
chr13-56181165-56182106	8.46822e-07	0.270408	0.224	0.133	0.175138	Tifab	2279	protein_coding
chr13-110568409-110569565	8.64004e-07	0.265945	0.217	0.127	0.178692	Plk2	167564	protein_coding
chr1-127270228-127271558	9.42867e-07	0.271512	0.13	0.065	0.195002	Mgat5	0	protein_coding
chr4-132815938-132817475	1.07093e-06	0.267944	0.143	0.073	0.221487	Ppp1r8	9453	protein_coding
chr11-55113031-55114384	1.1034e-06	0.255966	0.189	0.105	0.228202	Gm2a	1	protein_coding
chr10-121496491-121497148	1.11604e-06	0.277174	0.134	0.066	0.230816	Rassf3	20240	protein_coding
chr5-88629954-88631899	1.1745e-06	0.2524	0.19	0.112	0.242908	Rufy3	0	protein_coding
chr1-170282357-170282903	1.27265e-06	0.27719	0.103	0.043	0.263208	Sh2d1b1	0	protein_coding
chr8-72008058-72009925	1.3444e-06	0.25861	0.259	0.164	0.278046	Cyp4f18	0	protein_coding
chr4-149155589-149156998	1.36252e-06	0.250304	0.119	0.053	0.281794	Pgd	0	protein_coding
chr4-136887430-136888538	1.37198e-06	0.268148	0.18	0.1	0.28375	C1qb	1242	protein_coding
chr6-122921038-122922690	1.4327e-06	0.260936	0.252	0.158	0.296309	Clec4a1	0	protein_coding
chr2-31052321-31053058	1.48642e-06	0.269441	0.117	0.057	0.307418	Fnbp1	0	protein_coding
chr7-141549437-141550983	1.67543e-06	0.261641	0.178	0.101	0.346509	Chid1	9579	protein_coding
chr13-56183193-56184668	1.98992e-06	0.262591	0.156	0.087	0.411551	Tifab	4307	protein_coding
chr4-46915592-46917469	1.99738e-06	0.262823	0.191	0.116	0.413094	Gabbr2	0	protein_coding
chr14-75163828-75164825	2.08688e-06	0.271483	0.172	0.098	0.431604	Lcp1	0	protein_coding
chr14-61861206-61862084	2.15193e-06	0.266265	0.188	0.107	0.445057	Dleu2	178832	processed_transcript
chr16-33076462-33077701	2.15795e-06	0.263035	0.144	0.073	0.446303	Gm17106	0	processed_transcript
chr2-160236713-160238198	2.58121e-06	0.259787	0.183	0.105	0.533841	Gm826	73194	protein_coding
chr13-85553109-85553564	2.71767e-06	0.257337	0.077	0.03	0.562063	Rasa1	264079	protein_coding
chr2-27350204-27350788	3.3576e-06	0.270769	0.114	0.055	0.694412	Vav2	0	protein_coding
chr8-33492223-33492723	3.46093e-06	0.253875	0.083	0.035	0.715782	Tex15	24014	protein_coding
chr15-78325529-78326603	3.57013e-06	0.255427	0.138	0.071	0.738367	Csf2rb	0	protein_coding
chr10-117284792-117285483	3.83889e-06	0.264253	0.15	0.08	0.793951	Lyz1	2312	protein_coding
chr5-114660621-114661693	3.9534e-06	0.257462	0.144	0.076	0.817634	Trpv4	2199	protein_coding
chr13-19417836-19418353	4.16578e-06	0.261296	0.097	0.043	0.861559	Stard3nl	22083	protein_coding
chr17-8214151-8214853	4.37307e-06	0.251136	0.098	0.045	0.90443	Fgfr1op	17346	protein_coding
chr2-45235923-45236717	5.6568e-06	0.260341	0.167	0.095	1	Gm28643	67455	lincRNA
chr1-151625193-151626083	5.87769e-06	0.252255	0.11	0.053	1	Fam129a	0	protein_coding
chr11-115001430-115002128	6.25161e-06	0.26291	0.11	0.056	1	AF251705	0	protein_coding
chr7-43553024-43553819	6.32519e-06	0.257863	0.14	0.077	1	Zfp658	8436	protein_coding
chr7-128220719-128221464	7.52303e-06	0.257261	0.114	0.057	1	Itgad	0	protein_coding
chr11-46480434-46480987	7.75383e-06	0.259009	0.11	0.055	1	Havcr2	0	protein_coding
chr8-72013519-72014286	8.40803e-06	0.260979	0.149	0.081	1	Cyp4f18	3892	protein_coding
chr11-34072154-34072839	1.30363e-05	0.252088	0.151	0.087	1	Lcp2	0	protein_coding
chr11-71251215-71251904	1.36204e-05	0.250856	0.161	0.092	1	Nlrp1b	20481	protein_coding
chr5-146805761-146806504	1.3798e-05	0.251542	0.14	0.077	1	Usp12	10754	protein_coding

## Sheet: Endothelial
peak	p_val	avg_log2FC	pct.1	pct.2	p_val_adj	gene	distance	gene_biotype
chr5-8863522-8864042	1.35261e-05	-0.270867	0.048	0	1	Abcb1b	0	protein_coding
chr11-49876373-49877780	7.11375e-05	-0.26071	0.051	0.003	1	Mapk9	0	protein_coding
chr16-49800198-49800544	0.000517137	-0.257371	0.045	0.003	1	Gm16619	0	lincRNA
chr10-44997540-44997836	0.000553608	-0.281515	0.041	0.003	1	Prep	69369	protein_coding
chr2-72117149-72118081	0.000673686	-0.381118	0.147	0.058	1	Rapgef4	0	protein_coding
chr7-71582929-71585380	0.000762976	-0.251042	0.188	0.089	1	Gm29295	191656	lincRNA
chr18-47441661-47442173	0.0008825	-0.391819	0.13	0.055	1	Sema6a	72790	protein_coding
chr14-79272272-79274620	0.000927267	-0.329865	0.175	0.082	1	Rgcc	14135	protein_coding
chr11-4148082-4148686	0.00102995	-0.300993	0.065	0.014	1	Ccdc157	0	protein_coding
chr10-121439201-121439711	0.00112392	-0.298279	0.062	0.01	1	Rassf3	0	protein_coding
chr2-13390973-13391533	0.001456	-0.364005	0.127	0.058	1	Cubn	0	protein_coding
chr4-149569838-149575176	0.00180846	-0.250557	0.274	0.165	1	Ctnnbip1	3400	protein_coding
chr1-182669713-182671467	0.00194871	-0.299618	0.144	0.062	1	RP23-191P7.2	16262	lincRNA
chr6-92987375-92988722	0.0025008	-0.276816	0.079	0.024	1	9530026P05Rik	0	lincRNA
chr14-74553716-74553920	0.00257442	-0.33118	0.068	0.021	1	Htr2a	86919	protein_coding
chr1-128455709-128457758	0.00257958	-0.271515	0.14	0.065	1	Dars	38340	protein_coding
chr12-112329211-112329535	0.0027858	-0.32596	0.072	0.021	1	A730018C14Rik	84379	protein_coding
chr5-105648542-105650197	0.0029782	-0.256988	0.116	0.055	1	Lrrc8c	35523	protein_coding
chr7-79202258-79202991	0.00421053	-0.273277	0.082	0.027	1	Mfge8	53197	protein_coding
chr5-105568174-105568735	0.00566861	-0.301683	0.103	0.041	1	Lrrc8c	0	protein_coding
chr2-174668798-174669181	0.00582228	-0.31503	0.092	0.034	1	Zfp831	0	protein_coding
chr16-85549950-85550561	0.00890742	-0.289881	0.106	0.052	1	Cyyr1	0	protein_coding
chr15-72970218-72970720	0.00956002	-0.269831	0.072	0.024	1	Trappc9	0	protein_coding
chr8-95392431-95393090	0.013174	-0.267447	0.096	0.041	1	Mmp15	18137	protein_coding
chr10-95116776-95119659	1.95909e-05	0.277923	0.082	0.017	1	Cradd	55086	protein_coding
chr16-32129468-32130888	2.04525e-05	0.349283	0.117	0.034	1	Nrros	11896	protein_coding
chr15-97560140-97560514	8.30978e-05	0.264257	0.038	0	1	Rpap3	114590	protein_coding
chr2-131891949-131893029	0.000176828	0.261926	0.069	0.014	1	Prnp	16898	protein_coding
chr13-110893496-110894396	0.000397699	0.322489	0.093	0.027	1	Actbl2	360616	protein_coding
chr18-11221874-11222212	0.000629595	0.36553	0.082	0.021	1	Gata6	136238	protein_coding
chr8-70071091-70074505	0.000934257	0.262216	0.127	0.055	1	Tm6sf2	0	protein_coding
chr16-91385389-91386326	0.00122077	0.26158	0.103	0.038	1	Ifnar2	0	protein_coding
chr17-83924149-83925313	0.00123246	0.290757	0.082	0.021	1	Gm23905	22274	rRNA
chr3-89842991-89843714	0.00142221	0.342601	0.206	0.12	1	She	0	protein_coding
chr17-56861206-56861731	0.00347251	0.301427	0.076	0.024	1	Acsbg2	0	protein_coding
chr4-45729127-45729511	0.00380158	0.259354	0.052	0.01	1	Gm829	5788	lincRNA
chr4-153217432-153218233	0.00391691	0.276589	0.096	0.038	1	Gm13174	0	lincRNA
chr5-137374821-137377957	0.00432215	0.279515	0.199	0.113	1	Ephb4	0	protein_coding
chr13-93821997-93822370	0.00637782	0.254961	0.058	0.021	1	Arsb	0	protein_coding
chr8-68673878-68674469	0.00639018	0.29969	0.093	0.041	1	Csgalnact1	0	protein_coding
chr11-59655275-59656529	0.00657052	0.263415	0.086	0.031	1	Mprip	4775	protein_coding
chr12-80318935-80320255	0.0066144	0.268433	0.131	0.068	1	Dcaf5	15591	protein_coding
chr19-57266410-57267162	0.00728282	0.331158	0.182	0.103	1	Ablim1	0	protein_coding
chr6-48700078-48700756	0.00917187	0.272486	0.137	0.082	1	Gimap6	825	protein_coding
chr17-50033234-50034045	0.0102385	0.277886	0.1	0.048	1	Rftn1	0	protein_coding
chr19-40698010-40698955	0.0135831	0.266111	0.1	0.045	1	Entpd1	0	protein_coding
chr11-95088714-95089772	0.0150918	0.255899	0.162	0.096	1	Itga3	11912	protein_coding
chr2-84519680-84520071	0.0238928	0.261244	0.082	0.038	1	Gm13710	0	lincRNA
chr11-75930952-75931590	0.0271191	0.256891	0.179	0.116	1	Rph3al	0	protein_coding
chr3-30498482-30498832	0.0314817	0.260207	0.082	0.038	1	Mecom	0	protein_coding

## Sheet: Pericyte
peak	p_val	avg_log2FC	pct.1	pct.2	p_val_adj	gene	distance	gene_biotype
chr4-123199468-123203032	2.41345e-06	-0.301104	0.172	0.018	0.499144	Nt5c1a	0	protein_coding
chr13-90088364-90090467	2.46547e-05	-0.320853	0.286	0.088	1	Tmem167	0	protein_coding
chr12-104764707-104768239	2.98066e-05	-0.348337	0.198	0.053	1	Clmn	0	protein_coding
chr7-114063466-114073098	6.65558e-05	-0.257376	0.203	0.044	1	Rras2	0	protein_coding
chr2-135766293-135768053	0.000219559	-0.294638	0.075	0	1	Plcb4	0	protein_coding
chr3-69438356-69441563	0.000221971	-0.256105	0.075	0	1	Ppm1l	0	protein_coding
chr7-114291324-114295544	0.000279523	-0.377193	0.238	0.079	1	Psma1	15205	protein_coding
chr1-135747949-135757763	0.000441289	-0.260589	0.3	0.123	1	Csrp1	0	protein_coding
chr11-7830390-7830738	0.000483989	-0.402765	0.066	0	1	Gm11986	540015	lincRNA
chr15-36978881-36981654	0.000522798	-0.262418	0.066	0	1	Zfp706	15376	protein_coding
chr2-91443916-91445431	0.000538423	-0.257019	0.097	0.009	1	1110051M20Rik	0	protein_coding
chr3-123312419-123314563	0.000986961	-0.260791	0.057	0	1	Sec24d	0	protein_coding
chr5-23861450-23864914	0.0010052	-0.252112	0.084	0.009	1	2700038G22Rik	6525	lincRNA
chr18-77493098-77494851	0.00107229	-0.258643	0.057	0	1	Rnf165	0	protein_coding
chr10-126141257-126145253	0.00117896	-0.258369	0.128	0.026	1	Lrig3	125897	protein_coding
chr3-123320203-123326125	0.0013632	-0.251458	0.128	0.026	1	Sec24d	0	protein_coding
chr7-68181469-68182872	0.00136618	-0.286761	0.057	0	1	Igf1r	0	protein_coding
chrX-96130087-96131175	0.0015723	-0.250356	0.053	0	1	Msn	0	protein_coding
chr17-43217447-43218036	0.00173157	-0.314009	0.053	0	1	Gpr110	52292	protein_coding
chr10-75308626-75320658	0.00181274	-0.278093	0.264	0.132	1	Specc1l	0	protein_coding
chr13-60266534-60269207	0.00216191	-0.288488	0.11	0.018	1	Gm5084	53599	protein_coding
chr8-93854412-93855826	0.00221486	-0.335473	0.088	0.018	1	Gnao1	0	protein_coding
chr8-69022080-69024594	0.00222161	-0.25852	0.128	0.035	1	Slc18a1	13116	protein_coding
chr6-108252336-108252951	0.00229902	-0.316959	0.048	0	1	Itpr1	0	protein_coding
chr14-29895073-29895757	0.00245939	-0.273301	0.048	0	1	Selk	72550	protein_coding
chr10-86278752-86278818	0.00257187	-0.384944	0.048	0	1	Syn3	0	protein_coding
chr13-5259737-5260206	0.00259961	-0.455355	0.106	0.026	1	Gm5444	423251	protein_coding
chr12-75868847-75869825	0.00292748	-0.252611	0.048	0	1	Syne2	0	protein_coding
chr9-33061626-33063015	0.002962	-0.315965	0.075	0.009	1	Gm27166	0	lincRNA
chr8-120024047-120024747	0.00308534	-0.292817	0.048	0	1	Crispld2	0	protein_coding
chr17-66314943-66315774	0.00309909	-0.274371	0.048	0	1	Mtcl1	21207	protein_coding
chr5-74677319-74680213	0.00312925	-0.35174	0.203	0.079	1	Lnx1	0	protein_coding
chr10-43252295-43252745	0.00319389	-0.395752	0.07	0.009	1	Pdss2	0	protein_coding
chr4-43971693-43975065	0.00353499	-0.265444	0.167	0.07	1	Glipr2	0	protein_coding
chr14-86489172-86490595	0.00370898	-0.317423	0.22	0.096	1	Diap3	164771	protein_coding
chr2-154692080-154697280	0.00375508	-0.27689	0.123	0.035	1	Chmp4b	0	protein_coding
chr10-116750020-116751397	0.0043114	-0.380312	0.11	0.026	1	1700030O20Rik	20842	lincRNA
chr8-79606689-79607268	0.00434928	-0.265293	0.044	0	1	Otud4	32349	protein_coding
chr12-85926837-85927353	0.00447002	-0.253407	0.044	0	1	Ttll5	0	protein_coding
chr15-58768897-58773430	0.00463645	-0.25811	0.093	0.018	1	Tmem65	8838	protein_coding
chr1-153501207-153502890	0.00491543	-0.333201	0.176	0.088	1	Npl	124	protein_coding
chr15-99780378-99781187	0.00520324	-0.25816	0.04	0	1	Lima1	0	protein_coding
chr1-169368806-169369125	0.00531205	-0.284164	0.04	0	1	RP23-167H24.1	21173	lincRNA
chr8-26440901-26446311	0.00537274	-0.27305	0.145	0.07	1	Thap1	277960	protein_coding
chr18-52762142-52762921	0.0054394	-0.289582	0.066	0.009	1	Sncaip	4787	protein_coding
chr1-193260381-193264636	0.00546716	-0.285748	0.181	0.088	1	Hsd11b1	0	protein_coding
chr2-159816141-159819055	0.00573463	-0.293896	0.145	0.053	1	Gm14223	92717	lincRNA
chr9-25573430-25577701	0.00607736	-0.262371	0.097	0.026	1	Eepd1	0	protein_coding
chr15-96834181-96835396	0.00628977	-0.347786	0.115	0.035	1	Gm8888	67039	protein_coding
chr9-15528374-15528674	0.00647108	-0.274907	0.04	0	1	Smco4	0	protein_coding
chr2-21163963-21165918	0.00697121	-0.267928	0.137	0.044	1	Gm25368	5164	rRNA
chr17-64214586-64214920	0.00714918	-0.341378	0.062	0.009	1	Pja2	66084	protein_coding
chr6-137475119-137475421	0.00716491	-0.262353	0.04	0	1	Eps8	1823	protein_coding
chr1-90876944-90877297	0.00720559	-0.272062	0.04	0	1	Col6a3	32972	protein_coding
chr16-95864081-95864765	0.00760917	-0.335346	0.07	0.009	1	1600002D24Rik	0	lincRNA
chr2-13750028-13750661	0.00762648	-0.328879	0.079	0.018	1	St8sia6	0	protein_coding
chr4-98221445-98222177	0.00765834	-0.257452	0.057	0.009	1	Nfia	102570	protein_coding
chr6-124996274-125000052	0.00770651	-0.25476	0.106	0.035	1	Pianp	0	protein_coding
chr13-15758305-15760397	0.00806726	-0.278271	0.233	0.123	1	Gli3	28278	protein_coding
chrX-16713710-16714572	0.00854258	-0.250319	0.057	0.009	1	Maob	0	protein_coding
chr9-62749186-62751032	0.0100505	-0.303188	0.154	0.061	1	Itga11	0	protein_coding
chr1-164755635-164757443	0.0101956	-0.31068	0.132	0.053	1	Dpt	39200	protein_coding
chr6-141448614-141449233	0.0111683	-0.305615	0.066	0.009	1	Pde3a	0	protein_coding
chr6-92811312-92814074	0.0113623	-0.260516	0.132	0.053	1	Adamts9	0	protein_coding
chr17-4927492-4927881	0.0122138	-0.310042	0.057	0.009	1	Arid1b	66450	protein_coding
chr12-90857131-90858342	0.0122524	-0.255258	0.062	0.009	1	4930544I03Rik	0	lincRNA
chr12-8486984-8488864	0.0125412	-0.269873	0.079	0.018	1	Rhob	8898	protein_coding
chr18-10417134-10419248	0.0128926	-0.282928	0.269	0.158	1	Greb1l	0	protein_coding
chr8-126132103-126132466	0.014075	-0.312985	0.057	0.009	1	Kcnk1	101419	protein_coding
chr6-141347782-141349154	0.015325	-0.277294	0.093	0.026	1	Pde3a	0	protein_coding
chr16-95642731-95643893	0.0163723	-0.256358	0.088	0.026	1	Erg	56137	protein_coding
chr19-34231659-34234600	0.0165789	-0.258668	0.101	0.035	1	Stambpl1	0	protein_coding
chr8-81854548-81855409	0.0171056	-0.258588	0.057	0.009	1	Inpp4b	0	protein_coding
chr1-83745967-83746798	0.0171498	-0.254168	0.07	0.018	1	4933436I20Rik	0	lincRNA
chr3-84113182-84113247	0.0172156	-0.27407	0.031	0	1	Mnd1	0	protein_coding
chr19-10082316-10082571	0.0172729	-0.322604	0.057	0.009	1	Fads2	0	protein_coding
chr12-45042093-45043167	0.017354	-0.27106	0.075	0.018	1	Stxbp6	0	protein_coding
chr11-49076047-49076896	0.0199384	-0.259771	0.07	0.018	1	Ifi47	0	protein_coding
chr15-7442113-7443102	0.0208108	-0.267486	0.07	0.018	1	Gm16029	30731	processed_transcript
chr16-34370670-34373158	0.0217377	-0.27421	0.326	0.228	1	Kalrn	0	protein_coding
chr4-150846945-150847143	0.0219699	-0.351795	0.07	0.018	1	Errfi1	6775	protein_coding
chr7-143020067-143022190	0.023735	-0.270852	0.154	0.079	1	R74862	0	processed_transcript
chr13-97867290-97868045	0.0242622	-0.303978	0.097	0.035	1	Arhgef28	30549	protein_coding
chr10-107318957-107319031	0.0246037	-0.348575	0.057	0.009	1	Lin7a	0	protein_coding
chr1-73268752-73269914	0.0261574	-0.265299	0.106	0.035	1	Gm29185	0	lincRNA
chr10-25520021-25521557	0.0265787	-0.251882	0.097	0.035	1	Epb4.1l2	0	protein_coding
chr1-192525087-192526280	0.0273275	-0.281754	0.079	0.026	1	Hhat	0	protein_coding
chr6-141161553-141162235	0.0273916	-0.281264	0.088	0.035	1	Pde3a	87033	protein_coding
chr2-153457635-153459018	0.027664	-0.266078	0.101	0.044	1	Nol4l	0	protein_coding
chr3-49856577-49857328	0.0279771	-0.30501	0.189	0.096	1	Slc7a11	35197	protein_coding
chr10-17075633-17076000	0.0287833	-0.304142	0.066	0.018	1	Gm20125	0	lincRNA
chr4-43759196-43760858	0.0289908	-0.253727	0.11	0.044	1	Olfr159	9191	protein_coding
chr8-81826340-81828392	0.0296277	-0.272428	0.141	0.07	1	Inpp4b	0	protein_coding
chr5-129414967-129415857	0.0301363	-0.250194	0.07	0.018	1	Sfswap	85373	protein_coding
chr2-51968521-51969144	0.030827	-0.343655	0.145	0.07	1	Nmi	0	protein_coding
chr11-30364576-30365714	0.0308526	-0.253158	0.128	0.053	1	4930505A04Rik	60291	protein_coding
chr5-92830840-92831140	0.031449	-0.258958	0.048	0.009	1	Shroom3	0	protein_coding
chr2-131685216-131685932	0.0316231	-0.251997	0.066	0.018	1	Adra1d	122932	protein_coding
chr2-131686718-131687831	0.0325548	-0.300122	0.123	0.053	1	Adra1d	124434	protein_coding
chr12-24623469-24624022	0.0326299	-0.355466	0.119	0.053	1	Grhl1	6077	protein_coding
chr3-102189169-102189383	0.0329457	-0.279233	0.048	0.009	1	Vangl1	0	protein_coding
chr7-70975205-70975911	0.0331199	-0.311994	0.137	0.061	1	Gm24880	222704	rRNA
chr3-69508284-69509936	0.0346366	-0.298999	0.141	0.07	1	Ppm1l	0	protein_coding
chr5-92785793-92786425	0.0356652	-0.258331	0.07	0.018	1	Shroom3	0	protein_coding
chr9-16270769-16271023	0.0362434	-0.273089	0.048	0.009	1	Fat3	0	protein_coding
chr9-14147124-14148187	0.0364024	-0.293063	0.185	0.096	1	Sesn3	128113	protein_coding
chr17-43392140-43392439	0.0372523	-0.313833	0.066	0.018	1	Gpr116	0	protein_coding
chr6-118825182-118826132	0.0378286	-0.275548	0.097	0.035	1	Cacna1c	0	protein_coding
chr12-52818516-52819065	0.037838	-0.293523	0.079	0.026	1	Akap6	0	protein_coding
chr4-5346121-5346696	0.0390463	-0.312167	0.115	0.044	1	Gm11782	198541	lincRNA
chr5-143140322-143140514	0.0414826	-0.328013	0.079	0.026	1	Rnf216	27301	protein_coding
chr16-34525168-34527068	0.042453	-0.256115	0.189	0.114	1	Kalrn	0	protein_coding
chr17-25761781-25762416	0.0445806	-0.29659	0.084	0.035	1	Msln	7453	protein_coding
chr11-115457334-115457693	0.0481862	-0.269677	0.057	0.018	1	Slc16a5	4780	protein_coding
chr7-125970179-125970815	0.0491212	-0.263598	0.075	0.026	1	Gsg1l	0	protein_coding
chr5-96948189-96949476	0.0497602	-0.256125	0.093	0.044	1	Bmp2k	48212	protein_coding
chr1-61373446-61374596	0.053901	-0.268379	0.141	0.07	1	9530026F06Rik	3835	lincRNA
chr14-47826533-47826973	0.0543979	-0.260631	0.066	0.018	1	Ktn1	89968	protein_coding
chr8-66772510-66773125	0.0555135	-0.284309	0.189	0.105	1	Npy1r	65711	protein_coding
chr2-76073098-76073552	0.0569766	-0.27079	0.07	0.026	1	Pde11a	0	protein_coding
chr4-115701315-115702114	0.0571365	-0.281682	0.167	0.096	1	Efcab14	35629	protein_coding
chr4-45967977-45968317	0.0670121	-0.255556	0.057	0.018	1	Tdrd7	0	protein_coding
chr13-54060526-54061061	0.0730037	-0.253309	0.079	0.035	1	Drd1a	4867	protein_coding
chr6-48707928-48708600	0.0731135	-0.250436	0.101	0.053	1	Gimap6	0	protein_coding
chr10-110832323-110832724	0.0753692	-0.278295	0.088	0.035	1	E2f7	44938	protein_coding
chr5-24869720-24870366	0.0862677	-0.257563	0.097	0.044	1	Prkag2	0	protein_coding
chr1-51736918-51737173	0.0885556	-0.298477	0.115	0.053	1	Gm28055	0	lincRNA
chr4-70709069-70709744	0.0890477	-0.254478	0.15	0.088	1	Megf9	174073	protein_coding
chr8-40622054-40622525	0.118313	-0.251726	0.088	0.044	1	Mtmr7	0	protein_coding
chr10-95629780-95632219	2.44161e-09	0.342783	0.123	0	0.000504968	Anapc15-ps	40771	protein_coding
chr2-51278560-51280037	9.80643e-06	0.31092	0.07	0	1	Gm13497	0	lincRNA
chr2-38636429-38638826	5.76874e-05	0.268563	0.061	0	1	Psmb7	0	protein_coding
chr6-108831443-108837552	6.245e-05	0.297119	0.149	0.031	1	Edem1	0	protein_coding
chr13-43885352-43886078	6.57105e-05	0.333313	0.061	0	1	Cd83	82221	protein_coding
chr18-82810099-82816696	0.000102679	0.270304	0.289	0.137	1	4930445N18Rik	39197	lincRNA
chr8-114721650-114723937	0.00012998	0.322488	0.079	0.004	1	Wwox	0	protein_coding
chr15-26755186-26755570	0.000134698	0.380609	0.07	0.004	1	Fbxl7	0	protein_coding
chr18-39336379-39337828	0.000206782	0.360013	0.088	0.013	1	Arhgap26	0	protein_coding
chr3-65568032-65572695	0.000215278	0.293137	0.123	0.022	1	Tiparp	12513	protein_coding
chr13-54227328-54228559	0.000216362	0.271981	0.088	0.009	1	Hrh2	4895	protein_coding
chr6-34921875-34922776	0.000218286	0.269602	0.053	0	1	Stra8	0	protein_coding
chr17-74967310-74968621	0.0002287	0.290108	0.088	0.013	1	Ltbp1	36946	protein_coding
chr8-128463177-128467550	0.000234505	0.358778	0.211	0.057	1	Nrp1	0	protein_coding
chr11-97796356-97810918	0.000249421	0.257574	0.596	0.414	1	Lasp1	0	protein_coding
chr17-25589577-25590523	0.00029281	0.470907	0.114	0.022	1	Lmf1	0	protein_coding
chr9-118698009-118702637	0.000374107	0.281662	0.14	0.035	1	Itga9	0	protein_coding
chr11-69714519-69716438	0.000425484	0.279788	0.079	0.009	1	Polr2a	17558	protein_coding
chr16-37851258-37852293	0.000434287	0.27614	0.079	0.009	1	n-R5s34	2488	rRNA
chr7-75429956-75432574	0.000471824	0.264922	0.096	0.013	1	Akap13	22959	protein_coding
chr2-11869986-11870432	0.000636336	0.253891	0.044	0	1	Ankrd16	79656	protein_coding
chr5-119682592-119683264	0.00066317	0.393304	0.079	0.009	1	Tbx3	0	protein_coding
chr4-151758358-151759526	0.000678157	0.254253	0.044	0	1	Camta1	0	protein_coding
chr19-47526200-47527949	0.00068183	0.325369	0.079	0.009	1	Obfc1	0	protein_coding
chr14-48005194-48005593	0.000682478	0.27098	0.044	0	1	Peli2	115275	protein_coding
chr11-97792573-97795245	0.000686209	0.283469	0.079	0.009	1	Lasp1	3754	protein_coding
chr8-13608028-13608368	0.000740128	0.270393	0.044	0	1	Rasa3	0	protein_coding
chr3-51611611-51612867	0.000774339	0.297237	0.105	0.018	1	5031434O11Rik	44493	lincRNA
chr10-75322691-75323759	0.000980977	0.450155	0.14	0.044	1	Adora2a	0	protein_coding
chr2-65191446-65191713	0.000997008	0.31371	0.044	0	1	Cobll1	0	protein_coding
chr4-150700713-150701668	0.00102522	0.31486	0.061	0.004	1	Gm16079	21920	lincRNA
chr11-85785903-85786783	0.00108114	0.303497	0.07	0.009	1	Bcas3	0	protein_coding
chr16-93246687-93247587	0.00116458	0.297368	0.105	0.031	1	1810053B23Rik	95693	processed_transcript
chr2-165486018-165490122	0.00121521	0.282005	0.114	0.026	1	2810408M09Rik	0	protein_coding
chr13-102673927-102677348	0.0013029	0.294034	0.105	0.031	1	Cd180	16209	protein_coding
chr12-71807214-71809379	0.00151167	0.328753	0.114	0.022	1	Daam1	21698	protein_coding
chr5-35913064-35927851	0.00152469	0.266617	0.36	0.251	1	Afap1	0	protein_coding
chr8-95127333-95129929	0.00152901	0.28531	0.105	0.022	1	Kifc3	0	protein_coding
chr5-118662832-118668233	0.00162267	0.27421	0.132	0.031	1	Med13l	0	protein_coding
chr15-7691114-7692483	0.001749	0.318678	0.096	0.026	1	Gdnf	118527	protein_coding
chr13-99479495-99485901	0.00175973	0.357945	0.254	0.115	1	Map1b	0	protein_coding
chr4-100094420-100099053	0.00188447	0.277187	0.298	0.167	1	Ror1	0	protein_coding
chr11-77308314-77309484	0.00199053	0.284312	0.088	0.018	1	Ssh2	0	protein_coding
chr15-59772189-59774439	0.00208271	0.260963	0.079	0.013	1	Trib1	115638	protein_coding
chr11-59720650-59722671	0.00224533	0.269273	0.07	0.009	1	Mprip	0	protein_coding
chr8-75211386-75219191	0.00229941	0.271246	0.307	0.198	1	Rasd2	0	protein_coding
chr19-12572173-12576144	0.00233247	0.255388	0.298	0.176	1	Fam111a	0	protein_coding
chr16-4435045-4436239	0.00233334	0.277185	0.088	0.018	1	Adcy9	14546	protein_coding
chr7-136502355-136503077	0.00248875	0.273362	0.053	0.004	1	Mgmt	391533	protein_coding
chr14-76302184-76303170	0.00254389	0.317758	0.079	0.018	1	Rps2-ps6	64830	protein_coding
chr8-26595597-26597458	0.00286174	0.291344	0.105	0.026	1	2310008N11Rik	217134	lincRNA
chr18-67995171-67996353	0.0030492	0.283417	0.07	0.013	1	Ldlrad4	0	protein_coding
chr1-66186579-66187864	0.00306775	0.289117	0.07	0.009	1	Map2	0	protein_coding
chr15-99017266-99019698	0.00314588	0.373179	0.272	0.145	1	Tuba1c	10192	protein_coding
chr2-126878609-126879186	0.00319218	0.258469	0.044	0.004	1	Trpm7	2378	protein_coding
chr15-99096412-99099694	0.00322362	0.267917	0.105	0.031	1	Dnajc22	0	protein_coding
chr5-111341050-111342498	0.00346975	0.254802	0.061	0.009	1	Pitpnb	0	protein_coding
chr6-58602284-58602556	0.00350675	0.260934	0.035	0	1	Abcg2	0	protein_coding
chr6-54653923-54657459	0.00351371	0.316415	0.237	0.115	1	Plekha8	8083	protein_coding
chr9-61294958-61295662	0.00354021	0.257059	0.053	0.004	1	Gm10655	75134	lincRNA
chr19-16554882-16559670	0.00360198	0.302795	0.254	0.137	1	Gna14	0	protein_coding
chr1-73117811-73119442	0.00361967	0.285115	0.167	0.075	1	Tnp1	101901	protein_coding
chr18-80112001-80113083	0.00368725	0.290046	0.079	0.018	1	Pard6g	0	protein_coding
chr11-20863375-20865606	0.0037457	0.275235	0.088	0.022	1	Gm12037	31455	lincRNA
chr10-128959675-128961508	0.00377814	0.290897	0.079	0.022	1	Mettl7b	0	protein_coding
chr14-64845484-64846971	0.00383792	0.292868	0.088	0.022	1	Hmbox1	0	protein_coding
chr7-67389881-67391672	0.00392915	0.38038	0.333	0.189	1	Mef2a	17022	protein_coding
chr11-101390262-101390489	0.00393148	0.359077	0.053	0.004	1	G6pc	12358	protein_coding
chr14-77420647-77422175	0.00395793	0.265255	0.105	0.026	1	Enox1	0	protein_coding
chr2-155705473-155709565	0.00400377	0.275805	0.193	0.093	1	Edem2	0	protein_coding
chr5-120102555-120103388	0.0040488	0.307286	0.07	0.013	1	Rbm19	13121	protein_coding
chr10-77205999-77207688	0.00417118	0.279472	0.202	0.106	1	Col18a1	39450	protein_coding
chr1-126660092-126662380	0.00425157	0.330776	0.158	0.053	1	Nckap5	0	protein_coding
chr11-98112925-98115437	0.00433565	0.369559	0.193	0.097	1	Fbxl20	0	protein_coding
chr14-76713895-76715312	0.00435306	0.300616	0.096	0.026	1	1700108F19Rik	26725	processed_transcript
chr2-156482204-156482910	0.00453231	0.276338	0.053	0.004	1	Epb4.1l1	0	protein_coding
chr10-63946723-63947770	0.00477984	0.260078	0.053	0.009	1	Ctnna3	0	protein_coding
chr4-100106291-100106777	0.00507966	0.315311	0.061	0.009	1	Ror1	0	protein_coding
chr11-94901205-94901524	0.00527566	0.321287	0.053	0.004	1	Col1a1	34699	protein_coding
chr17-83927157-83928986	0.00528338	0.271816	0.088	0.022	1	Gm23905	18601	rRNA
chr1-55806882-55807696	0.00556884	0.295477	0.096	0.04	1	Plcl1	52596	protein_coding
chr16-33704177-33705913	0.00568217	0.332631	0.105	0.031	1	Heg1	0	protein_coding
chr12-81925014-81928511	0.00571901	0.309411	0.149	0.057	1	Pcnx	0	protein_coding
chr4-64676597-64677278	0.0057788	0.360469	0.123	0.04	1	Gm11217	399993	lincRNA
chr7-118788146-118788870	0.00578406	0.271224	0.044	0.004	1	9030624J02Rik	0	protein_coding
chr15-32953986-32954612	0.00580556	0.275844	0.079	0.013	1	Sdc2	0	protein_coding
chr7-79720678-79723413	0.00592769	0.267246	0.096	0.026	1	Plin1	0	protein_coding
chr1-106257089-106257723	0.00603396	0.302748	0.088	0.026	1	Phlpp1	0	protein_coding
chr10-127073592-127085843	0.00605289	0.255022	0.605	0.445	1	Agap2	0	protein_coding
chr17-10081924-10083013	0.00615186	0.251895	0.061	0.009	1	Qk	123457	protein_coding
chr6-17326471-17327668	0.00625336	0.286619	0.079	0.018	1	Cav1	0	protein_coding
chr10-98932106-98933832	0.0064092	0.270708	0.07	0.018	1	Atp2b1	0	protein_coding
chr12-69514761-69517016	0.00645472	0.26799	0.123	0.044	1	Vcpkmt	60611	protein_coding
chr12-86740008-86741096	0.00648447	0.278392	0.061	0.009	1	Lrrc74a	0	protein_coding
chr4-45730999-45731450	0.00663277	0.267428	0.07	0.013	1	Gm829	7660	lincRNA
chr19-33207916-33208421	0.00680741	0.35357	0.079	0.013	1	Rnls	0	protein_coding
chr8-33902349-33904309	0.00688483	0.305815	0.184	0.075	1	Rbpms	0	protein_coding
chr5-118014356-118015628	0.00693417	0.253827	0.07	0.018	1	Fbxo21	4164	protein_coding
chr9-121654395-121656489	0.00696855	0.264525	0.07	0.018	1	Vipr1	0	protein_coding
chr2-116913662-116914763	0.00731435	0.258082	0.088	0.018	1	D330050G23Rik	870	lincRNA
chr15-25511504-25512491	0.00781835	0.330851	0.096	0.026	1	Gm5468	96659	protein_coding
chr11-20096960-20097598	0.00787907	0.26274	0.044	0.004	1	Actr2	0	protein_coding
chr7-135768396-135769780	0.00792954	0.26581	0.088	0.026	1	Mki67	52016	protein_coding
chr4-129256312-129257081	0.00800133	0.264693	0.079	0.018	1	C77080	0	protein_coding
chr1-135351495-135353029	0.00805876	0.312114	0.211	0.115	1	Lmod1	0	protein_coding
chr12-21153085-21158061	0.00807693	0.298114	0.184	0.084	1	Gm21989	0	processed_transcript
chr19-25419318-25420404	0.00810949	0.259576	0.053	0.009	1	Kank1	0	protein_coding
chr4-141895631-141896177	0.00817631	0.251497	0.044	0.004	1	Fhad1	0	protein_coding
chr14-57531585-57539167	0.00831023	0.253774	0.395	0.251	1	Il17d	0	protein_coding
chr3-37584906-37587811	0.00886635	0.262764	0.14	0.053	1	Spata5	5809	protein_coding
chr4-100517196-100517991	0.00892399	0.314551	0.079	0.022	1	Ube2u	0	protein_coding
chr1-161907923-161908137	0.00936031	0.402396	0.105	0.031	1	RP24-75E15.3	4749	lincRNA
chr3-37916065-37918128	0.0101822	0.259189	0.175	0.097	1	Gm5148	191574	protein_coding
chr2-84481312-84482309	0.0104829	0.286118	0.088	0.022	1	Tfpi	4536	protein_coding
chr16-15988011-15988419	0.0105329	0.278149	0.044	0.004	1	Spidr	0	protein_coding
chr9-120654689-120655111	0.0106465	0.274563	0.053	0.009	1	5830454E08Rik	76616	protein_coding
chr9-21838716-21843582	0.0110097	0.278823	0.246	0.145	1	Dock6	0	protein_coding
chr4-132035688-132041051	0.0110714	0.253972	0.263	0.167	1	Epb4.1	0	protein_coding
chr10-122534449-122535521	0.0111666	0.26358	0.088	0.031	1	Avpr1a	80995	protein_coding
chr19-32977900-32979266	0.0113217	0.260778	0.07	0.018	1	Pten	151739	protein_coding
chr9-45395071-45396471	0.0114011	0.383374	0.211	0.11	1	Fxyd6	0	protein_coding
chr10-110877852-110880322	0.0115615	0.301272	0.228	0.11	1	Csrp2	39854	protein_coding
chr5-125904059-125904434	0.0116762	0.255529	0.053	0.009	1	Gm4868	55318	protein_coding
chr7-135648803-135655735	0.0120849	0.255626	0.184	0.084	1	Ptpre	0	protein_coding
chr3-84126996-84127908	0.0121081	0.347052	0.158	0.07	1	Mnd1	0	protein_coding
chr5-74218749-74219346	0.0129361	0.344358	0.105	0.04	1	Scfd2	0	protein_coding
chr9-111088856-111089886	0.0130357	0.283017	0.079	0.018	1	Lrrfip2	28224	protein_coding
chr9-120660893-120662368	0.013262	0.319587	0.158	0.07	1	5830454E08Rik	82820	protein_coding
chr10-75328013-75328774	0.0136843	0.344347	0.132	0.057	1	Adora2a	0	protein_coding
chr15-97324244-97324653	0.0139432	0.251111	0.053	0.009	1	Pced1b	0	protein_coding
chr2-33435066-33437428	0.0146548	0.297999	0.123	0.04	1	Zbtb34	3741	protein_coding
chr2-102170596-102171162	0.0151321	0.338784	0.096	0.026	1	Ldlrad3	0	protein_coding
chr4-100314441-100318372	0.0158857	0.252738	0.123	0.053	1	Ror1	0	protein_coding
chr12-4162933-4163186	0.0161102	0.294514	0.053	0.009	1	Adcy3	0	protein_coding
chr13-103120561-103122799	0.0161797	0.261966	0.114	0.044	1	Mast4	0	protein_coding
chr17-73072080-73072931	0.0164671	0.334526	0.246	0.132	1	Lclat1	35053	protein_coding
chr16-92969100-92969544	0.0165264	0.307343	0.088	0.031	1	Runx1	142950	protein_coding
chr6-94586048-94587098	0.0168897	0.252705	0.061	0.013	1	Slc25a26	0	protein_coding
chr10-21807669-21810999	0.0179057	0.25674	0.14	0.07	1	Gm6846	19499	lincRNA
chr2-77356885-77358629	0.0181254	0.320716	0.149	0.075	1	Gm13943	39849	lincRNA
chr2-62602615-62604013	0.0184586	0.259589	0.096	0.04	1	Ifih1	0	protein_coding
chr17-75014344-75015883	0.0187189	0.36066	0.228	0.132	1	Ltbp1	0	protein_coding
chr3-36840824-36841410	0.018843	0.26954	0.088	0.031	1	4932438A13Rik	21695	protein_coding
chr9-110937285-110938562	0.019308	0.321735	0.14	0.066	1	Tdgf1	1047	protein_coding
chr5-124934165-124935020	0.0195176	0.262652	0.061	0.013	1	Zfp664	31471	protein_coding
chr8-36887176-36887943	0.0196891	0.317294	0.114	0.04	1	Dlc1	0	protein_coding
chr14-73339550-73340584	0.0198397	0.312344	0.149	0.066	1	Rb1	13727	protein_coding
chr6-137470606-137473671	0.019945	0.271882	0.211	0.115	1	Eps8	3573	protein_coding
chr7-121933477-121937220	0.0204575	0.305676	0.307	0.198	1	Cog7	0	protein_coding
chr8-36879213-36880277	0.0209065	0.306294	0.211	0.128	1	Dlc1	0	protein_coding
chr4-5688362-5690879	0.0210426	0.271607	0.114	0.048	1	Fam110b	0	protein_coding
chr6-142524191-142525453	0.0213001	0.250337	0.123	0.062	1	Ldhb	16233	protein_coding
chr3-41462359-41463958	0.0217484	0.26449	0.123	0.053	1	C430002E04Rik	24845	lincRNA
chr2-12307178-12308847	0.0221172	0.253304	0.114	0.062	1	Itga8	5255	protein_coding
chr4-86335876-86336503	0.0225222	0.250448	0.053	0.009	1	Adamtsl1	0	protein_coding
chr3-82144844-82146004	0.0230497	0.323543	0.211	0.119	1	Gucy1a3	0	protein_coding
chr10-25400062-25401677	0.0248788	0.259071	0.07	0.018	1	Epb4.1l2	0	protein_coding
chr11-62257284-62258145	0.0251363	0.283029	0.079	0.026	1	Adora2b	0	protein_coding
chr6-117185278-117185976	0.0256652	0.270963	0.07	0.022	1	Cxcl12	3910	protein_coding
chr17-72942299-72943322	0.0257452	0.251533	0.07	0.022	1	Lbh	356	protein_coding
chr18-38711507-38712295	0.0286114	0.268144	0.114	0.044	1	Arhgap26	0	protein_coding
chr14-34383155-34383437	0.0290868	0.271784	0.053	0.013	1	Mmrn2	0	protein_coding
chr2-137431229-137431722	0.0293755	0.261684	0.053	0.013	1	Gm14055	102102	lincRNA
chr10-107377006-107377720	0.0297656	0.319876	0.167	0.093	1	Lin7a	0	protein_coding
chr3-107536474-107537939	0.0298461	0.282294	0.114	0.053	1	Ubl4b	15758	protein_coding
chr2-124100813-124101401	0.0300375	0.252617	0.079	0.022	1	Sema6d	0	protein_coding
chr11-79277108-79277674	0.0310256	0.252645	0.088	0.035	1	Gm9964	18504	protein_coding
chr18-57609601-57610041	0.0327559	0.379784	0.167	0.084	1	1700011I03Rik	0	protein_coding
chrX-169256547-169257186	0.0344241	0.260154	0.079	0.035	1	Arhgap6	0	protein_coding
chr16-44680638-44681294	0.0357456	0.255263	0.096	0.04	1	BC027231	43006	protein_coding
chr18-25191336-25191522	0.0357772	0.317353	0.07	0.022	1	AW554918	0	protein_coding
chr2-35815509-35816739	0.0358651	0.286345	0.237	0.15	1	Ttll11	0	protein_coding
chr8-10645811-10647028	0.0367685	0.262738	0.105	0.044	1	Myo16	11069	protein_coding
chr5-76215321-76215396	0.0372498	0.262669	0.035	0.004	1	Clock	0	protein_coding
chr8-127765194-127765870	0.0383837	0.260116	0.07	0.022	1	Pard3	152907	protein_coding
chr6-136983256-136983561	0.0387598	0.354375	0.114	0.048	1	Pde6h	14390	protein_coding
chr2-136986079-136987027	0.0395206	0.303387	0.149	0.079	1	Slx4ip	0	protein_coding
chr1-168600444-168601220	0.0399366	0.289399	0.123	0.062	1	Pbx1	168173	protein_coding
chr2-102273400-102273683	0.0441665	0.255141	0.053	0.013	1	Trim44	26435	protein_coding
chr18-8376354-8377492	0.0444697	0.25367	0.14	0.07	1	Gm5819	316584	protein_coding
chr3-122497425-122499124	0.0456654	0.29143	0.211	0.123	1	Bcar3	0	protein_coding
chr1-51688862-51691312	0.0477765	0.27563	0.342	0.242	1	Gm28055	5011	lincRNA
chr14-46908937-46909848	0.0496382	0.28467	0.123	0.066	1	Samd4	0	protein_coding
chr9-83283108-83283685	0.0500392	0.291879	0.088	0.035	1	Gm27216	28567	lincRNA
chr3-38275207-38275851	0.0517172	0.306484	0.158	0.088	1	Ankrd50	173409	protein_coding
chr7-34163319-34163875	0.053983	0.302526	0.096	0.044	1	Uba2	0	protein_coding
chr6-117157091-117157597	0.0573342	0.273184	0.079	0.031	1	Cxcl12	10937	protein_coding
chr9-57014692-57015341	0.058251	0.251795	0.114	0.062	1	Ptpn9	0	protein_coding
chr4-141913204-141914650	0.06201	0.2622	0.219	0.15	1	Fhad1	0	protein_coding
chr14-33687346-33688136	0.0672644	0.292442	0.184	0.106	1	Ptpn20	46591	protein_coding
chr3-52033895-52034284	0.0713448	0.264183	0.079	0.031	1	Maml3	0	protein_coding
chr9-45111376-45111590	0.0730654	0.308119	0.088	0.044	1	Gm10684	0	protein_coding
chr2-75542767-75543211	0.0736563	0.256457	0.096	0.044	1	Gm13660	77978	lincRNA
chr3-79025880-79026415	0.0778702	0.296759	0.219	0.145	1	Rapgef2	36100	protein_coding
chr7-71247921-71248245	0.0788722	0.270926	0.088	0.044	1	6030442E23Rik	23511	lincRNA
chr11-53510346-53510732	0.0800244	0.281044	0.114	0.062	1	Sept8	8524	protein_coding
chr4-98142867-98143227	0.0840508	0.271066	0.096	0.053	1	Nfia	23992	protein_coding
chr14-120157477-120157836	0.0882132	0.262632	0.07	0.031	1	Oxgr1	115041	protein_coding
chr2-117195245-117195891	0.088758	0.274875	0.14	0.093	1	Spred1	12965	protein_coding
chr16-91568928-91569391	0.0889058	0.261363	0.096	0.048	1	Ifngr2	3758	protein_coding
chr3-53498561-53498688	0.089077	0.299673	0.07	0.026	1	Stoml3	0	protein_coding
chr5-103431471-103431814	0.0897583	0.26784	0.079	0.04	1	Ptpn13	0	protein_coding
chr5-119477893-119478262	0.093332	0.253379	0.088	0.04	1	Gm16063	147679	lincRNA
chr3-78964349-78964780	0.0975079	0.30848	0.202	0.132	1	Rapgef2	97735	protein_coding
chr3-79023622-79024437	0.106236	0.26636	0.167	0.11	1	Rapgef2	38078	protein_coding
chr2-3765971-3766702	0.110436	0.266057	0.175	0.106	1	Fam107b	0	protein_coding
chr15-100764260-100764930	0.130754	0.257594	0.114	0.062	1	Slc4a8	0	protein_coding

## Sheet: Adipocyte
peak	p_val	avg_log2FC	pct.1	pct.2	p_val_adj	gene	distance	gene_biotype
chr8-114390448-114390861	3.93604e-07	-0.764631	0.149	0	0.0814044	Vat1l	16376	protein_coding
chr1-69105653-69108927	1.34044e-05	-0.52496	0.259	0.068	1	Erbb4	0	protein_coding
chr15-84178115-84207200	2.98625e-05	-0.25067	0.707	0.466	1	Pnpla3	0	protein_coding
chr9-76915283-76915636	2.99423e-05	-0.667081	0.155	0.019	1	Tinag	36056	protein_coding
chr19-45649799-45657556	3.92943e-05	-0.360047	0.282	0.078	1	Fbxw4	0	protein_coding
chr14-30008482-30010953	4.99857e-05	-0.527716	0.374	0.155	1	Il17rb	0	protein_coding
chr17-67159050-67161272	6.57305e-05	-0.438845	0.207	0.058	1	Ptprm	0	protein_coding
chr9-111762874-111763250	7.9544e-05	-0.508006	0.092	0	1	Stac	72525	protein_coding
chr4-133940317-133942341	8.13469e-05	-0.451867	0.224	0.058	1	Hmgn2	22396	protein_coding
chr15-78762155-78764628	0.000121435	-0.369231	0.138	0.019	1	Mfng	0	protein_coding
chr16-24123623-24125505	0.000123809	-0.50491	0.224	0.058	1	Bcl6	134770	protein_coding
chr6-34344887-34347185	0.000129739	-0.284168	0.086	0	1	Akr1b8	6933	protein_coding
chr5-32088701-32093056	0.000135601	-0.371794	0.121	0.01	1	Bre	3738	protein_coding
chr5-113555719-113556136	0.000142655	-0.539033	0.115	0.01	1	Wscd2	0	protein_coding
chr2-157877434-157877784	0.000150835	-0.514869	0.086	0	1	Ctnnbl1	0	protein_coding
chr10-82857036-82865105	0.000168356	-0.252443	0.437	0.223	1	Txnrd1	0	protein_coding
chr1-54377473-54377969	0.000172742	-0.522783	0.115	0.01	1	Ccdc150	8745	protein_coding
chr13-52168702-52181568	0.000174173	-0.25081	0.259	0.087	1	Gm26651	192118	lincRNA
chr2-119318236-119318747	0.000175336	-0.503976	0.109	0.01	1	Gm14207	2439	processed_transcript
chr11-21560869-21562237	0.000183738	-0.494181	0.316	0.155	1	Mdh1	0	protein_coding
chr16-43330280-43331682	0.000193027	-0.513548	0.167	0.039	1	Zbtb20	0	protein_coding
chr6-52410938-52411931	0.000198159	-0.500746	0.218	0.068	1	Evx1	92559	protein_coding
chr18-61064250-61075330	0.00019854	-0.306925	0.236	0.078	1	Pdgfrb	0	protein_coding
chr15-101927376-101927672	0.000214465	-0.674817	0.167	0.029	1	Krt79	1659	protein_coding
chr1-81896678-81898653	0.000262196	-0.25731	0.172	0.039	1	Irs1	334447	protein_coding
chr4-46604407-46605200	0.000263659	-0.50185	0.109	0.01	1	Tbc1d2	0	protein_coding
chr2-3711948-3714655	0.000289436	-0.32336	0.253	0.097	1	Fam107b	0	protein_coding
chr2-26617327-26617783	0.000321628	-0.633429	0.224	0.068	1	Gm20532	0	protein_coding
chr1-179608055-179608989	0.000330614	-0.454339	0.115	0.01	1	Cnst	0	protein_coding
chr16-35006262-35006575	0.000331536	-0.646786	0.195	0.049	1	Mylk	3841	protein_coding
chr3-37396843-37404820	0.000333263	-0.288785	0.54	0.35	1	Fgf2	0	protein_coding
chr12-84811469-84812600	0.000335984	-0.510937	0.236	0.078	1	Ltbp2	0	protein_coding
chr11-12416471-12417979	0.000363562	-0.278752	0.075	0	1	Cobl	0	protein_coding
chr6-86514668-86517867	0.000376033	-0.273927	0.115	0.019	1	Pcbp1	6624	protein_coding
chr19-29180341-29180942	0.000379214	-0.39767	0.075	0	1	Rcl1	36497	protein_coding
chr15-76263472-76266360	0.000389299	-0.438017	0.345	0.155	1	Spatc1	1728	protein_coding
chr14-64391486-64392034	0.000393036	-0.351561	0.075	0	1	Msra	0	protein_coding
chr1-82183207-82184644	0.000397944	-0.438591	0.201	0.068	1	Irs1	48456	protein_coding
chr7-115787132-115790583	0.000409843	-0.413006	0.178	0.039	1	Sox6	0	protein_coding
chr9-62419069-62423273	0.000441134	-0.39441	0.345	0.155	1	Coro2b	0	protein_coding
chr7-74315844-74316967	0.000459666	-0.401683	0.109	0.01	1	Slco3a1	0	protein_coding
chr1-118935193-118936673	0.000473175	-0.417894	0.132	0.019	1	Gli2	0	protein_coding
chr17-10405589-10409274	0.000505264	-0.334837	0.356	0.175	1	Pacrg	0	protein_coding
chrX-95967606-95969114	0.000549224	-0.349097	0.144	0.029	1	Las1l	10643	protein_coding
chr11-11684336-11686944	0.000565894	-0.443006	0.287	0.117	1	Ikzf1	0	protein_coding
chr1-91821721-91825562	0.000590011	-0.323259	0.374	0.214	1	Twist2	0	protein_coding
chr14-48172080-48174783	0.000604316	-0.352175	0.115	0.019	1	Peli2	0	protein_coding
chr9-57271632-57274299	0.000607279	-0.456076	0.247	0.087	1	1700017B05Rik	9032	protein_coding
chr14-8218370-8220730	0.000631131	-0.285786	0.069	0	1	Kctd6	0	protein_coding
chr5-4594980-4595381	0.00066247	-0.565728	0.149	0.029	1	Fzd1	158491	protein_coding
chr18-75895785-75897410	0.000663226	-0.286604	0.069	0	1	Zbtb7c	0	protein_coding
chr10-68589548-68590287	0.000707582	-0.320626	0.069	0	1	1700040L02Rik	47651	protein_coding
chr15-81947838-81958279	0.000713385	-0.250578	0.149	0.029	1	Pmm1	0	protein_coding
chr16-13368652-13374707	0.000758704	-0.290831	0.282	0.126	1	Mkl2	0	protein_coding
chr17-17645416-17647061	0.000761536	-0.25643	0.069	0	1	Lnpep	20926	protein_coding
chr3-105673369-105676500	0.000773121	-0.269901	0.103	0.01	1	Kcnd3	0	protein_coding
chr14-121716221-121718202	0.000807281	-0.254544	0.063	0	1	Dock9	0	protein_coding
chr4-62470320-62471336	0.000812163	-0.262946	0.092	0.01	1	Wdr31	0	protein_coding
chr4-97995589-97998827	0.000813047	-0.364337	0.282	0.107	1	Nfia	0	protein_coding
chr2-173151711-173153456	0.000815822	-0.369762	0.655	0.485	1	Pck1	0	protein_coding
chr17-15575065-15575523	0.000831775	-0.499925	0.138	0.029	1	Prdm9	10710	protein_coding
chr9-23062576-23065204	0.000852705	-0.3272	0.103	0.01	1	Bmper	157871	protein_coding
chr4-118522003-118524438	0.000885587	-0.280229	0.138	0.029	1	2610528J11Rik	2560	protein_coding
chr8-14683397-14684539	0.000925628	-0.422174	0.144	0.029	1	Dlgap2	0	protein_coding
chrX-151095912-151097056	0.000966515	-0.285448	0.115	0.019	1	Tsr2	0	protein_coding
chr17-4805276-4810162	0.000975067	-0.30543	0.241	0.097	1	Arid1b	184169	protein_coding
chr13-29247177-29249018	0.000978361	-0.382286	0.282	0.136	1	Cdkal1	0	protein_coding
chr11-110274612-110275950	0.000994132	-0.288974	0.063	0	1	Abca5	0	protein_coding
chr1-133724046-133724693	0.00100661	-0.522624	0.155	0.039	1	Atp2b4	0	protein_coding
chr13-54076018-54076360	0.00103904	-0.56943	0.184	0.058	1	Sfxn1	0	protein_coding
chr17-5074563-5075913	0.00104782	-0.376449	0.126	0.019	1	Arid1b	0	protein_coding
chr7-143431716-143435020	0.0010498	-0.285544	0.172	0.058	1	Kcnq1	4673	protein_coding
chr2-145232756-145234509	0.00107013	-0.313803	0.098	0.01	1	Slc24a3	0	protein_coding
chr4-139974459-139975266	0.00111104	-0.537058	0.213	0.078	1	Klhdc7a	6432	protein_coding
chr16-29173213-29173637	0.00111243	-0.446606	0.092	0.01	1	Hrasls	36057	protein_coding
chr14-45546108-45546520	0.00111581	-0.470639	0.098	0.01	1	Fermt2	15989	protein_coding
chr4-154654992-154655482	0.00111902	-0.319131	0.063	0	1	Gm13110	0	processed_transcript
chr2-44965731-44966258	0.00115264	-0.44018	0.098	0.01	1	Zeb2	17375	protein_coding
chr13-60717155-60717722	0.0011559	-0.352005	0.063	0	1	Dapk1	0	protein_coding
chr14-118001105-118002348	0.00119138	-0.281553	0.063	0	1	Dct	10443	protein_coding
chr7-116503466-116505134	0.00123309	-0.254439	0.23	0.117	1	Nucb2	0	protein_coding
chr2-150822673-150835052	0.00126619	-0.29458	0.489	0.32	1	Abhd12	0	protein_coding
chr5-65477598-65479058	0.00127099	-0.29943	0.092	0.01	1	Smim14	0	protein_coding
chr9-44176963-44179916	0.00127619	-0.256195	0.109	0.029	1	Cbl	0	protein_coding
chr3-144468638-144472372	0.00129872	-0.263122	0.08	0.01	1	Hs2st1	0	protein_coding
chr13-37398836-37400110	0.00134764	-0.40312	0.494	0.311	1	Ly86	0	protein_coding
chr2-5218895-5220284	0.00140355	-0.421558	0.149	0.039	1	Gm26776	0	lincRNA
chr7-99186905-99189101	0.00143688	-0.450755	0.241	0.097	1	Dgat2	4191	protein_coding
chr1-152385860-152387320	0.00147349	-0.25627	0.155	0.049	1	Tsen15	0	protein_coding
chr11-44701380-44703567	0.00153374	-0.328172	0.149	0.039	1	Ebf1	0	protein_coding
chr4-40181774-40182172	0.00154146	-0.57011	0.218	0.078	1	Aco1	0	protein_coding
chr3-30828949-30829351	0.00156306	-0.326972	0.057	0	1	Sec62	7685	protein_coding
chr11-31361617-31363190	0.00158912	-0.423714	0.161	0.049	1	Stc2	0	protein_coding
chr3-10283022-10283321	0.00166063	-0.568114	0.184	0.068	1	Fabp12	0	protein_coding
chr3-154572254-154572955	0.00167759	-0.357744	0.109	0.019	1	Tyw3	3475	protein_coding
chr11-90352219-90358792	0.00168089	-0.283127	0.356	0.204	1	Hlf	0	protein_coding
chr4-35155457-35158287	0.00171713	-0.296308	0.236	0.097	1	Mob3b	0	protein_coding
chr16-17232116-17236124	0.00172434	-0.25304	0.316	0.136	1	Hic2	0	protein_coding
chr15-67940401-67940945	0.00173502	-0.415445	0.144	0.039	1	Zfat	142820	protein_coding
chr11-61300076-61301342	0.00173874	-0.304728	0.086	0.01	1	Slc47a2	288	protein_coding
chr5-140500839-140501188	0.00178629	-0.459801	0.086	0.01	1	Chst12	4361	protein_coding
chr19-56741404-56742373	0.00180426	-0.283802	0.057	0	1	Adrb1	16541	protein_coding
chr9-22367521-22368502	0.00182428	-0.385267	0.126	0.029	1	Anln	0	protein_coding
chr4-48559505-48560458	0.00183824	-0.423521	0.138	0.029	1	Msantd3	0	protein_coding
chr5-18359264-18361211	0.00184401	-0.370938	0.299	0.146	1	Gnai1	0	protein_coding
chr11-94157441-94164310	0.00186687	-0.272964	0.557	0.398	1	B230206L02Rik	1664	processed_transcript
chr12-76512650-76513217	0.00188596	-0.480072	0.149	0.039	1	Plekhg3	20342	protein_coding
chr15-88834652-88845089	0.00188766	-0.269976	0.494	0.35	1	Creld2	7970	protein_coding
chr14-79657869-79658941	0.00193678	-0.282497	0.08	0.01	1	Lect1	0	protein_coding
chr9-116930299-116930817	0.00197035	-0.334226	0.057	0	1	Rbms3	0	protein_coding
chr16-30703873-30704184	0.001996	-0.36709	0.057	0	1	Fam43a	101075	protein_coding
chr17-79442642-79442936	0.00204016	-0.34965	0.057	0	1	Gm17315	84619	lincRNA
chr13-81760140-81760837	0.00204566	-0.276027	0.057	0	1	Mblac2	6864	protein_coding
chr14-65388081-65391680	0.00204723	-0.320305	0.138	0.029	1	Zfp395	0	protein_coding
chr19-44392388-44395249	0.00204809	-0.423303	0.259	0.107	1	Scd1	0	protein_coding
chr18-62134942-62145573	0.00205612	-0.263589	0.368	0.204	1	Adrb2	32243	protein_coding
chr7-130910685-130911333	0.0020635	-0.291966	0.057	0	1	Plekha1	0	protein_coding
chr3-107244597-107245323	0.00207414	-0.323975	0.057	0	1	Prok1	4889	protein_coding
chr18-60535557-60537156	0.00209367	-0.252453	0.057	0	1	Dctn4	0	protein_coding
chr4-123038531-123039858	0.0021028	-0.386872	0.103	0.019	1	Trit1	0	protein_coding
chr2-59810011-59811587	0.00212721	-0.341467	0.098	0.01	1	Tanc1	0	protein_coding
chr12-76865106-76868635	0.00212746	-0.250904	0.08	0.01	1	Fntb	0	protein_coding
chr17-80125070-80129982	0.00215068	-0.269807	0.282	0.126	1	Galm	0	protein_coding
chr7-40838434-40838576	0.00215704	-0.392277	0.057	0	1	Gm28307	37966	lincRNA
chr9-87738996-87741091	0.00216561	-0.296737	0.092	0.01	1	Tbx18	7735	protein_coding
chr5-139313495-139313961	0.00216741	-0.356104	0.057	0	1	Adap1	0	protein_coding
chr1-4671417-4672154	0.00217289	-0.357543	0.086	0.01	1	RP23-37D15.1	85164	lincRNA
chr1-133940378-133942646	0.00219116	-0.310291	0.172	0.058	1	Prelp	18963	protein_coding
chrX-23136572-23137219	0.00219998	-0.324054	0.086	0.01	1	Klhl13	82051	protein_coding
chr10-88448549-88452499	0.00222823	-0.359731	0.299	0.165	1	Chpt1	245	protein_coding
chr1-88102994-88104111	0.00224851	-0.405178	0.126	0.029	1	Ugt1a6b	0	protein_coding
chr16-97758497-97758636	0.00227714	-0.433027	0.057	0	1	Ripk4	0	protein_coding
chr3-121681782-121685837	0.00228547	-0.29359	0.172	0.068	1	4930432M17Rik	0	protein_coding
chr5-97089492-97090918	0.00228601	-0.411661	0.149	0.039	1	Bmp2k	0	protein_coding
chr3-98352654-98356245	0.00230064	-0.317754	0.149	0.039	1	Phgdh	12663	protein_coding
chr13-97530493-97531541	0.00230319	-0.38612	0.103	0.019	1	Lincenc1	33485	lincRNA
chr11-5505629-5506520	0.00233332	-0.363863	0.149	0.039	1	Xbp1	14138	protein_coding
chr7-66047527-66048120	0.00236353	-0.500252	0.149	0.039	1	Pcsk6	0	protein_coding
chr14-30541351-30542628	0.00240532	-0.326502	0.236	0.097	1	Tkt	5730	protein_coding
chr2-104534682-104535019	0.00241675	-0.520531	0.178	0.058	1	4930500J02Rik	24143	processed_transcript
chr18-77737250-77739686	0.00241756	-0.398024	0.241	0.107	1	A330094K24Rik	3779	lincRNA
chr9-71703071-71705531	0.00243839	-0.274466	0.086	0.01	1	Cgnl1	0	protein_coding
chr1-118671555-118672482	0.00248714	-0.382927	0.086	0.01	1	Tfcp2l1	0	protein_coding
chr3-61294700-61295388	0.00258392	-0.398911	0.184	0.078	1	Rap2b	66249	protein_coding
chr2-7265508-7265992	0.00264544	-0.280113	0.052	0	1	Celf2	0	protein_coding
chr16-19946188-19949501	0.00266043	-0.299707	0.299	0.175	1	Klhl6	0	protein_coding
chr7-89355563-89356900	0.00267309	-0.413205	0.132	0.029	1	Tmem135	0	protein_coding
chr3-98279953-98281631	0.00267408	-0.335227	0.167	0.049	1	Hmgcs2	0	protein_coding
chr2-150818735-150819398	0.0027383	-0.457306	0.132	0.029	1	Pygb	0	protein_coding
chr4-135192703-135193885	0.00274075	-0.425431	0.172	0.058	1	Runx3	14712	protein_coding
chr13-59144694-59144763	0.00278272	-0.517761	0.092	0.01	1	Ntrk2	10723	protein_coding
chr3-73709821-73710377	0.00283389	-0.449056	0.138	0.039	1	Bche	1405	protein_coding
chr17-7690380-7690479	0.00285901	-0.35776	0.052	0	1	Fndc1	48089	protein_coding
chr15-59709017-59710303	0.00287447	-0.258301	0.052	0	1	Trib1	52466	protein_coding
chr11-44624083-44625208	0.00291936	-0.329582	0.086	0.01	1	Ebf1	0	protein_coding
chr9-86485783-86486342	0.00294691	-0.273651	0.052	0	1	Dopey1	0	protein_coding
chr16-49980124-49980735	0.00295746	-0.372912	0.109	0.019	1	Cd47	65113	protein_coding
chr6-34302948-34307260	0.00297955	-0.324207	0.31	0.175	1	Akr1b3	0	protein_coding
chr4-46643021-46643840	0.00298059	-0.357349	0.098	0.019	1	Tbc1d2	0	protein_coding
chr7-132236673-132238228	0.00299811	-0.368503	0.115	0.029	1	Chst15	0	protein_coding
chr1-120114335-120117701	0.00300193	-0.334327	0.408	0.233	1	Dbi	0	protein_coding
chr8-14557335-14557717	0.00301107	-0.310806	0.052	0	1	Dlgap2	0	protein_coding
chr11-60013850-60015685	0.00301262	-0.309304	0.086	0.01	1	Pemt	0	protein_coding
chr6-88630618-88631675	0.00310939	-0.441955	0.126	0.029	1	Kbtbd12	0	protein_coding
chr2-51708638-51709432	0.00310998	-0.259555	0.052	0	1	Gm13490	0	lincRNA
chr1-130802269-130804952	0.00312342	-0.340902	0.259	0.117	1	Fcamr	0	protein_coding
chr17-34532622-34533185	0.00315597	-0.261377	0.052	0	1	Btnl6	15269	protein_coding
chr7-144604484-144604738	0.00317255	-0.335165	0.052	0	1	Ano1	0	protein_coding
chr9-117018259-117020492	0.00317596	-0.330168	0.172	0.068	1	Rbms3	0	protein_coding
chr12-40245073-40246165	0.00319747	-0.44275	0.276	0.136	1	Ifrd1	0	protein_coding
chr1-183903772-183907725	0.00323567	-0.263122	0.282	0.155	1	RP24-187H3.2	20679	lincRNA
chr11-101869744-101871049	0.00325169	-0.32798	0.08	0.01	1	Meox1	6460	protein_coding
chr11-65226807-65227276	0.00330036	-0.30769	0.052	0	1	Myocd	0	protein_coding
chr15-98976592-98979094	0.00333697	-0.282095	0.213	0.097	1	4930578M01Rik	6870	lincRNA
chr19-29596927-29598076	0.00334623	-0.25183	0.052	0	1	Ric1	0	protein_coding
chr2-157519271-157520056	0.00336533	-0.437938	0.356	0.184	1	Blcap	36305	protein_coding
chr17-79511181-79511729	0.00336621	-0.431018	0.109	0.019	1	Rmdn2	103170	protein_coding
chr9-30727429-30727841	0.00337526	-0.296967	0.052	0	1	Adamts15	171313	protein_coding
chr5-7972216-7972833	0.00338523	-0.442131	0.149	0.049	1	Steap4	0	protein_coding
chr12-33055889-33059455	0.00339464	-0.256386	0.167	0.058	1	Cdhr3	0	protein_coding
chr11-60025345-60029053	0.00340357	-0.361704	0.322	0.175	1	Pemt	0	protein_coding
chr8-48199124-48199478	0.0034293	-0.472246	0.121	0.029	1	Tenm3	28203	protein_coding
chr12-28813431-28814037	0.00344812	-0.292951	0.052	0	1	Tssc1	0	protein_coding
chr5-43148532-43148804	0.00346407	-0.324276	0.052	0	1	Gm7854	2884	lincRNA
chr14-122172126-122172579	0.00349548	-0.307969	0.052	0	1	Clybl	9114	protein_coding
chr18-11972324-11979528	0.00350397	-0.276509	0.471	0.311	1	Tmem241	1774	protein_coding
chr7-114006427-114008012	0.00352302	-0.354639	0.115	0.029	1	Spon1	0	protein_coding
chr4-99032908-99033338	0.0035275	-0.44435	0.121	0.029	1	Angptl3	0	protein_coding
chr4-154639141-154639595	0.00357817	-0.29952	0.052	0	1	Prdm16	2267	protein_coding
chr9-14398133-14398439	0.00361066	-0.341402	0.052	0	1	Endod1	16890	protein_coding
chr13-37505772-37507538	0.0036111	-0.353003	0.138	0.039	1	Gm29590	1401	lincRNA
chr4-81465115-81465733	0.00362053	-0.418717	0.103	0.019	1	Mpdz	22299	protein_coding
chr4-105340677-105343080	0.00362846	-0.323894	0.103	0.019	1	Ppap2b	107912	protein_coding
chr17-67209706-67210095	0.00363437	-0.313054	0.052	0	1	Ptprm	0	protein_coding
chr6-119219169-119223735	0.00367853	-0.254199	0.138	0.049	1	Dcp1b	0	protein_coding
chr8-34833447-34833578	0.00368533	-0.380295	0.052	0	1	Tnks	0	protein_coding
chr13-20471671-20472375	0.00369992	-0.255344	0.052	0	1	Elmo1	0	protein_coding
chr7-111259606-111260620	0.00376442	-0.378152	0.132	0.029	1	Eif4g2	176575	protein_coding
chr14-70614622-70619772	0.00381004	-0.273459	0.374	0.223	1	Dmtn	0	protein_coding
chr6-116401027-116402699	0.00386796	-0.302098	0.092	0.01	1	March8	0	protein_coding
chr8-116580952-116582015	0.00392002	-0.388552	0.149	0.049	1	Cdyl2	0	protein_coding
chr1-52022161-52022425	0.00394336	-0.37636	0.075	0.01	1	Stat4	0	protein_coding
chr4-109589834-109590356	0.00395225	-0.409455	0.138	0.039	1	Gm12811	0	processed_transcript
chr3-116963015-116970609	0.00397055	-0.252833	0.42	0.252	1	Palmd	0	protein_coding
chr13-34792742-34795452	0.00404666	-0.297051	0.259	0.146	1	Fam50b	45128	protein_coding
chr7-144653453-144654086	0.00407044	-0.408474	0.144	0.039	1	Ano1	0	protein_coding
chr3-154331595-154334292	0.00409088	-0.367934	0.161	0.049	1	AI606473	0	processed_transcript
chr2-11149000-11149611	0.00411996	-0.419508	0.103	0.019	1	Prkcq	22496	protein_coding
chr3-38297193-38297932	0.00426253	-0.351626	0.098	0.019	1	Ankrd50	151328	protein_coding
chr15-8781249-8781642	0.00426288	-0.502515	0.247	0.126	1	Slc1a3	70484	protein_coding
chr6-8996132-8997707	0.00441374	-0.359471	0.322	0.175	1	Nxph1	0	protein_coding
chr3-5248218-5250084	0.0044367	-0.372512	0.184	0.078	1	Zfhx4	0	protein_coding
chr1-135422226-135425581	0.00444087	-0.38132	0.178	0.058	1	Ipo9	0	protein_coding
chr11-70212182-70216343	0.00452331	-0.307779	0.218	0.117	1	Slc16a11	0	protein_coding
chr18-11793129-11795496	0.00454156	-0.337801	0.397	0.243	1	Gm6277	25179	lincRNA
chr3-106170663-106171417	0.00456594	-0.452122	0.149	0.039	1	Chil3	3098	protein_coding
chr9-41430164-41430842	0.00459699	-0.43588	0.126	0.029	1	2610203C20Rik	0	processed_transcript
chr11-34149212-34150411	0.00460622	-0.255249	0.092	0.019	1	Gm12121	5790	lincRNA
chr7-115794161-115796858	0.00463617	-0.252655	0.075	0.01	1	Sox6	0	protein_coding
chr6-112487438-112493882	0.00465587	-0.270811	0.305	0.155	1	Oxtr	0	protein_coding
chr18-56195756-56196390	0.00469643	-0.270694	0.08	0.019	1	Gramd3	235741	protein_coding
chr3-98237318-98237674	0.00470169	-0.425032	0.098	0.019	1	Reg4	569	protein_coding
chr10-118737011-118737568	0.00470612	-0.453833	0.293	0.146	1	Dyrk2	121780	protein_coding
chr1-55617854-55619922	0.00477036	-0.320091	0.259	0.136	1	Plcl1	0	protein_coding
chr7-65891208-65893649	0.00479216	-0.264955	0.109	0.029	1	Pcsk6	0	protein_coding
chr1-191253387-191255462	0.00480428	-0.294416	0.19	0.068	1	RP24-443M8.2	11715	lincRNA
chr2-93327584-93329352	0.00481024	-0.397547	0.264	0.126	1	Tspan18	0	protein_coding
chr19-29500015-29502409	0.00489784	-0.280236	0.138	0.039	1	A930007I19Rik	0	lincRNA
chr5-36228717-36229260	0.00490264	-0.254442	0.046	0	1	Sorcs2	0	protein_coding
chr7-99223646-99230853	0.0049459	-0.273708	0.397	0.243	1	Mogat2	0	protein_coding
chr5-90681776-90682363	0.0049598	-0.283837	0.075	0.01	1	Rassf6	41288	protein_coding
chr14-66719883-66721449	0.0050159	-0.344338	0.167	0.068	1	Adra1a	0	protein_coding
chr4-56610118-56610650	0.00501613	-0.32916	0.069	0.01	1	Actl7b	129354	protein_coding
chr3-107711964-107712772	0.00508387	-0.326754	0.092	0.019	1	Ahcyl1	15403	protein_coding
chr6-115511296-115511896	0.00509484	-0.438903	0.368	0.204	1	Pparg	20894	protein_coding
chr17-49155101-49155470	0.0052038	-0.278008	0.046	0	1	1700008K24Rik	41565	lincRNA
chr6-115251383-115252167	0.00521731	-0.357544	0.08	0.01	1	Timp4	0	protein_coding
chr2-173132949-173133178	0.00522256	-0.52874	0.224	0.097	1	Ctcfl	13423	protein_coding
chr17-15783802-15783878	0.0052787	-0.326205	0.046	0	1	Chd1	11191	protein_coding
chr11-68730734-68734395	0.00530631	-0.280627	0.201	0.078	1	Myh10	0	protein_coding
chr13-38515460-38515788	0.00534546	-0.293982	0.046	0	1	Txndc5	0	protein_coding
chr2-131307789-131308119	0.00536924	-0.526955	0.178	0.068	1	Rnf24	0	protein_coding
chr10-128964616-128966920	0.00536985	-0.339741	0.098	0.019	1	Mettl7b	3627	protein_coding
chr5-24733097-24733580	0.00539815	-0.263927	0.046	0	1	Wdr86	2369	protein_coding
chr15-77058353-77063212	0.00543241	-0.330061	0.391	0.223	1	Apol6	1245	protein_coding
chr1-51142688-51143489	0.00545808	-0.416773	0.241	0.107	1	Tmeff2	0	protein_coding
chr19-34588261-34588708	0.00559036	-0.251916	0.046	0	1	Ifit3	0	protein_coding
chr12-29950927-29953103	0.00560939	-0.355143	0.236	0.117	1	Pxdn	0	protein_coding
chr2-114570304-114570535	0.00563039	-0.290943	0.046	0	1	Dph6	0	protein_coding
chr7-132257747-132261210	0.00563683	-0.304276	0.287	0.165	1	Fgfr2	0	protein_coding
chr7-123429280-123431847	0.00563918	-0.313093	0.218	0.078	1	Lcmt1	0	protein_coding
chr16-21955143-21956515	0.00566343	-0.320411	0.138	0.039	1	Liph	0	protein_coding
chr7-132262729-132263689	0.00573228	-0.33482	0.092	0.019	1	Chst15	0	protein_coding
chr4-96590884-96592431	0.0057329	-0.285339	0.23	0.126	1	Cyp2j9	0	protein_coding
chr1-175119114-175119522	0.00575536	-0.368305	0.08	0.01	1	Rgs7	0	protein_coding
chr9-74929482-74930511	0.00580844	-0.393085	0.299	0.165	1	Fam214a	22541	protein_coding
chr5-140251928-140252275	0.00585557	-0.267352	0.046	0	1	Mad1l1	0	protein_coding
chr9-49960721-49963114	0.00589685	-0.369198	0.23	0.126	1	Ncam1	161795	protein_coding
chr9-32149507-32150650	0.00590328	-0.367094	0.115	0.029	1	Arhgap32	0	protein_coding
chr2-27575788-27576996	0.00591682	-0.360972	0.379	0.233	1	Gm13421	32425	processed_transcript
chr1-51288108-51291301	0.00593198	-0.297916	0.345	0.204	1	Sdpr	0	protein_coding
chr8-92673398-92674076	0.00595062	-0.363399	0.103	0.019	1	Irx6	211	protein_coding
chr14-67201211-67206612	0.00596315	-0.281902	0.247	0.126	1	Gm20675	25824	processed_transcript
chr3-37328664-37328969	0.00601161	-0.287033	0.046	0	1	Fgf2	0	protein_coding
chr10-109919511-109919905	0.0060294	-0.278214	0.046	0	1	Nav3	0	protein_coding
chr2-84021897-84023992	0.00606467	-0.267599	0.167	0.058	1	Gm13691	28851	protein_coding
chr5-140521287-140521992	0.00611224	-0.252349	0.046	0	1	Chst12	0	protein_coding
chrX-103918939-103919386	0.00616838	-0.253923	0.046	0	1	Rlim	37776	protein_coding
chr2-121550988-121551771	0.00622409	-0.26727	0.046	0	1	Frmd5	0	protein_coding
chr7-74194191-74194408	0.00622646	-0.320311	0.046	0	1	Slco3a1	81010	protein_coding
chr19-58859288-58862381	0.00622818	-0.256438	0.259	0.155	1	Hspa12a	0	protein_coding
chr12-25864200-25865553	0.00623934	-0.31811	0.098	0.019	1	Gm22527	176293	rRNA
chr15-36701054-36702360	0.00630857	-0.314906	0.098	0.019	1	Ywhaz	68409	protein_coding
chr3-156559297-156563547	0.0063124	-0.267254	0.316	0.165	1	Negr1	0	protein_coding
chr6-85293148-85294194	0.00631394	-0.425881	0.253	0.126	1	Sfxn5	0	protein_coding
chr12-33033144-33033518	0.00639201	-0.439665	0.098	0.019	1	Cdhr3	277	protein_coding
chr15-58008834-58012011	0.00642519	-0.286717	0.19	0.087	1	Fam83a	0	protein_coding
chr16-90014480-90015340	0.00643728	-0.398059	0.161	0.058	1	Tiam1	34399	protein_coding
chr7-129964280-129965694	0.00644272	-0.400614	0.149	0.049	1	Fgfr2	196756	protein_coding
chr1-178381864-178382918	0.00647065	-0.254755	0.069	0.01	1	Efcab2	23166	protein_coding
chr12-112496165-112496552	0.00651352	-0.502409	0.201	0.078	1	A530016L24Rik	0	protein_coding
chr17-78586664-78588979	0.00659074	-0.312054	0.236	0.126	1	Vit	0	protein_coding
chr13-102023579-102024056	0.00665858	-0.366003	0.086	0.019	1	Pik3r1	255361	protein_coding
chr13-34271015-34273214	0.00687771	-0.269329	0.144	0.058	1	Slc22a23	0	protein_coding
chr12-37257088-37257409	0.00692645	-0.371231	0.086	0.019	1	Agmo	0	protein_coding
chr7-19675787-19676957	0.00705304	-0.366842	0.121	0.029	1	Apoc2	0	protein_coding
chr13-41582872-41584482	0.00706119	-0.272218	0.109	0.019	1	Tmem170b	21733	protein_coding
chr14-103420618-103422238	0.00706265	-0.270727	0.144	0.058	1	Mycbp2	73803	protein_coding
chr4-132488287-132489580	0.00709944	-0.371458	0.172	0.068	1	Sesn2	2451	protein_coding
chr7-128860079-128861192	0.00714075	-0.348493	0.144	0.049	1	Sec23ip	75242	protein_coding
chr9-46146287-46148307	0.00722975	-0.306435	0.109	0.029	1	Sik3	0	protein_coding
chr10-37478113-37478447	0.00731072	-0.435882	0.098	0.019	1	Gm26535	98460	lincRNA
chr3-154327449-154330940	0.00737404	-0.262874	0.144	0.049	1	Lhx8	0	protein_coding
chr11-113192021-113192840	0.00739483	-0.300832	0.069	0.01	1	2610035D17Rik	0	lincRNA
chr7-132301950-132308379	0.00740975	-0.263454	0.264	0.146	1	Fgfr2	0	protein_coding
chr3-88417673-88419586	0.00742851	-0.3809	0.253	0.126	1	Slc25a44	0	protein_coding
chr7-35175097-35177607	0.00743586	-0.338333	0.391	0.243	1	Slc7a10	8777	protein_coding
chr9-9192642-9193456	0.00749299	-0.279707	0.092	0.019	1	Arhgap42	0	protein_coding
chr2-150769838-150773323	0.00765699	-0.299644	0.443	0.282	1	Entpd6	0	protein_coding
chr13-37656750-37660835	0.00767051	-0.277229	0.374	0.243	1	Rreb1	117564	protein_coding
chr15-59698515-59699666	0.00767957	-0.321726	0.075	0.01	1	Trib1	41964	protein_coding
chr5-117981260-117982493	0.00769256	-0.393567	0.138	0.049	1	Fbxo21	0	protein_coding
chr2-135710669-135713425	0.00772058	-0.28086	0.19	0.068	1	Plcb4	0	protein_coding
chr12-79765356-79766596	0.00773075	-0.353211	0.132	0.039	1	Rad51b	256699	protein_coding
chr15-78753679-78757574	0.00778177	-0.33742	0.247	0.117	1	Mfng	0	protein_coding
chr15-91179954-91180358	0.00780791	-0.392585	0.092	0.019	1	Abcd2	0	protein_coding
chr1-84198817-84200399	0.00790703	-0.278488	0.092	0.019	1	Pid1	0	protein_coding
chr10-126330283-126331057	0.00808871	-0.254025	0.103	0.019	1	Lrig3	314923	protein_coding
chr2-149625658-149625979	0.00809548	-0.404522	0.092	0.019	1	Gm14133	117947	lincRNA
chr11-94589292-94590119	0.00814533	-0.343877	0.161	0.068	1	Acsf2	0	protein_coding
chr11-3918725-3923814	0.0082314	-0.290752	0.316	0.184	1	Tcn2	0	protein_coding
chr11-70752137-70759306	0.00825419	-0.289648	0.316	0.214	1	Gm12320	0	lincRNA
chr6-113269067-113270554	0.00825849	-0.416724	0.27	0.146	1	Mtmr14	0	protein_coding
chr19-18342905-18344382	0.00826047	-0.255563	0.126	0.039	1	Ostf1	234945	protein_coding
chr7-126674267-126681523	0.00826651	-0.260277	0.425	0.291	1	Sult1a1	0	protein_coding
chr5-91878442-91878782	0.00827075	-0.399608	0.092	0.019	1	Rchy1	70121	protein_coding
chr14-22088515-22090344	0.0083541	-0.36994	0.356	0.223	1	1700112E06Rik	0	protein_coding
chr6-89368665-89371306	0.00840692	-0.290989	0.213	0.087	1	Plxna1	6051	protein_coding
chr12-17338435-17339447	0.00840954	-0.399475	0.132	0.039	1	Nol10	9010	protein_coding
chr2-106889267-106890218	0.00843407	-0.308655	0.086	0.019	1	Mpped2	20910	protein_coding
chr12-72477137-72477406	0.00846361	-0.401245	0.092	0.019	1	Lrrc9	0	protein_coding
chr5-118095568-118096736	0.00853465	-0.3851	0.178	0.078	1	Fbxw8	0	protein_coding
chr18-5770431-5772545	0.00859499	-0.360402	0.132	0.039	1	Zeb1	0	protein_coding
chr15-73113124-73113862	0.00873225	-0.380826	0.109	0.029	1	Ago2	0	protein_coding
chr1-167383262-167386213	0.00877389	-0.307975	0.213	0.087	1	Mgst3	0	protein_coding
chr11-99065265-99068903	0.00877619	-0.27253	0.259	0.146	1	Tns4	0	protein_coding
chr2-94267604-94267830	0.0088584	-0.254748	0.04	0	1	E530001K10Rik	2845	lincRNA
chr7-96149718-96149847	0.00900422	-0.281922	0.04	0	1	Tenm4	21396	protein_coding
chr13-97914192-97915688	0.00903523	-0.280285	0.138	0.039	1	Arhgef28	0	protein_coding
chr6-17575460-17576405	0.00912397	-0.292772	0.086	0.019	1	Met	1479	protein_coding
chr5-25891506-25891637	0.00914815	-0.271977	0.04	0	1	Gm21655	31860	protein_coding
chr4-108057858-108061268	0.00920805	-0.285032	0.27	0.155	1	Scp2	0	protein_coding
chr19-7560973-7564783	0.00926393	-0.279968	0.155	0.058	1	Pla2g16	0	protein_coding
chr6-140229159-140229690	0.00927814	-0.329763	0.086	0.019	1	Gm24174	62513	rRNA
chr3-87506489-87510915	0.00938258	-0.255674	0.506	0.398	1	Fcrl5	5810	protein_coding
chr5-4834733-4835579	0.00946705	-0.378991	0.149	0.058	1	Cdk14	0	protein_coding
chr4-33584023-33584261	0.00949685	-0.268613	0.04	0	1	Rngtt	81408	protein_coding
chr15-61308688-61309447	0.00951769	-0.255159	0.086	0.019	1	A1bg	387417	protein_coding
chr8-33873756-33874167	0.0095531	-0.323478	0.063	0.01	1	Rbpms	0	protein_coding
chr2-72132272-72132578	0.00956656	-0.259861	0.04	0	1	Rapgef4	0	protein_coding
chr13-93866765-93867007	0.0096611	-0.253342	0.04	0	1	Arsb	0	protein_coding
chr4-139962860-139964069	0.0097646	-0.389079	0.356	0.223	1	Klhdc7a	0	protein_coding
chr6-146685195-146687120	0.00976557	-0.314299	0.259	0.136	1	4930479D17Rik	19791	lincRNA
chr9-89842327-89842935	0.00977913	-0.396087	0.109	0.029	1	4930524O08Rik	0	lincRNA
chr8-94515234-94519117	0.00980538	-0.265841	0.207	0.107	1	Nlrc5	0	protein_coding
chr8-120614986-120620786	0.00982474	-0.265023	0.563	0.427	1	Gm27021	0	protein_coding
chrX-102003603-102005766	0.00993455	-0.305206	0.115	0.029	1	Nhsl2	0	protein_coding
chr12-78248349-78250239	0.00997537	-0.300419	0.264	0.146	1	Gphn	0	protein_coding
chr8-117346898-117349357	0.0099784	-0.356195	0.178	0.078	1	Cmip	0	protein_coding
chr5-97700214-97703155	0.0100254	-0.250079	0.161	0.078	1	4930467D21Rik	112088	lincRNA
chr5-111022392-111025255	0.0100261	-0.254899	0.08	0.01	1	Ttc28	0	protein_coding
chr8-34092534-34093955	0.0100824	-0.269784	0.075	0.01	1	Dctn6	0	protein_coding
chr16-26705566-26706466	0.0101299	-0.304685	0.161	0.078	1	Il1rap	0	protein_coding
chr9-15477584-15477969	0.0101386	-0.263191	0.04	0	1	Smco4	27517	protein_coding
chr8-93724786-93726078	0.0102519	-0.297848	0.115	0.039	1	Gm26843	24068	lincRNA
chr4-33513404-33514550	0.0102787	-0.2902	0.063	0.01	1	Rngtt	10789	protein_coding
chr6-120841702-120843407	0.0103326	-0.308228	0.103	0.029	1	Bcl2l13	0	protein_coding
chr2-131134243-131135479	0.0105122	-0.280919	0.069	0.01	1	Hspa12b	0	protein_coding
chr17-74043678-74044196	0.0106249	-0.32436	0.075	0.01	1	Srd5a2	0	protein_coding
chr6-108316273-108316938	0.0106723	-0.339325	0.08	0.019	1	Itpr1	0	protein_coding
chr3-65612020-65613535	0.0106905	-0.296707	0.236	0.126	1	Lekr1	52692	protein_coding
chr1-38735658-38736098	0.0106907	-0.259357	0.04	0	1	Lonrf2	57546	protein_coding
chr17-79760258-79761229	0.0107536	-0.275455	0.086	0.019	1	Cyp1b1	45216	protein_coding
chr13-54070347-54073785	0.0107624	-0.283375	0.322	0.204	1	Sfxn1	0	protein_coding
chr9-103494093-103495522	0.0109325	-0.265025	0.155	0.058	1	Tmem108	0	protein_coding
chr14-121499832-121502829	0.0109612	-0.325967	0.253	0.126	1	Slc15a1	0	protein_coding
chr7-125989639-125990529	0.0110455	-0.324653	0.138	0.049	1	Gsg1l	0	protein_coding
chr4-5727732-5729282	0.0110563	-0.278566	0.149	0.058	1	Fam110b	0	protein_coding
chr1-44046529-44046987	0.0110779	-0.32527	0.069	0.01	1	Gm8251	8964	protein_coding
chr4-134489706-134490349	0.0111635	-0.294936	0.063	0.01	1	Paqr7	6347	protein_coding
chr5-125360479-125361446	0.0113475	-0.262789	0.086	0.019	1	Scarb1	19384	protein_coding
chr2-167019394-167020975	0.0115619	-0.388992	0.167	0.058	1	Ddx27	0	protein_coding
chr17-66881274-66882727	0.011596	-0.352454	0.144	0.049	1	Ptprm	0	protein_coding
chr6-28847461-28849760	0.0116009	-0.275101	0.161	0.068	1	Snd1	0	protein_coding
chr3-10202920-10203313	0.0116754	-0.453355	0.155	0.058	1	Fabp4	774	protein_coding
chr4-119467639-119468702	0.0116906	-0.268661	0.098	0.029	1	Rimkla	0	protein_coding
chr10-38945997-38946466	0.0116908	-0.359283	0.086	0.019	1	Lama4	19048	protein_coding
chr11-4905685-4906590	0.0117077	-0.323767	0.098	0.029	1	Thoc5	0	protein_coding
chr18-38643324-38645122	0.0118113	-0.291948	0.201	0.087	1	Arhgap26	0	protein_coding
chr7-119928895-119929338	0.0118137	-0.469135	0.172	0.068	1	Dnah3	0	protein_coding
chr1-64875373-64876728	0.0118157	-0.319169	0.161	0.068	1	Plekhm3	0	protein_coding
chr2-160826037-160828040	0.0118423	-0.27537	0.098	0.029	1	Zhx3	0	protein_coding
chr10-30767990-30769114	0.0118622	-0.26978	0.144	0.058	1	Ncoa7	0	protein_coding
chr8-124584721-124587531	0.0119231	-0.264919	0.213	0.126	1	Capn9	0	protein_coding
chr12-50634284-50635173	0.0119539	-0.323562	0.167	0.068	1	Prkd1	0	protein_coding
chr12-66707447-66707869	0.0119591	-0.381749	0.109	0.039	1	Mdga2	0	protein_coding
chr9-122083696-122086162	0.0120454	-0.303245	0.19	0.078	1	Snrk	31120	protein_coding
chr5-144707444-144708148	0.0120504	-0.330777	0.092	0.029	1	Tmem130	27766	protein_coding
chr8-3283717-3285119	0.0120946	-0.261283	0.063	0.01	1	Insr	4099	protein_coding
chr1-11329287-11329842	0.012172	-0.30841	0.08	0.019	1	Prex2	25605	protein_coding
chr17-73077488-73078117	0.0123316	-0.27227	0.069	0.01	1	Lclat1	29867	protein_coding
chr2-115036253-115036679	0.0124577	-0.438384	0.236	0.126	1	Gm28494	0	lincRNA
chr10-128717655-128721434	0.0126105	-0.313495	0.161	0.058	1	Pmel	0	protein_coding
chr15-99854753-99855615	0.0127996	-0.321186	0.109	0.029	1	Lima1	0	protein_coding
chr8-87966985-87968236	0.0128584	-0.371965	0.178	0.078	1	Zfp423	7389	protein_coding
chr4-65619517-65620139	0.0129341	-0.317341	0.086	0.019	1	Astn2	0	protein_coding
chr6-17521951-17528357	0.0129395	-0.269541	0.276	0.155	1	Met	0	protein_coding
chr6-90556232-90558377	0.0130808	-0.302655	0.103	0.029	1	Aldh1l1	0	protein_coding
chr5-16552589-16554251	0.0131157	-0.294078	0.132	0.058	1	Hgf	0	protein_coding
chr10-111381757-111382158	0.0132323	-0.339941	0.069	0.01	1	Bbs10	80020	protein_coding
chr9-23268250-23269574	0.0133102	-0.322488	0.149	0.068	1	Bmper	0	protein_coding
chr12-99079144-99080451	0.013323	-0.309361	0.115	0.039	1	Ttc8	95905	protein_coding
chr7-114851997-114852790	0.0133559	-0.336271	0.08	0.019	1	Insc	1616	protein_coding
chr17-14714750-14715129	0.0134392	-0.336506	0.063	0.01	1	Thbs2	20487	protein_coding
chr5-140498180-140498574	0.0135443	-0.32766	0.063	0.01	1	Chst12	6975	protein_coding
chr5-150122412-150123552	0.0135882	-0.40162	0.213	0.097	1	Rxfp2	40227	protein_coding
chr4-62150849-62151127	0.0136421	-0.362547	0.092	0.029	1	Mup21	0	protein_coding
chr14-67258268-67259567	0.0138365	-0.258351	0.075	0.019	1	Ebf2	0	protein_coding
chr17-84203162-84204386	0.0139691	-0.260679	0.069	0.01	1	Thada	0	protein_coding
chrX-36803147-36804834	0.0140202	-0.291856	0.161	0.068	1	Slc25a5	4339	protein_coding
chr1-194650063-194650417	0.0140635	-0.424018	0.121	0.039	1	Plxna2	0	protein_coding
chr13-9017051-9017619	0.0141223	-0.281293	0.075	0.019	1	Gtpbp4	21033	protein_coding
chr18-70697348-70699139	0.0141558	-0.268718	0.218	0.107	1	Mbd2	71216	protein_coding
chr1-69588604-69590100	0.0142451	-0.308395	0.092	0.019	1	Ikzf2	0	protein_coding
chr13-29354903-29357413	0.0143614	-0.267755	0.098	0.029	1	Cdkal1	0	protein_coding
chr14-106044322-106044571	0.0143862	-0.333882	0.063	0.01	1	Gm4775	56181	protein_coding
chr6-95444991-95445468	0.0144204	-0.271484	0.057	0.01	1	Suclg2	28665	protein_coding
chr12-40246884-40249395	0.0147085	-0.281962	0.121	0.049	1	Ifrd1	0	protein_coding
chr12-32244311-32244573	0.0148002	-0.409208	0.115	0.039	1	Pik3cg	35651	protein_coding
chr19-7456262-7460601	0.0149453	-0.2505	0.161	0.068	1	Rtn3	0	protein_coding
chr15-78647251-78648582	0.0150181	-0.295795	0.115	0.039	1	Elfn2	21439	protein_coding
chr9-115316954-115317539	0.0150617	-0.281507	0.063	0.01	1	Stt3b	6532	protein_coding
chr7-112494657-112496603	0.0151263	-0.31855	0.368	0.233	1	Parva	0	protein_coding
chr6-113434775-113436189	0.0152482	-0.314001	0.466	0.34	1	Cidec	0	protein_coding
chr6-85280269-85282035	0.0152682	-0.273332	0.092	0.029	1	Sfxn5	0	protein_coding
chr2-38949866-38952119	0.0154201	-0.286596	0.167	0.068	1	Olfml2a	0	protein_coding
chr16-11657151-11657558	0.0154608	-0.28818	0.057	0.01	1	Snx29	0	protein_coding
chr1-41652515-41653210	0.0154746	-0.3431	0.126	0.039	1	Gm28634	122971	lincRNA
chr4-114405385-114407333	0.0154984	-0.283465	0.328	0.194	1	Trabd2b	0	protein_coding
chr15-54941995-54942345	0.0155039	-0.293673	0.069	0.01	1	Gm26684	10602	lincRNA
chr16-35079852-35080756	0.0156054	-0.293321	0.075	0.019	1	Ptplb	0	protein_coding
chr10-79833780-79836521	0.0156085	-0.252174	0.109	0.029	1	Misp	3327	protein_coding
chr4-149500143-149500896	0.0156684	-0.376507	0.115	0.039	1	Lzic	3474	protein_coding
chr6-94946154-94946839	0.0157493	-0.393003	0.172	0.078	1	Gm24601	119230	rRNA
chr12-119960769-119961170	0.0158165	-0.380688	0.121	0.039	1	Tmem196	0	protein_coding
chr16-55793037-55793776	0.015825	-0.277422	0.069	0.01	1	Nfkbiz	17598	protein_coding
chr1-135639700-135640480	0.0158418	-0.313944	0.126	0.039	1	Nav1	0	lincRNA
chrX-153669075-153669556	0.0159429	-0.281901	0.063	0.01	1	Kctd12b	15597	protein_coding
chr17-87996920-87998223	0.0160671	-0.28046	0.092	0.029	1	Fbxo11	0	protein_coding
chr5-135950582-135953467	0.0161367	-0.287254	0.207	0.097	1	Ssc4d	6743	protein_coding
chr6-54691024-54694180	0.0162282	-0.300512	0.161	0.078	1	Mturn	0	protein_coding
chr3-106482194-106486662	0.0162957	-0.283376	0.414	0.272	1	Dennd2d	0	protein_coding
chr9-69448783-69449101	0.0163099	-0.373993	0.08	0.019	1	Gm4978	1130	protein_coding
chr3-81017355-81018320	0.016412	-0.357561	0.19	0.087	1	Pdgfc	18095	protein_coding
chr15-61562153-61562797	0.0164762	-0.330153	0.132	0.049	1	Myc	422543	protein_coding
chr2-65119851-65121860	0.0166044	-0.315287	0.207	0.107	1	Cobll1	0	protein_coding
chr4-58167888-58171345	0.01667	-0.256777	0.23	0.117	1	Svep1	0	protein_coding
chr3-52458089-52459147	0.0167245	-0.342711	0.138	0.049	1	RP24-117F4.2	57816	lincRNA
chr5-72222826-72223357	0.0173451	-0.404345	0.224	0.117	1	Atp10d	0	processed_transcript
chr7-140748734-140748886	0.017353	-0.435022	0.103	0.029	1	Cyp2e1	14852	protein_coding
chr3-32347612-32348250	0.0174	-0.307642	0.063	0.01	1	Zmat3	0	protein_coding
chr7-101860691-101861289	0.0174724	-0.399816	0.132	0.049	1	Folr1	0	protein_coding
chr17-85882259-85882677	0.0175582	-0.401779	0.115	0.039	1	Gm29418	58214	lincRNA
chr2-166110894-166112133	0.0175709	-0.384363	0.201	0.097	1	Sulf2	0	protein_coding
chr9-45189248-45190102	0.0175744	-0.335705	0.121	0.039	1	BC049352	0	protein_coding
chr1-14179056-14179967	0.0176021	-0.278921	0.057	0.01	1	Eya1	0	protein_coding
chr14-67769700-67770471	0.0179813	-0.284918	0.092	0.029	1	Dock5	0	protein_coding
chr1-71763461-71764102	0.018023	-0.255766	0.069	0.01	1	Fn1	110260	protein_coding
chr4-45005264-45005821	0.0181332	-0.31948	0.075	0.019	1	Zbtb5	0	protein_coding
chr12-82139233-82139887	0.0181622	-0.321034	0.08	0.019	1	n-R5s62	10580	rRNA
chr8-124171450-124172885	0.0183051	-0.307463	0.161	0.068	1	Gm20388	0	protein_coding
chr15-78350033-78352554	0.0183468	-0.319656	0.201	0.107	1	Csf2rb	0	protein_coding
chr9-66743223-66743311	0.0183763	-0.264925	0.034	0	1	Car12	0	protein_coding
chr5-30107439-30108093	0.018411	-0.278638	0.057	0.01	1	Gareml	0	protein_coding
chr6-122719888-122720417	0.0185077	-0.26193	0.069	0.01	1	Nanog	5254	protein_coding
chr14-63050730-63051212	0.0185724	-0.282227	0.063	0.01	1	Defb42	0	protein_coding
chr7-16791250-16793796	0.0187577	-0.33281	0.201	0.097	1	Slc1a5	0	protein_coding
chr7-35189535-35190044	0.0188291	-0.412334	0.27	0.155	1	Slc7a10	0	protein_coding
chr5-66135318-66136199	0.018971	-0.391129	0.27	0.146	1	Rbm47	0	protein_coding
chr10-70635227-70635704	0.0190208	-0.261162	0.057	0.01	1	Phyhipl	0	protein_coding
chr5-52359781-52360921	0.0190332	-0.289152	0.178	0.087	1	Sod3	3024	protein_coding
chr13-45265263-45265931	0.0190709	-0.375642	0.149	0.068	1	Mylip	123810	protein_coding
chr4-107082190-107082471	0.0191899	-0.287444	0.057	0.01	1	Cyb5rl	0	protein_coding
chr16-95241414-95242901	0.0192949	-0.313172	0.155	0.068	1	Kcnj15	14656	protein_coding
chr3-79903611-79904729	0.0194402	-0.253505	0.063	0.01	1	Fam198b	0	protein_coding
chr12-112833575-112833928	0.0194794	-0.299666	0.057	0.01	1	Cdca4	4185	protein_coding
chr2-164040935-164041442	0.0195369	-0.332302	0.098	0.029	1	Pabpc1l	0	protein_coding
chr13-118714099-118716818	0.0196937	-0.279136	0.184	0.078	1	Fgf10	0	protein_coding
chr8-45329128-45330026	0.0197663	-0.302552	0.144	0.068	1	Cyp4v3	0	protein_coding
chr10-60602287-60602618	0.0199124	-0.295268	0.057	0.01	1	Cdh23	0	protein_coding
chr12-72482246-72482701	0.0200863	-0.3593	0.132	0.049	1	Lrrc9	0	protein_coding
chrX-129599456-129599906	0.020132	-0.280556	0.063	0.01	1	Diap2	149835	protein_coding
chr5-28082395-28082818	0.0201691	-0.394209	0.132	0.049	1	Insig1	3732	protein_coding
chr9-63368134-63368361	0.0205755	-0.327395	0.057	0.01	1	Map2k5	0	protein_coding
chr16-97751575-97752447	0.0207106	-0.305869	0.149	0.068	1	Ripk4	0	protein_coding
chr12-32109038-32109748	0.0207877	-0.355627	0.316	0.204	1	Prkar2b	47741	protein_coding
chr7-104243933-104245083	0.0208502	-0.256252	0.167	0.068	1	Trim34a	0	protein_coding
chr4-154910610-154911888	0.0208586	-0.300116	0.149	0.078	1	Tnfrsf14	10321	protein_coding
chr16-34992678-34995171	0.0209207	-0.302625	0.264	0.165	1	Mylk	0	protein_coding
chr13-45238908-45239725	0.0212352	-0.283931	0.115	0.029	1	Mylip	150016	protein_coding
chr8-107270506-107271281	0.0212661	-0.258224	0.069	0.019	1	Rps18-ps3	7257	protein_coding
chr6-5174194-5174591	0.0214088	-0.352087	0.092	0.029	1	Pon1	0	protein_coding
chr1-60641160-60642573	0.0214655	-0.277408	0.115	0.039	1	Raph1	74055	protein_coding
chr2-173158233-173158661	0.0216026	-0.396036	0.149	0.068	1	Pck1	0	protein_coding
chr2-5185732-5185986	0.0216841	-0.334569	0.063	0.01	1	Gm26776	0	lincRNA
chr19-25417698-25418465	0.0216915	-0.309136	0.092	0.029	1	Kank1	0	protein_coding
chr2-157468355-157474972	0.022063	-0.252524	0.328	0.175	1	Src	0	protein_coding
chr7-73667175-73667891	0.02207	-0.328718	0.172	0.078	1	A830073O21Rik	71001	protein_coding
chr7-114148940-114150160	0.0224105	-0.275802	0.184	0.087	1	Rras2	31158	protein_coding
chr9-55449366-55454276	0.0224244	-0.260371	0.161	0.068	1	Etfa	231	protein_coding
chr15-42328418-42330384	0.0226302	-0.295167	0.316	0.184	1	Angpt1	94342	protein_coding
chr3-93493718-93494615	0.022726	-0.255088	0.092	0.019	1	Tchhl1	21737	protein_coding
chr5-113516780-113517450	0.0227391	-0.357776	0.121	0.049	1	Wscd2	0	protein_coding
chr13-97798431-97798528	0.0230572	-0.395423	0.092	0.029	1	Gm26619	37465	lincRNA
chr7-30293667-30295872	0.0231205	-0.286353	0.293	0.175	1	Clip3	0	protein_coding
chr16-76467444-76467916	0.0232295	-0.389854	0.172	0.078	1	Gm9843	63731	protein_coding
chr16-17936316-17939657	0.0233365	-0.265416	0.241	0.126	1	Slc25a1	8096	protein_coding
chr4-45000101-45000421	0.0234522	-0.415281	0.19	0.097	1	Zbtb5	0	protein_coding
chr7-139218465-139221830	0.0234727	-0.252366	0.23	0.126	1	Lrrc27	0	protein_coding
chr3-151840715-151841020	0.02351	-0.277093	0.052	0.01	1	Ptgfr	3084	protein_coding
chr16-93580876-93581498	0.023513	-0.295542	0.086	0.029	1	Setd4	1958	protein_coding
chr9-122521616-122521853	0.0235194	-0.296908	0.057	0.01	1	9530059O14Rik	50643	lincRNA
chr7-96265649-96266444	0.0235229	-0.260265	0.069	0.01	1	Tenm4	0	protein_coding
chr5-65045910-65046306	0.0235462	-0.334941	0.092	0.029	1	Fam114a1	4035	protein_coding
chr7-115623429-115627114	0.02359	-0.261436	0.144	0.058	1	Sox6	0	protein_coding
chr3-105642085-105642726	0.0237942	-0.354298	0.19	0.097	1	Kcnd3	0	protein_coding
chr7-127818685-127819861	0.0238221	-0.291134	0.086	0.019	1	Stx1b	0	protein_coding
chr11-76699679-76700042	0.0239269	-0.383073	0.115	0.039	1	Tusc5	1014	protein_coding
chr13-105333593-105333935	0.023945	-0.29427	0.057	0.01	1	Rnf180	62553	protein_coding
chr6-59071595-59072984	0.0239781	-0.335016	0.322	0.184	1	Fam13a	47045	protein_coding
chr10-4154112-4156615	0.0239801	-0.282837	0.322	0.223	1	Mthfd1l	0	protein_coding
chr8-11529584-11531258	0.0240336	-0.289148	0.115	0.039	1	Cars2	0	protein_coding
chr5-92553971-92555255	0.0240672	-0.265884	0.069	0.019	1	Fam47e	0	protein_coding
chr4-132491517-132495033	0.0241445	-0.283472	0.402	0.272	1	Sesn2	0	protein_coding
chr3-126463179-126463525	0.024282	-0.38332	0.126	0.049	1	Arsj	22804	protein_coding
chr18-73978782-73980578	0.0243256	-0.291503	0.132	0.058	1	Mapk4	0	protein_coding
chr2-27296621-27297439	0.0243286	-0.282777	0.086	0.029	1	Vav2	0	protein_coding
chr7-132230525-132234699	0.0243355	-0.266838	0.328	0.204	1	Fgfr2	0	protein_coding
chr11-61552890-61553789	0.0244544	-0.257851	0.063	0.01	1	Epn2	0	protein_coding
chr10-77048887-77050045	0.0245166	-0.285267	0.092	0.029	1	Slc19a1	0	protein_coding
chr6-52385073-52385401	0.024704	-0.390664	0.161	0.078	1	Evx1	66694	protein_coding
chr7-134176785-134177581	0.0250561	-0.304827	0.207	0.117	1	Adam12	0	protein_coding
chr6-146926126-146929026	0.0250755	-0.298877	0.178	0.087	1	Ppfibp1	0	protein_coding
chr17-14749128-14749794	0.0251034	-0.315466	0.121	0.049	1	Thbs2	54865	protein_coding
chr16-90750253-90751170	0.0253789	-0.317317	0.098	0.029	1	Urb1	356	protein_coding
chr2-128444083-128445854	0.0254438	-0.252995	0.086	0.029	1	Gm29010	12882	protein_coding
chr10-89632940-89633624	0.0254899	-0.322236	0.103	0.029	1	Scyl2	5096	protein_coding
chr3-9669625-9670328	0.0255493	-0.309317	0.172	0.097	1	Pag1	17150	protein_coding
chr3-80958513-80959171	0.0256404	-0.277999	0.109	0.039	1	Glrb	44852	protein_coding
chr12-33083345-33085611	0.0256586	-0.251793	0.115	0.039	1	Cdhr3	0	protein_coding
chr12-39950432-39950759	0.025961	-0.336397	0.08	0.019	1	Arl4a	54687	protein_coding
chr13-74245229-74246171	0.0260467	-0.303566	0.172	0.078	1	Ahrr	0	protein_coding
chr8-46317192-46317651	0.0261301	-0.334328	0.092	0.029	1	Helt	22520	protein_coding
chr3-130633617-130634744	0.0261431	-0.272922	0.236	0.136	1	Etnppl	0	protein_coding
chr1-59201543-59202002	0.0261983	-0.27638	0.057	0.01	1	Als2	0	protein_coding
chr7-79739696-79740551	0.0264445	-0.35022	0.155	0.078	1	Pex11a	0	protein_coding
chr18-52832334-52832628	0.0266582	-0.303796	0.057	0.01	1	Sncaip	0	protein_coding
chr4-114408863-114410896	0.0267804	-0.312781	0.247	0.146	1	Trabd2b	0	protein_coding
chr5-43050913-43051498	0.0268089	-0.358475	0.115	0.049	1	Gm7854	100190	lincRNA
chr3-98069024-98069684	0.0270267	-0.306878	0.098	0.029	1	Notch2	0	protein_coding
chr9-103134172-103135333	0.0270854	-0.298885	0.098	0.029	1	Rab6b	0	protein_coding
chr14-48012163-48012964	0.0272379	-0.343958	0.132	0.058	1	Peli2	107904	protein_coding
chr16-33699995-33702284	0.0272701	-0.263685	0.121	0.049	1	Heg1	0	protein_coding
chr5-131565950-131566534	0.0273797	-0.259069	0.069	0.019	1	Auts2	0	protein_coding
chr7-63986379-63987253	0.0274603	-0.266774	0.075	0.019	1	Klf13	47463	protein_coding
chr15-12473451-12475278	0.0275571	-0.266793	0.109	0.039	1	Pdzd2	0	protein_coding
chr13-90724917-90725990	0.0275671	-0.306377	0.115	0.039	1	Gm21726	141151	protein_coding
chr14-36925586-36926007	0.0279141	-0.299568	0.075	0.019	1	Ccser2	0	protein_coding
chr12-75846375-75847001	0.0279154	-0.317374	0.103	0.039	1	Syne2	0	protein_coding
chr10-107991802-107992340	0.028474	-0.308882	0.069	0.019	1	Otogl	79667	protein_coding
chr5-92109893-92111353	0.0285868	-0.27829	0.098	0.029	1	Gm24931	6823	rRNA
chr14-67582121-67582556	0.0289366	-0.273363	0.057	0.01	1	Cdca2	93774	protein_coding
chr19-21077517-21078693	0.0289754	-0.27885	0.184	0.117	1	Tmc1	123314	protein_coding
chr7-34322945-34323927	0.0289885	-0.31554	0.299	0.184	1	4931406P16Rik	9393	protein_coding
chr1-86019763-86019828	0.0290741	-0.251455	0.029	0	1	Spata3	0	protein_coding
chr6-54731609-54732210	0.0296619	-0.312708	0.103	0.039	1	Mturn	27757	protein_coding
chr4-154581006-154581968	0.029838	-0.296267	0.115	0.039	1	Prdm16	0	protein_coding
chr12-102631635-102634776	0.029875	-0.273826	0.31	0.184	1	Itpk1	0	protein_coding
chr9-22187875-22188697	0.0298816	-0.321019	0.195	0.107	1	Zfp872	0	protein_coding
chr4-9110139-9110763	0.0299081	-0.340596	0.092	0.029	1	Gm26548	156559	lincRNA
chr18-64748460-64749243	0.0300341	-0.27372	0.075	0.019	1	Atp8b1	87459	protein_coding
chr18-54931551-54932939	0.030138	-0.267899	0.149	0.078	1	Zfp608	0	protein_coding
chr15-36287138-36287848	0.0301521	-0.3019	0.126	0.049	1	Rnf19a	3990	protein_coding
chr10-4200527-4201578	0.0301687	-0.30129	0.138	0.058	1	Mthfd1l	33445	protein_coding
chr15-8967322-8968148	0.0303427	-0.252187	0.075	0.019	1	Ranbp3l	277	protein_coding
chr13-90421606-90422962	0.0306559	-0.266006	0.149	0.078	1	Gm21726	160437	protein_coding
chr6-113433703-113433958	0.0307268	-0.35835	0.109	0.039	1	Cidec	0	protein_coding
chr17-53543471-53544407	0.030738	-0.292528	0.368	0.262	1	Pp2d1	4019	protein_coding
chr6-113264291-113265423	0.0307869	-0.344703	0.172	0.087	1	Mtmr14	0	protein_coding
chr16-35215393-35217751	0.0308557	-0.255664	0.379	0.262	1	Adcy5	0	protein_coding
chr2-76294452-76294703	0.0308724	-0.266757	0.057	0.01	1	Pde11a	0	protein_coding
chr19-45911248-45912416	0.030897	-0.259573	0.08	0.029	1	9130011E15Rik	0	protein_coding
chr12-105453408-105455527	0.0311528	-0.283663	0.155	0.068	1	D430019H16Rik	0	protein_coding
chr16-45371013-45371410	0.0311964	-0.325207	0.103	0.039	1	Cd200	10724	protein_coding
chr13-41440294-41440486	0.0312079	-0.331566	0.075	0.019	1	Nedd9	0	protein_coding
chr14-22213634-22214042	0.0313159	-0.353946	0.121	0.049	1	1700112E06Rik	0	protein_coding
chr8-10801100-10802371	0.0313299	-0.292667	0.218	0.117	1	3930402G23Rik	122055	lincRNA
chr18-55087229-55087835	0.0313512	-0.255555	0.069	0.019	1	Gm4221	7814	lincRNA
chr4-59567566-59568090	0.031379	-0.341177	0.138	0.058	1	Hsdl2	13472	protein_coding
chr2-124243539-124245051	0.0315425	-0.278015	0.213	0.126	1	Sema6d	0	protein_coding
chr2-128245200-128246190	0.0315609	-0.250343	0.167	0.087	1	Gm14005	0	processed_transcript
chr2-59779287-59780047	0.0316012	-0.352707	0.178	0.087	1	Tanc1	0	protein_coding
chrX-164015948-164015963	0.0317324	-0.282251	0.029	0	1	Car5b	0	protein_coding
chr13-112023186-112023694	0.0318774	-0.345305	0.138	0.068	1	Gm15323	5853	lincRNA
chr13-59724751-59724998	0.0318999	-0.336586	0.075	0.019	1	Spata31d1d	926	protein_coding
chr1-51498528-51501816	0.0319865	-0.295147	0.299	0.194	1	Gm17767	5269	lincRNA
chr3-79864556-79865325	0.0326229	-0.271659	0.167	0.087	1	Tmem144	11782	protein_coding
chr9-64790618-64792191	0.0326421	-0.255013	0.086	0.029	1	Dennd4a	19148	protein_coding
chr10-94500193-94501167	0.0330487	-0.299933	0.086	0.029	1	Tmcc3	0	protein_coding
chr1-46782317-46782542	0.0332272	-0.33294	0.086	0.029	1	Dnah7c	0	protein_coding
chr7-113950286-113951289	0.0333143	-0.272788	0.178	0.097	1	Spon1	0	protein_coding
chr10-93435647-93435913	0.0333384	-0.301035	0.057	0.01	1	Lta4h	17482	protein_coding
[truncated: 526 more rows]
