# Supplementary material for: Reprogramming of cis-regulatory networks during skeletal muscle atrophy in male mice
Source: Nat Commun. 2023 Oct 18;14:6581. doi: 10.1038/s41467-023-42313-3 (PMC10584982; doi:10.1038/s41467-023-42313-3)
Supplement: Supplementary file 4 — Source Data [file 41467_2023_42313_MOESM4_ESM.zip › Supplementary data4.xlsx]

## Sheet: Table S5 Fig5A_data_for_579moti
	Motif	Myonuclei.Ctl	MTJ.Ctl	MuSCs.Ctl	FAPs.Ctl	Macrophage.Ctl	Endothelial.Ctl	Pericyte.Ctl	Adipocyte.Ctl	Myonuclei.Denv	MTJ.Denv	MuSCs.Denv	FAPs.Denv	Macrophage.Denv	Endothelial.Denv	Pericyte.Denv	Adipocyte.Denv	TF_name
1	MA1111.1	2.89282	0.188638	-0.11696	-0.369321	0.209836	2.10001	1.48546	0.674981	2.7703	0.0555363	-0.380521	-0.411733	0.216235	1.46561	1.52425	0.359492	NR2F2
2	MA1112.1	2.73217	0.219669	-0.229314	-0.355334	0.0608894	2.09084	1.4057	0.378892	2.65818	0.0852877	-0.432159	-0.388184	-0.0365222	1.39725	1.55258	0.172853	NR4A1
3	MA0007.3	1.44274	0.80961	-0.0089145	0.463278	-0.267775	1.39413	1.16431	0.360177	1.0788	0.778779	-0.429403	0.233115	-0.20579	0.943957	0.864605	0.677235	Ar
4	MA0754.1	1.43535	0.274361	-0.00624373	-0.243965	-0.0600904	1.03847	0.65014	-0.00683772	0.923394	-0.0793544	-0.284136	-0.309914	-0.124162	0.520403	0.501653	0.00648604	CUX1
5	MA0113.3	1.34198	1.03044	0.0844926	0.706936	-0.29206	1.20635	1.02441	0.350626	0.822273	0.853685	-0.451975	0.443668	-0.295217	0.72015	0.693187	0.470622	NR3C1
6	MA0698.1	0.76409	1.98892	0.547198	0.93634	-0.150477	1.74051	1.26724	-0.289464	1.42328	1.62817	0.0640649	0.692279	-0.0656917	1.06387	1.67722	-0.2005	ZBTB18
7	MA0606.1	0.428175	2.56449	0.666904	0.215967	-0.0796279	1.579	1.46352	0.0386789	0.902456	1.8372	0.192337	0.261263	-0.0191117	1.47025	1.6382	0.247104	NFAT5
8	MA0625.1	0.403454	3.02105	0.571731	0.216464	0.108446	2.46878	1.6939	0.221851	0.842447	1.993	0.193231	0.347971	0.154593	2.14977	2.33949	0.602217	NFATC3
9	MA0624.1	0.368501	3.17854	0.504116	0.316271	0.0554252	2.23125	1.4844	0.23411	0.858743	2.11652	0.224897	0.434631	0.136214	2.11285	1.87971	0.845956	NFATC1
10	MA0152.1	0.226558	3.13322	0.568241	0.394138	0.120465	1.86338	1.56631	0.0441867	0.38206	2.62264	0.245336	0.495623	0.127574	1.69511	1.82518	0.235837	NFATC2
11	MA0521.1	0.315954	-0.0403231	5.25102	-0.177632	-0.323271	0.56415	0.164894	-0.525777	4.6441	0.225973	1.98183	-0.294948	-0.199627	0.713386	0.550048	-0.209054	Tcf12
12	MA0500.1	0.268459	-0.0384275	5.14102	-0.134671	-0.337898	0.46942	0.117262	-0.526866	4.21096	0.251353	1.99781	-0.262842	-0.219241	0.624737	0.351357	-0.220484	Myog
13	MA0772.1	0.41681	0.958474	0.1654	-0.06989	2.79586	2.75134	1.55603	0.617913	0.457971	0.876902	0.0866363	0.0648711	2.72163	2.36456	1.97878	0.723914	IRF7
14	MA0474.2	0.270424	0.56939	0.0373247	0.113532	7.18108	4.92131	4.20121	0.235077	1.48463	1.14249	-0.104607	0.35935	6.77901	5.12998	5.48506	0.98777	ERG
15	MA0760.1	0.159155	0.64493	0.0885153	0.365183	10.0364	5.45091	4.76436	0.278574	1.16425	1.45517	0.0584546	0.720534	9.67194	5.69419	5.77983	1.00999	ERF
16	MA0098.3	0.144783	0.69719	0.0571098	0.231569	11.7945	5.46093	4.9047	0.193723	1.26554	1.68796	0.0200372	0.615478	10.7704	5.93483	5.57928	1.18038	ETS1
17	MA0763.1	0.114915	0.620651	0.155182	0.167399	8.40072	2.75329	2.5496	0.55749	1.26256	1.17362	0.179267	0.427019	7.23581	3.05256	3.23049	1.5427	ETV3
18	MA0475.2	0.105546	0.707975	0.11912	0.277586	9.73871	4.84517	4.07955	0.261456	1.29918	1.30395	0.0434615	0.589938	8.63165	5.49067	6.73084	0.958721	FLI1
19	MA0764.1	-0.00478766	0.605148	0.154104	0.414311	9.61564	2.81543	2.58302	0.445609	0.718824	1.39724	0.246319	0.764086	8.47263	3.09074	2.94345	1.37302	ETV4
20	MA0761.1	-0.0133874	0.620209	0.21291	0.300864	11.6595	3.18402	2.79644	0.715187	0.788892	1.37649	0.433567	0.645383	10.4202	3.67453	3.13238	1.53367	ETV1
21	MA0156.2	-0.0531384	0.692864	0.201702	0.417787	14.8419	4.05059	3.0093	0.555586	1.21713	1.52628	0.373744	0.790234	12.0677	4.05335	4.26043	1.44682	FEV
22	MA0765.1	-0.0602313	0.773789	0.649135	0.500143	8.54941	2.49355	2.6839	1.06458	0.6546	1.52672	0.823035	0.7376	5.87028	2.70307	2.99446	1.78979	ETV5
23	MA0506.1	-0.0621463	0.743112	1.01398	0.248263	10.2317	3.41162	2.34389	2.628	-0.0357387	1.36698	1.11083	0.499862	6.83006	3.99069	2.46776	2.2354	NRF1
24	MA0759.1	-0.0691179	0.600332	0.193535	0.434345	15.6511	3.70697	2.95824	0.930444	0.959001	1.32477	0.443233	0.857582	13.3432	4.3325	4.55359	1.94437	ELK3
25	MA0028.2	-0.0780835	0.572342	0.292897	0.434024	14.5696	2.48471	2.63821	1.22933	0.559574	1.45554	0.536046	0.899277	11.6134	3.1103	2.87092	2.32754	ELK1
26	MA0131.2	-0.108686	0.970907	1.15645	0.925324	10.2571	3.84986	2.42333	2.12964	-0.0719182	1.30991	1.68847	1.42909	8.20675	4.19082	2.19519	2.49879	HINFP
27	MA0162.3	-0.192359	1.07917	0.670063	0.441072	5.66431	2.2456	1.87963	1.4276	0.229241	1.74606	1.04297	0.933764	4.87295	2.7245	2.45637	1.56724	EGR1
28	MA0527.1	-0.254625	2.50408	1.437	1.72703	9.45905	3.46523	3.70611	5.39603	0.0658566	3.09784	2.20337	2.52934	6.71277	4.52879	5.43215	6.0198	ZBTB33
29	MA1122.1	-0.352822	1.6957	1.15161	1.13801	10.0808	4.22399	3.46683	2.50428	0.0605039	3.15406	1.80068	1.84051	7.21679	5.11611	5.56646	3.18463	TFDP1
30	MA0470.1	-0.360997	1.93762	1.66919	1.47209	12.955	6.11818	4.20094	4.05927	-0.148318	2.98828	2.67089	2.40998	9.44349	7.89039	6.18049	4.22293	E2F4
31	MA0677.1	2.54358	0.234448	-0.112162	-0.36661	0.419398	2.61081	2.00423	1.78756	2.57645	0.0610753	-0.358104	-0.318541	0.483543	1.74441	2.3194	1.37443	Nr2f6
32	MA0712.1	2.47993	0.637256	-0.109529	-0.4554	2.74313	3.49003	2.06776	0.995437	3.05635	0.244227	-0.230893	-0.269505	3.22333	3.33232	3.03621	2.23855	OTX2
33	MA0505.1	2.2084	0.277049	-0.150218	-0.453122	0.928882	2.45826	1.59485	0.241133	1.98547	0.114442	-0.362154	-0.423275	0.883669	1.98236	1.4347	0.509392	Nr5a2
34	MA0139.1	2.01598	0.406234	-0.219417	-0.465038	0.63775	2.02845	1.0395	0.611383	1.6813	0.215043	-0.272275	-0.434653	0.506749	1.7985	1.22959	0.986036	CTCF
35	MA0512.2	2.00304	0.229609	-0.0742049	-0.28243	0.473111	2.61128	2.07378	1.63225	2.25003	0.0509871	-0.269514	-0.231504	0.664117	1.83049	2.2262	1.42724	Rxra
36	MA0855.1	1.90006	0.192331	-0.128167	-0.293631	0.540762	2.45714	2.00338	1.63145	2.3042	0.0730481	-0.371409	-0.246087	0.681721	2.0101	2.29544	1.43552	RXRB
37	MA0856.1	1.77712	0.198116	-0.107681	-0.282721	0.691402	2.51619	1.84127	1.50742	2.18264	0.104086	-0.298659	-0.202415	0.792407	2.05859	2.17984	1.29774	RXRG
38	MA0731.1	1.73907	0.541002	-0.183401	-0.395024	0.771997	2.41602	1.12889	0.405927	2.31193	0.280508	-0.225295	-0.303524	0.957593	1.84031	1.60367	0.5993	BCL6B
39	MA0114.3	1.73627	0.306984	-0.127619	-0.212673	0.442819	2.26854	1.32583	0.571763	1.84618	0.156099	-0.330689	-0.203988	0.622634	1.5684	1.60381	1.1101	Hnf4a
40	MA0757.1	1.39996	0.382034	-0.0769609	-0.383083	0.844607	1.90319	1.21302	0.328906	1.60326	0.249364	-0.225663	-0.325485	0.965339	1.90109	1.25567	0.675412	ONECUT3
41	MA1155.1	1.3966	0.417512	0.00613602	-0.340524	0.399742	1.69169	1.09395	-0.0740852	1.46239	0.186758	-0.248949	-0.305344	0.5114	1.34247	1.08582	0.137059	ZSCAN4
42	MA0727.1	1.37033	0.847332	0.10034	0.712048	-0.29505	1.4458	1.11728	0.399447	0.743025	0.805755	-0.386497	0.405513	-0.291694	0.741322	0.760007	0.408767	NR3C2
43	MA0484.1	1.33135	0.590847	-0.153083	-0.212898	0.391403	2.00166	1.31282	0.855252	1.53127	0.370592	-0.262104	-0.152328	0.539621	1.48608	1.49972	0.978297	HNF4G
44	MA0769.1	1.29904	0.646225	-0.116167	-0.261577	0.346351	2.49026	1.20262	0.202663	1.63396	0.570154	-0.269034	-0.232102	0.346671	1.58161	1.68876	0.454837	Tcf7
45	MA0482.1	1.29214	0.0393234	-0.161234	-0.182849	0.233758	2.36646	1.31717	-0.114845	2.31467	0.080551	-0.337904	-0.134699	0.245549	1.65699	1.55818	0.111225	Gata4
46	MA0845.1	1.28485	0.113053	-0.113977	-0.448007	0.855204	1.77541	1.09138	0.223949	1.54295	0.0170609	-0.281762	-0.375532	1.0213	1.73925	1.18284	0.447531	FOXB1
47	MA1120.1	1.26923	0.375141	0.138263	-0.135472	-0.01051	3.52727	1.07821	-0.00590773	2.428	0.331558	-0.143784	-0.138491	0.0655777	3.01301	1.37996	0.00805251	SOX13
48	MA0504.1	1.2354	0.377355	-0.169733	-0.215725	0.343618	1.69765	1.43285	0.88743	1.24964	0.189633	-0.302359	-0.164386	0.480645	1.47373	1.60534	0.776053	NR2C2
49	MA0035.3	1.23069	0.117336	-0.264346	-0.224155	0.249291	2.27096	1.22497	-0.0314844	2.06347	0.128861	-0.363606	-0.165398	0.321009	1.92411	1.66538	0.100616	Gata1
50	MA0785.1	1.22888	0.230212	0.128525	-0.364166	0.572726	1.71249	0.859921	0.367023	1.2284	0.0770222	-0.243243	-0.390182	0.40909	1.33081	0.881744	0.31934	POU2F1
51	MA0914.1	1.22619	0.509766	0.0390014	-0.26733	0.35335	1.8645	1.30031	0.405107	1.71618	0.519437	-0.268893	-0.221799	0.275114	1.31382	1.50316	0.54323	ISL2
52	MA0768.1	1.22355	0.454358	-0.0961969	-0.262822	0.429858	1.88495	1.07333	0.163482	1.44829	0.405138	-0.304473	-0.229199	0.44319	1.61089	1.37968	0.282821	LEF1
53	MA0523.1	1.17733	0.602227	0.0134839	-0.201013	0.413501	2.01884	0.956364	-0.0313978	1.45371	0.423094	-0.24671	-0.179814	0.31741	1.52705	1.4027	0.156683	TCF7L2
54	MA0910.1	1.15894	0.119449	-0.0622081	-0.380353	0.689237	2.35947	1.37717	0.246462	1.35618	0.0970324	-0.118654	-0.332748	0.863175	2.27559	1.16896	0.476911	Hoxd8
55	MA0704.1	1.15544	0.236947	0.566507	-0.312706	0.0180525	1.51047	0.290553	-0.075974	1.50834	0.0470715	0.147364	-0.340544	0.0129575	1.07756	0.582763	0.329044	Lhx4
56	MA0721.1	1.15544	0.236947	0.566507	-0.312706	0.0180525	1.51047	0.290553	-0.075974	1.50834	0.0470715	0.147364	-0.340544	0.0129575	1.07756	0.582763	0.329044	UNCX
57	MA0030.1	1.13142	0.35778	-0.0647701	-0.284358	0.269489	2.09801	1.40278	0.0412129	1.92621	0.202654	-0.12451	-0.206195	0.332467	1.84133	1.57207	0.236417	FOXF2
58	MA0789.1	1.11592	0.250187	0.00486866	-0.252632	0.298514	1.36548	0.608807	0.184482	1.24302	0.0716116	-0.297283	-0.286753	0.167076	1.15885	0.837055	0.130123	POU3F4
59	MA0046.2	1.10187	0.240362	-0.147628	-0.313318	1.36748	2.76882	1.53126	0.803236	1.63335	0.239669	-0.255024	-0.256446	1.69022	2.65123	2.45108	1.14885	HNF1A
60	MA0854.1	1.08095	0.388904	0.216957	-0.269803	0.13525	1.66642	0.502804	-0.223482	1.60722	0.113375	-0.120804	-0.276758	0.139911	1.25501	0.66329	-0.027708	Alx1
61	MA0853.1	1.07151	0.371831	0.549054	-0.283765	0.243151	1.90149	0.427232	-0.0723443	1.50045	0.208838	0.0720043	-0.31935	0.182621	1.19713	0.628333	0.351748	Alx4
62	MA0846.1	1.06965	0.116247	0.0474179	-0.430852	0.984694	2.51903	1.29856	0.275004	0.919154	0.0972824	-0.101746	-0.398192	1.02217	2.25576	1.45147	0.458357	FOXC2
63	MA0143.3	1.05911	0.617175	0.546824	-0.0630121	0.174042	2.96763	1.21066	0.124211	1.68498	0.513821	0.0821713	0.0316376	0.230333	2.49541	1.52008	0.22891	Sox2
64	MA0676.1	1.05658	0.475115	-0.00977485	-0.248922	0.263773	1.64247	1.24361	0.118784	1.48772	0.442444	-0.250152	-0.230098	0.31784	1.22807	1.30841	0.0455176	Nr2e1
65	MA1102.1	1.05411	0.573505	-0.0628955	-0.347847	0.69368	1.85089	1.11135	0.793271	0.866891	0.381188	-0.191302	-0.30016	0.546916	1.7859	1.56911	0.984103	CTCFL
66	MA0898.1	1.05368	0.270088	0.123032	-0.268248	0.219566	1.86467	0.903997	0.113716	1.60792	0.222952	-0.0724317	-0.250121	0.167049	1.63376	0.944616	0.494278	Hmx3
67	MA0155.1	1.05072	0.693802	0.117611	-0.160861	0.13775	1.69245	1.04545	0.00841531	1.60147	0.597334	-0.071735	-0.108766	0.238277	1.51802	1.40273	0.265116	INSM1
68	MA1103.1	1.04104	0.310155	0.0592156	-0.276134	0.288079	2.20007	1.08622	0.149029	2.12452	0.283035	-0.159965	-0.204133	0.395504	1.8347	1.51445	0.350122	FOXK2
69	MA0032.2	1.03597	0.132865	-0.0948463	-0.39766	0.895076	1.77928	0.890401	0.16848	1.28591	0.11346	-0.235166	-0.327838	0.986341	1.7395	1.11391	0.412377	FOXC1
70	MA0006.1	1.02778	0.428398	0.119191	-0.279111	0.548978	1.52751	1.09749	0.0752318	1.14238	0.267173	-0.110343	-0.236516	0.567017	1.28433	1.1207	0.0992386	Ahr::Arnt
71	MA0792.1	1.00613	0.272262	0.0541676	-0.304487	0.470474	1.54928	0.566627	0.2096	1.51066	0.184027	-0.235612	-0.315825	0.346392	1.34531	0.876045	0.100553	POU5F1B
72	MA0662.1	1.00364	0.26814	0.460761	-0.253362	0.0718953	1.48962	0.256379	0.0376674	1.40869	0.10253	-0.00816507	-0.312622	0.0339183	1.02249	0.418876	0.285812	MIXL1
73	MA1115.1	1.00192	0.393966	-0.104092	-0.170855	0.395505	1.23392	0.506937	0.177749	1.16619	0.300733	-0.303781	-0.191149	0.401248	0.922291	0.724594	0.232428	POU5F1
74	MA0029.1	0.992822	0.270214	-0.157238	-0.272334	0.574528	1.84533	1.31476	0.027783	1.76811	0.227806	-0.268824	-0.201669	0.615333	1.54948	1.72219	0.489969	Mecom
75	MA0755.1	0.985593	0.428712	0.0902505	-0.119968	0.35181	1.29361	0.849622	0.191039	0.793501	0.158084	-0.160229	-0.148363	0.364805	1.02551	0.641042	0.264199	CUX2
76	MA0851.1	0.98241	0.292446	-0.00409125	-0.370337	1.12648	2.57882	1.634	0.353227	1.15899	0.220811	-0.153589	-0.300544	1.24503	2.31332	1.90932	0.721595	Foxj3
77	MA0790.1	0.981352	0.364606	0.0837586	-0.285036	0.422601	2.11393	1.05119	0.242446	1.50464	0.330278	-0.108696	-0.21202	0.581829	1.74328	1.34916	0.632294	POU4F1
78	MA0893.1	0.979869	0.274746	0.396036	-0.273639	0.17434	1.63806	0.715163	0.0848063	1.52286	0.106007	0.129647	-0.275932	0.182889	1.54846	1.03704	0.345816	GSX2
79	MA0897.1	0.96511	0.279234	0.0728603	-0.172484	0.226095	1.92804	0.680477	0.193878	1.46181	0.210449	-0.0786666	-0.169696	0.198871	1.57841	0.779075	0.597114	Hmx2
80	MA0621.1	0.963602	0.299824	0.54464	-0.236351	0.168978	2.1994	0.571342	-0.0452301	1.39216	0.212442	0.218051	-0.249581	0.245509	1.64937	0.997092	0.377621	mix-a
81	MA0791.1	0.957814	0.304216	0.106743	-0.274322	0.140274	1.89561	1.19926	0.193442	1.47281	0.250197	-0.153471	-0.247135	0.225882	1.45491	1.1483	0.45192	POU4F3
82	MA0148.3	0.949006	0.43663	0.0919876	-0.294475	0.512787	1.97537	1.11355	0.161216	1.371	0.287326	-0.193943	-0.227788	0.632484	1.71393	1.31698	0.44112	FOXA1
83	MA0895.1	0.948516	0.429393	0.194212	-0.144519	0.668342	2.22831	0.842706	0.504255	1.79295	0.559374	0.041259	-0.0741908	0.786149	1.88097	1.46666	1.2869	HMBOX1
84	MA0047.2	0.942946	0.491167	-0.0564303	-0.229248	0.444546	2.14933	1.37212	0.226265	1.46992	0.405453	-0.20305	-0.15728	0.688296	1.84692	1.70489	0.356939	Foxa2
85	MA0135.1	0.934978	0.210278	0.139958	-0.24956	0.38761	1.50232	0.986985	0.0469115	1.13112	0.218005	-0.107612	-0.243607	0.408865	1.04916	1.15974	0.101628	Lhx3
86	MA0852.2	0.933868	0.452945	0.216266	-0.232558	0.328825	2.31565	1.26077	0.262861	1.96033	0.414172	-0.108112	-0.154616	0.379369	1.92453	1.7555	0.336596	FOXK1
87	MA0019.1	0.930354	0.247563	-0.0399903	0.0633875	0.0567114	1.61789	0.674169	0.453499	1.51238	0.253488	-0.174211	0.0714255	0.147874	1.11868	0.712203	0.721091	Ddit3::Cebpa
88	MA0683.1	0.927365	0.354019	0.285545	-0.225896	0.275098	2.22567	1.19746	0.0789094	1.38881	0.315831	-0.0413284	-0.203782	0.287594	2.00529	1.32182	0.400942	POU4F2
89	MA0040.1	0.913155	0.347223	-0.039377	-0.236849	0.589324	2.11558	1.47515	-0.0841323	1.44846	0.342006	-0.191264	-0.177822	0.775974	1.99279	1.94239	0.179587	Foxq1
90	MA0869.1	0.907272	0.465175	-0.000746678	-0.237669	0.275591	1.59307	0.775544	0.131268	1.55957	0.312653	-0.181909	-0.199955	0.36527	1.27023	0.78202	0.354423	Sox11
91	MA0778.1	0.868925	0.347649	-0.0176772	0.201005	0.417743	1.7755	1.02472	-0.0324544	1.55309	0.514412	-0.119052	0.183726	0.378083	1.59283	1.17372	-0.011064	NFKB2
92	MA0650.1	0.863841	0.579572	-0.0131514	-0.207594	0.312145	1.3155	0.925129	0.252572	1.24095	0.491823	-0.1942	-0.125681	0.341688	1.30137	1.09534	0.495256	HOXA13
93	MA0593.1	0.851384	0.512318	0.154868	-0.178786	0.319937	2.16626	1.31053	0.187428	1.39758	0.349932	-0.0536432	-0.0815716	0.403864	1.91168	1.80346	0.358594	FOXP2
94	MA0063.1	0.850809	0.361496	0.261043	-0.138892	0.0768469	1.4091	0.521073	0.122581	1.30411	0.238995	-0.0647641	-0.163279	0.0572968	1.10596	0.676	0.200875	Nkx2-5
95	MA0788.1	0.849866	0.194833	0.0957712	-0.25746	0.423071	1.57639	0.752442	0.182684	1.35047	0.0952522	-0.197056	-0.270918	0.466581	1.44374	1.06927	0.244775	POU3F3
96	MA0901.1	0.849229	0.614499	0.0956224	-0.110307	0.222358	1.48124	1.01339	0.2837	1.35979	0.637866	-0.0790772	-0.052279	0.286429	1.36965	1.22991	0.504906	HOXB13
97	MA0913.1	0.843052	0.463632	0.119349	-0.233315	0.247066	1.66832	0.810097	0.221591	1.40937	0.644305	-0.19909	-0.166543	0.16144	1.43014	1.42886	0.420822	Hoxd9
98	MA0481.2	0.838087	0.531555	0.142497	-0.121308	0.207878	2.26727	1.2534	0.43061	1.61874	0.483752	-0.0877834	-0.0540568	0.299151	2.02892	1.60699	0.529898	FOXP1
99	MA0130.1	0.81341	0.305617	-0.0691214	-0.303949	0.170184	1.18416	0.388186	-0.0758359	0.931283	0.23958	-0.223937	-0.287554	0.220194	1.03148	0.689432	0.0750711	ZNF354C
100	MA0601.1	0.793032	0.51196	0.15628	-0.217631	0.29204	1.53752	0.794655	-0.133482	1.15794	0.374036	-0.132542	-0.227241	0.332537	1.25514	1.19306	0.12087	Arid3b
101	MA0715.1	0.791177	0.308779	0.395905	-0.238577	0.4984	1.38755	1.10372	0.261012	1.04087	0.276358	0.117971	-0.224365	0.564527	1.36809	1.27193	0.410667	PROP1
102	MA0694.1	0.786123	0.534846	-0.0345409	-0.0987191	1.02395	1.92714	1.03232	0.626767	1.6452	0.569613	-0.161137	0.0314247	1.08018	1.87587	1.82908	0.736906	ZBTB7B
103	MA0042.2	0.779051	0.538235	0.181922	-0.140679	0.27426	2.4035	1.15211	0.369466	1.68264	0.520771	-0.0671654	-0.0567791	0.342665	2.0578	1.59872	0.47122	FOXI1
104	MA0033.2	0.779051	0.538235	0.181922	-0.140679	0.27426	2.4035	1.15211	0.369466	1.68264	0.520771	-0.0671654	-0.0567791	0.342665	2.0578	1.59872	0.47122	FOXL1
105	MA0847.1	0.779051	0.538235	0.181922	-0.140679	0.27426	2.4035	1.15211	0.369466	1.68264	0.520771	-0.0671654	-0.0567791	0.342665	2.0578	1.59872	0.47122	FOXD2
106	MA0848.1	0.779051	0.538235	0.181922	-0.140679	0.27426	2.4035	1.15211	0.369466	1.68264	0.520771	-0.0671654	-0.0567791	0.342665	2.0578	1.59872	0.47122	FOXO4
107	MA0849.1	0.779051	0.538235	0.181922	-0.140679	0.27426	2.4035	1.15211	0.369466	1.68264	0.520771	-0.0671654	-0.0567791	0.342665	2.0578	1.59872	0.47122	FOXO6
108	MA0850.1	0.779051	0.538235	0.181922	-0.140679	0.27426	2.4035	1.15211	0.369466	1.68264	0.520771	-0.0671654	-0.0567791	0.342665	2.0578	1.59872	0.47122	FOXP3
109	MA0486.2	0.764448	0.927691	0.245349	0.275387	-0.18096	1.29549	1.23094	0.00223257	1.2177	0.581907	-0.0816701	0.273472	-0.157293	0.943644	1.21864	0.215912	HSF1
110	MA0878.1	0.755352	0.500074	0.0543691	-0.188778	0.421649	1.55822	1.01716	0.303484	1.29499	0.510188	-0.0578154	-0.108818	0.486293	1.35055	1.2219	0.466798	CDX1
111	MA0057.1	0.754125	0.704635	0.142146	-0.0266521	0.306107	1.59427	1.4278	-0.0961417	0.862141	0.576599	-0.08169	0.00539885	0.415729	1.12717	1.36865	0.131925	MZF1(var.2)
112	MA1117.1	0.74805	0.64541	0.0507065	0.327512	-0.21131	1.46648	1.28933	0.0508361	1.16525	0.507616	-0.0105347	0.378179	-0.168529	1.01643	1.42799	0.246419	RELB
113	MA0614.1	0.745231	0.296166	0.0589514	-0.203351	0.362735	2.18144	1.25909	0.108469	1.54173	0.279458	-0.0340908	-0.117391	0.584286	1.70004	1.83259	0.339031	Foxj2
114	MA0515.1	0.74107	0.642771	0.578982	0.0917119	0.426623	3.78359	1.1563	0.227769	1.16674	0.781168	0.259775	0.19544	0.604953	3.53072	1.76603	0.29317	Sox6
115	MA0877.1	0.735975	0.392623	0.352722	-0.0389022	-0.0143056	1.28548	1.09705	0.0499	1.25679	0.376391	0.0082693	-0.0732252	-0.0314013	0.880992	1.09602	0.177361	Barhl1
116	MA1152.1	0.688278	0.496669	0.306583	-0.120177	1.49735	5.30929	1.26358	0.645445	0.785764	0.560542	0.114178	-0.0289645	1.64081	4.53145	2.13249	0.99678	SOX15
117	MA0619.1	0.675372	0.596232	0.240859	-0.238502	0.742329	1.86342	1.10538	0.273971	0.9389	0.450543	0.0572994	-0.183049	0.711413	1.62994	1.54196	0.430724	LIN54
118	MA0084.1	0.666705	0.329211	0.0890266	-0.0820368	0.592129	2.43384	0.924662	0.454658	0.835448	0.285646	-0.0928155	-0.0865078	0.583405	2.04427	1.29333	0.369207	SRY
119	MA0101.1	0.644707	0.791561	0.302663	0.277411	0.119462	2.67992	1.25423	-0.0244987	1.49244	0.712494	-0.0329607	0.230992	0.0773632	2.07061	1.59748	0.0358255	REL
120	MA0602.1	0.635077	0.52364	0.199445	-0.056149	0.230221	1.13483	0.793993	0.428825	0.937083	0.335201	-0.116504	-0.0214226	0.231694	1.08024	0.929069	0.506076	Arid5a
121	MA0442.2	0.629552	0.750841	0.536464	-0.0165771	0.643514	3.20572	1.10593	0.112488	1.03071	0.842386	0.18839	0.113493	0.736008	3.02454	1.21439	0.437534	SOX10
122	MA0508.2	0.628334	0.438474	0.188015	-0.0845037	0.458082	1.34936	1.02175	0.262774	1.10472	0.299123	-0.15193	-0.0614623	0.531448	1.11231	1.11958	0.389941	PRDM1
123	MA0809.1	0.625903	1.77386	0.316928	0.284792	-0.319729	1.87986	1.0349	-0.106986	1.82683	1.20812	0.0382813	0.41346	-0.253623	1.43206	1.74801	0.213384	TEAD4
124	MA0813.1	0.621013	0.419253	0.0403435	-0.0597497	0.209432	1.6033	0.970591	0.230738	1.21213	0.455932	-0.191643	-0.0105807	0.271649	1.35653	1.27044	0.619003	TFAP2B(var.3)
125	MA0463.1	0.590048	1.14351	-0.0461998	0.0464529	0.173546	1.94995	1.11487	0.164338	0.804038	0.779734	-0.275673	0.12699	0.301123	1.86626	1.20483	0.294999	Bcl6
126	MA0911.1	0.5896	0.561698	-0.135582	0.059702	0.349527	1.36324	0.864127	0.0998907	1.10235	0.400958	-0.297836	0.12116	0.367013	1.2625	0.536037	0.401084	Hoxa11
127	MA0753.1	0.584584	0.531503	0.241431	-0.0990551	0.61526	1.80266	1.2528	0.0334222	0.82794	0.46736	0.116179	0.0298046	0.663397	1.54466	1.72073	0.176612	ZNF740
128	MA0041.1	0.584003	0.396167	0.256604	-0.236019	0.944229	2.24881	1.21856	0.523326	0.42458	0.352782	0.0937505	-0.183619	1.02833	2.03131	1.67377	0.632208	Foxd3
129	MA0480.1	0.582933	0.730846	0.338418	-0.0837583	0.559766	2.25081	1.04822	0.252372	1.17738	0.620181	0.100682	-0.00381613	0.696484	1.96959	1.60233	0.36632	Foxo1
130	MA0520.1	0.577772	0.666685	0.230853	0.153752	0.326277	1.47891	1.12333	0.255575	0.943166	0.713684	-0.0615109	0.152196	0.564712	1.22095	1.23831	0.424483	Stat6
131	MA0137.3	0.577462	0.626159	-0.157782	0.102617	0.153536	1.74107	0.943357	0.301979	0.819463	0.639405	-0.26967	0.384393	0.349322	1.63604	1.23472	0.650979	STAT1
132	MA0519.1	0.576677	0.684323	-0.090861	0.126546	0.0806011	1.74803	0.947519	0.376768	0.650656	0.753212	-0.226157	0.309926	0.213229	1.39799	1.02447	0.774843	Stat5a::Stat5b
133	MA0107.1	0.567434	1.0158	0.398958	0.373236	0.285024	2.89486	1.41147	0.0637812	1.24451	0.872891	0.0226022	0.36371	0.135365	2.09214	1.43366	0.255096	RELA
134	MA0163.1	0.553375	0.366421	0.188404	-0.0363865	0.639891	1.53344	1.30411	0.169285	0.702514	0.362078	-0.0333949	0.0180511	0.76594	1.44449	1.49432	0.399903	PLAG1
135	MA0144.2	0.529944	0.802621	-0.0503829	0.042624	0.215214	1.79239	1.20167	0.244956	0.688393	0.854327	-0.15364	0.236862	0.326993	1.77704	1.51225	0.616047	STAT3
136	MA0518.1	0.504545	0.681622	-0.0668017	0.0113806	0.357004	1.77489	0.979735	0.30569	0.689525	0.728143	-0.208772	0.221501	0.539112	1.65316	1.06055	0.644158	Stat4
137	MA0514.1	0.497238	0.688038	0.568161	-0.0651316	0.888666	3.07269	1.16989	0.456779	0.576882	0.827947	0.25301	0.0508655	1.09247	2.95871	1.54905	0.743337	Sox3
138	MA1107.1	0.467176	0.205902	-0.193806	-0.171359	1.08778	1.78574	0.766658	-0.113754	0.585497	0.23428	-0.230098	-0.102322	1.19715	1.65314	0.954983	0.0881186	KLF9
139	MA0146.2	0.458699	0.710473	0.0415032	-0.178426	0.584752	1.36868	0.986053	0.464252	0.713311	0.591104	-0.128991	-0.110408	0.614403	1.30127	1.24359	0.815834	Zfx
140	MA1140.1	0.458174	0.0676116	0.757571	0.91073	0.0357624	1.22727	1.08928	-0.034105	0.921597	0.184799	0.415541	0.743012	0.0545874	0.956934	1.14401	0.100857	JUNB(var.2)
141	MA0024.3	0.44774	0.453191	0.0539868	0.059333	0.949319	1.42987	0.668085	0.746235	1.03645	0.508748	0.133203	0.13584	0.793382	1.42163	0.671784	0.977863	E2F1
142	MA0493.1	0.443459	0.439149	-0.222616	0.49361	1.98366	2.7646	0.804162	-0.0747631	0.676628	0.546872	-0.283606	0.520215	2.27576	2.70312	1.28512	0.225514	Klf1
143	MA0815.1	0.431214	0.495452	0.215496	0.0440081	0.169518	1.33402	1.00225	0.447131	1.09137	0.543863	0.0180344	0.108682	0.246537	1.27481	1.26284	0.85622	TFAP2C(var.3)
144	MA0073.1	0.425049	0.198995	0.0058818	-0.30363	1.05729	1.50188	0.825737	0.118027	0.443524	0.239692	-0.00616889	-0.232181	1.06865	1.28761	1.0284	0.3513	RREB1
145	MA0087.1	0.39454	0.683767	0.428245	0.167551	0.560862	3.37035	0.936014	0.394026	0.72672	0.738479	0.255181	0.246261	0.677279	3.27031	1.08342	0.425309	Sox5
146	MA0733.1	0.345135	0.662788	0.0289479	0.138209	1.38703	2.05697	1.71028	0.178035	0.536717	1.06726	0.0598787	0.335055	1.67496	1.91123	1.66359	0.509114	EGR4
147	MA0747.1	0.335382	0.294116	-0.0250755	-0.143051	1.53204	1.89001	1.14468	0.169684	0.406366	0.347673	-0.0170456	-0.0234567	1.5677	1.87943	1.67723	0.362864	SP8
148	MA1125.1	0.29642	0.792854	0.304927	-0.0726278	1.66563	2.3315	1.48007	0.730196	0.120195	0.798618	0.260906	0.00464378	1.74444	2.14772	1.63581	0.816604	ZNF384
149	MA0151.1	0.264047	0.426073	0.249995	-0.177633	0.372334	1.04606	0.638335	0.0880794	0.263642	0.38767	0.187726	-0.160274	0.265022	0.991453	0.75718	0.21678	Arid3a
150	MA0149.1	0.226039	0.532041	-0.00129208	-0.0260811	0.881767	1.32188	0.943726	-0.0162384	0.19208	0.619275	-0.0669398	0.0295221	1.18978	1.29979	0.974955	0.111545	EWSR1-FLI1
151	MA0741.1	0.181974	0.330126	0.0233045	-0.0236621	1.55931	1.83663	1.08018	0.17876	0.183525	0.473429	0.0704779	0.117964	1.64655	1.81596	1.57628	0.384051	KLF16
152	MA0637.1	0.0972195	1.18545	0.72255	0.760697	2.1107	2.89148	2.13223	2.05136	0.508705	1.39065	0.810138	0.955335	2.18235	2.47849	2.23439	2.75646	CENPB
153	MA0154.3	0.925543	0.340283	-0.0992887	0.793034	-0.234719	2.49358	5.15274	0.39356	1.2033	0.238878	-0.32529	0.691529	-0.180929	1.749	5.12665	0.664199	EBF1
154	MA0777.1	0.283771	0.69592	0.700706	0.224111	0.392042	1.15524	2.09073	0.986767	1.77514	0.817517	0.817492	0.332315	0.347135	1.04388	1.76418	0.795544	MYBL2
155	MA1148.1	1.77625	0.46399	0.0386422	-0.243669	0.556879	2.6162	1.74775	3.79031	2.20045	0.282966	-0.219164	-0.204611	0.662732	1.99386	2.34358	2.7788	PPARA::RXRA
156	MA0065.2	1.28961	0.318114	-0.129818	-0.242656	0.193994	1.69627	1.13177	2.14875	1.25678	0.118542	-0.307003	-0.270448	0.28413	1.30605	1.58135	1.83098	Pparg::Rxra
157	MA0843.1	0.563546	0.7994	0.035696	0.607435	-0.0540823	0.737595	1.19422	1.26429	0.818295	0.446311	-0.0957628	0.309192	0.0178817	0.498072	1.0914	0.915705	TEF
158	MA0639.1	0.556893	0.549234	0.00492546	0.658597	0.173627	0.993895	1.29037	1.72856	0.976467	0.231231	-0.0675223	0.326059	0.223257	0.533943	1.28672	0.960338	DBP
159	MA0043.2	0.420243	0.447139	0.0251497	0.905253	0.435475	1.01297	0.969631	2.362	0.757068	0.284759	-0.118372	0.630564	0.677955	0.830037	1.09203	1.84781	HLF
160	MA0837.1	0.0298629	0.492012	0.482508	2.53668	0.482017	0.536573	0.135637	7.56488	0.257437	0.520329	0.356596	3.03018	0.926372	0.408103	0.478881	4.84484	CEBPE
161	MA0466.2	-0.0402535	0.489962	0.485574	2.63965	0.568983	0.519347	0.218648	7.43287	0.300165	0.482485	0.365799	3.27123	1.10754	0.480359	0.575282	4.73887	CEBPB
162	MA0836.1	-0.0826748	0.868217	0.748413	3.56706	0.843692	0.682203	0.259674	9.09825	0.169806	0.731853	0.75018	3.96678	1.29332	0.637937	0.720044	5.4435	CEBPD
163	MA0102.3	-0.141476	0.357033	0.215951	2.44619	0.915945	0.780098	0.457045	20.6383	0.418097	0.500757	0.0975819	3.11136	1.6855	1.1325	1.12997	14.3761	CEBPA
164	MA0838.1	-0.151808	0.755026	0.618139	3.82262	0.792047	0.524396	0.582639	7.06652	0.309871	0.922987	0.430611	4.30887	1.24097	0.642121	1.03933	5.09516	CEBPG
165	MA0660.1	4.21605	-0.164993	-0.524675	-0.789091	-0.214069	1.11248	2.53771	-0.571381	6.56114	-0.342845	-0.605172	-0.797175	-0.312955	0.909337	3.26862	-0.507327	MEF2B
166	MA0830.1	4.21309	0.0870917	-0.186117	-0.594536	0.643788	2.39526	0.966598	0.0171251	6.09978	-0.0572241	-0.337698	-0.592809	0.338006	1.94683	0.93165	0.332669	TCF4
167	MA0522.2	3.9763	0.180332	-0.143027	-0.577581	0.595315	2.43097	0.855441	0.00966136	6.2377	-0.015431	-0.283723	-0.577329	0.241828	2.0022	0.729334	0.317807	TCF3
168	MA0824.1	3.72899	-0.0703703	-0.139078	-0.632019	0.416141	2.00623	0.834476	-0.0333893	7.27056	-0.0797331	-0.261232	-0.649438	0.167465	1.79919	0.771557	0.158732	ID4
169	MA0773.1	3.60252	-0.219409	-0.55261	-0.764233	0.0182002	1.63194	2.91395	-0.393743	5.1822	-0.294949	-0.615206	-0.766621	-0.0692457	1.31693	3.19382	-0.328374	MEF2D
170	MA0052.3	3.49436	-0.224389	-0.539765	-0.755327	0.0516723	1.6134	2.18238	-0.331008	4.75885	-0.260147	-0.57101	-0.760138	0.0067371	1.59199	2.53291	-0.310461	MEF2A
171	MA0745.1	3.39506	0.0218913	0.0352796	-0.651079	0.232532	1.66459	0.602051	-0.203748	8.30871	-0.136999	-0.159528	-0.660385	0.0836922	1.70903	1.04727	0.0159782	SNAI2
172	MA0103.3	3.36163	0.206297	-0.318123	-0.560656	0.769023	2.47877	1.01757	0.0988648	3.7023	-0.0936488	-0.402709	-0.576292	0.475645	1.83365	1.29712	0.240385	ZEB1
173	MA0820.1	3.18733	0.0230383	-0.0292854	-0.556027	0.436487	2.14723	0.789296	-0.186791	6.15382	0.00893617	-0.243922	-0.513194	0.187128	1.78389	1.49197	0.152222	FIGLA
174	MA0059.1	3.15421	0.220137	-0.274701	-0.489523	1.04249	1.88053	1.40775	0.554597	6.05549	0.228686	-0.350648	-0.357492	1.35172	1.72801	1.7096	0.864972	MAX::MYC
175	MA0009.2	3.12978	0.3199	-0.223611	-0.371426	0.0291256	1.86175	1.02493	0.170092	5.09049	0.150112	-0.430856	-0.410133	-0.00471949	1.76517	1.14049	0.437015	T
176	MA0739.1	3.04779	0.45592	0.150754	-0.472376	-0.0930855	1.76507	0.507032	0.254067	4.97193	0.176862	-0.124861	-0.497984	-0.0804145	1.30549	0.838138	0.386856	Hic1
177	MA0738.1	3.01658	0.225132	-0.0052142	-0.417672	0.107995	1.90063	1.14103	0.0940978	4.48073	0.125079	-0.259723	-0.406682	0.230116	1.60271	1.70212	0.209669	HIC2
178	MA0782.1	2.99156	-0.0169519	-0.139425	-0.535524	-0.0623212	1.31313	0.586415	-0.249774	6.49233	0.00571256	-0.32421	-0.552422	-0.0764203	1.04924	0.916789	0.0678305	PKNOX1
179	MA0783.1	2.98919	0.00508906	-0.0371351	-0.54843	-0.0962387	1.48449	0.638596	-0.243792	6.4648	-0.0121339	-0.246078	-0.552712	-0.099358	1.19595	0.934904	0.0705624	PKNOX2
180	MA0106.3	2.98235	0.495798	-0.157541	-0.33389	-0.0896575	1.33791	1.06629	-0.0179329	5.02759	0.0831213	-0.443924	-0.33466	-0.0146403	1.13606	1.48985	0.137198	TP53
181	MA0643.1	2.97397	0.159751	-0.172488	-0.403657	0.232591	2.03069	1.36868	0.155174	3.70093	0.102156	-0.317207	-0.42433	0.240327	1.42304	1.34017	0.226611	Esrrg
182	MA0797.1	2.96236	-0.0278092	-0.0234083	-0.538565	-0.117713	1.2079	0.513374	-0.226973	7.19814	-0.0422005	-0.260365	-0.556405	-0.170965	1.22483	0.986965	0.115506	TGIF2
183	MA0633.1	2.90504	0.488498	0.048932	-0.250687	0.148572	1.96686	1.16448	-0.0576931	4.67761	0.35366	-0.305501	-0.206872	-0.0829737	1.22481	1.52583	0.0168843	Twist2
184	MA0806.1	2.85715	0.0551438	-0.284085	-0.441417	0.146468	1.88368	0.811076	-0.140344	5.10149	0.010007	-0.501889	-0.445064	0.093281	1.5535	0.91811	0.152492	TBX4
185	MA0807.1	2.85715	0.0551438	-0.284085	-0.441417	0.146468	1.88368	0.811076	-0.140344	5.10149	0.010007	-0.501889	-0.445064	0.093281	1.5535	0.91811	0.152492	TBX5
186	MA0693.2	2.85472	0.536037	-0.184248	-0.406863	1.16726	3.20504	1.87899	0.676306	3.55672	0.313036	-0.29163	-0.259414	1.3368	2.96311	2.09624	1.21629	VDR
187	MA0592.2	2.81424	0.393492	-0.145472	-0.402709	0.42577	2.2865	1.28367	0.331124	3.22242	0.133286	-0.342773	-0.395693	0.343737	1.89659	1.56051	0.273396	Esrra
188	MA0141.3	2.73421	0.2783	-0.0995745	-0.372296	0.37233	2.14232	1.47197	0.344087	3.67437	0.142064	-0.331166	-0.372226	0.388421	1.61715	1.52109	0.458325	ESRRB
189	MA0796.1	2.71194	0.00681345	-0.0778956	-0.537109	-0.142853	1.16408	0.524244	-0.258125	6.68185	-0.0212408	-0.219075	-0.526764	-0.118101	1.18471	0.825939	-2.09e-05	TGIF1
190	MA0607.1	2.69603	0.460844	0.153889	-0.298212	0.107927	1.93136	0.693187	-0.11539	4.28597	0.237198	-0.200062	-0.311367	0.0335561	1.12489	0.961067	0.274461	Bhlha15
191	MA0017.2	2.63377	0.350084	-0.104635	-0.29037	0.0780974	1.86969	1.41045	0.630623	2.66282	0.099082	-0.414576	-0.311646	0.222314	1.17779	1.47101	0.363827	NR2F1
192	MA0729.1	2.6262	0.317375	-0.239634	-0.38255	1.22974	2.90108	1.72162	0.633112	3.05325	0.250387	-0.314052	-0.228039	1.28823	2.22141	2.75625	0.894921	RARA
193	MA0071.1	2.62153	0.296341	-0.164598	-0.381922	0.279937	2.37979	1.29121	0.0660275	2.84755	0.167428	-0.373513	-0.387704	0.204799	1.30596	1.41551	0.234294	RORA
194	MA0682.1	2.5812	0.767534	-0.267256	-0.485147	3.00571	3.23358	1.90399	0.90948	3.65431	0.227548	-0.31792	-0.294762	3.5204	2.98025	3.45482	2.40069	Pitx1
195	MA0112.3	2.57815	0.404238	-0.0647495	-0.332077	0.234057	2.35605	1.20034	0.0484177	3.90928	0.193889	-0.195563	-0.323718	0.300883	1.61406	1.24084	0.191531	ESR1
196	MA0714.1	2.5263	0.337144	-0.183187	-0.482785	1.75299	2.76342	1.66802	0.604479	3.42133	0.104851	-0.240491	-0.333923	2.04632	2.65261	2.64605	1.53	PITX3
197	MA0066.1	2.49015	0.375317	-0.0488117	-0.253231	0.359568	2.92483	1.44873	0.3888	3.85873	0.17952	-0.216188	-0.21409	0.495898	2.4015	2.15574	0.491291	PPARG
198	MA0801.1	2.47348	0.155896	-0.192243	-0.330036	0.259475	2.09334	0.973396	-0.118765	4.21771	0.144794	-0.442075	-0.303612	0.317519	1.47439	1.10839	0.135162	MGA
199	MA0803.1	2.47348	0.155896	-0.192243	-0.330036	0.259475	2.09334	0.973396	-0.118765	4.21771	0.144794	-0.442075	-0.303612	0.317519	1.47439	1.10839	0.135162	TBX15
200	MA0160.1	2.4594	0.190894	-0.0771182	-0.281309	-0.0635936	1.71444	1.1933	0.0181925	3.2431	-0.00620842	-0.337494	-0.348662	0.0164313	1.03987	1.08036	0.145827	NR4A2
201	MA0859.1	2.41647	0.38402	-0.126354	-0.349978	0.900131	2.59866	1.8751	0.505668	2.97223	0.277686	-0.261628	-0.259232	0.959736	1.92007	2.93	0.851963	Rarg
202	MA0626.1	2.37028	0.228275	-0.245775	-0.418587	0.245142	1.3199	0.680988	0.229535	4.43115	0.00825241	-0.275722	-0.409621	0.212965	0.889817	1.13237	0.598972	Npas2
203	MA0861.1	2.35661	0.295445	0.00672142	-0.316519	0.140634	1.86018	1.32265	-0.109428	4.47109	0.122708	-0.316653	-0.251154	0.389	1.37717	1.49391	0.349172	TP73
204	MA0860.1	2.33217	0.245229	0.0110441	-0.219694	0.130085	2.2195	1.15795	0.0707269	2.69115	0.289659	-0.299067	-0.248344	0.179534	1.12775	1.55726	0.364408	Rarg(var.2)
205	MA0258.2	2.32362	0.431708	-0.0950298	-0.362986	0.15618	2.51147	1.31069	0.115212	3.0131	0.218755	-0.304093	-0.352131	0.23224	1.76891	1.27576	0.321208	ESR2
206	MA0805.1	2.27993	0.234969	-0.163164	-0.328593	0.49355	1.97119	0.931864	-0.100434	3.30151	0.118815	-0.386885	-0.326407	0.520108	1.51234	0.950724	0.159903	TBX1
207	MA0804.1	2.25734	0.365461	-0.177057	-0.310042	-0.0903539	1.80062	0.730798	0.0454887	3.2433	0.316326	-0.327903	-0.334456	-0.101459	1.41236	0.858109	0.390249	TBX19
208	MA1113.1	2.25401	0.147155	-0.200355	-0.470093	0.115783	1.3663	0.953677	-0.127544	4.43821	-0.0748684	-0.392694	-0.487657	0.206172	1.19389	1.04814	-0.04132	PBX2
209	MA0743.1	2.24576	0.221716	-0.129772	-0.489165	0.383999	2.21746	0.626481	0.0765129	4.46439	0.114176	-0.244879	-0.448255	0.265158	1.96687	0.591965	0.266073	SCRT1
210	MA0115.1	2.21788	0.27907	-0.130904	-0.349142	0.175153	2.23935	1.54524	0.905936	2.86683	0.16383	-0.351617	-0.304399	0.228417	1.59772	1.83042	0.896523	NR1H2::RXRA
211	MA0093.2	2.17756	0.221505	-0.242404	-0.3601	0.350685	1.57594	0.785746	0.0677636	4.30905	0.0480513	-0.324775	-0.352484	0.426166	1.45553	0.842465	0.150298	USF1
212	MA0159.1	2.17125	0.630901	-0.0196503	-0.258171	0.130934	2.38999	1.71663	0.0061525	2.48409	0.275074	-0.35108	-0.247811	0.264236	1.52353	1.4034	0.102351	RARA::RXRA
213	MA0646.1	2.16336	0.556342	-0.223596	-0.340187	0.345337	1.87089	1.20055	-0.00474067	3.44219	0.262144	-0.397634	-0.303436	0.581169	1.07956	1.22931	0.566601	GCM1
214	MA0525.2	2.14037	0.162259	-0.0162167	-0.325866	0.157421	1.68405	0.746414	0.214292	3.06265	0.102128	-0.3845	-0.295133	0.182351	1.17022	1.35358	0.44042	TP63
215	MA0503.1	2.11627	0.33342	-0.0633931	-0.282557	-0.026353	1.71248	1.60694	0.192748	2.59192	0.321876	-0.310871	-0.228987	0.0445676	1.19355	1.44056	0.263041	Nkx2-5(var.2)
216	MA0858.1	2.11297	0.51592	-0.0815089	-0.193448	0.0086688	2.02106	1.40668	0.266346	2.7601	0.274039	-0.320959	-0.163377	0.141906	1.63805	1.32122	0.220122	Rarb(var.2)
217	MA0622.1	2.08572	0.172961	-0.148054	-0.375839	0.157812	1.21462	0.912547	0.216721	3.96704	0.0408583	-0.293323	-0.363448	0.198	0.641615	1.02542	0.512955	Mlxip
218	MA0595.1	2.0637	0.270884	-0.038004	-0.184968	-0.0421693	1.63688	0.914506	-0.211269	3.36836	0.305339	-0.262727	-0.187494	0.0383783	1.20121	1.79423	0.141225	SREBF1
219	MA0494.1	2.06152	0.229033	-0.096257	-0.270452	0.0928182	1.93085	0.882692	0.206553	2.68055	0.179367	-0.394121	-0.269349	0.177199	1.27606	0.810287	0.288688	Nr1h3::Rxra
220	MA1147.1	2.04948	0.313676	-0.265472	-0.233601	0.00313989	1.58577	1.07794	-0.0200542	3.19805	0.130839	-0.377472	-0.205695	0.112581	1.37659	1.3069	0.501079	NR4A2::RXRA
221	MA0821.1	2.03781	0.265643	-0.279794	-0.415614	0.648989	1.69241	0.671463	0.846947	4.58265	0.046975	-0.317924	-0.318466	0.92496	1.77729	1.63976	1.11636	HES5
222	MA1146.1	2.03115	0.186628	-0.202687	-0.265215	-0.183722	1.47313	0.947498	-0.0691495	2.79374	0.201238	-0.279865	-0.270179	-0.150965	0.986339	0.910905	0.0570622	NR1A4::RXRA
223	MA0775.1	2.00906	0.2279	-0.0515174	-0.430351	-0.012571	2.17477	0.938613	0.0253833	3.42386	0.0752001	-0.323583	-0.431082	0.0581212	1.34277	1.11897	0.213926	MEIS3
224	MA0730.1	2.00902	0.646812	-0.122467	-0.173364	-0.0719668	2.39896	1.3959	0.0916786	2.44538	0.306713	-0.293548	-0.165658	0.0191224	1.66905	1.17957	0.0298655	RARA(var.2)
225	MA0111.1	1.99923	0.311318	-0.208094	-0.285879	0.108483	1.48454	1.00276	0.107432	2.61625	0.151041	-0.331309	-0.263429	0.161692	0.995182	1.39098	0.42217	Spz1
226	MA0631.1	1.97354	0.106167	-0.17162	-0.403322	0.355182	1.95423	0.764082	-0.153212	2.58973	-0.0408362	-0.388388	-0.381965	0.277383	1.46916	0.939063	0.0896722	Six3
227	MA0831.2	1.96097	0.209405	-0.306004	-0.34001	0.4203	1.04929	0.92334	-0.0664524	4.25338	0.0994863	-0.333665	-0.329986	0.717379	1.31447	1.04304	-0.0042587	TFE3
228	MA0825.1	1.93247	0.259274	-0.23475	-0.321343	0.368403	1.66591	1.00165	0.104768	3.8317	0.279337	-0.229535	-0.282381	0.426475	1.56888	2.05226	0.386386	MNT
229	MA0596.1	1.92829	0.495373	0.0329301	-0.144578	-0.0286198	1.72765	0.980759	-0.11812	3.39605	0.316076	-0.261391	-0.198479	0.0354515	1.18225	1.97972	0.152782	SREBF2
230	MA0095.2	1.87808	0.475204	-0.123629	-0.352075	0.531414	1.79283	0.987853	0.0791127	2.02687	0.165489	-0.321384	-0.367154	0.573373	1.07507	1.03116	0.377688	YY1
231	MA0659.1	1.85916	0.172761	-0.209016	-0.265282	0.827068	1.6968	0.638664	-0.130608	2.69622	0.21313	-0.445705	-0.259663	1.21881	1.05842	0.688987	-0.00754294	MAFG
232	MA0074.1	1.8277	0.185745	-0.196899	-0.154306	0.380422	2.08178	1.6267	0.388643	2.43161	0.171526	-0.418618	-0.131474	0.480564	1.55268	1.37995	0.614141	RXRA::VDR
233	MA0744.1	1.80832	0.232759	0.0331922	-0.380007	0.151511	1.75736	0.625099	0.0281402	3.46247	0.136062	-0.102642	-0.369182	0.0797899	1.21913	0.720252	0.286888	SCRT2
234	MA0673.1	1.80711	0.532291	-0.0690703	-0.274134	0.211069	1.34462	1.06548	0.0278602	2.5155	0.212875	-0.334575	-0.279285	0.177141	1.0369	1.41553	0.285174	NKX2-8
235	MA0842.1	1.79351	0.43831	-0.211671	-0.238057	0.685888	1.46613	0.896406	-0.00566778	2.34477	0.244566	-0.484211	-0.264279	0.767314	1.01741	0.847104	0.269729	NRL
236	MA0088.2	1.77979	0.280928	-0.139303	-0.27235	0.0990409	1.58433	0.932527	0.0266206	2.87455	0.220486	-0.379769	-0.217057	0.162384	1.22389	1.31119	0.0443174	ZNF143
237	MA0802.1	1.76067	0.260075	-0.0881379	-0.330493	0.131864	1.56527	0.782242	0.0136383	2.45525	0.058399	-0.340659	-0.32204	0.0632868	1.20389	0.913211	0.156432	TBR1
238	MA0688.1	1.74878	0.169807	-0.192408	-0.311476	0.240523	1.78413	0.887628	-0.0906784	2.4425	0.182549	-0.42317	-0.326853	0.198385	1.33078	1.22346	0.0340781	TBX2
239	MA0147.3	1.7445	0.308136	-0.265197	-0.364153	0.529582	1.59673	0.703279	0.313708	3.78058	0.207553	-0.277558	-0.322184	0.550103	1.44037	1.11428	0.54179	MYC
240	MA1119.1	1.74317	0.0594408	-0.267272	-0.553356	-0.163935	1.05324	0.309151	-0.309974	3.49853	0.0103999	-0.406108	-0.545062	-0.216307	0.616081	0.359454	0.00724984	SIX2
241	MA0623.1	1.71364	0.351985	0.130316	-0.193513	0.120268	1.72162	0.758161	0.0376777	2.58579	0.348358	-0.274174	-0.23115	0.120341	1.0672	0.843588	0.401654	Neurog1
242	MA1118.1	1.71244	-0.000915498	-0.284754	-0.5195	-0.0579926	1.1512	0.73267	-0.110035	3.74748	0.00832578	-0.445955	-0.507735	-0.0493761	1.01085	0.740466	0.316725	SIX1
243	MA0672.1	1.70336	0.41595	0.111653	-0.320116	0.401376	1.43773	1.00075	0.350182	2.39233	0.30303	-0.404172	-0.279875	0.348498	1.06344	1.3249	0.484921	NKX2-3
244	MA0058.3	1.69315	0.118665	-0.180391	-0.373791	0.511535	1.65115	0.669053	0.212328	3.66344	0.0897824	-0.208287	-0.325935	0.691718	1.8707	1.34964	0.645726	MAX
245	MA0513.1	1.68792	0.455492	-0.0881578	-0.364084	0.0127643	1.46987	0.828142	-0.000692928	2.3666	0.14365	-0.226563	-0.383346	-0.054732	0.977669	0.711184	0.0309249	SMAD2::SMAD3::SMAD4
246	MA0108.2	1.68514	0.0776432	-0.20683	-0.417385	0.200463	1.23896	1.335	-0.100337	2.79052	-0.00673259	-0.359035	-0.415703	0.0797334	0.792909	1.13438	0.263149	TBP
247	MA0616.1	1.66851	0.131883	-0.167787	-0.291993	0.221072	1.24697	0.653721	0.188331	3.31143	0.0980775	-0.230797	-0.321914	0.452736	0.942293	0.753809	0.544729	Hes2
248	MA1114.1	1.66316	0.142742	-0.145268	-0.42482	0.169611	1.26952	0.91487	-0.113702	3.79316	-0.0034576	-0.253941	-0.408705	0.417479	1.0472	0.943227	0.0714506	PBX3
249	MA1149.1	1.66286	0.499112	-0.152553	-0.217781	0.311493	1.97141	1.18339	-0.0524771	2.45633	0.306105	-0.262674	-0.154782	0.47993	1.91705	1.96473	-0.0493496	RARA::RXRG
250	MA0496.2	1.6604	0.119506	-0.322992	-0.27556	0.944143	1.48367	0.969766	0.0455536	3.0798	0.143065	-0.468607	-0.212943	1.49128	1.40688	0.832806	0.378854	MAFK
251	MA0752.1	1.65116	0.26582	-0.0297845	-0.299747	0.0427233	1.29615	0.789282	0.00847705	2.58108	0.200216	-0.196162	-0.313084	0.051743	0.850423	0.763883	0.0961284	ZNF410
252	MA0119.1	1.65013	0.493362	0.351306	-0.121352	-0.0649353	2.15812	1.28215	0.73145	2.74744	0.403574	-0.0178089	-0.156875	-0.0911754	1.76778	1.16357	0.750622	NFIC::TLX1
253	MA0690.1	1.64753	0.300369	-0.144498	-0.294514	0.270901	1.99938	1.06172	0.0466215	3.00849	0.283362	-0.304725	-0.257953	0.28369	1.579	1.12225	0.103049	TBX21
254	MA0774.1	1.64531	0.191621	-0.0181073	-0.370161	-0.0824845	1.28542	0.661017	-0.110633	3.37549	0.0453028	-0.329885	-0.384365	-0.0559545	0.801729	0.710491	0.0709361	MEIS2
255	MA0109.1	1.62504	0.260166	-0.135153	-0.420426	0.363484	1.43721	0.883629	0.228026	2.40502	0.0653301	-0.272841	-0.422109	0.47395	1.1104	0.575395	0.363712	HLTF
256	MA0823.1	1.61011	0.310676	-0.229641	-0.303455	0.262684	1.36534	0.532709	0.393046	3.10537	0.221028	-0.190682	-0.316505	0.422413	0.949235	0.898017	0.762618	HEY1
257	MA0116.1	1.60946	0.313048	-0.0980675	-0.139787	0.0559727	1.25619	0.928903	-0.0225728	2.37663	0.160799	-0.286357	-0.148755	0.0915534	1.06153	1.22576	0.336572	Znf423
258	MA0819.1	1.59802	0.492435	-0.034005	-0.194523	0.00278475	1.36719	0.624555	0.102389	3.96009	0.365544	-0.0965973	-0.178489	0.0293892	0.809525	0.84123	0.876783	CLOCK
259	MA0822.1	1.58988	0.350623	-0.204028	-0.367158	0.978539	2.0533	0.880899	1.10467	3.67931	0.116915	-0.288968	-0.249667	1.34231	2.02908	1.93378	1.34218	HES7
260	MA0800.1	1.5771	0.322655	-0.113934	-0.274323	0.231437	1.77049	1.0541	0.0797378	2.70095	0.221079	-0.295805	-0.222987	0.246402	1.18219	1.19248	0.178895	EOMES
261	MA0871.1	1.5713	0.114891	-0.259634	-0.368386	0.336497	1.24915	0.894226	0.0444137	4.72501	0.128575	-0.316447	-0.32183	0.803612	1.00249	1.1134	0.167704	TFEC
262	MA0004.1	1.56909	0.36195	-0.245707	-0.382481	0.684648	1.4082	1.01954	0.302144	3.00947	0.172329	-0.250638	-0.375324	0.713538	1.26939	1.10163	0.709341	Arnt
263	MA0689.1	1.56707	0.198335	-0.161322	-0.280868	0.405098	1.9068	0.972429	0.0788597	2.50893	0.242378	-0.364492	-0.256655	0.494331	1.40897	1.28481	0.277918	TBX20
264	MA0839.1	1.54612	0.704953	-0.194453	-0.254804	-0.0095087	0.921101	0.480147	0.000333694	3.62314	0.598116	-0.333795	-0.261428	0.065783	0.955308	1.00395	0.167283	CREB3L1
265	MA0668.1	1.5443	0.530862	0.0900092	-0.182666	-0.05069	1.8755	0.912263	-0.205374	3.14345	0.312153	-0.253453	-0.253744	0.0687012	1.33238	0.750284	0.05547	NEUROD2
266	MA0829.1	1.52944	0.0256475	-0.404201	-0.449701	0.319559	1.0578	0.50952	-0.0498216	4.16652	0.053582	-0.22871	-0.428179	0.497388	1.00919	0.717983	0.121585	Srebf1(var.2)
267	MA0526.2	1.51562	0.218119	-0.268333	-0.349246	0.376218	1.06513	0.730339	-0.0506587	3.99137	0.0560571	-0.294167	-0.365423	0.595463	0.980509	0.752158	0.209273	USF2
268	MA0498.2	1.506	0.295547	-0.0604718	-0.335238	0.038268	1.56537	0.734952	0.144556	2.40296	0.0365973	-0.362074	-0.348505	0.0509292	0.957175	0.783835	0.277985	MEIS1
269	MA0669.1	1.48729	0.544161	0.182914	-0.0204988	-0.304512	1.41452	0.865949	-0.173066	2.87734	0.491247	-0.190079	-0.165132	-0.306294	0.955138	0.701298	-0.0123678	NEUROG2
270	MA0140.2	1.48111	0.340373	-0.136597	-0.175505	0.0659224	1.69002	0.844149	-0.0705983	2.44176	0.275386	-0.366942	-0.125362	0.0383809	1.69097	0.944811	0.231764	GATA1::TAL1
271	MA0620.2	1.47414	0.268146	-0.169166	-0.267129	0.12917	0.939459	0.712502	-0.213019	3.6966	0.0866075	-0.230754	-0.289921	0.390341	0.801578	0.485724	0.0068467	MITF
272	MA0461.2	1.47364	0.416239	0.186043	-0.177731	-0.0505304	1.56205	0.624879	0.00146533	3.02487	0.347944	-0.210352	-0.231418	-0.0883759	0.888957	0.537317	0.185794	Atoh1
273	MA0870.1	1.46769	0.343524	-0.0352754	-0.263204	0.0562538	1.50375	0.608898	0.306435	3.0477	0.227737	-0.0616653	-0.312544	0.0705105	0.798453	0.693451	0.441763	Sox1
274	MA1110.1	1.46457	0.402507	-0.022187	-0.0824331	-0.203521	1.56317	0.795404	-0.0599461	2.96168	0.235176	0.00619507	-0.0967273	-0.0700324	1.13383	1.16526	0.0170566	NR1H4
275	MA0591.1	1.44912	0.0773776	-0.246052	-0.289446	0.291608	1.56318	0.411381	-0.150496	5.20051	0.169363	-0.220895	-0.12792	0.670182	1.57034	1.13389	0.154253	Bach1::Mafk
276	MA0828.1	1.43547	-0.0134652	-0.357814	-0.44618	0.268777	0.914853	0.367559	0.0308367	3.72492	-0.0586932	-0.364202	-0.440203	0.457052	0.831471	0.524308	0.210238	SREBF2(var.2)
277	MA1153.1	1.43437	0.78263	-0.0625265	-0.0939779	0.0835767	1.84006	0.98587	-0.0375674	2.38849	0.844415	-0.227291	-0.00386275	0.416864	1.51038	1.52117	0.118384	Smad4
278	MA0826.1	1.42189	0.416093	0.213994	-0.235702	-0.11281	1.3173	0.457544	-0.0390611	2.99791	0.283952	-0.235235	-0.270991	-0.0744628	0.647307	0.39968	-0.0152612	OLIG1
279	MA0737.1	1.42032	0.363762	-0.0720406	-0.127923	0.197806	1.48861	1.03811	-0.0935725	2.24288	0.278325	-0.320517	-0.0641177	0.211911	1.11419	1.39829	0.19427	GLIS3
280	MA0138.2	1.41737	0.187661	-0.121562	-0.319534	0.0272017	1.44464	0.719085	-0.113493	2.61862	0.205058	-0.340917	-0.32295	0.140944	1.16248	1.56346	0.207141	REST
281	MA0597.1	1.40822	0.645038	-0.0511404	-0.310824	-0.0499368	1.38866	0.653524	0.0129628	3.22563	0.632426	-0.27991	-0.251992	0.103343	1.47452	0.747055	0.491681	THAP1
282	MA1108.1	1.39483	0.220416	-0.235149	-0.297302	0.501515	1.41254	0.897746	0.279118	3.36625	0.237839	-0.102725	-0.247081	0.542198	1.93001	1.39079	0.669908	MXI1
283	MA0692.1	1.3948	0.262575	-0.181051	-0.258728	0.430727	1.27714	0.809633	0.0313352	3.81043	0.291372	-0.133854	-0.22637	0.853245	1.2171	1.10046	0.234906	TFEB
284	MA0117.2	1.38447	0.480749	-0.115096	-0.165629	0.655663	1.18122	1.07161	-0.0379161	2.04211	0.36583	-0.380474	-0.186503	0.900063	1.0188	0.843922	0.304864	Mafb
285	MA0091.1	1.38204	0.724914	0.586073	0.150963	-0.0266867	1.66998	1.23712	-0.152574	2.95766	0.781128	0.155249	0.0527808	0.0273441	1.33741	1.79289	-0.00524461	TAL1::TCF3
286	MA0078.1	1.37559	0.355068	0.120413	-0.151458	-0.0507433	2.43141	1.01995	-0.0520699	3.03231	0.3339	-0.160531	-0.119547	0.0554429	1.9459	1.34889	0.423127	Sox17
287	MA0036.3	1.3734	0.0622931	-0.224263	-0.252318	0.270462	2.37351	0.926344	-0.079273	2.56482	0.164814	-0.383892	-0.214452	0.273603	1.88975	1.58701	0.190873	GATA2
288	MA0793.1	1.36514	0.314966	0.146033	-0.300032	-0.099016	1.64927	0.677365	-0.187369	2.32632	0.302196	0.00994199	-0.266667	-0.0914177	1.03174	0.65226	0.0891219	POU6F2
289	MA0817.1	1.35714	0.428332	0.218844	-0.165082	0.0884297	1.41294	0.587323	0.00581362	2.71073	0.26319	-0.187686	-0.223313	0.165629	1.03704	0.696305	0.0502137	BHLHE23
290	MA0037.3	1.34055	0.0334328	-0.184257	-0.209747	0.0716234	2.09457	1.05019	-0.0926095	2.83856	0.277513	-0.374159	-0.184377	0.0321907	1.93667	1.73452	0.0574924	GATA3
291	MA0866.1	1.32998	0.206827	0.112746	-0.294629	0.250924	1.77877	0.974974	0.198299	2.43719	0.172592	-0.247034	-0.305682	0.468947	1.38271	0.985741	0.150539	SOX21
292	MA0827.1	1.32205	0.386806	0.144462	-0.170879	0.0649296	1.50182	0.802542	0.0942781	2.63415	0.340322	-0.192062	-0.185309	0.166936	1.14409	0.984966	0.247578	OLIG3
293	MA1150.1	1.32197	0.689541	-0.0134609	-0.0445297	-0.0296303	1.43325	0.76359	-0.135104	2.4161	0.450905	-0.265601	-0.101228	-0.0450743	1.1456	0.992276	0.239578	RORB
294	MA0124.2	1.31598	0.415119	-0.0257188	-0.294356	0.242936	1.53236	0.813792	0.105614	1.9041	0.455651	-0.243571	-0.259911	0.216759	1.25771	0.875433	0.138521	Nkx3-1
295	MA0734.1	1.30705	0.419032	-0.162888	-0.127374	0.124296	1.6065	1.1139	0.0778071	3.47579	0.3702	-0.247576	-0.0295401	0.302541	1.44054	1.13124	0.147171	GLI2
296	MA1106.1	1.30634	0.294681	-0.213324	-0.241381	0.345349	1.37876	0.696014	0.214625	1.95693	0.22983	-0.204884	-0.258966	0.326799	1.00212	0.703565	0.378538	HIF1A
297	MA0719.1	1.29794	0.242466	0.00452993	-0.287265	-0.0511381	1.33241	0.636669	0.174186	2.32786	0.177585	-0.225055	-0.294135	-0.0386016	0.893494	0.491922	0.115468	RHOXF1
298	MA0594.1	1.29695	0.34541	0.0309923	-0.168391	-0.221924	1.21227	1.37952	-0.122707	1.97962	0.25898	-0.263132	-0.132954	-0.16876	0.870638	1.22026	-0.0148262	Hoxa9
299	MA1104.1	1.29302	0.0332094	-0.1902	-0.265145	0.199671	2.20753	1.13868	-0.112362	2.38804	0.113464	-0.34775	-0.261075	0.142334	1.68979	1.38676	0.120065	GATA6
300	MA0092.1	1.28173	1.19092	0.0253253	0.0224665	-0.280832	1.52106	1.50074	0.151639	1.83229	1.14557	-0.170981	0.0655719	-0.299251	1.28166	0.828569	0.15398	Hand1::Tcf3
301	MA0485.1	1.27985	0.369337	0.0502231	-0.274441	-0.168718	0.996122	1.20626	-0.131126	1.84528	0.243762	-0.292046	-0.282638	-0.136869	0.765363	0.81235	0.0111299	Hoxc9
302	MA0863.1	1.27922	0.409486	0.18649	-0.0584182	0.0388823	1.79972	0.848575	-0.0955584	2.43518	0.352345	-0.23452	-0.122343	0.135012	1.12651	1.06743	0.367576	MTF1
303	MA0799.1	1.2726	0.415379	-0.0986348	-0.0767568	0.376268	1.7082	1.47637	0.100968	1.95954	0.496883	-0.361821	0.00768063	0.532597	1.28419	1.33314	0.352147	RFX4
304	MA1421.1	1.25091	0.566948	-0.0882974	-0.257322	0.170015	1.57555	1.02097	0.29985	1.62788	0.386584	-0.274903	-0.235723	0.159338	1.42822	1.41136	0.571273	TCF7L1
305	MA0070.1	1.24752	0.0657601	-0.0943998	-0.211386	0.0145017	1.13844	0.374323	0.212757	1.65506	-0.00120728	-0.280757	-0.239249	0.0374824	0.845708	0.793682	0.295164	PBX1
306	MA0786.1	1.24566	0.106216	-0.0151864	-0.406171	0.55579	1.42291	0.66643	0.0561419	1.61984	-0.0104476	-0.247792	-0.414393	0.566161	1.18838	1.02477	0.171438	POU3F1
307	MA0164.1	1.24342	0.362947	-0.0494058	-0.186242	-0.0831161	1.61345	0.824589	0.0697121	2.41209	0.267196	-0.265997	-0.181492	0.0176072	1.02886	0.737244	0.463715	Nr2e3
308	MA0467.1	1.24248	0.209722	0.391093	-0.232313	-0.200428	1.1443	0.81424	-0.129192	2.00212	0.20273	-0.00485017	-0.250547	-0.127113	0.871076	1.25774	0.17053	Crx
309	MA0874.1	1.23737	0.315161	0.205805	-0.276189	-0.123206	1.39316	0.501782	-0.352984	1.87896	0.112977	-0.140861	-0.310821	-0.194408	0.79185	0.634053	-0.181031	Arx
310	MA0818.1	1.2368	0.403947	0.106602	-0.140935	-0.017547	1.64234	0.671215	0.149543	2.75437	0.312211	-0.187027	-0.179544	-0.0236111	1.11278	0.525848	0.141871	BHLHE22
311	MA0612.1	1.23611	0.381025	0.184125	-0.29358	-0.153021	0.660569	0.490408	-0.282124	1.56599	0.246726	-0.118997	-0.273588	-0.0475672	0.425935	0.588251	-0.135987	EMX1
312	MA0671.1	1.23589	0.821563	0.518813	0.0664961	-0.371735	1.43765	0.42675	0.455815	2.20693	0.550376	0.130053	0.0354595	-0.415605	1.04468	0.416985	0.47921	NFIX
313	MA0072.1	1.22087	0.549607	-0.0688739	-0.183825	0.00703732	1.70052	0.966515	0.177875	2.19485	0.284088	-0.285172	-0.219097	0.103071	1.13469	0.790976	0.223432	RORA(var.2)
314	MA0495.2	1.21112	0.145735	-0.301917	-0.161734	0.683572	1.62787	0.652748	0.0645188	2.47086	0.199142	-0.432543	-0.115444	1.13215	1.42341	0.853174	0.373733	MAFF
315	MA0104.4	1.19931	0.278726	-0.214737	-0.266439	0.341779	1.57965	0.693812	0.395282	3.20668	0.412815	-0.0707091	-0.200781	0.511751	1.47527	1.00116	0.471903	MYCN
316	MA0629.1	1.1963	0.138989	-0.0490011	-0.312315	0.264282	1.48431	1.02948	0.163558	2.1062	0.194298	-0.20064	-0.320226	0.388306	1.39359	1.33182	0.267513	Rhox11
317	MA0696.1	1.19558	0.217547	-0.119358	-0.385768	0.250586	1.08195	0.516832	-0.122185	1.97343	0.134828	-0.211584	-0.385716	0.269479	0.972717	0.725771	0.120378	ZIC1
318	MA0868.1	1.19178	0.359138	-0.05623	-0.298561	0.5012	1.82048	0.696357	0.134974	1.94194	0.136168	-0.288293	-0.257604	0.568137	1.69753	1.72044	0.189186	SOX8
319	MA0798.1	1.1817	0.638913	0.11213	0.00681901	0.261118	1.49059	1.40665	-0.0486963	1.71144	0.354587	-0.20135	0.0376588	0.381867	1.26197	1.37495	0.103683	RFX3
320	MA1109.1	1.1722	1.00516	0.276914	-0.044678	-0.0850941	1.67476	0.968137	-0.104161	2.70822	0.989078	-0.0381176	-0.0884691	0.0431842	1.35712	1.41146	0.115941	NEUROD1
321	MA0479.1	1.14953	0.453842	0.22919	-0.208362	0.168217	1.65732	0.796373	-0.114888	2.38175	0.266112	-0.102188	-0.152028	0.189094	1.25779	1.21372	0.252659	FOXH1
322	MA0890.1	1.14669	0.228997	0.420817	-0.241841	-0.0163303	0.754028	0.528234	-0.22272	1.4205	0.212404	-0.0282252	-0.254439	-0.0141826	0.657837	0.664843	0.0665991	GBX2
323	MA0779.1	1.13847	0.437799	0.276138	0.0567347	0.229844	1.49018	0.961939	0.067621	1.99458	0.426171	-0.0646067	-0.0123555	0.315571	1.23997	0.847198	0.142741	PAX1
324	MA0618.1	1.13674	0.0945988	0.257289	-0.25913	-0.172708	1.17627	0.586333	-0.263965	1.98151	0.11126	0.0451182	-0.248559	-0.142722	0.774826	0.619198	-0.0550254	LBX1
325	MA0705.1	1.1288	0.435022	0.306225	-0.245519	-0.164322	0.942875	0.256462	-0.176502	1.59022	0.248912	-0.0119328	-0.252622	-0.0907473	0.7298	0.268268	0.0393408	Lhx8
326	MA1151.1	1.12623	0.51354	-0.0368877	-0.13384	0.0731481	1.6915	1.47352	0.158978	2.40864	0.445644	-0.186479	-0.183323	0.134083	1.0287	1.20969	0.594514	RORC
327	MA0122.2	1.12523	0.39844	0.00754729	-0.27983	0.298915	1.52427	0.910449	0.153786	1.97332	0.505571	-0.23407	-0.219254	0.354181	1.29798	0.967284	0.197192	NKX3-2
328	MA0649.1	1.12301	0.436982	-0.31736	-0.209773	0.23178	0.978736	0.655476	0.547738	3.11915	0.384849	-0.221485	-0.198413	0.406141	0.831087	1.27907	1.3312	HEY2
329	MA0889.1	1.12182	0.35523	0.25447	-0.156779	-0.0209262	0.91886	0.647217	-0.271661	1.35306	0.429949	-0.181392	-0.180237	0.0689671	0.501931	0.653766	-0.175138	GBX1
330	MA0100.3	1.1163	0.249372	-0.0825251	-0.228321	0.36508	1.61508	0.913202	0.263876	2.82848	0.293124	-0.221015	-0.17195	0.472897	1.51119	1.61071	0.399904	MYB
331	MA0892.1	1.11308	0.187479	0.308066	-0.26158	0.101009	1.27138	0.26609	-0.0843136	1.51858	-0.0155175	0.0649433	-0.257171	0.181831	1.073	0.433317	0.218592	GSX1
332	MA0627.1	1.11268	0.228887	0.0588064	-0.312277	0.539132	1.53146	0.779764	0.116332	1.68302	0.10411	-0.210875	-0.307579	0.547225	1.34412	1.24475	0.0669656	Pou2f3
333	MA0661.1	1.11257	0.230289	0.109951	-0.332902	-0.0654634	0.794678	0.692283	-0.148229	2.36513	0.195602	-0.0438527	-0.264018	-0.0132763	0.653687	1.09647	0.20623	MEOX1
334	MA0603.1	1.1104	0.0787948	-0.269556	-0.328869	0.79779	1.21769	0.806528	0.0614522	3.37098	0.258751	-0.233122	-0.2724	1.19848	1.16018	0.982303	0.285196	Arntl
335	MA0702.1	1.1098	0.0946088	0.35244	-0.393731	0.0938057	1.19648	0.490126	-0.132182	1.61292	0.0445784	0.113765	-0.389808	0.0776043	1.07246	0.615942	0.379796	LMX1A
336	MA0507.1	1.08297	0.267288	-0.0875333	-0.279429	0.507502	1.13799	0.660267	0.0716716	1.28987	0.0826431	-0.328348	-0.306898	0.504551	0.955701	0.972436	0.0884351	POU2F2
337	MA0608.1	1.0819	0.585287	-0.220475	-0.187593	0.407959	1.09411	0.406221	0.121713	2.91743	0.523011	-0.173157	-0.131868	0.635573	0.789166	0.76839	0.992057	Creb3l2
338	MA0697.1	1.08134	0.290135	-0.0720959	-0.310724	0.261214	1.23762	0.704221	-0.0210953	1.24383	0.246428	-0.254826	-0.302517	0.265004	1.02585	0.962973	0.223945	ZIC3
339	MA0025.1	1.08113	0.167881	-0.00345248	0.00525145	0.349862	0.758258	1.22306	0.619441	1.3289	-0.00357846	-0.205402	-0.140124	0.381915	0.466812	1.11475	0.385869	NFIL3
340	MA0766.1	1.07234	0.0608198	-0.266409	-0.192115	-0.0573918	1.53543	0.967999	-0.0998628	2.56746	-0.00474823	-0.42864	-0.18367	-0.17061	1.19348	1.58904	0.214374	GATA5
341	MA0648.1	1.06658	0.142223	0.0932498	-0.143908	-0.177004	1.05872	0.575577	-0.024666	2.19784	0.183281	-0.0224951	-0.110369	-0.0574642	0.907816	0.6629	0.20577	GSC
342	MA0628.1	1.06638	0.178723	0.199908	-0.238204	-0.0898653	0.952441	0.46258	-0.32237	1.73086	-0.0117639	-0.0571201	-0.264267	-0.00712071	0.737605	0.50232	-0.141928	POU6F1
343	MA0867.1	1.06368	0.404577	-0.00914914	-0.238466	0.289284	1.50261	0.805018	0.101377	1.82284	0.271337	-0.240805	-0.211454	0.553566	1.19748	0.780764	0.261367	SOX4
344	MA0018.3	1.06334	0.213633	0.0506858	0.587464	-0.254724	1.29474	0.755219	-0.384601	2.6359	0.126735	-0.0254077	0.411019	-0.173193	1.25159	0.874088	-0.260361	CREB1
345	MA0894.1	1.05801	0.285746	0.225575	-0.173794	-0.318627	0.974734	0.727383	-0.0364201	1.49325	0.264064	-0.153556	-0.223481	-0.322326	0.763653	0.40157	0.178668	HESX1
346	MA0903.1	1.05785	0.282469	0.138914	-0.262635	-0.0225349	1.07448	0.613837	0.0412766	1.659	0.183167	0.0543572	-0.270799	0.0109255	0.827781	0.782665	0.126632	HOXB3
347	MA0610.1	1.05696	0.328842	0.154246	-0.210208	-0.00318142	1.20688	0.336996	0.129906	2.27039	0.343787	-0.200418	-0.242688	0.0565661	1.0925	0.565229	0.278839	DMRT3
348	MA0691.1	1.05213	0.0777499	1.94758	-0.20253	-0.246337	1.04541	0.427968	-0.426538	5.75088	0.241984	0.958916	-0.246956	-0.10193	0.95939	0.553383	-0.147505	TFAP4
349	MA0883.1	1.05058	0.418213	0.240494	-0.319965	-0.00514249	1.25817	0.400939	-0.0359557	2.32059	0.17653	-0.124055	-0.25528	0.0603374	1.16526	0.53564	0.0214602	Dmbx1
350	MA0510.2	1.05034	0.619697	0.0510986	0.0758059	0.0121143	1.2535	1.01914	-0.236356	1.96673	0.532887	-0.229814	0.143154	0.088271	0.997912	1.36311	-0.0142188	RFX5
351	MA0678.1	1.04965	0.489493	0.23878	-0.0776794	0.0365719	1.35972	0.638632	0.0767236	2.09357	0.429894	-0.117407	-0.0984034	0.190424	0.971922	0.726327	0.330689	OLIG2
352	MA0784.1	1.04236	0.0748166	-0.0850306	-0.351132	0.568298	1.40552	0.82488	0.104159	1.50508	0.0312984	-0.235045	-0.359453	0.644415	1.26109	1.09522	0.242367	POU1F1
353	MA0468.1	1.03586	0.469667	-0.0778531	-0.211225	-0.084089	1.43929	0.727889	0.102427	1.53733	0.218028	-0.279778	-0.196833	-0.0197579	0.832055	0.548234	0.0997002	DUX4
354	MA0150.2	1.03444	0.124961	-0.350276	-0.200544	0.00262892	1.12093	0.31363	-0.155398	5.79219	0.082964	-0.33791	-0.0622933	0.370434	1.11899	0.765294	0.0159932	Nfe2l2
355	MA0886.1	1.03288	0.504834	0.278341	-0.17939	-0.0470484	0.856676	0.348517	-0.127639	1.65485	0.355043	0.0816418	-0.169071	0.0351338	0.716778	0.452933	-0.0792028	EMX2
356	MA0751.1	1.02882	0.212807	-0.114283	-0.344959	0.126833	1.05814	0.499353	-0.0581587	1.58838	0.165065	-0.207423	-0.342926	0.152102	1.01152	0.72437	0.149111	ZIC4
357	MA0617.1	1.0281	0.290376	-0.124679	-0.196347	0.526041	1.35964	1.30165	0.260745	3.00401	0.355504	-0.147708	-0.150276	0.763005	1.55521	1.96565	0.569358	Id2
358	MA0630.1	1.02659	0.361096	0.343133	-0.131115	-0.16196	0.967674	0.469577	-0.058286	1.43419	0.0885044	0.139534	-0.178093	-0.176885	0.746541	0.563813	0.278012	SHOX
359	MA0654.1	1.02659	0.361096	0.343133	-0.131115	-0.16196	0.967674	0.469577	-0.058286	1.43419	0.0885044	0.139534	-0.178093	-0.176885	0.746541	0.563813	0.278012	ISX
360	MA0075.2	1.02659	0.361096	0.343133	-0.131115	-0.16196	0.967674	0.469577	-0.058286	1.43419	0.0885044	0.139534	-0.178093	-0.176885	0.746541	0.563813	0.278012	Prrx2
361	MA0701.1	1.02659	0.361096	0.343133	-0.131115	-0.16196	0.967674	0.469577	-0.058286	1.43419	0.0885044	0.139534	-0.178093	-0.176885	0.746541	0.563813	0.278012	LHX9
362	MA0716.1	1.02659	0.361096	0.343133	-0.131115	-0.16196	0.967674	0.469577	-0.058286	1.43419	0.0885044	0.139534	-0.178093	-0.176885	0.746541	0.563813	0.278012	PRRX1
363	MA0717.1	1.02659	0.361096	0.343133	-0.131115	-0.16196	0.967674	0.469577	-0.058286	1.43419	0.0885044	0.139534	-0.178093	-0.176885	0.746541	0.563813	0.278012	RAX2
364	MA0720.1	1.02659	0.361096	0.343133	-0.131115	-0.16196	0.967674	0.469577	-0.058286	1.43419	0.0885044	0.139534	-0.178093	-0.176885	0.746541	0.563813	0.278012	Shox2
365	MA0891.1	1.02556	0.13189	0.134446	-0.203499	-0.014792	1.26694	0.874512	-0.13597	2.27544	0.311475	-0.0320535	-0.149201	0.142104	1.23779	1.00218	0.207811	GSC2
366	MA0161.2	1.0152	1.20354	0.593037	0.13513	-0.367794	1.29624	0.556545	0.743262	1.56476	1.02101	0.0693124	0.079514	-0.397001	0.854083	0.360746	0.902556	NFIC
367	MA0902.1	1.01235	0.230686	0.0314219	-0.348678	0.108764	0.978138	0.726534	-0.107184	1.8853	0.154667	-0.0371966	-0.308435	0.171167	0.981375	1.07526	0.136954	HOXB2
368	MA0142.1	1.01112	0.400135	0.0350232	-0.241796	0.28034	1.05516	1.09925	-0.0677922	1.20751	0.186733	-0.262106	-0.261433	0.267645	0.890897	0.994198	-0.0502701	Pou5f1::Sox2
369	MA0488.1	1.00929	0.107374	-0.0073317	0.712355	-0.215791	1.16321	0.554107	-0.23252	2.64597	0.226772	-0.15169	0.537704	-0.145727	0.778981	0.839769	-0.124722	JUN
370	MA0787.1	1.00475	0.202177	0.130004	-0.293936	0.303918	1.28334	0.68675	0.0307766	1.4151	0.198425	-0.202485	-0.316731	0.209108	1.09018	0.885413	0.0582092	POU3F2
371	MA0781.1	0.990145	0.365537	0.216698	-0.0550982	0.198672	1.21944	0.715194	-0.152713	2.20279	0.456132	-0.137937	-0.0841623	0.337907	1.01807	0.625214	-0.187671	PAX9
372	MA0679.1	0.982422	0.621071	0.0941825	-0.126576	-0.0549994	0.976757	0.854474	-0.0419803	1.28414	0.298317	-0.0275185	-0.0898903	-0.104871	0.966495	0.988625	0.010709	ONECUT1
373	MA0658.1	0.981245	0.576226	0.323665	-0.146093	0.0193726	1.06622	0.629441	-0.263433	1.37858	0.505851	0.14529	-0.145403	0.0212058	0.832371	0.84903	-0.0876805	LHX6
374	MA0904.1	0.979881	0.254373	0.0087231	-0.28044	0.209154	1.04437	0.8938	0.116678	1.75656	0.0725974	-0.159493	-0.304862	0.253213	0.983808	1.10251	0.0527732	Hoxb5
375	MA0125.1	0.979109	-0.000674428	0.162355	-0.187537	0.312349	0.666032	0.562142	-0.215264	1.42022	0.149797	-0.0846327	-0.209567	0.405467	0.44545	0.884757	0.0376632	Nobox
376	MA0710.1	0.973091	0.312261	0.261438	-0.163168	-0.212545	1.20755	0.349703	-0.248026	1.63585	0.193197	0.0141062	-0.194961	-0.192668	0.927857	0.408803	-0.133162	NOTO
377	MA0700.1	0.969602	0.254211	0.313474	-0.180586	-0.0166294	1.02199	0.512187	-0.25142	1.73206	0.267496	0.172084	-0.170889	0.0497398	1.01293	0.55156	-0.0692646	LHX2
378	MA0642.1	0.968637	0.437118	0.0836271	0.0293632	-0.189911	0.935367	0.504275	-0.261421	1.37128	0.387542	-0.0766561	-0.0244392	-0.209053	0.443124	0.831586	-0.239869	EN2
379	MA0604.1	0.967262	0.0775214	0.00272952	-0.170017	0.470979	0.975288	0.660183	-0.279903	1.86514	0.245138	0.2741	-0.156702	0.783801	1.19297	0.690895	-0.191155	Atf1
380	MA0718.1	0.96312	0.228828	0.131323	-0.29785	-0.125655	0.86228	0.465004	-0.184252	1.54074	0.108825	-0.0992455	-0.295708	-0.106144	0.866436	0.824278	0.200817	RAX
381	MA0795.1	0.958067	0.425882	-0.0628487	-0.062992	0.119758	1.24038	0.912404	0.12407	2.60435	0.708247	-0.183561	0.0196136	0.256877	1.16	1.35526	0.505601	SMAD3
382	MA0840.1	0.946583	0.0268272	0.115278	0.309305	-0.00117294	1.00814	1.03776	-0.12635	1.63507	0.03152	-0.0811796	0.132307	0.0359223	0.96174	1.00568	-0.101564	Creb5
383	MA0725.1	0.932519	0.0928558	0.101905	-0.171658	-0.270621	0.940421	0.598303	-0.263405	1.83313	0.214774	-0.180201	-0.224057	-0.219056	0.569124	0.557779	-0.172877	VSX1
384	MA0726.1	0.932519	0.0928558	0.101905	-0.171658	-0.270621	0.940421	0.598303	-0.263405	1.83313	0.214774	-0.180201	-0.224057	-0.219056	0.569124	0.557779	-0.172877	VSX2
385	MA0132.2	0.931736	0.549607	0.245161	-0.153267	-0.20214	0.638379	0.22955	-0.123411	1.90577	0.440481	-0.0676198	-0.128676	-0.178598	0.63106	0.401919	-0.0520235	PDX1
386	MA0665.1	0.93159	0.0507732	2.2609	-0.352982	-0.207669	1.27225	0.372207	-0.399145	6.14517	0.277327	1.03702	-0.347534	-0.0758559	1.25058	1.09114	-0.162595	MSC
387	MA0896.1	0.92884	0.389774	0.260073	-0.149388	0.0842527	1.4844	0.728834	0.191303	1.52183	0.296732	0.00459054	-0.170194	0.0976763	1.36983	0.837449	0.520663	Hmx1
388	MA0464.2	0.925301	0.222228	-0.143358	-0.13812	0.567441	1.19982	0.976211	0.635974	2.97701	0.468163	-0.0490057	-0.0919394	0.908414	1.19309	1.3675	0.881468	BHLHE40
389	MA0706.1	0.917417	0.23473	0.139227	-0.378538	0.221025	1.24394	0.685225	-0.0440067	2.05715	0.259066	0.00304125	-0.31362	0.311647	1.31124	0.932234	0.245227	MEOX2
390	MA0656.1	0.917114	0.0183256	0.243028	0.595819	-0.169467	1.04283	0.841349	-0.389316	1.92244	0.0480612	-0.0264843	0.325381	-0.173315	1.00579	1.04538	-0.258275	JDP2(var.2)
391	MA0644.1	0.912254	0.285209	0.218644	-0.200368	0.0868987	1.31758	0.830227	0.151344	1.50906	0.241742	-0.0742069	-0.220274	0.0879502	1.23722	0.803071	0.267279	ESX1
392	MA0879.1	0.91046	0.127426	0.151476	-0.130739	0.0577315	1.02704	0.620841	-0.236374	1.62853	0.125306	-0.142699	-0.157824	0.200385	0.871435	0.97904	-0.0917947	Dlx1
393	MA0158.1	0.897819	-0.0147154	0.177166	-0.263026	0.291714	1.07542	0.694254	0.0766803	1.8364	-0.0379038	0.0347705	-0.242897	0.472549	0.911656	1.22422	0.167889	HOXA5
394	MA0674.1	0.896223	0.210434	0.338779	-0.286954	-0.0247463	0.891322	0.543457	-0.0927398	1.86727	0.218112	0.13127	-0.244659	0.0226848	0.977022	0.590912	0.284395	NKX6-1
395	MA0675.1	0.896223	0.210434	0.338779	-0.286954	-0.0247463	0.891322	0.543457	-0.0927398	1.86727	0.218112	0.13127	-0.244659	0.0226848	0.977022	0.590912	0.284395	NKX6-2
396	MA0780.1	0.894617	0.313302	0.432248	-0.0762899	0.112195	0.895821	0.695036	-0.309307	1.22154	0.246933	0.142017	-0.167164	0.0562988	0.687625	0.575183	-0.160301	PAX3
397	MA0634.1	0.894038	0.325818	0.289215	-0.230493	0.0100425	1.23242	0.36117	-0.0952707	1.51159	0.20328	0.0582746	-0.249544	-0.0215918	1.032	0.589903	0.219001	ALX3
398	MA0884.1	0.893676	0.35372	0.0947571	-0.152595	-0.0983092	0.943657	0.636749	-0.0120018	1.32465	0.0633621	-0.0820637	-0.173485	-0.0823173	0.670858	0.517978	-0.0161467	DUXA
399	MA0638.1	0.893349	0.3047	-0.0159121	-0.124636	0.263087	0.817585	0.87836	0.15193	2.55604	0.346885	-0.208928	-0.119273	0.143373	0.774077	1.06878	0.39103	CREB3
400	MA1124.1	0.880161	0.768115	-0.00365692	-0.102598	0.104533	1.53517	0.947758	-0.100063	1.56668	0.483553	-0.182803	-0.109883	0.171417	1.17759	1.15663	0.00936151	ZNF24
401	MA0501.1	0.876904	0.00736927	-0.192649	-0.235219	0.19405	0.903836	0.291018	-0.250599	6.11357	0.111141	-0.247052	-0.0815661	0.542614	1.3104	0.918852	0.0532105	MAF::NFE2
402	MA0089.1	0.871009	0.0135018	-0.0633024	-0.33375	0.0828244	0.854254	0.655747	-0.191502	1.74837	-0.0764377	-0.223844	-0.321969	0.26634	0.752337	0.743411	0.0018572	MAFG::NFE2L1
403	MA0670.1	0.86955	1.06304	0.570259	0.217204	-0.325377	1.40699	0.465813	0.824736	1.69528	0.707103	0.0949472	0.203552	-0.29575	0.942688	0.554388	0.970712	NFIA
404	MA0105.4	0.868552	0.196731	-0.11907	0.00822682	0.364636	1.59911	0.61342	-0.148529	1.80261	0.220587	-0.188945	0.0367327	0.398093	1.41636	1.32257	0.101431	NFKB1
405	MA0703.1	0.85851	0.0981159	0.201704	-0.348595	0.165999	1.101	0.668655	-0.0357784	1.88223	0.118062	0.0107627	-0.317078	0.151022	1.23211	0.821326	0.484814	LMX1B
406	MA0814.1	0.856425	0.227947	-0.0298794	-0.164844	0.122044	1.59862	0.890898	0.201017	2.17389	0.298174	-0.203098	-0.159898	0.204022	1.42668	0.941804	0.359113	TFAP2C(var.2)
407	MA0722.1	0.855099	0.364393	0.10236	-0.31606	-0.0215882	0.626577	0.57388	0.0651676	2.45977	0.472195	0.015154	-0.162772	0.0941343	0.849353	1.07957	0.415552	VAX1
408	MA0723.1	0.855099	0.364393	0.10236	-0.31606	-0.0215882	0.626577	0.57388	0.0651676	2.45977	0.472195	0.015154	-0.162772	0.0941343	0.849353	1.07957	0.415552	VAX2
409	MA0003.3	0.850793	0.17673	0.00437042	-0.24766	0.228429	1.3483	0.909352	0.08428	1.54702	0.205063	-0.213987	-0.222393	0.282561	1.07474	0.919834	0.241043	TFAP2A
410	MA0068.2	0.849981	0.392854	0.366931	-0.0950975	-0.127391	0.995598	0.46476	-0.291597	1.45538	0.296545	0.0355712	-0.0928282	-0.0978358	0.824694	0.366087	-0.0841651	PAX4
411	MA0680.1	0.847952	0.346021	0.34267	-0.0301274	0.0660263	1.13348	0.639683	-0.319415	1.27498	0.235251	0.145507	-0.111718	0.00975807	0.727493	0.700541	-0.122968	PAX7
412	MA0038.1	0.840971	0.558611	0.129611	0.0477832	-0.0879977	1.36728	1.1962	0.212321	1.41258	0.434816	-0.110381	0.0522249	-0.0376715	1.10016	1.25884	0.361514	Gfi1
413	MA0483.1	0.837899	0.586298	-0.0440652	-0.186452	0.231967	1.37032	0.693172	0.0688589	1.8446	0.624432	-0.250601	-0.121584	0.354647	1.25125	0.926752	0.235064	Gfi1b
414	MA0880.1	0.835821	0.31615	0.389868	0.054122	-0.106471	0.82639	0.655602	0.22351	1.57986	0.140266	0.120968	0.0389556	-0.0944751	0.578144	0.765817	0.393148	Dlx3
415	MA0699.1	0.829901	0.322141	0.370787	-0.0748483	-0.0655498	0.976806	0.531002	0.0481837	1.41679	0.330168	0.101809	-0.120055	-0.0807909	0.91765	0.583017	0.107072	LBX2
416	MA0667.1	0.828509	0.0182967	1.99493	-0.262791	-0.240484	0.884073	0.507347	-0.35207	4.94399	0.166197	0.841541	-0.339693	-0.127214	0.924916	0.900951	-0.104076	MYF6
417	MA0465.1	0.828429	0.398526	-0.00551731	-0.163551	0.199252	1.44009	1.05307	0.301196	1.48402	0.341909	-0.172303	-0.119326	0.296695	1.07209	1.40971	0.307737	CDX2
418	MA0844.1	0.826054	0.40301	-0.214773	-0.0654445	0.0967957	1.28456	0.875276	0.0259944	2.35538	0.42204	-0.326977	-0.0116034	0.302696	1.11307	1.38763	0.0502541	XBP1
419	MA0502.1	0.823677	0.1079	0.0351733	-0.281064	0.357944	1.01921	0.650633	0.25983	1.524	0.102516	0.00836399	-0.250249	0.274491	0.906767	0.841892	0.44399	NFYB
420	MA0666.1	0.822689	0.2643	0.21777	0.0460785	-0.139918	0.663382	0.478303	0.0491371	1.16614	0.291531	0.0153486	-0.0133723	-0.127397	0.511016	0.608746	0.0494805	MSX1
421	MA0708.1	0.822689	0.2643	0.21777	0.0460785	-0.139918	0.663382	0.478303	0.0491371	1.16614	0.291531	0.0153486	-0.0133723	-0.127397	0.511016	0.608746	0.0494805	MSX2
422	MA0709.1	0.822689	0.2643	0.21777	0.0460785	-0.139918	0.663382	0.478303	0.0491371	1.16614	0.291531	0.0153486	-0.0133723	-0.127397	0.511016	0.608746	0.0494805	Msx3
423	MA0876.1	0.822689	0.2643	0.21777	0.0460785	-0.139918	0.663382	0.478303	0.0491371	1.16614	0.291531	0.0153486	-0.0133723	-0.127397	0.511016	0.608746	0.0494805	BSX
424	MA0771.1	0.815463	0.954038	0.0898966	0.252735	-0.170157	1.37854	1.13739	0.0820508	1.3938	0.704445	-0.194214	0.195563	-0.206288	0.920843	1.37005	0.140357	HSF4
425	MA0835.1	0.812166	0.204297	0.247057	0.681011	-0.172467	1.26399	0.764265	-0.0267188	2.02425	0.101476	0.0224221	0.42097	-0.130599	0.911296	1.54425	0.145123	BATF3
426	MA0069.1	0.808295	0.291509	0.489491	-0.0505427	0.113445	1.0649	0.738397	0.100542	2.1788	0.415121	0.0246463	-0.00562952	0.115623	1.11889	1.23123	0.346304	Pax6
427	MA0492.1	0.807607	0.11217	0.226306	0.957694	-0.343805	0.99671	0.65725	-0.31846	2.4694	0.248139	0.0186633	0.726635	-0.278385	0.772263	0.844714	-0.161866	JUND(var.2)
428	MA1105.1	0.805908	0.661286	0.153257	-0.265155	0.668072	2.12617	1.14039	0.65824	2.22792	0.817597	0.0034573	-0.175318	0.828498	1.99045	1.39484	0.818785	GRHL2
429	MA0794.1	0.805344	0.547746	0.0537786	0.0222485	-0.185163	1.06549	0.714479	0.187697	1.50849	0.618805	-0.0815234	0.0450479	-0.143537	0.976156	1.01118	0.34047	PROX1
430	MA0060.3	0.798588	0.104839	0.110316	-0.209068	0.433103	0.738977	0.601047	0.559318	1.28749	0.169376	-0.0375381	-0.16983	0.450162	0.686554	0.822929	0.557095	NFYA
431	MA1101.1	0.796516	-0.00939994	-0.190762	-0.143013	0.218653	1.3359	0.332995	-0.295871	7.09143	0.235731	-0.127305	0.17812	0.772821	1.9358	1.0706	0.232306	BACH2
432	MA0909.1	0.795599	0.642624	0.0970829	-0.147949	0.213848	1.16622	0.939686	0.377595	1.40005	0.559794	-0.145281	-0.0724631	0.179894	1.01305	1.24539	0.399518	HOXD13
433	MA0090.2	0.785789	1.28664	0.298917	0.0798788	-0.203966	1.74981	0.9678	-0.076795	2.09626	1.11897	0.0663094	0.212198	-0.118596	1.55269	1.52877	0.371627	TEAD1
434	MA0014.3	0.778718	0.209418	0.241609	-0.152662	0.312558	1.40594	0.77137	0.157817	1.97132	0.219353	0.0137102	-0.130611	0.386725	1.288	0.741534	0.529378	PAX5
435	MA1136.1	0.778431	0.0035193	0.10663	0.576349	-0.0619345	0.841453	0.662906	-0.329714	1.79073	0.0369241	0.0079304	0.457006	-0.0106403	0.921963	0.89593	-0.120851	FOSB::JUNB(var.2)
436	MA1145.1	0.765475	-0.045685	0.270742	0.619755	-0.0892019	0.909653	0.532198	-0.243497	2.09313	-0.00314859	0.147095	0.434907	-0.0861441	0.883181	0.608969	-0.144703	FOSL2::JUND(var.2)
437	MA0664.1	0.764522	0.193916	-0.13988	-0.236861	0.898004	1.19786	0.921921	-0.227919	2.00357	0.471278	-0.167037	-0.176047	1.35859	1.41274	1.07546	0.130283	MLXIPL
438	MA0770.1	0.764325	0.898725	0.239177	0.183546	-0.153483	1.24805	1.12612	-0.0124639	1.41278	0.659812	-0.108406	0.200558	-0.0899149	0.913706	1.27502	0.243967	HSF2
439	MA1139.1	0.763539	-0.0618956	0.331369	0.543419	-0.0798527	0.896625	0.620635	-0.258778	2.06406	-0.0463227	0.209568	0.341751	-0.0281973	0.823328	0.691171	-0.179041	FOSL2::JUNB(var.2)
440	MA0912.1	0.762546	0.291246	0.159724	-0.232206	0.0976914	0.896023	0.836765	-0.070652	1.70609	0.126334	0.0675125	-0.237181	0.0313702	0.784513	0.995616	0.149021	Hoxd3
441	MA0888.1	0.761216	0.363684	0.145968	-0.0199477	-0.224904	0.840044	0.577685	-0.19703	1.96849	0.292391	0.00405211	-0.0200728	-0.161254	0.770435	0.730933	0.00861754	EVX2
442	MA0707.1	0.751476	0.353004	0.376808	-0.265457	0.275037	1.13943	0.807829	0.0157038	1.58329	0.359741	0.148777	-0.240108	0.294509	1.15538	1.05244	0.404633	MNX1
443	MA0905.1	0.743637	0.593062	0.159189	-0.0462904	0.0237935	1.24017	0.783952	0.219356	1.51468	0.560523	-0.181242	0.0449463	0.126386	1.15462	0.528286	0.270601	HOXC10
444	MA0767.1	0.738794	0.427319	-0.11516	-0.0045393	0.1327	1.32864	0.690543	0.430405	2.24621	0.426348	-0.197425	0.0705253	0.20921	1.12235	0.631652	0.634437	GCM2
445	MA0907.1	0.737588	0.642583	0.0659942	-0.134691	0.0939854	0.979051	0.994333	0.0799801	1.65602	0.600288	-0.179515	-0.0653991	0.192631	0.599906	1.44012	-0.116059	HOXC13
446	MA0832.1	0.736766	0.135493	3.38133	-0.137816	-0.333671	0.850635	0.399828	-0.382564	6.04926	0.50757	1.552	-0.207102	-0.232531	0.922309	0.667874	-0.149014	Tcf21
447	MA0259.1	0.733783	0.557647	-0.0217302	0.00676704	0.473595	1.6167	0.931359	0.398501	1.89601	0.641147	0.0404802	0.0184871	0.554996	1.43603	0.960145	0.700967	ARNT::HIF1A
448	MA0048.2	0.730296	0.01855	2.16777	-0.140952	-0.337994	0.629342	0.329466	-0.440124	4.79992	0.0960254	0.700548	-0.279473	-0.198559	0.790689	0.624501	-0.112026	NHLH1
449	MA0636.1	0.718544	0.248193	-0.201604	-0.187565	0.643095	0.935145	0.810509	0.237933	3.03825	0.458202	-0.0387854	-0.117224	1.11013	1.09091	1.36667	0.689522	BHLHE41
450	MA0900.1	0.717303	0.376745	0.417435	-0.0494106	-0.143882	1.03542	0.663539	-0.342085	2.32275	0.354696	-0.00214469	-0.0196162	-0.0629328	1.23578	0.927812	-0.0667875	HOXA2
451	MA1126.1	0.707024	0.011465	0.0634036	0.850776	-0.0989773	1.35246	0.732447	-0.167832	2.35744	0.126954	-0.0588026	0.655869	0.0893516	1.31731	1.14796	-0.0508689	FOS::JUN(var.2)
452	MA0887.1	0.704141	0.382017	0.263869	-0.0298139	-0.268412	0.74027	0.917394	-0.0693519	2.36566	0.366065	0.0626307	0.000501415	-0.193986	0.733521	1.15591	0.258768	EVX1
453	MA0663.1	0.68447	0.216478	-0.210636	-0.179446	0.765651	0.907996	0.766325	-0.205216	2.37429	0.369701	-0.138887	-0.144978	1.197	1.0869	0.934151	0.204187	MLX
454	MA1129.1	0.675818	-0.0704857	0.291484	0.647307	-0.173445	0.717785	0.576957	-0.289853	2.06827	0.120287	0.102297	0.494426	-0.125219	0.722942	0.896904	-0.0890204	FOSL1::JUN(var.2)
455	MA0031.1	0.672257	0.327167	0.23873	-0.166557	0.277978	1.84846	0.939648	0.226313	1.99471	0.494269	0.00860895	-0.125514	0.438593	1.47662	1.16712	0.36887	FOXD1
456	MA0613.1	0.672257	0.327167	0.23873	-0.166557	0.277978	1.84846	0.939648	0.226313	1.99471	0.494269	0.00860895	-0.125514	0.438593	1.47662	1.16712	0.36887	FOXG1
457	MA0157.2	0.672257	0.327167	0.23873	-0.166557	0.277978	1.84846	0.939648	0.226313	1.99471	0.494269	0.00860895	-0.125514	0.438593	1.47662	1.16712	0.36887	FOXO3
458	MA1121.1	0.662768	1.6169	0.372651	0.178891	-0.349941	1.67561	1.11756	-0.172026	2.03182	1.19593	0.0306419	0.300141	-0.259319	1.39046	1.6307	0.209421	TEAD2
459	MA0812.1	0.660192	0.218989	0.0725868	-0.168186	0.233633	1.40801	1.05435	0.0902942	1.6432	0.322913	-0.128222	-0.120785	0.333597	1.17982	0.900486	0.293802	TFAP2B(var.2)
460	MA0027.2	0.656624	0.389594	0.115948	0.222051	-0.163321	0.561254	0.480114	-0.128031	0.922018	0.426266	-0.189447	0.18053	-0.180147	0.409978	0.40282	-0.202042	EN1
461	MA1133.1	0.642192	0.269488	0.296613	0.904775	0.0566402	1.55044	0.908644	-0.221941	1.85361	0.213368	0.185586	0.75924	0.0831564	1.50274	0.896085	0.0761336	JUN::JUNB(var.2)
462	MA0499.1	0.62905	-0.139789	3.50301	-0.444202	-0.244337	0.714818	0.0957617	-0.44469	5.30068	0.00405286	1.45971	-0.492059	-0.127575	0.910974	0.482141	-0.124837	Myod1
463	MA0609.1	0.624489	0.238504	0.386954	0.135392	0.521532	1.17392	0.998278	0.226919	1.32002	0.402942	0.2313	0.118685	0.68408	1.14056	1.12011	0.45417	Crem
464	MA0635.1	0.616282	0.381975	0.0330731	-0.0774336	0.0606235	1.26912	1.34366	0.126441	2.19067	0.395671	-0.101418	-0.0736283	0.155584	1.3023	1.44229	0.309808	BARHL2
465	MA0808.1	0.612589	1.70178	0.3338	0.149994	-0.31133	1.76428	1.0607	-0.109823	1.94528	1.49705	0.104501	0.277942	-0.254357	1.5822	1.57385	0.276087	TEAD3
466	MA0834.1	0.606221	0.12236	0.294832	0.752398	0.0368296	0.912845	0.723476	-0.15527	1.67809	0.0878739	0.298286	0.581966	0.0954941	0.829855	0.789056	-0.00606333	ATF7
467	MA0776.1	0.604144	0.310927	0.339075	0.0421058	0.218441	1.27221	0.974468	0.10842	1.33203	0.24164	0.231005	0.000611448	0.244755	1.00448	1.22503	0.0284108	MYBL1
468	MA0816.1	0.601942	0.00579128	4.61338	-0.23009	-0.341471	0.564092	0.16629	-0.491139	5.56282	0.253823	1.92072	-0.331146	-0.228882	0.850094	0.668405	-0.1963	Ascl2
469	MA1131.1	0.591353	0.144556	0.193202	1.06578	-0.0446722	1.10265	0.594493	-0.182333	1.79761	0.209318	0.149605	0.775572	0.000119371	1.0919	0.946472	-0.0241838	FOSL2::JUN(var.2)
470	MA0875.1	0.569249	0.556256	0.316634	0.0797167	-0.0481274	1.03446	0.842358	0.00481918	1.28607	0.542433	-0.039	0.0865173	-0.0233991	0.701761	0.752098	0.281668	BARX1
471	MA0684.1	0.565096	0.554421	-0.0957801	-0.323484	0.716927	0.762403	0.359452	-0.242901	4.37524	0.813796	0.107139	-0.0928323	0.829143	1.20813	1.29733	-0.0199567	RUNX3
472	MA0611.1	0.555244	0.165426	0.151834	0.078201	0.186896	1.33295	0.631723	0.584352	1.42319	0.227011	-0.0894126	0.0310536	0.258519	1.14626	0.694714	0.838209	Dux
473	MA1143.1	0.552515	0.114809	0.0712027	0.232518	0.407512	1.2917	0.799199	0.0943503	1.78914	0.3374	0.013096	0.229861	0.442593	1.02231	1.03641	0.266492	FOSL1::JUND(var.2)
474	MA1100.1	0.543518	-0.0540407	2.35399	-0.261195	-0.335094	0.516596	0.195742	-0.479229	3.36421	0.0828516	0.831169	-0.398485	-0.264056	0.578239	0.401787	-0.258763	ASCL1
475	MA0872.1	0.540071	0.317992	0.0840012	-0.0357899	-0.0325487	1.04907	0.875604	0.434536	1.30593	0.32981	-0.0605147	-0.0106196	-0.00748078	0.897188	1.0769	0.656153	TFAP2A(var.3)
476	MA0651.1	0.533292	0.863156	0.015314	-0.040361	0.485871	1.02528	0.776576	0.539049	1.24231	0.687018	-0.23415	0.0957644	0.525514	1.18675	0.517681	0.85189	HOXC11
477	MA0882.1	0.533257	0.817815	0.813777	0.11031	-0.116997	0.983093	0.781914	0.308021	1.88551	0.799946	0.376303	0.23156	0.0456329	0.991114	1.41279	0.320202	DLX6
478	MA0873.1	0.527844	1.0711	-0.10134	-0.0506536	0.481745	1.01366	0.721428	0.319002	1.21762	0.833388	-0.285769	0.0784378	0.621556	1.17678	0.4119	0.794834	HOXD12
479	MA1127.1	0.500211	0.159024	0.501056	0.816815	0.092285	1.01218	0.490858	-0.117031	1.68037	0.193929	0.434059	0.621266	0.133383	0.946614	0.544299	0.0346395	FOSB::JUN
480	MA0833.1	0.470931	0.118186	0.103492	0.574244	0.207933	1.21798	0.567077	0.459601	2.16282	0.288301	-0.103625	0.59593	0.407078	0.801509	0.516129	0.464492	ATF4
481	MA0511.2	0.427134	0.439898	-0.0644192	-0.184379	0.859382	0.622119	0.545538	-0.147574	2.97019	0.975128	0.125613	0.0819427	0.849993	0.910577	1.12207	0.235273	RUNX2
482	MA0067.1	0.421722	0.42201	0.627427	0.115639	0.24217	0.945711	0.724733	0.13461	1.71077	0.473676	0.398243	0.201734	0.333859	1.01632	1.18965	0.207533	Pax2
483	MA0002.2	0.420738	0.430237	-0.2209	-0.413049	0.586815	0.82227	0.355673	-0.308232	6.73017	0.996696	0.0176293	-0.185998	1.02308	1.48343	1.45699	0.263881	RUNX1
484	MA0885.1	0.320906	0.378558	0.471048	0.260947	0.0493067	0.959257	0.598634	0.549437	1.494	0.469454	0.15701	0.223731	0.0627955	0.956009	0.754932	0.862764	Dlx2
485	MA0145.3	0.255352	0.60776	0.202437	0.116579	0.494394	1.17104	1.09366	0.730565	1.90801	0.75134	0.0714589	0.204844	0.689569	1.34982	1.54281	1.08042	TFCP2
486	MA0462.1	0.1003	0.0552308	-0.142968	0.324898	0.262573	0.655526	0.252395	-0.543107	6.68965	0.47424	0.113354	0.959568	0.865188	1.57515	0.793226	-0.0488504	BATF::JUN
487	MA0841.1	0.0584294	0.242243	-0.0920674	0.603411	-0.179855	0.729339	0.247717	-0.561194	11.0601	0.974771	0.40647	1.32008	0.326442	1.9122	1.45523	-0.0743297	NFE2
488	MA1135.1	0.0285943	0.0488199	0.0332638	0.668544	0.0445991	0.660841	0.176032	-0.613016	19.7841	0.854923	0.555152	1.71054	0.770478	2.21309	1.13594	0.020996	FOSB::JUNB
489	MA1132.1	-0.0198789	-0.0383478	-0.169799	0.55867	0.475659	0.813237	0.168577	-0.484511	12.2849	0.841342	0.594713	1.38746	1.34298	1.90425	1.00706	0.12163	JUN::JUNB
490	MA0477.1	-0.0406653	0.0520128	0.678335	0.643984	0.175172	0.755704	-0.0494471	-0.585812	23.9379	0.824498	0.478982	1.7488	0.989849	2.14145	1.41905	0.0491084	FOSL1
491	MA0655.1	-0.0789811	0.17612	0.0282969	0.596317	0.226196	0.779608	0.381872	-0.546633	10.2068	0.96418	0.434561	1.68009	1.01821	1.83015	1.16711	-0.0125456	JDP2
492	MA0478.1	-0.0911526	0.0971492	-0.0713319	1.10464	0.235731	0.789322	0.0317813	-0.614001	37.7838	1.15807	0.587107	2.30213	1.18427	2.52552	1.32386	0.13014	FOSL2
493	MA1137.1	-0.0932808	0.00662625	0.0562982	0.690296	0.0143414	0.51936	0.0471614	-0.569309	16.6993	0.995727	0.577443	1.81927	0.703586	1.85414	0.923429	0.00768137	FOSL1::JUNB
494	MA1138.1	-0.10677	0.0767267	0.285075	0.950289	0.155339	0.73062	0.201179	-0.591694	20.9497	1.02277	0.702921	2.29386	0.941437	2.09986	1.33474	-0.0100907	FOSL2::JUNB
495	MA0490.1	-0.111083	0.0649246	-0.158592	0.945111	0.134833	0.741451	0.00987206	-0.593185	35.0485	1.09819	0.602457	2.25696	0.971863	2.47736	1.22685	0.122418	JUNB
496	MA1134.1	-0.11421	0.0228848	0.618033	0.771547	0.269845	0.80477	0.0980915	-0.598368	21.594	1.20601	0.544612	2.14135	1.26857	2.55118	1.25615	0.0398287	FOS::JUNB
497	MA0491.1	-0.127693	0.0058512	-0.231578	1.26405	0.0548638	0.689738	-0.0115527	-0.645903	30.7856	1.11654	0.465362	2.18302	0.844289	2.47	1.38268	-0.00281417	JUND
498	MA0099.3	-0.130102	0.0195195	-0.0771394	0.814278	0.250032	0.850292	0.114788	-0.555919	18.3073	1.03189	0.628536	2.21129	1.17812	2.25239	1.1255	0.141305	FOS::JUN
499	MA1142.1	-0.130925	-0.100379	-0.217316	0.644555	0.171048	0.601359	0.217484	-0.581315	16.1869	0.774624	0.532345	1.77451	1.12662	1.99976	1.24849	-0.0153873	FOSL1::JUND
500	MA1130.1	-0.134968	0.081763	-0.0654567	1.08191	0.203129	0.595165	0.127709	-0.611658	25.1004	1.24199	0.597315	2.48007	1.21302	2.28621	1.21806	0.0802057	FOSL2::JUN
501	MA0489.1	-0.140781	0.0574812	-0.147834	1.30263	0.280106	0.743351	0.206225	-0.634029	14.7334	1.01443	0.515053	2.13477	1.07828	2.32594	1.33024	-0.000953841	JUN(var.2)
502	MA1144.1	-0.142342	0.042722	-0.0191609	0.916883	0.159195	0.685225	0.18845	-0.568321	19.9045	1.08619	0.553935	2.37697	1.00936	2.24943	0.9935	0.090347	FOSL2::JUND
503	MA1128.1	-0.142578	0.0719541	-0.127891	0.987366	0.195093	0.548116	0.0913217	-0.602565	18.7689	1.17458	0.763086	2.37196	1.12145	2.13883	1.1405	0.0484475	FOSL1::JUN
504	MA0476.1	-0.144432	0.0121786	0.123259	0.942032	0.246108	0.669822	-0.00887385	-0.586761	16.2718	0.929818	0.466515	2.19472	1.17396	2.42079	1.17407	0.0871107	FOS
505	MA1141.1	-0.149386	0.0699908	-0.142741	1.33196	0.181327	0.507618	0.0489831	-0.634985	23.4151	1.01818	0.689976	2.49179	1.11024	2.12273	1.14762	-0.00220517	FOS::JUND
506	MA1123.1	0.848118	2.36809	0.179901	1.30876	-0.24898	1.34158	1.4994	-0.343199	1.34591	2.65234	-0.151681	1.02669	-0.202799	0.944148	1.67486	-0.0906133	TWIST1
507	MA0711.1	2.73716	0.764162	-0.1724	-0.501769	3.92256	3.94477	2.49884	1.01447	4.01717	0.221306	-0.250934	-0.247412	4.64555	3.66058	3.85195	2.88969	OTX1
508	MA1420.1	0.681892	0.581726	-0.125369	-0.149405	1.95273	1.63997	1.17716	0.709575	1.58457	0.495163	-0.184051	-0.0141941	2.40966	1.72268	1.47587	1.05673	IRF5
509	MA0632.1	0.491002	0.203472	-0.136927	-0.103821	1.38061	1.1353	0.77788	0.362877	1.44447	0.398566	-0.154532	-0.0455571	1.72103	1.07235	1.40668	0.776163	Tcfl5
510	MA0652.1	0.487795	0.167372	-0.0430492	-0.0578018	3.0665	1.76881	0.897664	0.64582	0.854039	0.157945	-0.289005	0.0368367	3.16628	1.35618	1.12545	0.879439	IRF8
511	MA0742.1	0.479146	0.36668	-0.319824	0.123681	2.70416	2.98939	1.01682	0.212337	1.05261	0.481603	-0.262489	0.261667	3.21552	3.03955	1.98551	0.511307	Klf12
512	MA0687.1	0.456648	0.540354	-0.0497026	-0.222009	70.0303	3.04995	1.55942	0.721044	0.756118	1.1792	-0.0470205	0.0268062	111.875	3.60542	1.54603	0.681791	SPIC
513	MA0653.1	0.449845	0.513178	0.0450972	-0.108387	3.88778	2.65106	1.31025	0.777685	0.726343	0.510069	-0.0943057	0.0384551	4.44772	2.61602	2.06045	0.811589	IRF9
514	MA1418.1	0.3654	0.706701	0.092485	-0.0495517	2.9476	2.5367	1.317	0.396862	0.335408	0.559112	-0.0651796	0.0869407	3.7456	2.1052	1.34726	0.37417	IRF3
515	MA1419.1	0.362539	0.478278	-0.102692	0.0159285	3.87743	1.93131	1.01158	1.03471	0.962517	0.544198	-0.218635	0.21492	4.96239	1.84731	1.35768	0.987927	IRF4
516	MA0136.2	0.355202	0.470493	-0.1499	-0.00514971	49.9353	4.37117	2.69264	0.546491	1.02578	1.09444	-0.127275	0.277942	82.3524	5.41625	3.70008	1.27705	ELF5
517	MA0051.1	0.333105	0.771983	0.122504	-0.0396859	2.13917	2.13964	0.990095	0.764463	0.737136	0.628168	0.0502215	0.0726458	2.61808	1.67637	1.22557	0.831324	IRF2
518	MA0762.1	0.329591	0.962212	-0.0502624	0.182382	7.80824	7.00186	4.1414	0.0212306	1.38183	1.35023	-0.219089	0.454663	8.8523	8.26529	7.90179	0.52385	ETV2
519	MA0080.4	0.312231	0.989057	0.084335	-0.168966	2063.41	4.27897	2.2516	7.7654	0.863673	8.08396	2.30811	0.798213	3207.48	7.41394	1.54261	1.71549	SPI1
520	MA0640.1	0.300496	0.246794	-0.0510316	0.0396994	15.3236	3.57218	1.57476	0.35925	1.13537	0.759062	-0.0877068	0.258602	21.933	3.59904	2.3506	1.24407	ELF3
521	MA0081.1	0.269309	0.591596	-0.065377	-0.088223	6.8274	2.03103	1.18981	-0.0555133	0.364722	0.661653	-0.157944	-0.0178732	9.98137	2.09727	1.43793	0.14999	SPIB
522	MA0598.2	0.255848	0.279254	-0.114019	-0.0559862	25.2127	3.53611	1.81102	0.619106	1.14069	0.836671	-0.139492	0.26736	34.317	3.56351	2.76847	1.15416	EHF
523	MA0746.1	0.18034	0.329527	-0.0715504	0.123398	2.05083	2.00596	1.07631	0.163386	0.190457	0.515051	-0.0355466	0.271015	2.23855	2.05939	1.46706	0.408506	SP3
524	MA0517.1	0.171234	0.680265	0.110596	-0.078327	5.87113	2.07703	0.966758	0.471268	0.118229	0.78167	0.0909813	0.0639244	8.51953	1.95838	1.24147	0.597622	STAT1::STAT2
525	MA0645.1	0.169351	0.31327	-0.109218	0.0730288	48.5264	3.94439	1.86305	0.112201	0.954657	1.0883	-0.03427	0.439203	81.599	5.23526	3.2205	0.597549	ETV6
526	MA0473.2	0.168786	0.368278	0.0799293	0.0221635	14.5286	3.08697	2.27711	0.346023	0.945893	0.852514	-0.0412111	0.252508	18.9075	3.43436	2.70995	0.910248	ELF1
527	MA0750.2	0.127843	0.450772	-0.0711377	-0.0506107	10.2843	4.05942	1.86596	0.23205	0.90945	0.870598	-0.0513936	0.212287	11.7024	4.19394	2.70918	0.660179	ZBTB7A
528	MA0079.3	0.103219	0.438216	0.14654	0.0465831	1.40266	1.55073	1.24238	0.250099	-0.0101761	0.531668	0.161719	0.179751	1.60436	1.54946	1.41928	0.316842	SP1
529	MA0516.1	0.0942233	0.45499	0.176175	0.0314205	1.73767	1.64023	1.38217	0.27766	0.00267585	0.569416	0.171988	0.167486	1.95296	1.71631	1.5525	0.306924	SP2
530	MA0641.1	0.0860845	0.344683	0.102562	-0.0177791	23.8934	3.32367	1.96481	0.467285	1.16574	1.10228	0.00900327	0.286171	33.5914	4.08823	2.64915	1.05142	ELF4
531	MA0050.2	0.0461768	0.707503	0.310432	0.030537	5.45823	1.84775	1.05646	0.531018	-0.0761983	0.850218	0.242694	0.150666	7.39897	1.79561	1.30675	0.63351	IRF1
532	MA0076.2	0.0228126	0.495187	0.0214859	0.0846787	20.1652	5.74716	3.21421	0.561436	1.05229	1.02271	0.183368	0.470505	23.3129	6.47971	4.25601	1.094	ELK4
533	MA0528.1	0.0096476	0.36811	0.0204784	0.0325564	1.2089	0.771312	0.75133	0.0134072	-0.0329286	0.415615	-0.0129239	0.11227	1.51863	0.786357	0.833349	0.101947	ZNF263
534	MA0732.1	0.00853634	1.10903	0.224793	0.241254	2.82659	1.86138	1.64533	0.357815	0.191805	1.56415	0.494515	0.716711	3.08361	2.14542	2.24589	0.638713	EGR3
535	MA0472.2	-0.00203056	0.910319	0.386236	0.243058	2.29641	1.52551	1.32528	0.364928	0.490429	1.38606	0.789543	0.674019	2.33226	1.71826	1.94874	0.597489	EGR2
536	MA0062.2	-0.0808493	0.638962	-0.0302107	0.186919	20.0198	4.06303	2.77983	0.792998	0.775311	1.58123	0.151354	0.663415	21.3689	5.03942	4.30349	1.35031	Gabpa
537	MA0736.1	0.994089	0.187386	0.118689	-0.193527	0.313265	1.37596	1.09378	0.111823	1.29566	0.216151	-0.147779	-0.162888	0.31849	1.43307	1.21596	0.0978696	GLIS2
538	MA0756.1	0.912901	0.488487	0.0504404	-0.201209	0.336865	1.33291	0.851564	0.179687	1.28117	0.336728	-0.0912714	-0.155839	0.345335	1.38925	0.865025	0.331269	ONECUT2
539	MA0862.1	0.867536	0.399323	0.287033	0.110067	0.70921	0.802823	0.776089	0.688046	0.88931	0.45638	0.106122	0.10997	0.528126	1.04555	0.785816	0.697437	GMEB2
540	MA0153.2	0.851979	0.159679	-0.109451	-0.247866	0.421524	1.86847	1.34073	0.494069	1.74436	0.262109	-0.177852	-0.210713	0.482837	1.99203	1.24042	0.708242	HNF1B
541	MA0039.3	0.842788	0.477709	-0.285727	0.244699	0.911308	2.24696	0.86846	-0.0278338	1.2434	0.41695	-0.352205	0.297616	1.19083	2.43615	0.931673	0.290899	KLF4
542	MA0899.1	0.786992	0.597248	0.00142521	-0.248717	0.179304	1.40103	1.03088	0.21634	1.42225	0.540195	-0.170692	-0.178535	0.189697	1.4713	1.39273	0.284605	HOXA10
543	MA0908.1	0.773628	0.679122	0.0558094	-0.0632092	0.11634	1.34511	1.2658	0.426818	1.22684	0.588784	-0.250085	0.0325623	0.13697	1.4071	0.796389	0.402538	HOXD11
544	MA0605.1	0.643002	0.261396	0.369383	0.186269	0.362129	1.16959	0.981988	0.473805	1.14299	0.305597	-0.0885228	0.202759	0.295187	1.22243	0.975083	0.399039	Atf3
545	MA0077.1	0.626805	0.457161	0.291385	0.322628	-0.0684786	3.76911	0.749118	0.0998823	1.36284	0.508951	0.0135751	0.272327	-0.0509452	3.88195	1.59086	0.0492611	SOX9
546	MA0647.1	0.615912	0.394055	0.264829	-0.148863	0.46264	1.63732	1.1833	0.828429	1.66983	0.502454	-0.027276	-0.0677642	0.471401	1.89354	1.31969	1.21005	GRHL1
547	MA0615.1	0.426586	0.959099	0.45246	0.438181	0.684397	1.47239	1.68153	0.962839	1.09326	1.18212	0.198644	0.542848	0.758935	2.20775	1.68466	1.17793	Gmeb1
548	MA1099.1	0.410908	0.384215	-0.0153284	-0.109997	1.6038	2.11189	0.62676	1.18317	0.939497	0.47783	0.0964109	-0.0210615	1.84871	2.60139	1.05636	1.71094	Hes1
549	MA0748.1	0.373278	0.204263	0.536125	0.126794	1.04962	1.55214	0.974266	0.471545	0.896376	0.497909	0.302178	0.212156	0.956987	1.65772	1.23829	0.934131	YY2
550	MA0906.1	0.367164	1.02216	0.0353968	0.0180494	0.853163	1.51963	1.16965	0.762615	1.51159	1.09436	-0.157411	0.161509	1.03761	1.57807	0.980784	0.987853	HOXC12
551	MA0686.1	0.310411	0.49327	0.119859	0.178398	2.0086	2.48805	1.35368	0.428873	1.31378	0.801916	0.00154355	0.341465	2.20641	2.97058	1.9443	0.919928	SPDEF
552	MA0469.2	0.267866	0.316672	0.925568	0.613413	1.02202	1.37178	1.10846	0.607264	1.14428	0.566053	0.667582	0.621539	0.725967	1.53716	1.46695	0.852951	E2F3
553	MA0758.1	0.138304	1.58446	0.893017	0.702695	0.678888	2.22301	1.7996	0.536471	0.79078	1.70246	0.793286	0.90047	0.850052	2.37026	2.25348	0.767972	E2F7
554	MA0685.1	0.134679	0.370574	0.0256933	0.0226575	2.35174	2.42249	1.63355	0.696335	0.321432	0.648457	0.157105	0.195756	2.47924	2.73954	2.44591	0.828211	SP4
555	MA0740.1	0.0228447	0.4262	-0.00725723	0.0807911	3.15458	2.87544	1.60468	0.609412	0.387193	0.716186	0.18124	0.319863	3.34855	3.41959	2.20881	1.11573	KLF14
556	MA0599.1	-0.0305248	0.376567	0.0272381	0.375127	1.80447	2.19796	1.06061	0.189025	0.0114281	0.557327	0.0813753	0.521504	2.02682	2.27076	1.33524	0.310974	KLF5
557	MA0728.1	2.62362	0.322383	-0.0799769	-0.3791	0.953803	2.86362	2.23456	0.591767	3.06285	0.304235	-0.291992	-0.264548	1.05608	2.61384	3.12361	0.83428	Nr2f6(var.2)
558	MA0857.1	2.42398	0.456184	-0.156155	-0.342944	0.804847	2.65894	1.72382	0.55748	2.61929	0.30747	-0.32986	-0.244594	0.750988	2.43043	3.23398	0.898307	Rarb
559	MA0497.1	1.53789	-0.0448029	-0.429138	-0.659977	0.157843	1.42589	2.58948	-0.231377	2.66422	-0.060775	-0.456974	-0.660376	0.194388	1.32688	2.92742	-0.212435	MEF2C
560	MA0600.2	1.19448	0.580843	0.200343	0.0670489	0.302541	1.71471	1.29164	-0.0503314	1.91964	0.520437	-0.192987	0.100325	0.407027	1.3092	2.65557	0.24185	RFX2
561	MA0083.3	1.13796	0.362206	0.0556511	-0.0386509	-0.171656	1.2271	2.61931	-0.0687295	2.05123	0.470597	-0.215847	-0.0716051	-0.0216659	0.843324	2.98277	0.169937	SRF
562	MA1154.1	1.08443	0.65566	0.133674	-0.0646569	0.122353	1.39141	1.14433	-0.191229	1.6008	0.460577	-0.175321	-0.0357136	0.168215	1.09863	1.85748	0.0707748	ZNF282
563	MA0695.1	1.07193	0.257356	-0.204152	-0.354408	0.923312	1.84759	0.767804	0.301053	2.26788	0.253908	-0.316907	-0.246129	1.07105	1.54406	2.38855	0.640376	ZBTB7C
564	MA0509.1	1.0129	0.670334	0.11642	0.0702287	0.146165	1.45566	1.1333	-0.0739496	1.63071	0.559592	-0.188432	0.0927622	0.272	1.14053	1.96484	0.13185	Rfx1
565	MA0724.1	0.875115	0.387344	0.491402	-0.00331704	0.195271	0.974374	1.02837	0.162445	0.686867	0.295416	0.0676783	-0.0443534	0.0453912	0.804525	1.32687	0.119562	VENTX
566	MA0681.1	0.758682	0.484776	0.449102	-0.088447	0.141125	1.09891	1.02825	0.0647779	0.796879	0.321899	0.159178	-0.0965769	0.273921	1.07619	1.22941	0.142784	Phox2b
567	MA0811.1	0.745155	0.530858	-0.0264161	0.00107119	0.152834	1.63853	1.47409	0.397378	1.45568	0.385338	-0.173799	0.00295723	0.237384	1.26661	1.86725	0.534631	TFAP2B
568	MA0713.1	0.73104	0.439635	0.484467	-0.0788916	0.28021	1.27622	1.26591	0.10954	0.884242	0.319984	0.154757	-0.0839207	0.418802	1.28864	1.53722	0.232569	PHOX2A
569	MA0657.1	0.637045	0.497213	-0.188745	0.0240172	1.14795	1.92047	1.28828	0.297005	1.22709	0.49996	-0.201942	0.112378	1.38303	1.99646	3.08035	0.599681	KLF13
570	MA0524.2	0.598725	0.568314	0.0576262	0.0614026	0.12779	1.48211	1.37817	0.478694	1.39406	0.470079	-0.13289	0.0759391	0.265541	1.26991	1.63747	0.547629	TFAP2C
571	MA1116.1	0.53155	0.510979	0.433257	0.137048	-0.211225	1.7733	2.00457	-0.0552909	0.955437	0.575847	0.183784	0.13615	-0.118108	1.44589	2.34949	0.0938077	RBPJ
572	MA0865.1	0.500266	0.880088	0.382883	0.193853	0.249225	1.53583	1.48312	0.222342	0.960242	0.677289	0.224812	0.254236	0.324618	1.27582	1.72582	0.392141	E2F8
573	MA0735.1	0.440447	0.438041	-0.0750158	0.0102737	0.291684	0.877463	1.05586	0.535785	1.4043	0.334906	-0.165516	0.0825845	0.369907	0.962922	1.5139	0.505421	GLIS1
574	MA0810.1	0.387953	0.646703	0.215652	0.0208921	0.375857	1.38145	1.31278	0.495525	0.959547	0.505153	-0.00613947	0.0466116	0.481374	1.30026	1.66334	0.736889	TFAP2A(var.2)
575	MA0749.1	0.383621	0.383337	0.272511	0.478531	0.422001	1.24424	1.0462	0.844553	1.4387	0.648869	0.229238	0.530666	0.550564	1.16079	1.7106	1.28998	ZBED1
576	MA0864.1	0.333238	0.392291	0.456301	0.633497	0.364504	1.72706	1.69436	1.05115	0.983819	0.368763	0.353976	0.551833	0.311552	1.55641	2.17079	0.949069	E2F2
577	MA0471.1	0.229715	0.764487	0.148923	0.160241	0.845739	1.50069	1.29483	0.198732	0.221279	0.804206	0.0203151	0.27833	1.0719	1.48256	1.70922	0.43057	E2F6
578	MA0881.1	0.218139	1.10524	1.01179	0.594887	-0.0574852	0.772392	0.622287	0.244038	1.33391	1.34067	0.685984	0.765341	-0.0122038	0.579642	1.4249	0.202543	Dlx4
579	MA0056.1	0.0545987	0.324555	0.0312558	0.101353	0.487288	0.801445	0.866825	0.0117601	0.0248935	0.316986	-0.0571194	0.110788	0.598654	0.699336	0.91422	0.0961167	MZF1
