# Supplementary material for: Reprogramming of cis-regulatory networks during skeletal muscle atrophy in male mice
Source: Nat Commun. 2023 Oct 18;14:6581. doi: 10.1038/s41467-023-42313-3 (PMC10584982; doi:10.1038/s41467-023-42313-3)
Supplement: Supplementary file 4 — Source Data [file 41467_2023_42313_MOESM4_ESM.zip › Supplementary data5.xlsx]

## Sheet: Step2_regulonTargetsInfo
TF	target-gene	highConfAnnot	nMotifs	bestMotif	NES	motifDb	coexModule	spearCor	CoexWeight
Acaa1a	Alg14	FALSE	1	scertf__zhu.FHL1	3.4	500bp	w0.005Andtop10perTarget	0.0734722	0.0102623
Acaa1a	Atg12	FALSE	1	scertf__zhu.FHL1	3.4	500bp	w0.005Andtop10perTarget	0.0543167	0.00935349
Acaa1a	Il6ra	FALSE	1	scertf__zhu.FHL1	3.4	500bp	w0.005Andtop10perTarget	0.0580638	0.00504095
Acaa1a	Kifap3	FALSE	1	scertf__zhu.FHL1	3.4	500bp	w0.005Andtop10perTarget	0.101461	0.00600279
Acaa1a	Mnt	FALSE	1	scertf__zhu.FHL1	3.4	500bp	w0.005Andtop10perTarget	0.0809167	0.00511779
Acaa1a	Nr1h3	FALSE	1	scertf__zhu.FHL1	3.4	500bp	w0.005Andtop10perTarget	0.0473174	0.00547856
Acaa1a	Pigp	FALSE	1	scertf__zhu.FHL1	3.4	500bp	w0.005Andtop10perTarget	0.0464237	0.00834547
Acaa1a	Sap18	FALSE	1	scertf__zhu.FHL1	3.4	500bp	w0.005Andtop10perTarget	0.0947055	0.0135745
Acaa1a	Sema3a	FALSE	1	scertf__zhu.FHL1	3.4	500bp	w0.005Andtop10perTarget	0.0511302	0.00867393
Acaa1a	Sgta	FALSE	1	scertf__zhu.FHL1	3.4	500bp	w0.005Andtop10perTarget	0.0409509	0.00718034
Acaa1a	Usp36	FALSE	1	scertf__zhu.FHL1	3.4	500bp	w0.005Andtop10perTarget	0.0667649	0.00542373
Acaa1a	Zfp612	FALSE	1	scertf__zhu.FHL1	3.4	500bp	w0.005Andtop10perTarget	0.0868347	0.00526017
Adnp2	Chac1	TRUE	1	transfac_pro__M05403	4.79	500bp	top50	0.05986	0.00480166
Adnp2	Kdelc1	TRUE	1	transfac_pro__M05403	4.79	500bp	top50	0.0349481	0.00606596
Adnp2	Med21	TRUE	1	transfac_pro__M05403	4.79	500bp	top50	0.0840815	0.00503874
Adnp2	Mtmr12	TRUE	1	transfac_pro__M05403	4.79	500bp	top50	0.0421126	0.00508019
Adnp2	Nrg2	TRUE	1	transfac_pro__M05403	4.79	500bp	top50	0.0504174	0.0119614
Adnp2	Pcdh11x	TRUE	1	transfac_pro__M05403	4.79	500bp	top50	0.0387181	0.00583076
Adnp2	Pdcd4	TRUE	1	transfac_pro__M05403	4.79	500bp	top50	0.0549393	0.00738412
Adnp2	Txndc15	TRUE	1	transfac_pro__M05403	4.79	500bp	top50	0.0657467	0.00530258
Ahctf1	Cdk17	TRUE	1	cisbp__M0131	3.1	10kb	w0.005	0.158376	0.00559295
Ahctf1	Fus	TRUE	1	cisbp__M0131	3.1	10kb	w0.005	0.202641	0.0103437
Ahctf1	Lrrc4c	TRUE	1	cisbp__M0131	3.1	10kb	w0.005	0.117123	0.00551754
Ahctf1	Ubtf	TRUE	1	cisbp__M0131	3.1	10kb	w0.005	0.0960566	0.00511689
AI987944	Dcaf4	FALSE	4	dbcorrdb__MYC__ENCSR000DLZ_1__m1	3.28	10kb	top50	0.0803756	0.0196511
AI987944	Mafk	FALSE	4	dbcorrdb__MYC__ENCSR000DLZ_1__m1	3.28	10kb	top50	0.0536112	0.00718452
Ar	9530026P05Rik	FALSE	1	cisbp__M0726	3.04	500bp	top1sd	0.225317	0.0102917
Ar	Akap8	FALSE	1	taipale_cyt_meth__NR3C2_NGNACRNNNYGTNCN_eDBD_meth_repr	3.04	10kb	top1sd	0.267969	0.0108617
Ar	Arhgap12	FALSE	1	cisbp__M0726	3.04	500bp	top1sd	0.190048	0.00763969
Ar	Arhgap15	FALSE	1	taipale_cyt_meth__NR3C2_NGNACRNNNYGTNCN_eDBD_meth_repr	3.04	10kb	top1sd	0.309897	0.0211163
Ar	Arntl	FALSE	1	taipale_cyt_meth__NR3C2_NGNACRNNNYGTNCN_eDBD_meth_repr	3.04	10kb	top1sd	0.272713	0.0119214
Ar	B4galt1	FALSE	1	taipale_cyt_meth__NR3C2_NGNACRNNNYGTNCN_eDBD_meth_repr	3.04	10kb	top1sd	0.325338	0.0209162
Ar	Bnc2	FALSE	2	cisbp__M0726	3.04	500bp	top1sd	0.161732	0.00765388
Ar	Cadm1	FALSE	1	cisbp__M0726	3.04	500bp	top1sd	0.340291	0.0221806
Ar	Calm1	FALSE	1	cisbp__M0726	3.04	500bp	top1sd	0.24299	0.00960491
Ar	Camk2a	FALSE	1	taipale_cyt_meth__NR3C2_NGNACRNNNYGTNCN_eDBD_meth_repr	3.04	10kb	top1sd	0.273565	0.0125636
Ar	Cradd	FALSE	1	cisbp__M0726	3.04	500bp	top1sd	0.289008	0.0157044
Ar	Dcn	FALSE	1	taipale_cyt_meth__NR3C2_NGNACRNNNYGTNCN_eDBD_meth_repr	3.04	10kb	top1sd	0.174541	0.00957772
Ar	Ddit4	FALSE	1	cisbp__M0726	3.04	500bp	top1sd	0.253657	0.0147622
Ar	Ddx5	FALSE	1	cisbp__M0726	3.04	500bp	top1sd	0.27265	0.017122
Ar	Eef2k	FALSE	1	taipale_cyt_meth__NR3C2_NGNACRNNNYGTNCN_eDBD_meth_repr	3.04	10kb	top1sd	0.274825	0.0103772
Ar	Egfr	FALSE	1	taipale_cyt_meth__NR3C2_NGNACRNNNYGTNCN_eDBD_meth_repr	3.04	10kb	top1sd	0.244013	0.011552
Ar	Ell2	FALSE	1	taipale_cyt_meth__NR3C2_NGNACRNNNYGTNCN_eDBD_meth_repr	3.04	10kb	top1sd	0.241846	0.00875843
Ar	Fam117b	FALSE	1	cisbp__M0726	3.04	500bp	top1sd	0.200876	0.00845139
Ar	Foxo1	FALSE	2	cisbp__M0726	3.04	500bp	top1sd	0.181719	0.0114641
Ar	Grem2	FALSE	1	cisbp__M0726	3.04	500bp	top1sd	0.3809	0.0319768
Ar	H2afy	FALSE	1	taipale_cyt_meth__NR3C2_NGNACRNNNYGTNCN_eDBD_meth_repr	3.04	10kb	top1sd	0.200998	0.0101998
Ar	Hibadh	FALSE	1	cisbp__M0726	3.04	500bp	top1sd	0.250644	0.0132515
Ar	Hif3a	FALSE	1	taipale_cyt_meth__NR3C2_NGNACRNNNYGTNCN_eDBD_meth_repr	3.04	10kb	top1sd	0.120404	0.0125243
Ar	Hipk2	FALSE	1	taipale_cyt_meth__NR3C2_NGNACRNNNYGTNCN_eDBD_meth_repr	3.04	10kb	top1sd	0.275837	0.0174202
Ar	Ikzf2	FALSE	1	cisbp__M0726	3.04	500bp	top1sd	0.265282	0.0101862
Ar	Kcnma1	FALSE	1	cisbp__M0726	3.04	500bp	top1sd	0.202112	0.00894141
Ar	Kdm6a	FALSE	1	cisbp__M0726	3.04	500bp	top1sd	0.241426	0.00879952
Ar	Klf15	FALSE	1	taipale_cyt_meth__NR3C2_NGNACRNNNYGTNCN_eDBD_meth_repr	3.04	10kb	top1sd	0.247714	0.0115017
Ar	Mbnl1	FALSE	1	taipale_cyt_meth__NR3C2_NGNACRNNNYGTNCN_eDBD_meth_repr	3.04	10kb	top1sd	0.30179	0.00802879
Ar	Mras	FALSE	1	taipale_cyt_meth__NR3C2_NGNACRNNNYGTNCN_eDBD_meth_repr	3.04	10kb	top1sd	0.290727	0.0167289
Ar	Nek7	FALSE	1	cisbp__M0726	3.04	500bp	top1sd	0.281636	0.0150668
Ar	Nfia	FALSE	1	taipale_cyt_meth__NR3C2_NGNACRNNNYGTNCN_eDBD_meth_repr	3.04	10kb	top1sd	0.171197	0.00787239
Ar	Nfkbia	FALSE	1	taipale_cyt_meth__NR3C2_NGNACRNNNYGTNCN_eDBD_meth_repr	3.04	10kb	top1sd	0.194596	0.00787236
Ar	Npnt	FALSE	1	taipale_cyt_meth__NR3C2_NGNACRNNNYGTNCN_eDBD_meth_repr	3.04	10kb	top1sd	0.206673	0.0200327
Ar	Nr4a1	FALSE	1	cisbp__M0726	3.04	500bp	top1sd	0.295855	0.0150219
Ar	Pdk4	FALSE	2	cisbp__M0726	3.04	500bp	top1sd	0.347707	0.0187105
Ar	Per1	FALSE	1	taipale_cyt_meth__NR3C2_NGNACRNNNYGTNCN_eDBD_meth_repr	3.04	10kb	top1sd	0.221528	0.00835662
Ar	Pik3r1	FALSE	1	taipale_cyt_meth__NR3C2_NGNACRNNNYGTNCN_eDBD_meth_repr	3.04	10kb	top1sd	0.177068	0.00869911
Ar	Prkcd	FALSE	1	taipale_cyt_meth__NR3C2_NGNACRNNNYGTNCN_eDBD_meth_repr	3.04	10kb	top1sd	0.33396	0.0264952
Ar	Rcsd1	FALSE	1	taipale_cyt_meth__NR3C2_NGNACRNNNYGTNCN_eDBD_meth_repr	3.04	10kb	top1sd	0.237626	0.00935881
Ar	Rnf144b	FALSE	1	cisbp__M0726	3.04	500bp	top1sd	0.320267	0.0153418
Ar	Sgk1	FALSE	1	taipale_cyt_meth__NR3C2_NGNACRNNNYGTNCN_eDBD_meth_repr	3.04	10kb	top1sd	0.205057	0.00998948
Ar	Taf4b	FALSE	1	cisbp__M0726	3.04	500bp	top1sd	0.196686	0.00901657
Ar	Tead1	FALSE	1	taipale_cyt_meth__NR3C2_NGNACRNNNYGTNCN_eDBD_meth_repr	3.04	10kb	top1sd	0.317526	0.020437
Ar	Txnip	FALSE	2	cisbp__M0726	3.04	500bp	top1sd	0.237702	0.0116184
Ar	Usp13	FALSE	1	cisbp__M0726	3.04	500bp	top1sd	0.287942	0.0158953
Ar	Zfp410	FALSE	1	taipale_cyt_meth__NR3C2_NGNACRNNNYGTNCN_eDBD_meth_repr	3.04	10kb	top1sd	0.255586	0.00986273
Arid3b	Adcy6	TRUE	2	cisbp__M0104	4.01	10kb	top3sd	0.100366	0.00641011
Arid3b	Fli1	TRUE	2	cisbp__M0104	4.01	10kb	top3sd	0.103168	0.00585488
Arid3b	Irs2	TRUE	2	cisbp__M0104	4.01	10kb	top3sd	0.106832	0.00637654
Arid3b	Nfkbiz	TRUE	2	cisbp__M0104	4.01	10kb	top3sd	0.103972	0.0066093
Arid3b	Pbx2	TRUE	2	cisbp__M0104	4.01	10kb	top3sd	0.0804694	0.00768799
Arnt	Dnajb5	FALSE	12	cisbp__M0240	4.12	10kb	top50perTarget	0.0866941	0.00361327
Arnt	Foxo3	FALSE	2	cisbp__M0240	4.12	10kb	top50perTarget	0.0691797	0.00376094
Arnt	Gnas	FALSE	11	cisbp__M0240	4.12	10kb	top50perTarget	0.109228	0.00352193
Arnt	Lekr1	FALSE	13	cisbp__M0240	4.12	10kb	top50perTarget	0.0368885	0.00906841
Arnt	Plekhm2	FALSE	3	cisbp__M0240	4.12	10kb	top50perTarget	0.13776	0.00384606
Arnt	Ppa2	FALSE	3	cisbp__M0240	4.12	10kb	top50perTarget	0.0779133	0.00332499
Arnt	Ppp1r9a	FALSE	2	cisbp__M0240	4.12	10kb	top50perTarget	0.0712451	0.00553984
Arnt	Scaf8	FALSE	1	cisbp__M0240	4.12	10kb	top50perTarget	0.0989625	0.00390283
Arnt	Stag2	FALSE	8	cisbp__M0240	4.12	10kb	top50perTarget	0.1307	0.00528244
Arnt	Stk38l	FALSE	5	cisbp__M0240	4.12	10kb	top50perTarget	0.0852605	0.00652052
Arnt	Abhd4	FALSE	1	cisbp__M4597	4.04	500bp	w0.005	0.0712101	0.00638479
Arnt	Ankrd55	FALSE	4	cisbp__M4597	4.04	500bp	w0.005	0.0526812	0.00599289
Arnt	Arnt	FALSE	1	cisbp__M4597	4.04	500bp	w0.005	1	NA
Arnt	Atp9b	FALSE	9	cisbp__M4597	4.04	500bp	w0.005	0.123541	0.00574434
Arnt	Atrx	FALSE	1	cisbp__M4597	4.04	500bp	w0.005	0.133398	0.00606188
Arnt	Btbd11	FALSE	3	cisbp__M4597	4.04	500bp	w0.005	0.0453744	0.00614118
Arnt	Col4a3bp	FALSE	5	cisbp__M4597	4.04	500bp	w0.005	0.16618	0.00580104
Arnt	Coq2	FALSE	4	cisbp__M4597	4.04	500bp	w0.005	0.0613805	0.00622337
Arnt	Dennd5a	FALSE	18	cisbp__M4597	4.04	500bp	w0.005	0.0861479	0.00546945
Arnt	Dnajb2	FALSE	2	cisbp__M4597	4.04	500bp	w0.005	0.0729354	0.00510704
Arnt	Gnao1	FALSE	2	cisbp__M4597	4.04	500bp	w0.005	0.0328621	0.00958731
Arnt	Gpc1	FALSE	2	cisbp__M4597	4.04	500bp	w0.005	0.0567078	0.0069634
Arnt	Ints12	FALSE	3	cisbp__M4597	4.04	500bp	w0.005	0.0608428	0.00742811
Arnt	Josd2	FALSE	4	cisbp__M4597	4.04	500bp	w0.005	0.0399174	0.005154
Arnt	Kif1b	FALSE	4	cisbp__M4597	4.04	500bp	w0.005	0.100551	0.00500362
Arnt	Lias	FALSE	1	cisbp__M4597	4.04	500bp	w0.005	0.0810728	0.00605483
Arnt	Magoh	FALSE	4	cisbp__M4597	4.04	500bp	w0.005	0.0433697	0.00611421
Arnt	Map1lc3a	FALSE	9	cisbp__M4597	4.04	500bp	w0.005	0.0313232	0.00885222
Arnt	Mapk1ip1	FALSE	4	cisbp__M4597	4.04	500bp	w0.005	0.143239	0.00519754
Arnt	Nr2c1	FALSE	2	cisbp__M4597	4.04	500bp	w0.005	0.051477	0.00631813
Arnt	Ociad1	FALSE	4	cisbp__M4597	4.04	500bp	w0.005	0.0820376	0.00585065
Arnt	Pde1a	FALSE	3	cisbp__M4597	4.04	500bp	w0.005	0.0732955	0.00506364
Arnt	Plekhh1	FALSE	3	cisbp__M4597	4.04	500bp	w0.005	0.0752944	0.00547867
Arnt	Pom121	FALSE	1	cisbp__M4597	4.04	500bp	w0.005	0.0708497	0.00741484
Arnt	Ppil4	FALSE	3	cisbp__M4597	4.04	500bp	w0.005	0.114984	0.00539182
Arnt	Ralgapa1	FALSE	4	cisbp__M4597	4.04	500bp	w0.005	0.127562	0.00507992
Arnt	Rere	FALSE	4	cisbp__M4597	4.04	500bp	w0.005	0.111833	0.00685448
Arnt	Rheb	FALSE	3	cisbp__M4597	4.04	500bp	w0.005	0.114163	0.00502941
Arnt	Secisbp2	FALSE	1	cisbp__M4597	4.04	500bp	w0.005	0.104444	0.00960769
Arnt	Slc4a10	FALSE	18	cisbp__M4597	4.04	500bp	w0.005	0.0813423	0.00503868
Arnt	Styx	FALSE	1	cisbp__M4597	4.04	500bp	w0.005	0.128676	0.00501592
Arnt	Tmem175	FALSE	3	cisbp__M4597	4.04	500bp	w0.005	0.0896736	0.00584575
Arnt	Trp53bp1	FALSE	6	cisbp__M4597	4.04	500bp	w0.005	0.0448736	0.00543798
Arnt	Fstl1	FALSE	13	transfac_pro__M04684	3.98	10kb	top50perTarget	0.0358056	0.00460771
Arnt	Hbp1	FALSE	21	transfac_pro__M04684	3.98	10kb	top50perTarget	0.0992723	0.00334007
Arnt	Hnrnpa2b1	FALSE	3	transfac_pro__M04684	3.98	10kb	top50perTarget	0.13227	0.00432418
Arnt	Mdfic	FALSE	8	transfac_pro__M04684	3.98	10kb	top50perTarget	0.068876	0.00334313
Arnt	Tank	FALSE	8	transfac_pro__M04684	3.98	10kb	top50perTarget	0.147934	0.00663461
Arnt	Vps35	FALSE	19	transfac_pro__M04684	3.98	10kb	top50perTarget	0.0989559	0.00321642
Arnt	Ythdf3	FALSE	12	transfac_pro__M04684	3.98	10kb	top50perTarget	0.119166	0.00444357
Arnt	Zfp532	FALSE	16	transfac_pro__M04684	3.98	10kb	top50perTarget	0.106871	0.00469031
Arnt	Abca8b	FALSE	3	cisbp__M0240	3.91	500bp	top50perTarget	0.104335	0.00339631
Arnt	Akap10	FALSE	15	cisbp__M0240	3.91	500bp	top50perTarget	0.12802	0.00426226
Arnt	Dusp16	FALSE	6	cisbp__M0240	3.91	500bp	top50perTarget	0.0646949	0.00362629
Arnt	Fabp3	FALSE	6	cisbp__M0240	3.91	500bp	top50perTarget	0.052589	0.0041236
Arnt	Gpbp1	FALSE	8	cisbp__M0240	3.91	500bp	top50perTarget	0.102071	0.00360709
Arnt	Zfat	FALSE	2	cisbp__M0240	3.91	500bp	top50perTarget	0.0669095	0.00334692
Arnt	Chordc1	FALSE	5	cisbp__M5290	3.84	10kb	top50perTarget	0.0513574	0.00347279
Arnt	Glul	FALSE	3	transfac_pro__M04679	3.84	10kb	top50perTarget	0.138411	0.00386183
Arnt	Lama2	FALSE	2	cisbp__M5290	3.84	10kb	top50perTarget	0.0973015	0.00447195
Arnt	Ralgapb	FALSE	9	transfac_pro__M04679	3.84	10kb	top50perTarget	0.147958	0.00435832
Arnt	Rhoa	FALSE	5	cisbp__M5290	3.84	10kb	top50perTarget	0.0886158	0.00402252
Arnt	Rhoq	FALSE	6	cisbp__M5290	3.84	10kb	top50perTarget	0.100673	0.00477657
Arnt	Zfp609	FALSE	6	cisbp__M5290	3.84	10kb	top50perTarget	0.13333	0.00376629
Arnt	Ap2b1	FALSE	3	hocomoco__ATF3_HUMAN.H11MO.0.A	3.68	500bp	top50perTarget	0.112873	0.00363296
Arnt	Arhgef7	FALSE	4	hocomoco__ATF3_HUMAN.H11MO.0.A	3.68	500bp	top50perTarget	0.097819	0.00490371
Arnt	Arih2	FALSE	1	hocomoco__ATF3_HUMAN.H11MO.0.A	3.68	500bp	top50perTarget	0.0926387	0.00373413
Arnt	Creb3l2	FALSE	10	hocomoco__ATF3_HUMAN.H11MO.0.A	3.68	500bp	top50perTarget	0.104794	0.00344343
Arnt	Dcun1d3	FALSE	2	hocomoco__ATF3_HUMAN.H11MO.0.A	3.68	500bp	top50perTarget	0.0716011	0.00460231
Arnt	Dhx40	FALSE	3	hocomoco__ATF3_HUMAN.H11MO.0.A	3.68	500bp	top50perTarget	0.0830703	0.0035437
Arnt	Fbxo34	FALSE	4	hocomoco__ATF3_HUMAN.H11MO.0.A	3.68	500bp	top50perTarget	0.118273	0.00354459
Arnt	Gzf1	FALSE	4	hocomoco__ATF3_HUMAN.H11MO.0.A	3.68	500bp	top50perTarget	0.0896483	0.0034525
Arnt	Heg1	FALSE	8	hocomoco__ATF3_HUMAN.H11MO.0.A	3.68	500bp	top50perTarget	0.076122	0.00373786
Arnt	Hipk1	FALSE	3	hocomoco__ATF3_HUMAN.H11MO.0.A	3.68	500bp	top50perTarget	0.0953093	0.00444255
Arnt	Hnrnph1	FALSE	2	hocomoco__ATF3_HUMAN.H11MO.0.A	3.68	500bp	top50perTarget	0.112474	0.00353832
Arnt	Klf10	FALSE	5	hocomoco__ATF3_HUMAN.H11MO.0.A	3.68	500bp	top50perTarget	0.0787854	0.00341875
Arnt	Mlxip	FALSE	3	hocomoco__ATF3_HUMAN.H11MO.0.A	3.68	500bp	top50perTarget	0.136417	0.00417319
Arnt	Myl6	FALSE	3	hocomoco__ATF3_HUMAN.H11MO.0.A	3.68	500bp	top50perTarget	0.0889931	0.00499476
Arnt	Nphp1	FALSE	2	hocomoco__ATF3_HUMAN.H11MO.0.A	3.68	500bp	top50perTarget	0.0637825	0.00319863
Arnt	Nup153	FALSE	1	hocomoco__ATF3_HUMAN.H11MO.0.A	3.68	500bp	top50perTarget	0.107313	0.00332388
Arnt	Nup214	FALSE	3	hocomoco__ATF3_HUMAN.H11MO.0.A	3.68	500bp	top50perTarget	0.0596635	0.00384052
Arnt	Pcif1	FALSE	4	hocomoco__ATF3_HUMAN.H11MO.0.A	3.68	500bp	top50perTarget	0.0617685	0.00360447
Arnt	Polb	FALSE	3	hocomoco__ATF3_HUMAN.H11MO.0.A	3.68	500bp	top50perTarget	0.103346	0.00425646
Arnt	Ppp1r2	FALSE	3	hocomoco__ATF3_HUMAN.H11MO.0.A	3.68	500bp	top50perTarget	0.0628895	0.00336345
Arnt	Ppp2ca	FALSE	5	hocomoco__ATF3_HUMAN.H11MO.0.A	3.68	500bp	top50perTarget	0.108645	0.00372921
Arnt	Ppp2r2d	FALSE	3	hocomoco__ATF3_HUMAN.H11MO.0.A	3.68	500bp	top50perTarget	0.133593	0.00423647
Arnt	Ptpn23	FALSE	3	hocomoco__ATF3_HUMAN.H11MO.0.A	3.68	500bp	top50perTarget	0.0661328	0.0039074
Arnt	Rela	FALSE	8	hocomoco__ATF3_HUMAN.H11MO.0.A	3.68	500bp	top50perTarget	0.0614587	0.00356002
Arnt	Rif1	FALSE	2	hocomoco__ATF3_HUMAN.H11MO.0.A	3.68	500bp	top50perTarget	0.0893589	0.00352801
Arnt	Rps18	FALSE	2	hocomoco__ATF3_HUMAN.H11MO.0.A	3.68	500bp	top50perTarget	0.0387985	0.00371847
Arnt	Rrp1	FALSE	4	hocomoco__ATF3_HUMAN.H11MO.0.A	3.68	500bp	top50perTarget	0.0679898	0.00354587
Arnt	Skp1a	FALSE	6	hocomoco__ATF3_HUMAN.H11MO.0.A	3.68	500bp	top50perTarget	0.0583967	0.00371721
Arnt	Slc6a8	FALSE	3	hocomoco__ATF3_HUMAN.H11MO.0.A	3.68	500bp	top50perTarget	0.0940407	0.00357146
Arnt	Trim39	FALSE	7	hocomoco__ATF3_HUMAN.H11MO.0.A	3.68	500bp	top50perTarget	0.0893375	0.00450629
Arnt	Ttc19	FALSE	3	hocomoco__ATF3_HUMAN.H11MO.0.A	3.68	500bp	top50perTarget	0.124514	0.00355684
Arnt	Vps52	FALSE	2	hocomoco__ATF3_HUMAN.H11MO.0.A	3.68	500bp	top50perTarget	0.0753576	0.00316877
Arnt	Wdr82	FALSE	3	hocomoco__ATF3_HUMAN.H11MO.0.A	3.68	500bp	top50perTarget	0.112283	0.00447949
Arnt	Polr2a	FALSE	4	cisbp__M4597	3.66	10kb	w0.005	0.153507	0.00656899
Arnt	Atp5d	FALSE	1	hocomoco__ATF3_HUMAN.H11MO.0.A	3.62	10kb	top50perTarget	0.0538637	0.00368799
Arnt	Cebpb	FALSE	6	hocomoco__ATF3_HUMAN.H11MO.0.A	3.62	10kb	top50perTarget	0.0420024	0.004006
Arnt	Gtpbp1	FALSE	2	hocomoco__ATF3_HUMAN.H11MO.0.A	3.62	10kb	top50perTarget	0.0354213	0.00407473
Arnt	Laptm4b	FALSE	10	hocomoco__ATF3_HUMAN.H11MO.0.A	3.62	10kb	top50perTarget	0.0915117	0.00383124
Arnt	Map3k14	FALSE	1	hocomoco__ATF3_HUMAN.H11MO.0.A	3.62	10kb	top50perTarget	0.116291	0.00391127
Arnt	Per2	FALSE	5	hocomoco__ATF3_HUMAN.H11MO.0.A	3.62	10kb	top50perTarget	0.0783508	0.00436644
Arnt	Zfp943	FALSE	5	hocomoco__ATF3_HUMAN.H11MO.0.A	3.62	10kb	top50perTarget	0.0865281	0.00336075
Arnt	1810013L24Rik	TRUE	96	cisbp__M0179	3.52	500bp	top50perTarget	0.124198	0.00470085
Arnt	Aida	TRUE	101	cisbp__M0179	3.52	500bp	top50perTarget	0.104021	0.00371691
Arnt	Akap11	TRUE	51	cisbp__M0179	3.52	500bp	top50perTarget	0.0968447	0.0033502
Arnt	Atp6v1h	TRUE	105	cisbp__M0179	3.52	500bp	top50perTarget	0.094936	0.00362731
Arnt	Bmp2k	TRUE	47	cisbp__M0179	3.52	500bp	top50perTarget	0.131037	0.00499208
Arnt	Commd3	TRUE	85	cisbp__M0179	3.52	500bp	top50perTarget	0.0780788	0.00491927
Arnt	Dagla	TRUE	5	cisbp__M0179	3.52	500bp	top50perTarget	0.0319914	0.00404309
Arnt	Dusp1	TRUE	102	cisbp__M0179	3.52	500bp	top50perTarget	0.0458273	0.00571369
Arnt	Ebf1	TRUE	7	cisbp__M0179	3.52	500bp	top50perTarget	0.0930007	0.00342642
Arnt	Eif4g1	TRUE	109	cisbp__M0179	3.52	500bp	top50perTarget	0.151349	0.0050538
Arnt	Hnrnpa1	TRUE	29	cisbp__M0179	3.52	500bp	top50perTarget	0.0550731	0.0046254
Arnt	Hook2	TRUE	38	cisbp__M0179	3.52	500bp	top50perTarget	0.0826297	0.00688668
Arnt	Hps3	TRUE	93	cisbp__M0179	3.52	500bp	top50perTarget	0.038213	0.00337417
Arnt	Ino80e	TRUE	3	cisbp__M0179	3.52	500bp	top50perTarget	0.0760303	0.00466914
Arnt	Ip6k1	TRUE	84	cisbp__M0179	3.52	500bp	top50perTarget	0.0950943	0.0042381
Arnt	Kdm4c	TRUE	105	cisbp__M0179	3.52	500bp	top50perTarget	0.135035	0.0037955
Arnt	Kdm6a	TRUE	104	cisbp__M0179	3.52	500bp	top50perTarget	0.154672	0.00626517
Arnt	Lamp1	TRUE	89	cisbp__M0179	3.52	500bp	top50perTarget	0.0830092	0.00355979
Arnt	Lin54	TRUE	63	cisbp__M0179	3.52	500bp	top50perTarget	0.0417232	0.00570166
Arnt	Mms19	TRUE	84	cisbp__M0179	3.52	500bp	top50perTarget	0.0776819	0.00437877
Arnt	Pdcd6ip	TRUE	93	cisbp__M0179	3.52	500bp	top50perTarget	0.0700417	0.00555382
Arnt	Picalm	TRUE	105	cisbp__M0179	3.52	500bp	top50perTarget	0.0835097	0.00407597
Arnt	Rab5a	TRUE	113	cisbp__M0179	3.52	500bp	top50perTarget	0.105392	0.0111497
Arnt	Rabgap1	TRUE	78	cisbp__M0179	3.52	500bp	top50perTarget	0.134079	0.00416026
Arnt	Sbno1	TRUE	102	cisbp__M0179	3.52	500bp	top50perTarget	0.1268	0.00356932
Arnt	Sirt1	TRUE	90	cisbp__M0179	3.52	500bp	top50perTarget	0.0932729	0.00319849
Arnt	Slc20a1	TRUE	59	cisbp__M0179	3.52	500bp	top50perTarget	0.0673839	0.00382363
Arnt	Snx2	TRUE	80	cisbp__M0179	3.52	500bp	top50perTarget	0.147135	0.00880942
Arnt	Sppl3	TRUE	113	cisbp__M0179	3.52	500bp	top50perTarget	0.14415	0.00541806
Arnt	Stx4a	TRUE	113	cisbp__M0179	3.52	500bp	top50perTarget	0.0479834	0.00721069
Arnt	Tnpo2	TRUE	105	cisbp__M0179	3.52	500bp	top50perTarget	0.112891	0.00390286
Arnt	Tpp1	TRUE	68	cisbp__M0179	3.52	500bp	top50perTarget	0.0537526	0.00418727
Arnt	Tpp2	TRUE	5	cisbp__M0179	3.52	500bp	top50perTarget	0.134245	0.00433325
Arnt	Uvrag	TRUE	90	cisbp__M0179	3.52	500bp	top50perTarget	0.0876352	0.00362029
Arnt	Vma21	TRUE	59	cisbp__M0179	3.52	500bp	top50perTarget	0.103955	0.00482868
Arnt	Vps33a	TRUE	105	cisbp__M0179	3.52	500bp	top50perTarget	0.104182	0.0038836
Arnt	Coro7	TRUE	67	flyfactorsurvey__tgo_cyc_SANGER_5_FBgn0015014	3.36	500bp	top50perTarget	0.0751275	0.00355284
Arnt	Mtdh	TRUE	67	flyfactorsurvey__tgo_cyc_SANGER_5_FBgn0015014	3.36	500bp	top50perTarget	0.119022	0.00372592
Arnt	Pip5k1a	TRUE	88	flyfactorsurvey__tgo_cyc_SANGER_5_FBgn0015014	3.36	500bp	top50perTarget	0.119988	0.00397431
Arnt	Ptprs	TRUE	90	flyfactorsurvey__tgo_cyc_SANGER_5_FBgn0015014	3.36	500bp	top50perTarget	0.07056	0.00470137
Arnt	Sik3	TRUE	59	flyfactorsurvey__tgo_cyc_SANGER_5_FBgn0015014	3.36	500bp	top50perTarget	0.136852	0.00502653
Arnt	Txlng	TRUE	70	flyfactorsurvey__tgo_cyc_SANGER_5_FBgn0015014	3.36	500bp	top50perTarget	0.125157	0.0044242
Arnt	Ankhd1	TRUE	30	flyfactorsurvey__tgo_tai_SANGER_5_FBgn0015014	3.34	500bp	w0.005	0.134936	0.00515892
Arnt	Clip1	TRUE	14	flyfactorsurvey__tgo_tai_SANGER_5_FBgn0015014	3.34	500bp	w0.005	0.122554	0.00596718
Arnt	Nrd1	TRUE	5	flyfactorsurvey__tgo_tai_SANGER_5_FBgn0015014	3.34	500bp	w0.005	0.132733	0.00628576
Arnt	Zfp706	FALSE	7	transfac_pro__M01794	3.34	10kb	top50perTarget	0.0370335	0.00387947
Arnt	Acadl	FALSE	3	transfac_pro__M07637	3.31	10kb	top50perTarget	0.124815	0.00364154
Arnt	Ampd3	FALSE	2	transfac_pro__M03860	3.31	500bp	top50perTarget	0.0998505	0.00398196
Arnt	Nudcd3	FALSE	3	transfac_pro__M07637	3.31	10kb	top50perTarget	0.137847	0.004459
Arnt	Rapgef6	FALSE	6	transfac_pro__M07637	3.31	10kb	top50perTarget	0.126988	0.00367195
Arnt	Sfxn2	FALSE	13	transfac_pro__M03860	3.31	500bp	top50perTarget	0.0642868	0.00422413
Arnt	Abca9	TRUE	6	flyfactorsurvey__tgo_cyc_SANGER_5_FBgn0015014	3.27	10kb	top50perTarget	0.0417736	0.00805136
Arnt	Adamts9	TRUE	17	flyfactorsurvey__tgo_cyc_SANGER_5_FBgn0015014	3.27	10kb	top50perTarget	0.0606672	0.00354011
Arnt	Ankrd52	TRUE	14	flyfactorsurvey__tgo_cyc_SANGER_5_FBgn0015014	3.27	10kb	top50perTarget	0.0399489	0.00478214
Arnt	Apbb2	TRUE	6	flyfactorsurvey__tgo_cyc_SANGER_5_FBgn0015014	3.27	10kb	top50perTarget	0.0826259	0.00419533
Arnt	Atp11b	TRUE	13	flyfactorsurvey__tgo_cyc_SANGER_5_FBgn0015014	3.27	10kb	top50perTarget	0.122505	0.00411051
Arnt	Atxn7l1	TRUE	16	flyfactorsurvey__tgo_cyc_SANGER_5_FBgn0015014	3.27	10kb	top50perTarget	0.135052	0.00445548
Arnt	Bnip2	TRUE	11	flyfactorsurvey__tgo_cyc_SANGER_5_FBgn0015014	3.27	10kb	top50perTarget	0.10731	0.00374485
Arnt	Cdc42ep3	TRUE	16	flyfactorsurvey__tgo_cyc_SANGER_5_FBgn0015014	3.27	10kb	top50perTarget	0.121472	0.00524102
Arnt	Cdyl	TRUE	10	flyfactorsurvey__tgo_cyc_SANGER_5_FBgn0015014	3.27	10kb	top50perTarget	0.0991158	0.00430818
Arnt	Cul5	TRUE	21	flyfactorsurvey__tgo_cyc_SANGER_5_FBgn0015014	3.27	10kb	top50perTarget	0.125173	0.00372379
Arnt	Cyhr1	TRUE	25	flyfactorsurvey__tgo_cyc_SANGER_5_FBgn0015014	3.27	10kb	top50perTarget	0.0924256	0.00339224
Arnt	Dnm1	TRUE	15	flyfactorsurvey__tgo_cyc_SANGER_5_FBgn0015014	3.27	10kb	top50perTarget	0.0409968	0.0133619
Arnt	Epc1	TRUE	32	flyfactorsurvey__tgo_cyc_SANGER_5_FBgn0015014	3.27	10kb	top50perTarget	0.128499	0.0051379
Arnt	Esrrb	TRUE	12	flyfactorsurvey__tgo_cyc_SANGER_5_FBgn0015014	3.27	10kb	top50perTarget	0.0860884	0.0034441
Arnt	Frmd4b	TRUE	18	flyfactorsurvey__tgo_cyc_SANGER_5_FBgn0015014	3.27	10kb	top50perTarget	0.0576895	0.00879564
Arnt	Galc	TRUE	26	flyfactorsurvey__tgo_cyc_SANGER_5_FBgn0015014	3.27	10kb	top50perTarget	0.0343305	0.00383709
Arnt	Gclc	TRUE	18	flyfactorsurvey__tgo_cyc_SANGER_5_FBgn0015014	3.27	10kb	top50perTarget	0.109578	0.0033496
Arnt	Gnb1	TRUE	10	flyfactorsurvey__tgo_cyc_SANGER_5_FBgn0015014	3.27	10kb	top50perTarget	0.071564	0.00448218
Arnt	Gpr146	TRUE	38	flyfactorsurvey__tgo_cyc_SANGER_5_FBgn0015014	3.27	10kb	top50perTarget	0.0974271	0.00392198
Arnt	Hbegf	TRUE	16	flyfactorsurvey__tgo_cyc_SANGER_5_FBgn0015014	3.27	10kb	top50perTarget	0.069909	0.00421731
Arnt	Hnrnpm	TRUE	23	flyfactorsurvey__tgo_cyc_SANGER_5_FBgn0015014	3.27	10kb	top50perTarget	0.130889	0.00426594
Arnt	Itga9	TRUE	8	flyfactorsurvey__tgo_cyc_SANGER_5_FBgn0015014	3.27	10kb	top50perTarget	0.0532704	0.00360683
Arnt	Itsn2	TRUE	14	flyfactorsurvey__tgo_cyc_SANGER_5_FBgn0015014	3.27	10kb	top50perTarget	0.101302	0.00432074
Arnt	Jdp2	TRUE	14	flyfactorsurvey__tgo_cyc_SANGER_5_FBgn0015014	3.27	10kb	top50perTarget	0.0687288	0.00375885
Arnt	Josd1	TRUE	32	flyfactorsurvey__tgo_cyc_SANGER_5_FBgn0015014	3.27	10kb	top50perTarget	0.0786688	0.00449798
Arnt	Kif26b	TRUE	11	flyfactorsurvey__tgo_cyc_SANGER_5_FBgn0015014	3.27	10kb	top50perTarget	0.049875	0.00683511
Arnt	Letm2	TRUE	16	flyfactorsurvey__tgo_cyc_SANGER_5_FBgn0015014	3.27	10kb	top50perTarget	0.0773758	0.00355452
Arnt	Lrig2	TRUE	7	flyfactorsurvey__tgo_cyc_SANGER_5_FBgn0015014	3.27	10kb	top50perTarget	0.117396	0.00406967
Arnt	Lrrc38	TRUE	9	flyfactorsurvey__tgo_cyc_SANGER_5_FBgn0015014	3.27	10kb	top50perTarget	0.0970055	0.00371395
Arnt	Metap1d	TRUE	18	flyfactorsurvey__tgo_cyc_SANGER_5_FBgn0015014	3.27	10kb	top50perTarget	0.114812	0.00479106
Arnt	Mib2	TRUE	6	flyfactorsurvey__tgo_cyc_SANGER_5_FBgn0015014	3.27	10kb	top50perTarget	0.0462772	0.00489807
Arnt	Mlec	TRUE	12	flyfactorsurvey__tgo_cyc_SANGER_5_FBgn0015014	3.27	10kb	top50perTarget	0.068563	0.00355664
Arnt	Morf4l1	TRUE	7	flyfactorsurvey__tgo_cyc_SANGER_5_FBgn0015014	3.27	10kb	top50perTarget	0.114228	0.00577633
Arnt	Mtmr3	TRUE	5	flyfactorsurvey__tgo_cyc_SANGER_5_FBgn0015014	3.27	10kb	top50perTarget	0.13486	0.00411363
Arnt	Nfatc3	TRUE	13	flyfactorsurvey__tgo_cyc_SANGER_5_FBgn0015014	3.27	10kb	top50perTarget	0.130467	0.00502728
Arnt	Nfx1	TRUE	13	flyfactorsurvey__tgo_cyc_SANGER_5_FBgn0015014	3.27	10kb	top50perTarget	0.146182	0.00556872
Arnt	Nup50	TRUE	12	flyfactorsurvey__tgo_cyc_SANGER_5_FBgn0015014	3.27	10kb	top50perTarget	0.0809571	0.0044217
Arnt	Ogdhl	TRUE	37	flyfactorsurvey__tgo_cyc_SANGER_5_FBgn0015014	3.27	10kb	top50perTarget	0.0369091	0.0105254
Arnt	Osbpl1a	TRUE	19	flyfactorsurvey__tgo_cyc_SANGER_5_FBgn0015014	3.27	10kb	top50perTarget	0.119392	0.00364861
Arnt	Pi4kb	TRUE	14	flyfactorsurvey__tgo_cyc_SANGER_5_FBgn0015014	3.27	10kb	top50perTarget	0.119158	0.0033111
Arnt	Ppfibp1	TRUE	13	flyfactorsurvey__tgo_cyc_SANGER_5_FBgn0015014	3.27	10kb	top50perTarget	0.0969137	0.00378812
Arnt	Ptpn14	TRUE	20	flyfactorsurvey__tgo_cyc_SANGER_5_FBgn0015014	3.27	10kb	top50perTarget	0.104368	0.00332074
Arnt	Rab3gap2	TRUE	33	flyfactorsurvey__tgo_cyc_SANGER_5_FBgn0015014	3.27	10kb	top50perTarget	0.120915	0.00464643
Arnt	Rcan1	TRUE	44	flyfactorsurvey__tgo_cyc_SANGER_5_FBgn0015014	3.27	10kb	top50perTarget	0.0614773	0.00349638
Arnt	Rcbtb1	TRUE	30	flyfactorsurvey__tgo_cyc_SANGER_5_FBgn0015014	3.27	10kb	top50perTarget	0.100706	0.00354102
Arnt	Rhoj	TRUE	13	flyfactorsurvey__tgo_cyc_SANGER_5_FBgn0015014	3.27	10kb	top50perTarget	0.0921599	0.00330681
Arnt	Rnf114	TRUE	16	flyfactorsurvey__tgo_cyc_SANGER_5_FBgn0015014	3.27	10kb	top50perTarget	0.0770642	0.00371295
Arnt	Rpl34	TRUE	6	flyfactorsurvey__tgo_cyc_SANGER_5_FBgn0015014	3.27	10kb	top50perTarget	0.041927	0.0053174
Arnt	Scoc	TRUE	10	flyfactorsurvey__tgo_cyc_SANGER_5_FBgn0015014	3.27	10kb	top50perTarget	0.0884436	0.00333845
Arnt	Slain2	TRUE	4	flyfactorsurvey__tgo_cyc_SANGER_5_FBgn0015014	3.27	10kb	top50perTarget	0.10949	0.00514803
Arnt	Slc38a3	TRUE	22	flyfactorsurvey__tgo_cyc_SANGER_5_FBgn0015014	3.27	10kb	top50perTarget	0.0580618	0.00413721
Arnt	Slc38a9	TRUE	13	flyfactorsurvey__tgo_cyc_SANGER_5_FBgn0015014	3.27	10kb	top50perTarget	0.126287	0.00434441
Arnt	Slc4a2	TRUE	23	flyfactorsurvey__tgo_cyc_SANGER_5_FBgn0015014	3.27	10kb	top50perTarget	0.0740799	0.00360998
Arnt	Slmap	TRUE	18	flyfactorsurvey__tgo_cyc_SANGER_5_FBgn0015014	3.27	10kb	top50perTarget	0.115857	0.00415273
Arnt	Smchd1	TRUE	15	flyfactorsurvey__tgo_cyc_SANGER_5_FBgn0015014	3.27	10kb	top50perTarget	0.127645	0.00403513
Arnt	Snx32	TRUE	2	flyfactorsurvey__tgo_cyc_SANGER_5_FBgn0015014	3.27	10kb	top50perTarget	0.106926	0.00488591
Arnt	Srsf3	TRUE	44	flyfactorsurvey__tgo_cyc_SANGER_5_FBgn0015014	3.27	10kb	top50perTarget	0.138743	0.0038696
Arnt	Thra	TRUE	8	flyfactorsurvey__tgo_cyc_SANGER_5_FBgn0015014	3.27	10kb	top50perTarget	0.0697985	0.00809632
Arnt	Tnrc6c	TRUE	24	flyfactorsurvey__tgo_cyc_SANGER_5_FBgn0015014	3.27	10kb	top50perTarget	0.12305	0.00412889
Arnt	Traf6	TRUE	16	flyfactorsurvey__tgo_cyc_SANGER_5_FBgn0015014	3.27	10kb	top50perTarget	0.0706239	0.00332892
Arnt	Tulp4	TRUE	29	flyfactorsurvey__tgo_cyc_SANGER_5_FBgn0015014	3.27	10kb	top50perTarget	0.115708	0.00413331
Arnt	Usp8	TRUE	13	flyfactorsurvey__tgo_cyc_SANGER_5_FBgn0015014	3.27	10kb	top50perTarget	0.0946633	0.00453976
Arnt	Vps11	TRUE	28	flyfactorsurvey__tgo_cyc_SANGER_5_FBgn0015014	3.27	10kb	top50perTarget	0.0794294	0.00402778
Arnt	Vps72	TRUE	31	flyfactorsurvey__tgo_cyc_SANGER_5_FBgn0015014	3.27	10kb	top50perTarget	0.0955153	0.00615183
Arnt	Zc3h4	TRUE	12	flyfactorsurvey__tgo_cyc_SANGER_5_FBgn0015014	3.27	10kb	top50perTarget	0.100752	0.00559001
Arnt	Zfp608	TRUE	18	flyfactorsurvey__tgo_cyc_SANGER_5_FBgn0015014	3.27	10kb	top50perTarget	0.0521508	0.00491915
Arnt	Zfp827	TRUE	9	flyfactorsurvey__tgo_cyc_SANGER_5_FBgn0015014	3.27	10kb	top50perTarget	0.0460891	0.0035125
Arnt	Zfr	TRUE	17	flyfactorsurvey__tgo_cyc_SANGER_5_FBgn0015014	3.27	10kb	top50perTarget	0.119485	0.00395189
Arnt	Larp4	FALSE	9	hocomoco__USF1_HUMAN.H11MO.0.A	3.24	10kb	top50perTarget	0.139356	0.00460595
Arnt	Myo5a	FALSE	8	hocomoco__USF1_HUMAN.H11MO.0.A	3.24	10kb	top50perTarget	0.0972683	0.00354332
Arnt	Pum2	FALSE	13	hocomoco__USF1_HUMAN.H11MO.0.A	3.24	10kb	top50perTarget	0.134127	0.00476384
Arnt	2410089E03Rik	FALSE	1	taipale_cyt_meth__BHLHE41_GTCACGTGAC_eDBD_meth	3.23	10kb	top50perTarget	0.0900051	0.00331198
Arnt	Accs	FALSE	2	taipale_cyt_meth__BHLHE40_GTCACGTGAC_eDBD_meth_repr	3.23	10kb	top50perTarget	0.0488692	0.00685165
Arnt	Afap1	FALSE	4	taipale_cyt_meth__BHLHE41_GTCACGTGAC_eDBD_meth	3.23	10kb	top50perTarget	0.10217	0.00443919
Arnt	Agfg1	FALSE	1	taipale_cyt_meth__BHLHE41_GTCACGTGAC_eDBD_meth	3.23	10kb	top50perTarget	0.0977659	0.00353445
Arnt	Bcar3	FALSE	2	taipale_cyt_meth__BHLHE40_GTCACGTGAC_eDBD_meth_repr	3.23	10kb	top50perTarget	0.0611515	0.00436416
Arnt	Bpgm	FALSE	1	taipale_cyt_meth__BHLHE41_GTCACGTGAC_eDBD_meth	3.23	10kb	top50perTarget	0.0795431	0.0034122
Arnt	Brd3	FALSE	2	taipale_cyt_meth__BHLHE40_GTCACGTGAC_eDBD_meth_repr	3.23	10kb	top50perTarget	0.0908387	0.00351902
Arnt	Bri3	FALSE	4	taipale_cyt_meth__BHLHE41_GTCACGTGAC_eDBD_meth	3.23	10kb	top50perTarget	0.0573516	0.00356064
Arnt	Bzw1	FALSE	1	taipale_cyt_meth__BHLHE41_GTCACGTGAC_eDBD_meth	3.23	10kb	top50perTarget	0.067067	0.0118207
Arnt	Cog6	FALSE	1	taipale_cyt_meth__BHLHE41_GTCACGTGAC_eDBD_meth	3.23	10kb	top50perTarget	0.119103	0.0041732
Arnt	Dgcr8	FALSE	2	taipale_cyt_meth__BHLHE41_GTCACGTGAC_eDBD_meth	3.23	10kb	top50perTarget	0.0970177	0.00383378
Arnt	Eif5b	FALSE	2	taipale_cyt_meth__BHLHE40_GTCACGTGAC_eDBD_meth_repr	3.23	10kb	top50perTarget	0.112799	0.00379059
Arnt	Fzd4	FALSE	2	taipale_cyt_meth__BHLHE40_GTCACGTGAC_eDBD_meth_repr	3.23	10kb	top50perTarget	0.0686683	0.00340263
Arnt	Gin1	FALSE	1	taipale_cyt_meth__BHLHE41_GTCACGTGAC_eDBD_meth	3.23	10kb	top50perTarget	0.108679	0.00325905
Arnt	Gtf2h2	FALSE	3	taipale_cyt_meth__BHLHE40_GTCACGTGAC_eDBD_meth_repr	3.23	10kb	top50perTarget	0.0907674	0.00325005
Arnt	Kcnk5	FALSE	4	taipale_cyt_meth__BHLHE41_GTCACGTGAC_eDBD_meth	3.23	10kb	top50perTarget	0.0682738	0.00306854
Arnt	Lrrc8d	FALSE	12	taipale_cyt_meth__BHLHE40_GTCACGTGAC_eDBD_meth_repr	3.23	10kb	top50perTarget	0.0664407	0.00361379
Arnt	Mdn1	FALSE	1	taipale_cyt_meth__BHLHE41_GTCACGTGAC_eDBD_meth	3.23	10kb	top50perTarget	0.119274	0.0034646
Arnt	Npas2	FALSE	2	taipale_cyt_meth__BHLHE40_GTCACGTGAC_eDBD_meth_repr	3.23	10kb	top50perTarget	0.0867168	0.00328925
Arnt	Nudcd1	FALSE	1	taipale_cyt_meth__BHLHE41_GTCACGTGAC_eDBD_meth	3.23	10kb	top50perTarget	0.0885822	0.00474496
Arnt	Ogn	FALSE	1	taipale_cyt_meth__BHLHE41_GTCACGTGAC_eDBD_meth	3.23	10kb	top50perTarget	0.045665	0.00372919
Arnt	Pde4b	FALSE	2	taipale_cyt_meth__BHLHE41_GTCACGTGAC_eDBD_meth	3.23	10kb	top50perTarget	0.129045	0.00381224
Arnt	Pgm2l1	FALSE	1	taipale_cyt_meth__BHLHE41_GTCACGTGAC_eDBD_meth	3.23	10kb	top50perTarget	0.0720053	0.00350134
Arnt	Plcg1	FALSE	2	taipale_cyt_meth__BHLHE40_GTCACGTGAC_eDBD_meth_repr	3.23	10kb	top50perTarget	0.0877663	0.00696998
Arnt	Plec	FALSE	2	taipale_cyt_meth__BHLHE41_GTCACGTGAC_eDBD_meth	3.23	10kb	top50perTarget	0.113544	0.00458511
Arnt	Plekhg1	FALSE	3	taipale_cyt_meth__BHLHE41_GTCACGTGAC_eDBD_meth	3.23	10kb	top50perTarget	0.0596237	0.00409051
Arnt	Plekhg5	FALSE	1	taipale_cyt_meth__BHLHE41_GTCACGTGAC_eDBD_meth	3.23	10kb	top50perTarget	0.0695807	0.0038623
Arnt	Pou2f1	FALSE	5	taipale_cyt_meth__BHLHE40_GTCACGTGAC_eDBD_meth_repr	3.23	10kb	top50perTarget	0.120145	0.00364516
Arnt	Ppp4r1	FALSE	4	taipale_cyt_meth__BHLHE40_GTCACGTGAC_eDBD_meth_repr	3.23	10kb	top50perTarget	0.135147	0.00605675
Arnt	Ptpra	FALSE	3	taipale_cyt_meth__BHLHE40_GTCACGTGAC_eDBD_meth_repr	3.23	10kb	top50perTarget	0.138717	0.00555072
Arnt	Rasa2	FALSE	3	taipale_cyt_meth__BHLHE40_GTCACGTGAC_eDBD_meth_repr	3.23	10kb	top50perTarget	0.122346	0.004842
Arnt	Rcn2	FALSE	1	taipale_cyt_meth__BHLHE41_GTCACGTGAC_eDBD_meth	3.23	10kb	top50perTarget	0.0906615	0.00389096
Arnt	Rdx	FALSE	7	taipale_cyt_meth__BHLHE40_GTCACGTGAC_eDBD_meth_repr	3.23	10kb	top50perTarget	0.133172	0.00490399
Arnt	Sparc	FALSE	3	taipale_cyt_meth__BHLHE41_GTCACGTGAC_eDBD_meth	3.23	10kb	top50perTarget	0.031078	0.00402726
Arnt	St3gal6	FALSE	1	taipale_cyt_meth__BHLHE41_GTCACGTGAC_eDBD_meth	3.23	10kb	top50perTarget	0.0603947	0.00349153
Arnt	Stk38	FALSE	2	taipale_cyt_meth__BHLHE41_GTCACGTGAC_eDBD_meth	3.23	10kb	top50perTarget	0.133356	0.00425983
Arnt	Tanc1	FALSE	3	taipale_cyt_meth__BHLHE40_GTCACGTGAC_eDBD_meth_repr	3.23	10kb	top50perTarget	0.0446384	0.00431784
Arnt	Tmem2	FALSE	1	taipale_cyt_meth__BHLHE41_GTCACGTGAC_eDBD_meth	3.23	10kb	top50perTarget	0.0922129	0.00370691
Arnt	Vps41	FALSE	2	taipale_cyt_meth__BHLHE40_GTCACGTGAC_eDBD_meth_repr	3.23	10kb	top50perTarget	0.113386	0.0034576
Arnt	Vrk2	FALSE	2	taipale_cyt_meth__BHLHE41_GTCACGTGAC_eDBD_meth	3.23	10kb	top50perTarget	0.0739887	0.00594534
Arnt	Yod1	FALSE	4	taipale_cyt_meth__BHLHE40_GTCACGTGAC_eDBD_meth_repr	3.23	10kb	top50perTarget	0.0562993	0.0040071
Arnt	Zbtb34	FALSE	6	taipale_cyt_meth__BHLHE40_GTCACGTGAC_eDBD_meth_repr	3.23	10kb	top50perTarget	0.116483	0.00514694
Arnt	Zfp672	FALSE	3	taipale_cyt_meth__BHLHE40_GTCACGTGAC_eDBD_meth_repr	3.23	10kb	top50perTarget	0.114932	0.00416045
Arnt	Zfp704	FALSE	2	taipale_cyt_meth__BHLHE41_GTCACGTGAC_eDBD_meth	3.23	10kb	top50perTarget	0.0729868	0.00454225
Arnt	Zfp956	FALSE	6	taipale_cyt_meth__BHLHE40_GTCACGTGAC_eDBD_meth_repr	3.23	10kb	top50perTarget	0.0447936	0.00592327
Arnt	Acsl3	FALSE	2	hocomoco__TFE3_HUMAN.H11MO.0.B	3.22	10kb	top50perTarget	0.158655	0.00411825
Arnt	Clec16a	FALSE	1	hocomoco__TFE3_HUMAN.H11MO.0.B	3.22	10kb	top50perTarget	0.167005	0.00629272
Arnt	Ltv1	FALSE	2	hocomoco__TFE3_HUMAN.H11MO.0.B	3.22	10kb	top50perTarget	0.0517617	0.00357089
Arnt	Nup210	FALSE	3	hocomoco__TFE3_HUMAN.H11MO.0.B	3.22	10kb	top50perTarget	0.141092	0.00382675
Arnt	Ocrl	FALSE	3	hocomoco__TFE3_HUMAN.H11MO.0.B	3.22	10kb	top50perTarget	0.0665442	0.00370558
Arnt	Pcbp3	FALSE	4	hocomoco__TFE3_HUMAN.H11MO.0.B	3.22	10kb	top50perTarget	0.0643399	0.00340022
Arnt	Sap130	FALSE	2	hocomoco__TFE3_HUMAN.H11MO.0.B	3.22	10kb	top50perTarget	0.114072	0.00502471
Arnt	Sema5a	FALSE	5	hocomoco__TFE3_HUMAN.H11MO.0.B	3.22	10kb	top50perTarget	0.0627766	0.00344666
Arnt	Cul3	FALSE	4	cisbp__M4451	3.21	10kb	top50perTarget	0.108977	0.00437132
Arnt	Gramd3	FALSE	3	cisbp__M4451	3.21	10kb	top50perTarget	0.105638	0.00337188
Arnt	Gria3	FALSE	1	hocomoco__MITF_HUMAN.H11MO.0.A	3.2	10kb	top50perTarget	0.0870855	0.00658608
Arnt	Igfbp5	FALSE	1	hocomoco__MITF_HUMAN.H11MO.0.A	3.2	10kb	top50perTarget	0.129063	0.00373891
Arnt	Igsf3	FALSE	1	hocomoco__MITF_HUMAN.H11MO.0.A	3.2	10kb	top50perTarget	0.0605168	0.00361668
Arnt	Lims2	FALSE	3	hocomoco__MITF_HUMAN.H11MO.0.A	3.2	10kb	top50perTarget	0.0506019	0.00527591
Arnt	Parva	FALSE	1	hocomoco__MITF_HUMAN.H11MO.0.A	3.2	10kb	top50perTarget	0.0706656	0.00343245
Arnt	Pcmtd2	FALSE	2	hocomoco__MITF_HUMAN.H11MO.0.A	3.2	10kb	top50perTarget	0.126413	0.00410336
Arnt	Tex2	FALSE	1	hocomoco__MITF_HUMAN.H11MO.0.A	3.2	10kb	top50perTarget	0.101441	0.00334308
Arnt	Tmbim1	FALSE	1	hocomoco__MITF_HUMAN.H11MO.0.A	3.2	10kb	top50perTarget	0.0855439	0.00401674
Arnt	Tmem63b	FALSE	1	hocomoco__MITF_HUMAN.H11MO.0.A	3.2	10kb	top50perTarget	0.127276	0.00375021
Arnt	Trpm3	FALSE	1	hocomoco__MITF_HUMAN.H11MO.0.A	3.2	10kb	top50perTarget	0.0360682	0.00355211
Arnt	Cask	FALSE	1	transfac_pro__M00943	3.19	10kb	top50perTarget	0.122059	0.00426064
Arnt	Golga3	FALSE	1	transfac_pro__M00943	3.19	10kb	top50perTarget	0.0928339	0.00372879
Arnt	Sim1	FALSE	1	transfac_pro__M00943	3.19	10kb	top50perTarget	0.0308041	0.00416006
Arnt	Slc25a22	FALSE	1	transfac_pro__M00943	3.19	10kb	top50perTarget	0.0627944	0.0032368
Arnt	Ube2k	FALSE	2	cisbp__M5230	3.18	10kb	top50perTarget	0.145018	0.00614901
Arnt	Vapb	FALSE	1	cisbp__M5230	3.18	10kb	top50perTarget	0.104705	0.00404401
Arnt	Ywhaz	FALSE	2	cisbp__M5230	3.18	10kb	top50perTarget	0.085472	0.00373274
Arnt	Xrcc6	FALSE	3	transfac_pro__M07637	3.14	500bp	top50perTarget	0.0438371	0.00392623
Arnt	1700109H08Rik	FALSE	1	cisbp__M4552	3.12	500bp	top50perTarget	0.124459	0.00378865
Arnt	4632428C04Rik	FALSE	1	cisbp__M4552	3.12	500bp	top50perTarget	0.0863128	0.00353745
Arnt	Abcb8	FALSE	2	cisbp__M4552	3.12	500bp	top50perTarget	0.0627677	0.00366698
Arnt	Acot11	FALSE	1	cisbp__M4552	3.12	500bp	top50perTarget	0.104546	0.00518361
Arnt	Asb3	FALSE	2	cisbp__M4552	3.12	500bp	top50perTarget	0.0752363	0.00380372
Arnt	Calu	FALSE	1	cisbp__M4552	3.12	500bp	top50perTarget	0.0909317	0.00354271
Arnt	Ccdc12	FALSE	1	cisbp__M4552	3.12	500bp	top50perTarget	0.110698	0.00363152
Arnt	Cdc37	FALSE	1	cisbp__M4552	3.12	500bp	top50perTarget	0.0554382	0.00326428
Arnt	Chd1	FALSE	1	cisbp__M4552	3.12	500bp	top50perTarget	0.127539	0.00402262
Arnt	Ciao1	FALSE	1	cisbp__M4552	3.12	500bp	top50perTarget	0.0917042	0.00335869
Arnt	Ctsc	FALSE	1	cisbp__M4552	3.12	500bp	top50perTarget	0.10866	0.00345128
Arnt	Dcaf4	FALSE	2	cisbp__M4552	3.12	500bp	top50perTarget	0.0511331	0.00447762
Arnt	E130307A14Rik	FALSE	1	cisbp__M4552	3.12	500bp	top50perTarget	0.135362	0.0044273
Arnt	Eif3b	FALSE	1	cisbp__M4552	3.12	500bp	top50perTarget	0.0609841	0.0071763
Arnt	Fam193b	FALSE	1	cisbp__M4552	3.12	500bp	top50perTarget	0.0736202	0.00525307
Arnt	Fcho2	FALSE	2	cisbp__M4552	3.12	500bp	top50perTarget	0.152637	0.0101012
Arnt	Gpkow	FALSE	1	cisbp__M4552	3.12	500bp	top50perTarget	0.090565	0.00340588
Arnt	Hdac4	FALSE	1	cisbp__M4552	3.12	500bp	top50perTarget	0.0901646	0.00490792
Arnt	Htatsf1	FALSE	1	cisbp__M4552	3.12	500bp	top50perTarget	0.110087	0.00465544
Arnt	Jtb	FALSE	1	cisbp__M4552	3.12	500bp	top50perTarget	0.0872491	0.00335599
Arnt	Med25	FALSE	1	cisbp__M4552	3.12	500bp	top50perTarget	0.076914	0.00421483
Arnt	Mybph	FALSE	2	cisbp__M4552	3.12	500bp	top50perTarget	0.088069	0.00349752
Arnt	Nit1	FALSE	2	cisbp__M4552	3.12	500bp	top50perTarget	0.0974894	0.00489238
Arnt	Oxr1	FALSE	1	cisbp__M4552	3.12	500bp	top50perTarget	0.0925823	0.00408812
Arnt	Ranbp2	FALSE	1	cisbp__M4552	3.12	500bp	top50perTarget	0.137321	0.00373529
Arnt	Riok3	FALSE	1	cisbp__M4552	3.12	500bp	top50perTarget	0.164191	0.00835321
Arnt	Scaf1	FALSE	2	cisbp__M4552	3.12	500bp	top50perTarget	0.089746	0.00327881
Arnt	Sipa1l3	FALSE	2	cisbp__M4552	3.12	500bp	top50perTarget	0.0910505	0.00506809
Arnt	Srp19	FALSE	1	cisbp__M4552	3.12	500bp	top50perTarget	0.076923	0.00669624
Arnt	St3gal1	FALSE	1	cisbp__M4552	3.12	500bp	top50perTarget	0.0509034	0.00366124
Arnt	Taf2	FALSE	1	cisbp__M4552	3.12	500bp	top50perTarget	0.0902447	0.00331111
Arnt	Tmc7	FALSE	1	cisbp__M4552	3.12	500bp	top50perTarget	0.0575688	0.00414514
Arnt	Tmem214	FALSE	1	cisbp__M4552	3.12	500bp	top50perTarget	0.0766654	0.00316531
Arnt	Trim11	FALSE	1	cisbp__M4552	3.12	500bp	top50perTarget	0.0856978	0.00332039
Arnt	Tstd2	FALSE	1	cisbp__M4552	3.12	500bp	top50perTarget	0.069178	0.00334913
Arnt	Ube2a	FALSE	1	cisbp__M4552	3.12	500bp	top50perTarget	0.0481039	0.00365876
Arnt	Wbp4	FALSE	2	cisbp__M4552	3.12	500bp	top50perTarget	0.0915898	0.00390267
Arnt	Zc3h3	FALSE	1	cisbp__M4552	3.12	500bp	top50perTarget	0.0434152	0.0037738
Arnt	Zcchc17	FALSE	1	cisbp__M4552	3.12	500bp	top50perTarget	0.0886572	0.00336125
Arnt	Zfhx3	FALSE	2	cisbp__M4552	3.12	500bp	top50perTarget	0.115448	0.00422063
Arnt	Zfp384	FALSE	1	cisbp__M4552	3.12	500bp	top50perTarget	0.0987095	0.0037854
Arnt	Me1	FALSE	1	swissregulon__hs__SREBF1_2.p2	3.08	10kb	top50perTarget	0.128534	0.00344915
Arnt	Irf9	FALSE	1	cisbp__M4429	3.05	10kb	top50perTarget	0.0780097	0.00379835
Arnt	1810022K09Rik	FALSE	1	transfac_pro__M04720	3.03	10kb	top50perTarget	0.0368143	0.00587401
Arnt	Zcchc11	FALSE	1	transfac_pro__M04720	3.03	10kb	top50perTarget	0.138308	0.00401135
Arnt	Cdc73	TRUE	1	flyfactorsurvey__tgo_trh_SANGER_5_FBgn0015014	3	500bp	top50perTarget	0.118386	0.00438848
Arnt	D230025D16Rik	TRUE	2	flyfactorsurvey__tgo_trh_SANGER_5_FBgn0015014	3	500bp	top50perTarget	0.072067	0.00402137
Arnt	Eif1	TRUE	6	flyfactorsurvey__tgo_trh_SANGER_5_FBgn0015014	3	500bp	top50perTarget	0.113925	0.00435113
Arnt	Ext1	TRUE	4	flyfactorsurvey__tgo_trh_SANGER_5_FBgn0015014	3	500bp	top50perTarget	0.114648	0.00508386
Arnt	Six4	TRUE	6	flyfactorsurvey__tgo_trh_SANGER_5_FBgn0015014	3	500bp	top50perTarget	0.0730997	0.00361418
Arnt	Urm1	TRUE	3	flyfactorsurvey__tgo_trh_SANGER_5_FBgn0015014	3	500bp	top50perTarget	0.0325425	0.00356462
Arntl	1700001O22Rik	FALSE	1	cisbp__M0235	3.33	500bp	top3sd	0.179973	0.0076424
Arntl	4632428C04Rik	FALSE	1	cisbp__M0235	3.33	500bp	top3sd	0.164517	0.00677421
Arntl	4921524J17Rik	FALSE	3	cisbp__M0235	3.33	500bp	top3sd	0.0489872	0.00644426
Arntl	Clec16a	FALSE	1	cisbp__M0235	3.33	500bp	top3sd	0.197257	0.00658674
Arntl	Coq10b	FALSE	1	cisbp__M0235	3.33	500bp	top3sd	0.157321	0.00580748
Arntl	Dennd1b	FALSE	1	cisbp__M0235	3.33	500bp	top3sd	0.189074	0.00622517
Arntl	Eef2k	FALSE	5	cisbp__M0235	3.33	500bp	top3sd	0.203659	0.00656401
Arntl	Eif3k	FALSE	4	cisbp__M0235	3.33	500bp	top3sd	0.101651	0.00587351
Arntl	Eya4	FALSE	1	cisbp__M0235	3.33	500bp	top3sd	0.234677	0.00615042
Arntl	Fbxl18	FALSE	1	cisbp__M0235	3.33	500bp	top3sd	0.0676079	0.00972523
Arntl	Fyn	FALSE	1	cisbp__M0235	3.33	500bp	top3sd	0.0427696	0.00870142
Arntl	Grem2	FALSE	3	cisbp__M0235	3.33	500bp	top3sd	0.225265	0.00697252
Arntl	Hook1	FALSE	3	cisbp__M0235	3.33	500bp	top3sd	0.124106	0.00582449
Arntl	Hr	FALSE	1	cisbp__M0235	3.33	500bp	top3sd	0.236962	0.00823818
Arntl	Hs6st3	FALSE	3	cisbp__M0235	3.33	500bp	top3sd	0.0840741	0.00586403
Arntl	Kcna7	FALSE	1	cisbp__M0235	3.33	500bp	top3sd	0.0592232	0.00811752
Arntl	Lpl	FALSE	1	cisbp__M0235	3.33	500bp	top3sd	0.219002	0.00776722
Arntl	Mkl2	FALSE	3	cisbp__M0235	3.33	500bp	top3sd	0.190466	0.00577149
Arntl	Nek6	FALSE	3	cisbp__M0235	3.33	500bp	top3sd	0.12777	0.0060653
Arntl	Nova1	FALSE	1	cisbp__M0235	3.33	500bp	top3sd	0.0884702	0.00745975
Arntl	Polr3a	FALSE	1	cisbp__M0235	3.33	500bp	top3sd	0.159942	0.0072961
Arntl	Rbm33	FALSE	1	cisbp__M0235	3.33	500bp	top3sd	0.163046	0.0058626
Arntl	Rp1	FALSE	3	cisbp__M0235	3.33	500bp	top3sd	0.106017	0.00988254
Arntl	Skap2	FALSE	3	cisbp__M0235	3.33	500bp	top3sd	0.0480034	0.00575538
Arntl	Slc25a25	FALSE	1	cisbp__M0235	3.33	500bp	top3sd	0.209609	0.00579307
Arntl	Smcr8	FALSE	4	cisbp__M0235	3.33	500bp	top3sd	0.0655077	0.00837391
Arntl	Smtnl1	FALSE	3	cisbp__M0235	3.33	500bp	top3sd	0.133909	0.00571362
Arntl	Tmem56	FALSE	1	cisbp__M0235	3.33	500bp	top3sd	0.159447	0.00594462
Arntl	Ttc4	FALSE	2	cisbp__M0235	3.33	500bp	top3sd	0.148411	0.00641722
Arntl	Ttpal	FALSE	1	cisbp__M0235	3.33	500bp	top3sd	0.066326	0.00784936
Arntl	Arhgap10	TRUE	2	taipale_tf_pairs__ARNTL_PITX1_CACGTGNNNRGATTAN_CAP_repr	3.27	500bp	top3sd	0.224195	0.00600805
Arntl	Bhlhe41	TRUE	12	taipale_tf_pairs__ARNTL_PITX1_CACGTGNNNRGATTAN_CAP_repr	3.27	500bp	top3sd	0.110162	0.00692539
Arntl	Bnip3	TRUE	3	taipale_tf_pairs__ARNTL_PITX1_CACGTGNNNRGATTAN_CAP_repr	3.27	500bp	top3sd	0.224954	0.0109515
Arntl	Cd164	TRUE	11	taipale_tf_pairs__ARNTL_PITX1_CACGTGNNNRGATTAN_CAP_repr	3.27	500bp	top3sd	0.119319	0.00560578
Arntl	Chd9	TRUE	1	taipale_tf_pairs__ARNTL_PITX1_CACGTGNNNRGATTAN_CAP_repr	3.27	500bp	top3sd	0.182641	0.00729399
Arntl	Dock9	TRUE	2	taipale_tf_pairs__ARNTL_PITX1_CACGTGNNNRGATTAN_CAP_repr	3.27	500bp	top3sd	0.195503	0.00912942
Arntl	Gpm6b	TRUE	7	taipale_tf_pairs__ARNTL_PITX1_CACGTGNNNRGATTAN_CAP_repr	3.27	500bp	top3sd	0.0822368	0.00571871
Arntl	Hnrnpa1	TRUE	10	taipale_tf_pairs__ARNTL_PITX1_CACGTGNNNRGATTAN_CAP_repr	3.27	500bp	top3sd	0.176687	0.00591224
Arntl	Igf1	TRUE	3	taipale_tf_pairs__ARNTL_PITX1_CACGTGNNNRGATTAN_CAP_repr	3.27	500bp	top3sd	0.2725	0.00901238
Arntl	Irs1	TRUE	10	taipale_tf_pairs__ARNTL_PITX1_CACGTGNNNRGATTAN_CAP_repr	3.27	500bp	top3sd	0.240693	0.00664242
Arntl	Nkap	TRUE	2	taipale_tf_pairs__ARNTL_PITX1_CACGTGNNNRGATTAN_CAP_repr	3.27	500bp	top3sd	0.0695103	0.00633488
Arntl	Nr1d1	TRUE	12	taipale_tf_pairs__ARNTL_PITX1_CACGTGNNNRGATTAN_CAP_repr	3.27	500bp	top3sd	0.0628665	0.00601843
Arntl	Pcx	TRUE	11	taipale_tf_pairs__ARNTL_PITX1_CACGTGNNNRGATTAN_CAP_repr	3.27	500bp	top3sd	0.28056	0.0117752
Arntl	Pfkfb3	TRUE	2	taipale_tf_pairs__ARNTL_PITX1_CACGTGNNNRGATTAN_CAP_repr	3.27	500bp	top3sd	0.280966	0.0116516
Arntl	Prcp	TRUE	2	taipale_tf_pairs__ARNTL_PITX1_CACGTGNNNRGATTAN_CAP_repr	3.27	500bp	top3sd	0.0694224	0.00850262
Arntl	Prdm4	TRUE	1	taipale_tf_pairs__ARNTL_PITX1_CACGTGNNNRGATTAN_CAP_repr	3.27	500bp	top3sd	0.126131	0.00616952
Arntl	Prkacb	TRUE	4	taipale_tf_pairs__ARNTL_PITX1_CACGTGNNNRGATTAN_CAP_repr	3.27	500bp	top3sd	0.202716	0.00949079
Arntl	Slc38a4	TRUE	4	taipale_tf_pairs__ARNTL_PITX1_CACGTGNNNRGATTAN_CAP_repr	3.27	500bp	top3sd	0.20088	0.00560346
Arntl	Socs2	TRUE	12	taipale_tf_pairs__ARNTL_PITX1_CACGTGNNNRGATTAN_CAP_repr	3.27	500bp	top3sd	0.221218	0.00714457
Arntl	Traf5	TRUE	1	taipale_tf_pairs__ARNTL_PITX1_CACGTGNNNRGATTAN_CAP_repr	3.27	500bp	top3sd	0.0976416	0.00949825
Arntl	Zfp217	TRUE	6	taipale_tf_pairs__ARNTL_PITX1_CACGTGNNNRGATTAN_CAP_repr	3.27	500bp	top3sd	0.0938675	0.00575917
Arntl	Glul	FALSE	2	cisbp__M6097	3.24	500bp	top3sd	0.189722	0.00662059
Arntl	Lpcat3	FALSE	2	cisbp__M6097	3.24	500bp	top3sd	0.143744	0.00661676
Arntl	Mgst1	FALSE	2	cisbp__M6097	3.24	500bp	top3sd	0.0811418	0.00716762
Arntl	Nt5dc3	FALSE	2	cisbp__M6097	3.24	500bp	top3sd	0.15309	0.00568318
Arntl	Nup210	FALSE	2	cisbp__M6097	3.24	500bp	top3sd	0.189714	0.00592625
Arntl	Orc6	FALSE	2	cisbp__M6097	3.24	500bp	top3sd	0.0827779	0.00698535
Arntl	Rap1b	FALSE	2	cisbp__M6097	3.24	500bp	top3sd	0.163825	0.00562804
Arntl	Rgs6	FALSE	2	cisbp__M6097	3.24	500bp	top3sd	0.0707321	0.0064446
Arntl	9530026P05Rik	TRUE	1	swissregulon__hs__bHLH_family.p2	3.17	500bp	top50perTargetAndtop1sd	0.169258	0.00528728
Arntl	Abcc4	TRUE	1	swissregulon__hs__bHLH_family.p2	3.17	500bp	top50perTargetAndtop1sd	0.165581	0.00425355
Arntl	Adam10	TRUE	1	swissregulon__hs__bHLH_family.p2	3.17	500bp	top50perTargetAndtop1sd	0.105067	0.00388986
Arntl	Alcam	TRUE	1	swissregulon__hs__bHLH_family.p2	3.17	500bp	top50perTargetAndtop1sd	0.0629168	0.00406052
Arntl	Atp6v0b	TRUE	1	swissregulon__hs__bHLH_family.p2	3.17	500bp	top50perTargetAndtop1sd	0.11534	0.00345118
Arntl	Atp6v1h	TRUE	1	swissregulon__hs__bHLH_family.p2	3.17	500bp	top50perTargetAndtop1sd	0.11648	0.00346339
Arntl	Ccdc47	TRUE	1	swissregulon__hs__bHLH_family.p2	3.17	500bp	top50perTargetAndtop1sd	0.0950171	0.00477644
Arntl	Cln3	TRUE	1	swissregulon__hs__bHLH_family.p2	3.17	500bp	top50perTargetAndtop1sd	0.0977895	0.00468644
Arntl	Cltc	TRUE	1	swissregulon__hs__bHLH_family.p2	3.17	500bp	top50perTargetAndtop1sd	0.145646	0.00377191
Arntl	Cnot4	TRUE	1	swissregulon__hs__bHLH_family.p2	3.17	500bp	top50perTargetAndtop1sd	0.120946	0.00349318
Arntl	Ddx5	TRUE	1	swissregulon__hs__bHLH_family.p2	3.17	500bp	top50perTargetAndtop1sd	0.147057	0.0034249
Arntl	Dym	TRUE	1	swissregulon__hs__bHLH_family.p2	3.17	500bp	top50perTargetAndtop1sd	0.1588	0.00500295
Arntl	Fbxo32	TRUE	1	swissregulon__hs__bHLH_family.p2	3.17	500bp	top50perTargetAndtop1sd	0.110096	0.00485784
Arntl	Hdac2	TRUE	1	swissregulon__hs__bHLH_family.p2	3.17	500bp	top50perTargetAndtop1sd	0.070697	0.00369239
Arntl	Hnrnpf	TRUE	1	swissregulon__hs__bHLH_family.p2	3.17	500bp	top50perTargetAndtop1sd	0.0593348	0.00357615
Arntl	Mapre1	TRUE	1	swissregulon__hs__bHLH_family.p2	3.17	500bp	top50perTargetAndtop1sd	0.093873	0.00459316
Arntl	Mxd4	TRUE	1	swissregulon__hs__bHLH_family.p2	3.17	500bp	top50perTargetAndtop1sd	0.0877808	0.00348688
Arntl	Orc4	TRUE	1	swissregulon__hs__bHLH_family.p2	3.17	500bp	top50perTargetAndtop1sd	0.116863	0.00402013
Arntl	Phf20l1	TRUE	1	swissregulon__hs__bHLH_family.p2	3.17	500bp	top50perTargetAndtop1sd	0.145483	0.00358607
Arntl	Ppp1r3c	TRUE	1	swissregulon__hs__bHLH_family.p2	3.17	500bp	top50perTargetAndtop1sd	0.215989	0.0053272
Arntl	Rexo2	TRUE	1	swissregulon__hs__bHLH_family.p2	3.17	500bp	top50perTargetAndtop1sd	0.104303	0.0033118
Arntl	Rorc	TRUE	1	swissregulon__hs__bHLH_family.p2	3.17	500bp	top50perTargetAndtop1sd	0.138534	0.00343435
Arntl	Sae1	TRUE	1	swissregulon__hs__bHLH_family.p2	3.17	500bp	top50perTargetAndtop1sd	0.133497	0.00385268
Arntl	Slc43a1	TRUE	1	swissregulon__hs__bHLH_family.p2	3.17	500bp	top50perTargetAndtop1sd	0.103793	0.00342878
Arntl	Snx8	TRUE	1	swissregulon__hs__bHLH_family.p2	3.17	500bp	top50perTargetAndtop1sd	0.109964	0.00348671
Arntl	Spns2	TRUE	1	swissregulon__hs__bHLH_family.p2	3.17	500bp	top50perTargetAndtop1sd	0.195275	0.00445869
Arntl	Stk4	TRUE	1	swissregulon__hs__bHLH_family.p2	3.17	500bp	top50perTargetAndtop1sd	0.11391	0.00324134
Arntl	Tcf4	TRUE	1	swissregulon__hs__bHLH_family.p2	3.17	500bp	top50perTargetAndtop1sd	0.129198	0.00414648
Arntl	Tmem55b	TRUE	1	swissregulon__hs__bHLH_family.p2	3.17	500bp	top50perTargetAndtop1sd	0.108828	0.00334774
Arntl	Tnpo2	TRUE	1	swissregulon__hs__bHLH_family.p2	3.17	500bp	top50perTargetAndtop1sd	0.0806896	0.00481644
Arntl	Ttn	TRUE	1	swissregulon__hs__bHLH_family.p2	3.17	500bp	top50perTargetAndtop1sd	0.276561	0.00345498
Arntl	Uba1	TRUE	1	swissregulon__hs__bHLH_family.p2	3.17	500bp	top50perTargetAndtop1sd	0.0757242	0.00331589
Arntl	Zfp292	TRUE	1	swissregulon__hs__bHLH_family.p2	3.17	500bp	top50perTargetAndtop1sd	0.158719	0.00342603
Arntl	Odc1	FALSE	1	hocomoco__USF2_HUMAN.H11MO.0.A	3.15	10kb	top3sd	0.180752	0.006048
Arntl	Rab6b	FALSE	1	hocomoco__USF2_HUMAN.H11MO.0.A	3.15	10kb	top3sd	0.0520195	0.0109033
Arntl	Usp9x	FALSE	1	hocomoco__USF2_HUMAN.H11MO.0.A	3.15	10kb	top3sd	0.160001	0.00650903
Arntl2	1700113H08Rik	FALSE	7	transfac_pro__M04684	3.71	10kb	w0.001	0.088709	0.0019497
Arntl2	Adam17	FALSE	1	transfac_pro__M04684	3.71	10kb	w0.001	0.0478419	0.005136
Arntl2	Capza2	FALSE	3	transfac_pro__M04684	3.71	10kb	w0.001	0.0389033	0.00151819
Arntl2	Casp8ap2	FALSE	5	transfac_pro__M04684	3.71	10kb	w0.001	0.0573873	0.00135747
Arntl2	Cast	FALSE	2	transfac_pro__M04684	3.71	10kb	w0.001	0.0893448	0.00103227
Arntl2	Cdyl	FALSE	6	transfac_pro__M04684	3.71	10kb	w0.001	0.0384409	0.00113099
Arntl2	Cnot8	FALSE	4	transfac_pro__M04684	3.71	10kb	w0.001	0.0469614	0.00110344
Arntl2	Cux2	FALSE	7	transfac_pro__M04684	3.71	10kb	w0.001	0.0620313	0.00266921
Arntl2	Dctn1	FALSE	2	transfac_pro__M04684	3.71	10kb	w0.001	0.0418909	0.00136682
Arntl2	Fam13c	FALSE	3	transfac_pro__M04684	3.71	10kb	w0.001	0.0432078	0.00149435
Arntl2	Fem1b	FALSE	7	transfac_pro__M04684	3.71	10kb	w0.001	0.0409339	0.00144352
Arntl2	Fras1	FALSE	7	transfac_pro__M04684	3.71	10kb	w0.001	0.0308713	0.00102004
Arntl2	Hexb	FALSE	3	transfac_pro__M04684	3.71	10kb	w0.001	0.049271	0.00147207
Arntl2	Hnrnpa2b1	FALSE	2	transfac_pro__M04684	3.71	10kb	w0.001	0.0633983	0.00121856
Arntl2	Iqgap2	FALSE	6	transfac_pro__M04684	3.71	10kb	w0.001	0.0506616	0.0031111
Arntl2	Ltbp3	FALSE	8	transfac_pro__M04684	3.71	10kb	w0.001	0.0547595	0.00106474
Arntl2	Mapre2	FALSE	14	transfac_pro__M04684	3.71	10kb	w0.001	0.0910056	0.00154021
Arntl2	Mbd6	FALSE	7	transfac_pro__M04684	3.71	10kb	w0.001	0.0865226	0.00113558
Arntl2	Mettl11b	FALSE	1	transfac_pro__M04684	3.71	10kb	w0.001	0.0652724	0.00229719
Arntl2	Mpv17	FALSE	6	transfac_pro__M04684	3.71	10kb	w0.001	0.0452613	0.00117469
Arntl2	Mrpl48	FALSE	7	transfac_pro__M04684	3.71	10kb	w0.001	0.0754498	0.00106296
Arntl2	Mtx2	FALSE	2	transfac_pro__M04684	3.71	10kb	w0.001	0.107005	0.00104115
Arntl2	Nos1	FALSE	4	transfac_pro__M04684	3.71	10kb	w0.001	0.0508358	0.00201286
Arntl2	Ntn1	FALSE	5	transfac_pro__M04684	3.71	10kb	w0.001	0.0466581	0.00235202
Arntl2	Ostm1	FALSE	9	transfac_pro__M04684	3.71	10kb	w0.001	0.0594637	0.00102796
Arntl2	Papd4	FALSE	2	transfac_pro__M04684	3.71	10kb	w0.001	0.063844	0.00122262
Arntl2	Pcdh9	FALSE	7	transfac_pro__M04684	3.71	10kb	w0.001	0.0771327	0.00103809
Arntl2	Plekha6	FALSE	6	transfac_pro__M04684	3.71	10kb	w0.001	0.0901284	0.00199447
Arntl2	Ppp2r2b	FALSE	8	transfac_pro__M04684	3.71	10kb	w0.001	0.0554923	0.00216648
Arntl2	Rps6kc1	FALSE	9	transfac_pro__M04684	3.71	10kb	w0.001	0.0506496	0.00140659
Arntl2	Sil1	FALSE	5	transfac_pro__M04684	3.71	10kb	w0.001	0.101163	0.00119349
Arntl2	Slc35a2	FALSE	2	transfac_pro__M04684	3.71	10kb	w0.001	0.0456742	0.00109627
Arntl2	Synj1	FALSE	5	transfac_pro__M04684	3.71	10kb	w0.001	0.0505163	0.00147874
Arntl2	Tet2	FALSE	7	transfac_pro__M04684	3.71	10kb	w0.001	0.0893632	0.00120113
Arntl2	Tmx4	FALSE	3	transfac_pro__M04684	3.71	10kb	w0.001	0.0523433	0.00103204
Arntl2	Tsen15	FALSE	3	transfac_pro__M04684	3.71	10kb	w0.001	0.0678318	0.00470958
Arntl2	Zfp2	FALSE	8	transfac_pro__M04684	3.71	10kb	w0.001	0.122268	0.00104334
Arntl2	Adamts20	FALSE	7	cisbp__M5290	3.63	10kb	w0.001	0.0676849	0.00142215
Arntl2	Bcar1	FALSE	6	cisbp__M5290	3.63	10kb	w0.001	0.0666646	0.00177257
Arntl2	Cyp20a1	FALSE	2	cisbp__M5290	3.63	10kb	w0.001	0.0761614	0.00196417
Arntl2	Esrrb	FALSE	6	cisbp__M5290	3.63	10kb	w0.001	0.0696649	0.00156729
Arntl2	Get4	FALSE	15	cisbp__M5290	3.63	10kb	w0.001	0.0790377	0.00126133
Arntl2	Glb1	FALSE	3	cisbp__M5290	3.63	10kb	w0.001	0.0520122	0.00111258
Arntl2	Inpp4a	FALSE	3	cisbp__M5290	3.63	10kb	w0.001	0.110955	0.00191469
Arntl2	Jak2	FALSE	6	cisbp__M5290	3.63	10kb	w0.001	0.116295	0.00541244
Arntl2	L3mbtl3	FALSE	5	cisbp__M5290	3.63	10kb	w0.001	0.053488	0.00105323
Arntl2	Matr3	FALSE	6	cisbp__M5290	3.63	10kb	w0.001	0.076861	0.00112577
Arntl2	Rai2	FALSE	5	cisbp__M5290	3.63	10kb	w0.001	0.0659403	0.00123346
Arntl2	Rchy1	FALSE	7	cisbp__M5290	3.63	10kb	w0.001	0.0619786	0.00135498
Arntl2	Rdx	FALSE	5	cisbp__M5290	3.63	10kb	w0.001	0.0834733	0.00126242
Arntl2	Rev1	FALSE	10	cisbp__M5290	3.63	10kb	w0.001	0.0613512	0.0018038
Arntl2	Ryr1	FALSE	12	cisbp__M5290	3.63	10kb	w0.001	0.0319838	0.00114344
Arntl2	Serac1	FALSE	9	cisbp__M5290	3.63	10kb	w0.001	0.0710967	0.00178641
Arntl2	St8sia5	FALSE	4	cisbp__M5290	3.63	10kb	w0.001	0.0387478	0.00119296
Arntl2	Tmco4	FALSE	7	cisbp__M5290	3.63	10kb	w0.001	0.0593945	0.00111827
Arntl2	Tnfaip1	FALSE	4	cisbp__M5290	3.63	10kb	w0.001	0.0775463	0.00121522
Arntl2	Trappc9	FALSE	4	cisbp__M5290	3.63	10kb	w0.001	0.0438455	0.00106824
Arntl2	Vrk1	FALSE	8	cisbp__M5290	3.63	10kb	w0.001	0.0893816	0.00140538
Arntl2	Btf3	FALSE	10	hocomoco__TFE3_HUMAN.H11MO.0.B	3.61	10kb	w0.001	0.0417107	0.00966538
Arntl2	Hivep3	FALSE	4	hocomoco__TFE3_HUMAN.H11MO.0.B	3.61	10kb	w0.001	0.0668376	0.00526959
Arntl2	Ryr3	FALSE	2	hocomoco__TFE3_HUMAN.H11MO.0.B	3.61	10kb	w0.001	0.0787407	0.00690378
Arntl2	Ccdc85c	FALSE	6	taipale__ARNTL_DBD_GTCACGTGAC	3.51	10kb	w0.001	0.0360453	0.00131828
Arntl2	Purg	FALSE	2	taipale__ARNTL_DBD_GTCACGTGAC	3.51	10kb	w0.001	0.0635219	0.001935
Arntl2	Skp1a	FALSE	2	taipale__ARNTL_DBD_GTCACGTGAC	3.51	10kb	w0.001	0.0644674	0.00246922
Arntl2	Slc25a33	FALSE	6	taipale__ARNTL_DBD_GTCACGTGAC	3.51	10kb	w0.001	0.0385462	0.00118137
Arntl2	Zfp362	FALSE	3	taipale__ARNTL_DBD_GTCACGTGAC	3.51	10kb	w0.001	0.0362849	0.00181438
Arntl2	Zfp672	FALSE	2	taipale__ARNTL_DBD_GTCACGTGAC	3.51	10kb	w0.001	0.0507791	0.00105511
Arntl2	1110008L16Rik	FALSE	7	dbcorrdb__ATF3__ENCSR000BJY_1__m1	3.46	10kb	w0.001	0.0892555	0.00129774
Arntl2	C1d	FALSE	4	dbcorrdb__ATF3__ENCSR000BJY_1__m1	3.46	10kb	w0.001	0.0543094	0.00215624
Arntl2	Coq7	FALSE	1	dbcorrdb__ATF3__ENCSR000BJY_1__m1	3.46	10kb	w0.001	0.0999778	0.00219718
Arntl2	Csnk1g2	FALSE	3	dbcorrdb__ATF3__ENCSR000BJY_1__m1	3.46	10kb	w0.001	0.0852116	0.0013782
Arntl2	Dennd5a	FALSE	4	dbcorrdb__ATF3__ENCSR000BJY_1__m1	3.46	10kb	w0.001	0.0518666	0.00149455
Arntl2	Dhx40	FALSE	1	dbcorrdb__ATF3__ENCSR000BJY_1__m1	3.46	10kb	w0.001	0.073444	0.00146071
Arntl2	Dmtf1	FALSE	3	dbcorrdb__ATF3__ENCSR000BJY_1__m1	3.46	10kb	w0.001	0.109447	0.00108913
Arntl2	Dnttip1	FALSE	3	dbcorrdb__ATF3__ENCSR000BJY_1__m1	3.46	10kb	w0.001	0.0315825	0.0015655
Arntl2	Ehmt2	FALSE	3	dbcorrdb__ATF3__ENCSR000BJY_1__m1	3.46	10kb	w0.001	0.0942438	0.00102438
Arntl2	Galnt11	FALSE	4	dbcorrdb__ATF3__ENCSR000BJY_1__m1	3.46	10kb	w0.001	0.082443	0.00320451
Arntl2	Gck	FALSE	5	dbcorrdb__ATF3__ENCSR000BJY_1__m1	3.46	10kb	w0.001	0.063058	0.00128616
Arntl2	Glod4	FALSE	3	dbcorrdb__ATF3__ENCSR000BJY_1__m1	3.46	10kb	w0.001	0.0590046	0.00176345
Arntl2	Gpbp1	FALSE	4	dbcorrdb__ATF3__ENCSR000BJY_1__m1	3.46	10kb	w0.001	0.0470146	0.00292222
Arntl2	Gtpbp1	FALSE	3	dbcorrdb__ATF3__ENCSR000BJY_1__m1	3.46	10kb	w0.001	0.0340127	0.00103005
Arntl2	Heca	FALSE	5	dbcorrdb__ATF3__ENCSR000BJY_1__m1	3.46	10kb	w0.001	0.04451	0.00132244
Arntl2	Hmgn1	FALSE	3	dbcorrdb__ATF3__ENCSR000BJY_1__m1	3.46	10kb	w0.001	0.127919	0.00333958
Arntl2	Hnrnpu	FALSE	4	dbcorrdb__ATF3__ENCSR000BJY_1__m1	3.46	10kb	w0.001	0.0634369	0.00100293
Arntl2	Laptm4b	FALSE	7	dbcorrdb__ATF3__ENCSR000BJY_1__m1	3.46	10kb	w0.001	0.0584802	0.00104728
Arntl2	Mapkapk3	FALSE	4	dbcorrdb__ATF3__ENCSR000BJY_1__m1	3.46	10kb	w0.001	0.0889745	0.0017787
Arntl2	Nr4a3	FALSE	4	dbcorrdb__ATF3__ENCSR000BJY_1__m1	3.46	10kb	w0.001	0.0485002	0.00357272
Arntl2	Paf1	FALSE	2	dbcorrdb__ATF3__ENCSR000BJY_1__m1	3.46	10kb	w0.001	0.0749406	0.00153978
Arntl2	Rad23a	FALSE	3	dbcorrdb__ATF3__ENCSR000BJY_1__m1	3.46	10kb	w0.001	0.0906953	0.00191901
Arntl2	Rbbp8	FALSE	3	dbcorrdb__ATF3__ENCSR000BJY_1__m1	3.46	10kb	w0.001	0.0557834	0.00176271
Arntl2	Sc5d	FALSE	5	dbcorrdb__ATF3__ENCSR000BJY_1__m1	3.46	10kb	w0.001	0.0542368	0.00145412
Arntl2	Skil	FALSE	3	dbcorrdb__ATF3__ENCSR000BJY_1__m1	3.46	10kb	w0.001	0.0690127	0.00177719
Arntl2	Tgfbrap1	FALSE	5	dbcorrdb__ATF3__ENCSR000BJY_1__m1	3.46	10kb	w0.001	0.0612074	0.00137894
Arntl2	Tmem39a	FALSE	1	dbcorrdb__ATF3__ENCSR000BJY_1__m1	3.46	10kb	w0.001	0.0883946	0.00231918
Arntl2	Trap1	FALSE	3	dbcorrdb__ATF3__ENCSR000BJY_1__m1	3.46	10kb	w0.001	0.059077	0.00219946
Arntl2	Ubap1	FALSE	1	dbcorrdb__ATF3__ENCSR000BJY_1__m1	3.46	10kb	w0.001	0.12758	0.0048573
Arntl2	Zc3h4	FALSE	6	dbcorrdb__ATF3__ENCSR000BJY_1__m1	3.46	10kb	w0.001	0.0857224	0.00250909
Arntl2	Car14	FALSE	4	cisbp__M4451	3.24	10kb	w0.001	0.0661575	0.00158109
Arntl2	Cmc1	FALSE	5	cisbp__M4451	3.24	10kb	w0.001	0.0553695	0.0054583
Arntl2	Mfhas1	FALSE	4	cisbp__M4451	3.24	10kb	w0.001	0.0376743	0.00719252
Arntl2	Rictor	FALSE	7	cisbp__M4451	3.24	10kb	w0.001	0.05259	0.0013904
Arntl2	Sorl1	FALSE	3	cisbp__M4451	3.24	10kb	w0.001	0.126304	0.0012884
Arntl2	Tfdp1	FALSE	4	cisbp__M4451	3.24	10kb	w0.001	0.0452852	0.00161308
Arntl2	Tnfrsf19	FALSE	4	cisbp__M4451	3.24	10kb	w0.001	0.0540911	0.00115084
Arntl2	1110034G24Rik	FALSE	2	swissregulon__hs__TFEB.p2	3.23	10kb	w0.001	0.104653	0.00123147
Arntl2	2410089E03Rik	FALSE	2	swissregulon__hs__TFEB.p2	3.23	10kb	w0.001	0.0870759	0.00170607
Arntl2	Akr1e1	FALSE	7	swissregulon__hs__TFEB.p2	3.23	10kb	w0.001	0.0668494	0.00209346
Arntl2	Ap1ar	FALSE	2	swissregulon__hs__TFEB.p2	3.23	10kb	w0.001	0.0393826	0.00127757
Arntl2	Bcl2	FALSE	7	swissregulon__hs__TFEB.p2	3.23	10kb	w0.001	0.0894598	0.00205511
Arntl2	Bcr	FALSE	2	swissregulon__hs__TFEB.p2	3.23	10kb	w0.001	0.0781029	0.00126945
Arntl2	C1galt1c1	FALSE	2	swissregulon__hs__TFEB.p2	3.23	10kb	w0.001	0.0447088	0.00157829
Arntl2	Cald1	FALSE	3	swissregulon__hs__TFEB.p2	3.23	10kb	w0.001	0.0341293	0.00114379
Arntl2	Camk2b	FALSE	4	swissregulon__hs__TFEB.p2	3.23	10kb	w0.001	0.0767275	0.00107617
Arntl2	Cdhr3	FALSE	1	swissregulon__hs__TFEB.p2	3.23	10kb	w0.001	0.0827428	0.00373925
Arntl2	Cdk17	FALSE	6	swissregulon__hs__TFEB.p2	3.23	10kb	w0.001	0.0478597	0.00105451
Arntl2	Crbn	FALSE	3	swissregulon__hs__TFEB.p2	3.23	10kb	w0.001	0.0600375	0.00149918
Arntl2	Creg1	FALSE	1	swissregulon__hs__TFEB.p2	3.23	10kb	w0.001	0.044013	0.00381535
Arntl2	Ctnnb1	FALSE	4	swissregulon__hs__TFEB.p2	3.23	10kb	w0.001	0.0735877	0.00102488
Arntl2	Fabp3	FALSE	1	swissregulon__hs__TFEB.p2	3.23	10kb	w0.001	0.0514933	0.00326354
Arntl2	Fap	FALSE	1	swissregulon__hs__TFEB.p2	3.23	10kb	w0.001	0.0652187	0.00155522
Arntl2	Gnb1	FALSE	5	swissregulon__hs__TFEB.p2	3.23	10kb	w0.001	0.0390378	0.00363931
Arntl2	Iars	FALSE	1	swissregulon__hs__TFEB.p2	3.23	10kb	w0.001	0.0588945	0.00140927
Arntl2	Ints10	FALSE	1	swissregulon__hs__TFEB.p2	3.23	10kb	w0.001	0.0493669	0.00560415
Arntl2	Irf2bp2	FALSE	4	swissregulon__hs__TFEB.p2	3.23	10kb	w0.001	0.122415	0.00194126
Arntl2	Irf9	FALSE	3	swissregulon__hs__TFEB.p2	3.23	10kb	w0.001	0.0373913	0.00367947
Arntl2	Mttp	FALSE	1	swissregulon__hs__TFEB.p2	3.23	10kb	w0.001	0.0652997	0.00284179
Arntl2	Nlk	FALSE	2	swissregulon__hs__TFEB.p2	3.23	10kb	w0.001	0.0662745	0.00322775
Arntl2	Pld1	FALSE	3	swissregulon__hs__TFEB.p2	3.23	10kb	w0.001	0.0755251	0.00130297
Arntl2	Pld5	FALSE	6	swissregulon__hs__TFEB.p2	3.23	10kb	w0.001	0.087551	0.00255443
Arntl2	Rhbdd1	FALSE	5	swissregulon__hs__TFEB.p2	3.23	10kb	w0.001	0.0515484	0.00120851
Arntl2	Rph3al	FALSE	2	swissregulon__hs__TFEB.p2	3.23	10kb	w0.001	0.0340185	0.00398471
Arntl2	Sema4d	FALSE	5	swissregulon__hs__TFEB.p2	3.23	10kb	w0.001	0.0535829	0.00644104
Arntl2	Sema5a	FALSE	1	swissregulon__hs__TFEB.p2	3.23	10kb	w0.001	0.0511226	0.00144987
Arntl2	Slc19a2	FALSE	2	swissregulon__hs__TFEB.p2	3.23	10kb	w0.001	0.0401204	0.00113719
Arntl2	Slc24a3	FALSE	1	swissregulon__hs__TFEB.p2	3.23	10kb	w0.001	0.0437576	0.00219627
Arntl2	Tada3	FALSE	1	swissregulon__hs__TFEB.p2	3.23	10kb	w0.001	0.102964	0.0042969
Arntl2	Zfp277	FALSE	5	swissregulon__hs__TFEB.p2	3.23	10kb	w0.001	0.0860474	0.00158827
Arntl2	Abhd12	FALSE	1	cisbp__M4500	3.18	10kb	w0.001	0.073772	0.00113089
Arntl2	Adamts2	FALSE	1	cisbp__M4500	3.18	10kb	w0.001	0.0302058	0.0012636
Arntl2	Asb8	FALSE	3	cisbp__M4500	3.18	10kb	w0.001	0.105201	0.00152524
Arntl2	B3galt1	FALSE	1	cisbp__M4500	3.18	10kb	w0.001	0.0935896	0.0010867
Arntl2	Cacna1c	FALSE	3	cisbp__M4500	3.18	10kb	w0.001	0.0729345	0.00176096
Arntl2	Chd4	FALSE	3	cisbp__M4500	3.18	10kb	w0.001	0.0914006	0.00105548
Arntl2	Chic2	FALSE	4	cisbp__M4500	3.18	10kb	w0.001	0.0679883	0.00163117
Arntl2	Dab2	FALSE	4	cisbp__M4500	3.18	10kb	w0.001	0.0828865	0.00223484
Arntl2	Ergic1	FALSE	1	cisbp__M4500	3.18	10kb	w0.001	0.0832526	0.00172193
Arntl2	Frrs1	FALSE	2	cisbp__M4500	3.18	10kb	w0.001	0.0562603	0.00166482
Arntl2	Gar1	FALSE	1	cisbp__M4500	3.18	10kb	w0.001	0.0544409	0.00216983
Arntl2	Gpr146	FALSE	5	cisbp__M4500	3.18	10kb	w0.001	0.104289	0.00129881
Arntl2	Gpr157	FALSE	1	cisbp__M4500	3.18	10kb	w0.001	0.0635393	0.00303984
Arntl2	Inpp5a	FALSE	2	cisbp__M4500	3.18	10kb	w0.001	0.0713547	0.00298111
Arntl2	Iqsec1	FALSE	1	cisbp__M4500	3.18	10kb	w0.001	0.0730023	0.00135319
Arntl2	Kcnj2	FALSE	4	cisbp__M4500	3.18	10kb	w0.001	0.0644519	0.00116644
Arntl2	Lmod3	FALSE	1	cisbp__M4500	3.18	10kb	w0.001	0.0707121	0.00166326
Arntl2	Mgll	FALSE	2	cisbp__M4500	3.18	10kb	w0.001	0.0728428	0.00226224
Arntl2	Mtr	FALSE	3	cisbp__M4500	3.18	10kb	w0.001	0.103214	0.00154548
Arntl2	Nab1	FALSE	2	cisbp__M4500	3.18	10kb	w0.001	0.0328679	0.00708994
Arntl2	Net1	FALSE	3	cisbp__M4500	3.18	10kb	w0.001	0.062382	0.00262278
Arntl2	Npepps	FALSE	5	cisbp__M4500	3.18	10kb	w0.001	0.114332	0.0010184
Arntl2	Paxip1	FALSE	1	cisbp__M4500	3.18	10kb	w0.001	0.0862108	0.00104395
Arntl2	Plp1	FALSE	1	cisbp__M4500	3.18	10kb	w0.001	0.0671539	0.00142083
Arntl2	Pola1	FALSE	1	cisbp__M4500	3.18	10kb	w0.001	0.0462177	0.00156432
Arntl2	Prkag1	FALSE	1	cisbp__M4500	3.18	10kb	w0.001	0.0758092	0.00186635
Arntl2	Ptpn1	FALSE	4	cisbp__M4500	3.18	10kb	w0.001	0.0888581	0.00104573
Arntl2	Rala	FALSE	1	cisbp__M4500	3.18	10kb	w0.001	0.0816855	0.0014294
Arntl2	Rhbdl3	FALSE	2	cisbp__M4500	3.18	10kb	w0.001	0.0478087	0.00126172
Arntl2	Sart1	FALSE	2	cisbp__M4500	3.18	10kb	w0.001	0.0568282	0.00184464
Arntl2	Sec14l1	FALSE	1	cisbp__M4500	3.18	10kb	w0.001	0.0435837	0.00120469
Arntl2	Slc43a1	FALSE	5	cisbp__M4500	3.18	10kb	w0.001	0.0506131	0.00123782
Arntl2	Stxbp6	FALSE	3	cisbp__M4500	3.18	10kb	w0.001	0.035675	0.00100531
Arntl2	Trdmt1	FALSE	3	cisbp__M4500	3.18	10kb	w0.001	0.0810967	0.00108893
Arntl2	Vrk3	FALSE	3	cisbp__M4500	3.18	10kb	w0.001	0.0539344	0.00117102
Arntl2	Zfp91	FALSE	2	cisbp__M4500	3.18	10kb	w0.001	0.0938093	0.00178067
Arntl2	Zranb2	FALSE	4	cisbp__M5230	3.17	10kb	w0.001	0.082974	0.00232283
Arntl2	4931414P19Rik	FALSE	5	taipale_cyt_meth__BHLHE40_GTCACGTGAC_eDBD_meth_repr	3.11	10kb	w0.001	0.0617385	0.00268368
Arntl2	Actr6	FALSE	1	taipale_cyt_meth__BHLHE40_GTCACGTGAC_eDBD_meth_repr	3.11	10kb	w0.001	0.10141	0.00204402
Arntl2	Adamtsl5	FALSE	1	taipale_cyt_meth__BHLHE40_GTCACGTGAC_eDBD_meth_repr	3.11	10kb	w0.001	0.0637294	0.00136655
Arntl2	Anxa11	FALSE	1	taipale_cyt_meth__BHLHE40_GTCACGTGAC_eDBD_meth_repr	3.11	10kb	w0.001	0.0439206	0.00133194
Arntl2	Ap4s1	FALSE	2	taipale_cyt_meth__BHLHE40_GTCACGTGAC_eDBD_meth_repr	3.11	10kb	w0.001	0.0832528	0.00101266
Arntl2	Arrb1	FALSE	1	taipale_cyt_meth__BHLHE40_GTCACGTGAC_eDBD_meth_repr	3.11	10kb	w0.001	0.0995696	0.00119192
Arntl2	Atp2a2	FALSE	1	taipale_cyt_meth__BHLHE40_GTCACGTGAC_eDBD_meth_repr	3.11	10kb	w0.001	0.0594694	0.00174431
Arntl2	Atp8b1	FALSE	2	taipale_cyt_meth__BHLHE40_GTCACGTGAC_eDBD_meth_repr	3.11	10kb	w0.001	0.0546834	0.00275204
Arntl2	Bnip3l	FALSE	3	taipale_cyt_meth__BHLHE40_GTCACGTGAC_eDBD_meth_repr	3.11	10kb	w0.001	0.0569292	0.00104307
Arntl2	Capn3	FALSE	1	taipale_cyt_meth__BHLHE40_GTCACGTGAC_eDBD_meth_repr	3.11	10kb	w0.001	0.0896768	0.00112913
Arntl2	Cdkl5	FALSE	1	taipale_cyt_meth__BHLHE40_GTCACGTGAC_eDBD_meth_repr	3.11	10kb	w0.001	0.0598834	0.0109781
Arntl2	Cnot6	FALSE	1	taipale_cyt_meth__BHLHE40_GTCACGTGAC_eDBD_meth_repr	3.11	10kb	w0.001	0.0833485	0.00155359
Arntl2	Dab2ip	FALSE	2	taipale_cyt_meth__BHLHE40_GTCACGTGAC_eDBD_meth_repr	3.11	10kb	w0.001	0.12089	0.00141969
Arntl2	Dennd4a	FALSE	2	taipale_cyt_meth__BHLHE40_GTCACGTGAC_eDBD_meth_repr	3.11	10kb	w0.001	0.0734037	0.0124062
Arntl2	Dexi	FALSE	2	taipale_cyt_meth__BHLHE40_GTCACGTGAC_eDBD_meth_repr	3.11	10kb	w0.001	0.0783612	0.0017591
Arntl2	Dnajc15	FALSE	1	taipale_cyt_meth__BHLHE40_GTCACGTGAC_eDBD_meth_repr	3.11	10kb	w0.001	0.0834647	0.00244631
Arntl2	Dpp6	FALSE	3	taipale_cyt_meth__BHLHE40_GTCACGTGAC_eDBD_meth_repr	3.11	10kb	w0.001	0.0680951	0.00115239
Arntl2	Dtd1	FALSE	1	taipale_cyt_meth__BHLHE40_GTCACGTGAC_eDBD_meth_repr	3.11	10kb	w0.001	0.105459	0.00120948
Arntl2	Eea1	FALSE	1	taipale_cyt_meth__BHLHE40_GTCACGTGAC_eDBD_meth_repr	3.11	10kb	w0.001	0.0867713	0.00108561
Arntl2	Eif4enif1	FALSE	1	taipale_cyt_meth__BHLHE40_GTCACGTGAC_eDBD_meth_repr	3.11	10kb	w0.001	0.0307991	0.00124767
Arntl2	Fbxo30	FALSE	1	taipale_cyt_meth__BHLHE40_GTCACGTGAC_eDBD_meth_repr	3.11	10kb	w0.001	0.0647839	0.00138691
Arntl2	Frmd4a	FALSE	1	taipale_cyt_meth__BHLHE40_GTCACGTGAC_eDBD_meth_repr	3.11	10kb	w0.001	0.0702869	0.00112111
Arntl2	Fzd4	FALSE	3	taipale_cyt_meth__BHLHE40_GTCACGTGAC_eDBD_meth_repr	3.11	10kb	w0.001	0.0606709	0.00174974
Arntl2	Gga2	FALSE	1	taipale_cyt_meth__BHLHE40_GTCACGTGAC_eDBD_meth_repr	3.11	10kb	w0.001	0.0353034	0.00173974
Arntl2	Gin1	FALSE	2	taipale_cyt_meth__BHLHE40_GTCACGTGAC_eDBD_meth_repr	3.11	10kb	w0.001	0.105527	0.00183153
Arntl2	Hes1	FALSE	2	taipale_cyt_meth__BHLHE40_GTCACGTGAC_eDBD_meth_repr	3.11	10kb	w0.001	0.115855	0.00277382
Arntl2	Hhatl	FALSE	1	taipale_cyt_meth__BHLHE40_GTCACGTGAC_eDBD_meth_repr	3.11	10kb	w0.001	0.0433138	0.00109454
Arntl2	Hip1	FALSE	1	taipale_cyt_meth__BHLHE40_GTCACGTGAC_eDBD_meth_repr	3.11	10kb	w0.001	0.0766777	0.00123836
Arntl2	Kitl	FALSE	2	taipale_cyt_meth__BHLHE40_GTCACGTGAC_eDBD_meth_repr	3.11	10kb	w0.001	0.0426039	0.00130735
Arntl2	Map3k13	FALSE	2	taipale_cyt_meth__BHLHE40_GTCACGTGAC_eDBD_meth_repr	3.11	10kb	w0.001	0.0709175	0.00126508
Arntl2	Mapk12	FALSE	1	taipale_cyt_meth__BHLHE40_GTCACGTGAC_eDBD_meth_repr	3.11	10kb	w0.001	0.0417027	0.00212937
Arntl2	Mphosph9	FALSE	2	taipale_cyt_meth__BHLHE40_GTCACGTGAC_eDBD_meth_repr	3.11	10kb	w0.001	0.0595026	0.00118368
Arntl2	Pabpc4	FALSE	1	taipale_cyt_meth__BHLHE40_GTCACGTGAC_eDBD_meth_repr	3.11	10kb	w0.001	0.0804211	0.00159983
Arntl2	Pak1ip1	FALSE	1	taipale_cyt_meth__BHLHE40_GTCACGTGAC_eDBD_meth_repr	3.11	10kb	w0.001	0.0606594	0.00303237
Arntl2	Pcsk6	FALSE	1	taipale_cyt_meth__BHLHE40_GTCACGTGAC_eDBD_meth_repr	3.11	10kb	w0.001	0.126993	0.00718393
Arntl2	Pgpep1l	FALSE	1	taipale_cyt_meth__BHLHE40_GTCACGTGAC_eDBD_meth_repr	3.11	10kb	w0.001	0.0590699	0.00103114
Arntl2	Pigk	FALSE	2	taipale_cyt_meth__BHLHE40_GTCACGTGAC_eDBD_meth_repr	3.11	10kb	w0.001	0.0603564	0.00287075
Arntl2	Plcb4	FALSE	2	taipale_cyt_meth__BHLHE40_GTCACGTGAC_eDBD_meth_repr	3.11	10kb	w0.001	0.0499474	0.00182703
Arntl2	Plekhm2	FALSE	2	taipale_cyt_meth__BHLHE40_GTCACGTGAC_eDBD_meth_repr	3.11	10kb	w0.001	0.0594162	0.00100597
Arntl2	Ppa2	FALSE	4	taipale_cyt_meth__BHLHE40_GTCACGTGAC_eDBD_meth_repr	3.11	10kb	w0.001	0.0842479	0.00251738
Arntl2	Prdm10	FALSE	1	taipale_cyt_meth__BHLHE40_GTCACGTGAC_eDBD_meth_repr	3.11	10kb	w0.001	0.0631814	0.00159624
Arntl2	Rest	FALSE	2	taipale_cyt_meth__BHLHE40_GTCACGTGAC_eDBD_meth_repr	3.11	10kb	w0.001	0.0682557	0.00170217
Arntl2	Rrp15	FALSE	2	taipale_cyt_meth__BHLHE40_GTCACGTGAC_eDBD_meth_repr	3.11	10kb	w0.001	0.0656654	0.0015592
Arntl2	Slc35b3	FALSE	1	taipale_cyt_meth__BHLHE40_GTCACGTGAC_eDBD_meth_repr	3.11	10kb	w0.001	0.034392	0.00117383
Arntl2	Smtnl1	FALSE	1	taipale_cyt_meth__BHLHE40_GTCACGTGAC_eDBD_meth_repr	3.11	10kb	w0.001	0.0605281	0.00106182
Arntl2	Smyd1	FALSE	1	taipale_cyt_meth__BHLHE40_GTCACGTGAC_eDBD_meth_repr	3.11	10kb	w0.001	0.0831249	0.00104604
Arntl2	Stard8	FALSE	2	taipale_cyt_meth__BHLHE40_GTCACGTGAC_eDBD_meth_repr	3.11	10kb	w0.001	0.0704564	0.00208725
Arntl2	Stip1	FALSE	1	taipale_cyt_meth__BHLHE40_GTCACGTGAC_eDBD_meth_repr	3.11	10kb	w0.001	0.0806685	0.00110432
Arntl2	Stk40	FALSE	1	taipale_cyt_meth__BHLHE40_GTCACGTGAC_eDBD_meth_repr	3.11	10kb	w0.001	0.0724504	0.0013502
Arntl2	Stx17	FALSE	2	taipale_cyt_meth__BHLHE40_GTCACGTGAC_eDBD_meth_repr	3.11	10kb	w0.001	0.0963387	0.00128005
Arntl2	Stx7	FALSE	2	taipale_cyt_meth__BHLHE40_GTCACGTGAC_eDBD_meth_repr	3.11	10kb	w0.001	0.0519568	0.00142752
Arntl2	Sun2	FALSE	2	taipale_cyt_meth__BHLHE40_GTCACGTGAC_eDBD_meth_repr	3.11	10kb	w0.001	0.101049	0.00123493
Arntl2	Tmem2	FALSE	1	taipale_cyt_meth__BHLHE40_GTCACGTGAC_eDBD_meth_repr	3.11	10kb	w0.001	0.0593783	0.00126744
Arntl2	Usp24	FALSE	1	taipale_cyt_meth__BHLHE40_GTCACGTGAC_eDBD_meth_repr	3.11	10kb	w0.001	0.0861237	0.00108905
Arntl2	Ybx1	FALSE	1	taipale_cyt_meth__BHLHE40_GTCACGTGAC_eDBD_meth_repr	3.11	10kb	w0.001	0.0863074	0.00169818
Arntl2	Btbd11	FALSE	1	homer__TCACGTGAYH_Cbf1	3.1	10kb	w0.001	0.0459684	0.00144722
Arntl2	Ccdc60	FALSE	1	homer__TCACGTGAYH_Cbf1	3.1	10kb	w0.001	0.121611	0.00518618
Arntl2	Cdk14	FALSE	1	homer__TCACGTGAYH_Cbf1	3.1	10kb	w0.001	0.0773652	0.00147046
Arntl2	Hspbp1	FALSE	2	homer__TCACGTGAYH_Cbf1	3.1	10kb	w0.001	0.0703008	0.00110477
Arntl2	Ldhb	FALSE	2	homer__TCACGTGAYH_Cbf1	3.1	10kb	w0.001	0.0613812	0.0011156
Arntl2	Osbpl2	FALSE	3	homer__TCACGTGAYH_Cbf1	3.1	10kb	w0.001	0.0989462	0.00111484
Arntl2	Ostf1	FALSE	1	homer__TCACGTGAYH_Cbf1	3.1	10kb	w0.001	0.0733011	0.0014403
Arntl2	Smtnl2	FALSE	1	homer__TCACGTGAYH_Cbf1	3.1	10kb	w0.001	0.0634683	0.00110576
Arntl2	Stk38l	FALSE	2	homer__TCACGTGAYH_Cbf1	3.1	10kb	w0.001	0.0371795	0.00152105
Arntl2	Unc50	FALSE	2	homer__TCACGTGAYH_Cbf1	3.1	10kb	w0.001	0.0610491	0.00165645
Arntl2	Vps13a	FALSE	1	homer__TCACGTGAYH_Cbf1	3.1	10kb	w0.001	0.0383424	0.00119529
Arntl2	Aplp2	FALSE	1	taipale_cyt_meth__SREBF1_NTCACGTGAN_eDBD	3.09	10kb	w0.001	0.139637	0.00150354
Arntl2	Atg16l2	FALSE	1	taipale_cyt_meth__SREBF1_NTCACGTGAN_eDBD	3.09	10kb	w0.001	0.0877426	0.0010025
Arntl2	Axin1	FALSE	2	taipale_cyt_meth__SREBF1_NTCACGTGAN_eDBD	3.09	10kb	w0.001	0.083584	0.0014621
Arntl2	Chfr	FALSE	2	taipale_cyt_meth__SREBF1_NTCACGTGAN_eDBD	3.09	10kb	w0.001	0.0927924	0.00126051
Arntl2	Dpy19l3	FALSE	2	taipale_cyt_meth__SREBF1_NTCACGTGAN_eDBD	3.09	10kb	w0.001	0.0676413	0.00290464
Arntl2	Evc2	FALSE	1	taipale_cyt_meth__SREBF1_NTCACGTGAN_eDBD	3.09	10kb	w0.001	0.107793	0.00259895
Arntl2	Fam126a	FALSE	1	taipale_cyt_meth__SREBF1_NTCACGTGAN_eDBD	3.09	10kb	w0.001	0.0622531	0.00157065
Arntl2	Fez2	FALSE	2	swissregulon__hs__SREBF1_2.p2	3.09	10kb	w0.001	0.0681935	0.00117855
Arntl2	Lims1	FALSE	1	taipale_cyt_meth__SREBF1_NTCACGTGAN_eDBD	3.09	10kb	w0.001	0.0859151	0.00119494
Arntl2	Mbip	FALSE	1	taipale_cyt_meth__SREBF1_NTCACGTGAN_eDBD	3.09	10kb	w0.001	0.0698147	0.00165772
Arntl2	Ngdn	FALSE	1	taipale_cyt_meth__SREBF1_NTCACGTGAN_eDBD	3.09	10kb	w0.001	0.0599601	0.00115892
Arntl2	Nox1	FALSE	1	taipale_cyt_meth__SREBF1_NTCACGTGAN_eDBD	3.09	10kb	w0.001	0.0604856	0.00168969
Arntl2	Nr1d2	FALSE	1	taipale_cyt_meth__SREBF1_NTCACGTGAN_eDBD	3.09	10kb	w0.001	0.0712651	0.00111875
Arntl2	Parp8	FALSE	1	taipale_cyt_meth__SREBF1_NTCACGTGAN_eDBD	3.09	10kb	w0.001	0.0764305	0.00104203
Arntl2	Rassf3	FALSE	1	taipale_cyt_meth__SREBF1_NTCACGTGAN_eDBD	3.09	10kb	w0.001	0.0524776	0.00123979
Arntl2	Rcc2	FALSE	1	taipale_cyt_meth__SREBF1_NTCACGTGAN_eDBD	3.09	10kb	w0.001	0.0730618	0.00161369
Arntl2	Six1	FALSE	1	taipale_cyt_meth__SREBF1_NTCACGTGAN_eDBD	3.09	10kb	w0.001	0.0448488	0.00110605
Arntl2	Tacc1	FALSE	2	taipale_cyt_meth__SREBF1_NTCACGTGAN_eDBD	3.09	10kb	w0.001	0.0502498	0.00782184
Arntl2	Thoc7	FALSE	1	taipale_cyt_meth__SREBF1_NTCACGTGAN_eDBD	3.09	10kb	w0.001	0.0483164	0.00130561
Arntl2	Tmem110	FALSE	1	taipale_cyt_meth__SREBF1_NTCACGTGAN_eDBD	3.09	10kb	w0.001	0.100623	0.00102024
Arntl2	Tnpo3	FALSE	1	taipale_cyt_meth__SREBF1_NTCACGTGAN_eDBD	3.09	10kb	w0.001	0.0671325	0.0010938
Arntl2	Tshz1	FALSE	1	taipale_cyt_meth__SREBF1_NTCACGTGAN_eDBD	3.09	10kb	w0.001	0.100316	0.00122213
Arntl2	Ttc27	FALSE	1	taipale_cyt_meth__SREBF1_NTCACGTGAN_eDBD	3.09	10kb	w0.001	0.0553118	0.00284083
Arntl2	Uhrf2	FALSE	1	taipale_cyt_meth__SREBF1_NTCACGTGAN_eDBD	3.09	10kb	w0.001	0.111353	0.00148637
Arntl2	Upp2	FALSE	1	taipale_cyt_meth__SREBF1_NTCACGTGAN_eDBD	3.09	10kb	w0.001	0.0877311	0.00173565
Arntl2	Zdhhc8	FALSE	1	taipale_cyt_meth__SREBF1_NTCACGTGAN_eDBD	3.09	10kb	w0.001	0.0797401	0.00106041
Arntl2	Bms1	FALSE	1	cisbp__M4552	3.07	10kb	w0.001	0.0708628	0.0010422
Arntl2	Evi5l	FALSE	1	cisbp__M4552	3.07	10kb	w0.001	0.081772	0.00125005
Arntl2	Glb1l2	FALSE	1	cisbp__M4552	3.07	10kb	w0.001	0.0937182	0.00111935
Arntl2	Gnb5	FALSE	1	cisbp__M4552	3.07	10kb	w0.001	0.101361	0.00129758
Arntl2	Golph3	FALSE	1	cisbp__M4552	3.07	10kb	w0.001	0.0384829	0.00114646
Arntl2	Kat2b	FALSE	1	cisbp__M4552	3.07	10kb	w0.001	0.0692758	0.00148119
Arntl2	Nova1	FALSE	1	cisbp__M4552	3.07	10kb	w0.001	0.122586	0.00317249
Arntl2	Sdha	FALSE	1	cisbp__M4552	3.07	10kb	w0.001	0.0740641	0.00104485
Arntl2	Snrnp48	FALSE	1	cisbp__M4552	3.07	10kb	w0.001	0.0768454	0.0049037
Arntl2	Stk4	FALSE	1	cisbp__M4552	3.07	10kb	w0.001	0.0701515	0.00207189
Arntl2	Aars	TRUE	15	transfac_pro__M07637	3.05	10kb	w0.001	0.061468	0.00176339
Arntl2	Abr	TRUE	14	transfac_pro__M07637	3.05	10kb	w0.001	0.0447609	0.00153544
Arntl2	Accs	TRUE	4	transfac_pro__M07637	3.05	10kb	w0.001	0.0612385	0.00291032
Arntl2	Acox1	TRUE	10	transfac_pro__M07637	3.05	10kb	w0.001	0.0876469	0.00142285
Arntl2	Adam10	TRUE	13	transfac_pro__M07637	3.05	10kb	w0.001	0.0658577	0.00125903
Arntl2	Adck1	TRUE	18	transfac_pro__M07637	3.05	10kb	w0.001	0.10508	0.0022585
Arntl2	Ahctf1	TRUE	1	transfac_pro__M07637	3.05	10kb	w0.001	0.107632	0.00137958
Arntl2	Akap1	TRUE	13	transfac_pro__M07637	3.05	10kb	w0.001	0.0905031	0.00121828
Arntl2	Ankrd27	TRUE	11	transfac_pro__M07637	3.05	10kb	w0.001	0.0710092	0.00155849
Arntl2	Arhgap12	TRUE	18	transfac_pro__M07637	3.05	10kb	w0.001	0.0678736	0.00133173
Arntl2	Aspscr1	TRUE	18	transfac_pro__M07637	3.05	10kb	w0.001	0.0320205	0.00129241
Arntl2	Atp11b	TRUE	8	transfac_pro__M07637	3.05	10kb	w0.001	0.0838041	0.00123457
Arntl2	Atp2b1	TRUE	18	transfac_pro__M07637	3.05	10kb	w0.001	0.10548	0.00243067
Arntl2	Atp6v0b	TRUE	17	transfac_pro__M07637	3.05	10kb	w0.001	0.0640537	0.00121824
Arntl2	AW549877	TRUE	18	transfac_pro__M07637	3.05	10kb	w0.001	0.0852322	0.00126514
Arntl2	Bahcc1	TRUE	17	transfac_pro__M07637	3.05	10kb	w0.001	0.045626	0.0013476
Arntl2	Bax	TRUE	3	transfac_pro__M07637	3.05	10kb	w0.001	0.0623615	0.00236476
Arntl2	Bhlhe40	TRUE	12	transfac_pro__M07637	3.05	10kb	w0.001	0.0424582	0.00101462
Arntl2	Bhlhe41	TRUE	14	transfac_pro__M07637	3.05	10kb	w0.001	0.0342142	0.00200466
Arntl2	Blcap	TRUE	6	transfac_pro__M07637	3.05	10kb	w0.001	0.0567533	0.00150742
Arntl2	Brox	TRUE	18	transfac_pro__M07637	3.05	10kb	w0.001	0.0566112	0.00170594
Arntl2	C1galt1	TRUE	9	transfac_pro__M07637	3.05	10kb	w0.001	0.0571198	0.00192032
Arntl2	Ccdc91	TRUE	12	transfac_pro__M07637	3.05	10kb	w0.001	0.0822375	0.00230092
Arntl2	Ccnt1	TRUE	6	transfac_pro__M07637	3.05	10kb	w0.001	0.0922545	0.00176347
Arntl2	Cdk7	TRUE	9	transfac_pro__M07637	3.05	10kb	w0.001	0.0534428	0.0017772
Arntl2	Cep120	TRUE	13	transfac_pro__M07637	3.05	10kb	w0.001	0.0433013	0.00151927
Arntl2	Chd6	TRUE	14	transfac_pro__M07637	3.05	10kb	w0.001	0.10351	0.00126092
Arntl2	Cnst	TRUE	12	transfac_pro__M07637	3.05	10kb	w0.001	0.05087	0.00330548
Arntl2	Cntnap2	TRUE	9	transfac_pro__M07637	3.05	10kb	w0.001	0.0839885	0.00223388
Arntl2	Commd3	TRUE	16	transfac_pro__M07637	3.05	10kb	w0.001	0.0914255	0.00235678
Arntl2	Coq10a	TRUE	12	transfac_pro__M07637	3.05	10kb	w0.001	0.0818969	0.00147672
Arntl2	Coro7	TRUE	13	transfac_pro__M07637	3.05	10kb	w0.001	0.0584143	0.00226599
Arntl2	Cpt1a	TRUE	18	transfac_pro__M07637	3.05	10kb	w0.001	0.0553096	0.00103711
Arntl2	Crem	TRUE	10	transfac_pro__M07637	3.05	10kb	w0.001	0.0389663	0.00171327
Arntl2	Csgalnact1	TRUE	3	transfac_pro__M07637	3.05	10kb	w0.001	0.0762625	0.00122978
Arntl2	Ctns	TRUE	13	transfac_pro__M07637	3.05	10kb	w0.001	0.043582	0.00158245
Arntl2	Cul4a	TRUE	5	transfac_pro__M07637	3.05	10kb	w0.001	0.0713348	0.00318484
Arntl2	Cyhr1	TRUE	18	transfac_pro__M07637	3.05	10kb	w0.001	0.0949038	0.00123857
Arntl2	Cyth3	TRUE	15	transfac_pro__M07637	3.05	10kb	w0.001	0.0626145	0.00132975
Arntl2	Dazap2	TRUE	18	transfac_pro__M07637	3.05	10kb	w0.001	0.0739577	0.00145334
Arntl2	Dcaf13	TRUE	18	transfac_pro__M07637	3.05	10kb	w0.001	0.0895073	0.00148202
Arntl2	Dgat2l6	TRUE	3	transfac_pro__M07637	3.05	10kb	w0.001	0.118538	0.00472934
Arntl2	Dnajc13	TRUE	7	transfac_pro__M07637	3.05	10kb	w0.001	0.0543714	0.00106635
Arntl2	Dr1	TRUE	3	transfac_pro__M07637	3.05	10kb	w0.001	0.0611186	0.00135134
Arntl2	Dscr3	TRUE	17	transfac_pro__M07637	3.05	10kb	w0.001	0.0836717	0.00104184
Arntl2	Dtx3	TRUE	15	transfac_pro__M07637	3.05	10kb	w0.001	0.0921683	0.00200446
Arntl2	Dusp3	TRUE	16	transfac_pro__M07637	3.05	10kb	w0.001	0.0918322	0.00230331
Arntl2	Eif2b5	TRUE	12	transfac_pro__M07637	3.05	10kb	w0.001	0.0535674	0.00163805
Arntl2	Eif4b	TRUE	17	transfac_pro__M07637	3.05	10kb	w0.001	0.0475289	0.00238229
Arntl2	Elmo1	TRUE	1	transfac_pro__M07637	3.05	10kb	w0.001	0.0542039	0.00169865
Arntl2	Erp44	TRUE	3	transfac_pro__M07637	3.05	10kb	w0.001	0.0762145	0.00111784
Arntl2	Fam149b	TRUE	6	transfac_pro__M07637	3.05	10kb	w0.001	0.0912694	0.00108461
Arntl2	Fam49b	TRUE	7	transfac_pro__M07637	3.05	10kb	w0.001	0.0617773	0.00141287
Arntl2	Fat3	TRUE	14	transfac_pro__M07637	3.05	10kb	w0.001	0.0961315	0.00335523
Arntl2	Fbxw7	TRUE	5	transfac_pro__M07637	3.05	10kb	w0.001	0.063234	0.00167625
Arntl2	Frmd4b	TRUE	13	transfac_pro__M07637	3.05	10kb	w0.001	0.0475024	0.00118572
Arntl2	Gas2	TRUE	11	transfac_pro__M07637	3.05	10kb	w0.001	0.0551848	0.00331311
Arntl2	Git2	TRUE	16	transfac_pro__M07637	3.05	10kb	w0.001	0.0669575	0.00128323
Arntl2	Glyr1	TRUE	14	transfac_pro__M07637	3.05	10kb	w0.001	0.0676464	0.00148384
Arntl2	Gns	TRUE	13	transfac_pro__M07637	3.05	10kb	w0.001	0.0375841	0.00228905
Arntl2	Gprc5c	TRUE	7	transfac_pro__M07637	3.05	10kb	w0.001	0.0638983	0.00119705
Arntl2	Grm8	TRUE	5	transfac_pro__M07637	3.05	10kb	w0.001	0.0514974	0.00132326
Arntl2	Guf1	TRUE	5	transfac_pro__M07637	3.05	10kb	w0.001	0.0802134	0.00139304
Arntl2	H2afy	TRUE	17	transfac_pro__M07637	3.05	10kb	w0.001	0.067102	0.00106337
Arntl2	Habp4	TRUE	7	transfac_pro__M07637	3.05	10kb	w0.001	0.0332897	0.00140108
Arntl2	Hdac5	TRUE	18	transfac_pro__M07637	3.05	10kb	w0.001	0.0714933	0.00140344
Arntl2	Hivep1	TRUE	18	transfac_pro__M07637	3.05	10kb	w0.001	0.112351	0.00133126
Arntl2	Hnrnph2	TRUE	18	transfac_pro__M07637	3.05	10kb	w0.001	0.0524175	0.001027
Arntl2	Homer2	TRUE	11	transfac_pro__M07637	3.05	10kb	w0.001	0.0829028	0.00120858
Arntl2	Ift81	TRUE	15	transfac_pro__M07637	3.05	10kb	w0.001	0.0517808	0.00481326
Arntl2	Ilf3	TRUE	18	transfac_pro__M07637	3.05	10kb	w0.001	0.0640254	0.0013434
Arntl2	Immp1l	TRUE	7	transfac_pro__M07637	3.05	10kb	w0.001	0.0968749	0.00105536
Arntl2	Ip6k3	TRUE	13	transfac_pro__M07637	3.05	10kb	w0.001	0.0794693	0.00251105
Arntl2	Itpr1	TRUE	10	transfac_pro__M07637	3.05	10kb	w0.001	0.0869817	0.00166563
Arntl2	Kdm6a	TRUE	18	transfac_pro__M07637	3.05	10kb	w0.001	0.0853059	0.00104489
Arntl2	Kras	TRUE	9	transfac_pro__M07637	3.05	10kb	w0.001	0.0513105	0.00100109
Arntl2	Ldb1	TRUE	16	transfac_pro__M07637	3.05	10kb	w0.001	0.03234	0.00139138
Arntl2	Lrrn1	TRUE	13	transfac_pro__M07637	3.05	10kb	w0.001	0.0503175	0.00153776
Arntl2	Luzp1	TRUE	7	transfac_pro__M07637	3.05	10kb	w0.001	0.0872458	0.00114824
Arntl2	Magi2	TRUE	14	transfac_pro__M07637	3.05	10kb	w0.001	0.0817204	0.00131724
Arntl2	Map3k4	TRUE	6	transfac_pro__M07637	3.05	10kb	w0.001	0.0923437	0.00271151
Arntl2	Megf9	TRUE	14	transfac_pro__M07637	3.05	10kb	w0.001	0.0405579	0.00206606
Arntl2	Met	TRUE	10	transfac_pro__M07637	3.05	10kb	w0.001	0.043678	0.00158853
Arntl2	Mgrn1	TRUE	5	transfac_pro__M07637	3.05	10kb	w0.001	0.0402041	0.00112468
Arntl2	Mras	TRUE	15	transfac_pro__M07637	3.05	10kb	w0.001	0.0918562	0.00114775
Arntl2	Ntng2	TRUE	4	transfac_pro__M07637	3.05	10kb	w0.001	0.0309989	0.00202271
Arntl2	Nudcd3	TRUE	4	transfac_pro__M07637	3.05	10kb	w0.001	0.0540533	0.00264545
Arntl2	Orai1	TRUE	18	transfac_pro__M07637	3.05	10kb	w0.001	0.0723835	0.00113385
Arntl2	Orc6	TRUE	7	transfac_pro__M07637	3.05	10kb	w0.001	0.040755	0.00262023
Arntl2	Osbpl1a	TRUE	12	transfac_pro__M07637	3.05	10kb	w0.001	0.101604	0.00152687
Arntl2	Pacrg	TRUE	6	transfac_pro__M07637	3.05	10kb	w0.001	0.0616061	0.00103608
Arntl2	Patz1	TRUE	3	transfac_pro__M07637	3.05	10kb	w0.001	0.0787595	0.00293664
Arntl2	Pfdn2	TRUE	10	transfac_pro__M07637	3.05	10kb	w0.001	0.0665059	0.00155773
Arntl2	Pik3cb	TRUE	10	transfac_pro__M07637	3.05	10kb	w0.001	0.0767608	0.0013339
Arntl2	Pik3r1	TRUE	8	transfac_pro__M07637	3.05	10kb	w0.001	0.0441977	0.00111788
Arntl2	Pitpnm2	TRUE	5	transfac_pro__M07637	3.05	10kb	w0.001	0.0505185	0.00145886
Arntl2	Pkdcc	TRUE	13	transfac_pro__M07637	3.05	10kb	w0.001	0.0668167	0.00129168
Arntl2	Plekha1	TRUE	16	transfac_pro__M07637	3.05	10kb	w0.001	0.0821778	0.0014353
Arntl2	Prickle2	TRUE	16	transfac_pro__M07637	3.05	10kb	w0.001	0.058737	0.00227479
Arntl2	Ptpdc1	TRUE	16	transfac_pro__M07637	3.05	10kb	w0.001	0.0765113	0.00189606
Arntl2	Pura	TRUE	14	transfac_pro__M07637	3.05	10kb	w0.001	0.0604747	0.00124151
Arntl2	Rai14	TRUE	9	transfac_pro__M07637	3.05	10kb	w0.001	0.0958225	0.00453785
Arntl2	Rara	TRUE	13	transfac_pro__M07637	3.05	10kb	w0.001	0.043692	0.00145473
Arntl2	Rasgrp3	TRUE	6	transfac_pro__M07637	3.05	10kb	w0.001	0.156242	0.00353785
Arntl2	Rbm15	TRUE	11	transfac_pro__M07637	3.05	10kb	w0.001	0.0679841	0.00141178
Arntl2	Rbms3	TRUE	17	transfac_pro__M07637	3.05	10kb	w0.001	0.0497612	0.00130388
Arntl2	Rc3h2	TRUE	18	transfac_pro__M07637	3.05	10kb	w0.001	0.0866799	0.00121235
Arntl2	Reep3	TRUE	8	transfac_pro__M07637	3.05	10kb	w0.001	0.0644499	0.00242065
Arntl2	Reps2	TRUE	6	transfac_pro__M07637	3.05	10kb	w0.001	0.0374874	0.00135562
Arntl2	Rnf146	TRUE	18	transfac_pro__M07637	3.05	10kb	w0.001	0.0786989	0.00147122
Arntl2	Rxra	TRUE	9	transfac_pro__M07637	3.05	10kb	w0.001	0.11137	0.00164617
Arntl2	Satb1	TRUE	17	transfac_pro__M07637	3.05	10kb	w0.001	0.0831394	0.00207628
Arntl2	Sdc4	TRUE	13	transfac_pro__M07637	3.05	10kb	w0.001	0.0526256	0.0012686
Arntl2	Sema6d	TRUE	8	transfac_pro__M07637	3.05	10kb	w0.001	0.0762703	0.00118353
Arntl2	Serf2	TRUE	16	transfac_pro__M07637	3.05	10kb	w0.001	0.112627	0.00233633
Arntl2	Set	TRUE	16	transfac_pro__M07637	3.05	10kb	w0.001	0.0350994	0.00154877
Arntl2	Slc25a23	TRUE	16	transfac_pro__M07637	3.05	10kb	w0.001	0.0688799	0.00131233
Arntl2	Slc37a3	TRUE	5	transfac_pro__M07637	3.05	10kb	w0.001	0.0407842	0.00163007
Arntl2	Slit3	TRUE	8	transfac_pro__M07637	3.05	10kb	w0.001	0.0609533	0.001878
Arntl2	Smcr8	TRUE	16	transfac_pro__M07637	3.05	10kb	w0.001	0.0450664	0.00249233
Arntl2	Smtn	TRUE	8	transfac_pro__M07637	3.05	10kb	w0.001	0.0905882	0.00148973
Arntl2	Snrpb2	TRUE	9	transfac_pro__M07637	3.05	10kb	w0.001	0.0718773	0.00160027
Arntl2	Snx19	TRUE	4	transfac_pro__M07637	3.05	10kb	w0.001	0.0664112	0.00208801
Arntl2	Socs5	TRUE	12	transfac_pro__M07637	3.05	10kb	w0.001	0.0700164	0.00279603
Arntl2	Spata7	TRUE	8	transfac_pro__M07637	3.05	10kb	w0.001	0.0885691	0.00141695
Arntl2	Sppl3	TRUE	18	transfac_pro__M07637	3.05	10kb	w0.001	0.0452246	0.00181719
Arntl2	Ssr3	TRUE	11	transfac_pro__M07637	3.05	10kb	w0.001	0.0933388	0.00156642
Arntl2	Stk17b	TRUE	16	transfac_pro__M07637	3.05	10kb	w0.001	0.0809431	0.00621291
Arntl2	Stk35	TRUE	3	transfac_pro__M07637	3.05	10kb	w0.001	0.0977234	0.00201943
Arntl2	Swap70	TRUE	10	transfac_pro__M07637	3.05	10kb	w0.001	0.0489113	0.00176353
Arntl2	Sypl2	TRUE	13	transfac_pro__M07637	3.05	10kb	w0.001	0.103465	0.00279522
Arntl2	Tdg	TRUE	11	transfac_pro__M07637	3.05	10kb	w0.001	0.0908173	0.00115748
Arntl2	Tln1	TRUE	14	transfac_pro__M07637	3.05	10kb	w0.001	0.0689429	0.00224566
Arntl2	Tmem126b	TRUE	17	transfac_pro__M07637	3.05	10kb	w0.001	0.0835597	0.00185556
Arntl2	Tmem9b	TRUE	15	transfac_pro__M07637	3.05	10kb	w0.001	0.0668659	0.00101074
Arntl2	Tpp1	TRUE	14	transfac_pro__M07637	3.05	10kb	w0.001	0.0301564	0.00103214
Arntl2	Trim39	TRUE	8	transfac_pro__M07637	3.05	10kb	w0.001	0.0478496	0.00125907
Arntl2	Trim8	TRUE	18	transfac_pro__M07637	3.05	10kb	w0.001	0.0589936	0.00124875
Arntl2	Tug1	TRUE	18	transfac_pro__M07637	3.05	10kb	w0.001	0.0619233	0.00104686
Arntl2	Txndc11	TRUE	8	transfac_pro__M07637	3.05	10kb	w0.001	0.0726571	0.00133094
Arntl2	Ube4b	TRUE	18	transfac_pro__M07637	3.05	10kb	w0.001	0.0588925	0.00135496
Arntl2	Ubn1	TRUE	16	transfac_pro__M07637	3.05	10kb	w0.001	0.0810667	0.0010118
Arntl2	Usp32	TRUE	18	transfac_pro__M07637	3.05	10kb	w0.001	0.0414007	0.00242414
Arntl2	Vdac1	TRUE	11	transfac_pro__M07637	3.05	10kb	w0.001	0.122914	0.00136453
Arntl2	Vps11	TRUE	18	transfac_pro__M07637	3.05	10kb	w0.001	0.0658987	0.0020848
Arntl2	Vps29	TRUE	4	transfac_pro__M07637	3.05	10kb	w0.001	0.0697415	0.00102767
Arntl2	Vps41	TRUE	4	transfac_pro__M07637	3.05	10kb	w0.001	0.0468237	0.00116535
Arntl2	Zbtb8os	TRUE	18	transfac_pro__M07637	3.05	10kb	w0.001	0.0422378	0.00159483
Arntl2	Zcchc2	TRUE	6	transfac_pro__M07637	3.05	10kb	w0.001	0.0829773	0.00105258
Arntl2	Zfp217	TRUE	18	transfac_pro__M07637	3.05	10kb	w0.001	0.0374927	0.00186062
Arntl2	Zfp367	TRUE	18	transfac_pro__M07637	3.05	10kb	w0.001	0.0493254	0.00529852
Arntl2	Zfp512	TRUE	18	transfac_pro__M07637	3.05	10kb	w0.001	0.0577617	0.00135539
Arntl2	Zfp710	TRUE	7	transfac_pro__M07637	3.05	10kb	w0.001	0.0822349	0.00257591
Arntl2	Zfp827	TRUE	6	transfac_pro__M07637	3.05	10kb	w0.001	0.0638422	0.00377736
Arntl2	Zmym6	TRUE	13	transfac_pro__M07637	3.05	10kb	w0.001	0.0869454	0.00153576
Arntl2	Zzz3	TRUE	18	transfac_pro__M07637	3.05	10kb	w0.001	0.0446178	0.00111868
Arntl2	Barx2	FALSE	1	taipale__Srebf1_DBD_RTCACGTGAY	3.01	10kb	w0.001	0.0560118	0.00238316
Arntl2	Cdkn1a	FALSE	1	taipale__Srebf1_DBD_RTCACGTGAY	3.01	10kb	w0.001	0.0467947	0.00343377
Arntl2	Mtmr9	FALSE	1	taipale__Srebf1_DBD_RTCACGTGAY	3.01	10kb	w0.001	0.0381338	0.00283028
Arntl2	Psap	FALSE	1	taipale__Srebf1_DBD_RTCACGTGAY	3.01	10kb	w0.001	0.100813	0.00114674
Arntl2	Zfyve1	FALSE	1	taipale__Srebf1_DBD_RTCACGTGAY	3.01	10kb	w0.001	0.09922	0.00186516
Atf1	1110004F10Rik	FALSE	1	dbcorrdb__POLR2AphosphoS2__ENCSR000ECT_1__m1	3.36	500bp	top1sd	0.0700002	0.00346717
Atf1	1110038F14Rik	FALSE	1	dbcorrdb__POLR2AphosphoS2__ENCSR000ECT_1__m1	3.36	500bp	top1sd	0.0849121	0.00305568
Atf1	Abcb7	FALSE	1	dbcorrdb__POLR2AphosphoS2__ENCSR000ECT_1__m1	3.36	500bp	top1sd	0.0990095	0.00282708
Atf1	Adamts1	FALSE	1	dbcorrdb__POLR2AphosphoS2__ENCSR000ECT_1__m1	3.36	500bp	top1sd	0.0814854	0.00406978
Atf1	Akr1b3	FALSE	1	dbcorrdb__POLR2AphosphoS2__ENCSR000ECT_1__m1	3.36	500bp	top1sd	0.050243	0.0030865
Atf1	Alcam	FALSE	1	dbcorrdb__POLR2AphosphoS2__ENCSR000ECT_1__m1	3.36	500bp	top1sd	0.0581365	0.00648833
Atf1	Ap1ar	FALSE	1	dbcorrdb__POLR2AphosphoS2__ENCSR000ECT_1__m1	3.36	500bp	top1sd	0.0865061	0.00314083
Atf1	Arcn1	FALSE	1	dbcorrdb__POLR2AphosphoS2__ENCSR000ECT_1__m1	3.36	500bp	top1sd	0.108099	0.00395248
Atf1	Arhgap28	FALSE	1	dbcorrdb__POLR2AphosphoS2__ENCSR000ECT_1__m1	3.36	500bp	top1sd	0.0847105	0.00352935
Atf1	Arl3	FALSE	1	dbcorrdb__POLR2AphosphoS2__ENCSR000ECT_1__m1	3.36	500bp	top1sd	0.0714425	0.00311909
Atf1	Arpc5l	FALSE	1	dbcorrdb__POLR2AphosphoS2__ENCSR000ECT_1__m1	3.36	500bp	top1sd	0.0615338	0.00294911
Atf1	Ascc2	FALSE	1	dbcorrdb__POLR2AphosphoS2__ENCSR000ECT_1__m1	3.36	500bp	top1sd	0.131724	0.00311406
Atf1	Atg2a	FALSE	1	dbcorrdb__POLR2AphosphoS2__ENCSR000ECT_1__m1	3.36	500bp	top1sd	0.0719108	0.00422987
Atf1	Atg4a	FALSE	1	dbcorrdb__POLR2AphosphoS2__ENCSR000ECT_1__m1	3.36	500bp	top1sd	0.0806011	0.00407935
Atf1	Atoh8	FALSE	1	dbcorrdb__POLR2AphosphoS2__ENCSR000ECT_1__m1	3.36	500bp	top1sd	0.0346281	0.004367
Atf1	Atp5e	FALSE	1	dbcorrdb__POLR2AphosphoS2__ENCSR000ECT_1__m1	3.36	500bp	top1sd	0.0714483	0.00315021
Atf1	AU022252	FALSE	1	dbcorrdb__POLR2AphosphoS2__ENCSR000ECT_1__m1	3.36	500bp	top1sd	0.0911301	0.0034575
Atf1	Bace1	FALSE	1	dbcorrdb__POLR2AphosphoS2__ENCSR000ECT_1__m1	3.36	500bp	top1sd	0.0561599	0.00289812
Atf1	BC003331	FALSE	1	dbcorrdb__POLR2AphosphoS2__ENCSR000ECT_1__m1	3.36	500bp	top1sd	0.11727	0.00359983
Atf1	Bcl2l1	FALSE	1	dbcorrdb__POLR2AphosphoS2__ENCSR000ECT_1__m1	3.36	500bp	top1sd	0.0517036	0.00623401
Atf1	Bet1	FALSE	1	dbcorrdb__POLR2AphosphoS2__ENCSR000ECT_1__m1	3.36	500bp	top1sd	0.0709925	0.00411887
Atf1	Bod1l	FALSE	1	dbcorrdb__POLR2AphosphoS2__ENCSR000ECT_1__m1	3.36	500bp	top1sd	0.141474	0.00299215
Atf1	Btf3	FALSE	1	dbcorrdb__POLR2AphosphoS2__ENCSR000ECT_1__m1	3.36	500bp	top1sd	0.0828197	0.00932262
Atf1	Btg1	FALSE	1	dbcorrdb__POLR2AphosphoS2__ENCSR000ECT_1__m1	3.36	500bp	top1sd	0.0471338	0.00335184
Atf1	C330018D20Rik	FALSE	1	dbcorrdb__POLR2AphosphoS2__ENCSR000ECT_1__m1	3.36	500bp	top1sd	0.0542704	0.002964
Atf1	C87436	FALSE	1	dbcorrdb__POLR2AphosphoS2__ENCSR000ECT_1__m1	3.36	500bp	top1sd	0.0824507	0.00523198
Atf1	Cap1	FALSE	1	dbcorrdb__POLR2AphosphoS2__ENCSR000ECT_1__m1	3.36	500bp	top1sd	0.111259	0.00270351
Atf1	Carf	FALSE	1	dbcorrdb__POLR2AphosphoS2__ENCSR000ECT_1__m1	3.36	500bp	top1sd	0.0829749	0.00493772
Atf1	Ccdc28a	FALSE	1	dbcorrdb__POLR2AphosphoS2__ENCSR000ECT_1__m1	3.36	500bp	top1sd	0.0626215	0.00354627
Atf1	Ccdc43	FALSE	1	dbcorrdb__POLR2AphosphoS2__ENCSR000ECT_1__m1	3.36	500bp	top1sd	0.0874424	0.00453524
Atf1	Ccdc90b	FALSE	1	dbcorrdb__POLR2AphosphoS2__ENCSR000ECT_1__m1	3.36	500bp	top1sd	0.092165	0.00541498
Atf1	Ccm2	FALSE	1	dbcorrdb__POLR2AphosphoS2__ENCSR000ECT_1__m1	3.36	500bp	top1sd	0.0657283	0.00631429
Atf1	Cdc16	FALSE	1	dbcorrdb__POLR2AphosphoS2__ENCSR000ECT_1__m1	3.36	500bp	top1sd	0.115293	0.0044837
Atf1	Cdc37l1	FALSE	1	dbcorrdb__POLR2AphosphoS2__ENCSR000ECT_1__m1	3.36	500bp	top1sd	0.149304	0.00354763
Atf1	Chfr	FALSE	1	dbcorrdb__POLR2AphosphoS2__ENCSR000ECT_1__m1	3.36	500bp	top1sd	0.0989759	0.00308257
Atf1	Clns1a	FALSE	1	dbcorrdb__POLR2AphosphoS2__ENCSR000ECT_1__m1	3.36	500bp	top1sd	0.0969217	0.0031728
Atf1	Clock	FALSE	1	dbcorrdb__POLR2AphosphoS2__ENCSR000ECT_1__m1	3.36	500bp	top1sd	0.112284	0.00273273
Atf1	Cog1	FALSE	1	dbcorrdb__POLR2AphosphoS2__ENCSR000ECT_1__m1	3.36	500bp	top1sd	0.069957	0.00435535
Atf1	Cpt2	FALSE	1	dbcorrdb__POLR2AphosphoS2__ENCSR000ECT_1__m1	3.36	500bp	top1sd	0.0680051	0.00282998
Atf1	Ctps	FALSE	1	dbcorrdb__POLR2AphosphoS2__ENCSR000ECT_1__m1	3.36	500bp	top1sd	0.065927	0.00383163
Atf1	Cwc22	FALSE	1	dbcorrdb__POLR2AphosphoS2__ENCSR000ECT_1__m1	3.36	500bp	top1sd	0.105778	0.00275814
Atf1	Cyb5r4	FALSE	1	dbcorrdb__POLR2AphosphoS2__ENCSR000ECT_1__m1	3.36	500bp	top1sd	0.106347	0.0027917
Atf1	D6Wsu163e	FALSE	1	dbcorrdb__POLR2AphosphoS2__ENCSR000ECT_1__m1	3.36	500bp	top1sd	0.0916821	0.00273162
Atf1	Dbp	FALSE	1	dbcorrdb__POLR2AphosphoS2__ENCSR000ECT_1__m1	3.36	500bp	top1sd	0.0500466	0.00290557
Atf1	Dcaf12	FALSE	1	dbcorrdb__POLR2AphosphoS2__ENCSR000ECT_1__m1	3.36	500bp	top1sd	0.0412648	0.00502444
Atf1	Dcaf5	FALSE	1	dbcorrdb__POLR2AphosphoS2__ENCSR000ECT_1__m1	3.36	500bp	top1sd	0.16064	0.00386874
Atf1	Ddx21	FALSE	1	dbcorrdb__POLR2AphosphoS2__ENCSR000ECT_1__m1	3.36	500bp	top1sd	0.107391	0.0029589
Atf1	Dis3	FALSE	1	dbcorrdb__POLR2AphosphoS2__ENCSR000ECT_1__m1	3.36	500bp	top1sd	0.0680178	0.00568173
Atf1	Dnajb2	FALSE	1	dbcorrdb__POLR2AphosphoS2__ENCSR000ECT_1__m1	3.36	500bp	top1sd	0.15528	0.00453943
Atf1	Dnajc13	FALSE	1	dbcorrdb__POLR2AphosphoS2__ENCSR000ECT_1__m1	3.36	500bp	top1sd	0.142458	0.00402046
Atf1	Dync1h1	FALSE	1	dbcorrdb__POLR2AphosphoS2__ENCSR000ECT_1__m1	3.36	500bp	top1sd	0.133444	0.00286075
Atf1	Dync1li1	FALSE	1	dbcorrdb__POLR2AphosphoS2__ENCSR000ECT_1__m1	3.36	500bp	top1sd	0.0902419	0.00350345
Atf1	Ech1	FALSE	1	dbcorrdb__POLR2AphosphoS2__ENCSR000ECT_1__m1	3.36	500bp	top1sd	0.0501066	0.00372443
Atf1	Eef1g	FALSE	1	dbcorrdb__POLR2AphosphoS2__ENCSR000ECT_1__m1	3.36	500bp	top1sd	0.113527	0.00302277
Atf1	Eif2ak3	FALSE	1	dbcorrdb__POLR2AphosphoS2__ENCSR000ECT_1__m1	3.36	500bp	top1sd	0.077017	0.00613352
Atf1	Eif2s2	FALSE	1	dbcorrdb__POLR2AphosphoS2__ENCSR000ECT_1__m1	3.36	500bp	top1sd	0.108214	0.00367889
Atf1	Eif3e	FALSE	1	dbcorrdb__POLR2AphosphoS2__ENCSR000ECT_1__m1	3.36	500bp	top1sd	0.112948	0.0052114
Atf1	Elmo1	FALSE	1	dbcorrdb__POLR2AphosphoS2__ENCSR000ECT_1__m1	3.36	500bp	top1sd	0.0771209	0.00290542
Atf1	Eml2	FALSE	1	dbcorrdb__POLR2AphosphoS2__ENCSR000ECT_1__m1	3.36	500bp	top1sd	0.123231	0.00379602
Atf1	Eno1	FALSE	1	dbcorrdb__POLR2AphosphoS2__ENCSR000ECT_1__m1	3.36	500bp	top1sd	0.0884977	0.00365276
Atf1	Erbb4	FALSE	1	dbcorrdb__POLR2AphosphoS2__ENCSR000ECT_1__m1	3.36	500bp	top1sd	0.0751293	0.00569746
Atf1	Ercc3	FALSE	1	dbcorrdb__POLR2AphosphoS2__ENCSR000ECT_1__m1	3.36	500bp	top1sd	0.0594456	0.00748221
Atf1	Evc2	FALSE	1	dbcorrdb__POLR2AphosphoS2__ENCSR000ECT_1__m1	3.36	500bp	top1sd	0.111953	0.00582138
Atf1	Exoc1	FALSE	1	dbcorrdb__POLR2AphosphoS2__ENCSR000ECT_1__m1	3.36	500bp	top1sd	0.0894839	0.0071478
Atf1	Fam98a	FALSE	1	dbcorrdb__POLR2AphosphoS2__ENCSR000ECT_1__m1	3.36	500bp	top1sd	0.0982832	0.00335786
Atf1	Fbl	FALSE	1	dbcorrdb__POLR2AphosphoS2__ENCSR000ECT_1__m1	3.36	500bp	top1sd	0.0569865	0.00280395
Atf1	Fdft1	FALSE	1	dbcorrdb__POLR2AphosphoS2__ENCSR000ECT_1__m1	3.36	500bp	top1sd	0.0383184	0.00586456
Atf1	Fig4	FALSE	1	dbcorrdb__POLR2AphosphoS2__ENCSR000ECT_1__m1	3.36	500bp	top1sd	0.0967925	0.00332369
Atf1	Flot2	FALSE	1	dbcorrdb__POLR2AphosphoS2__ENCSR000ECT_1__m1	3.36	500bp	top1sd	0.082638	0.00312601
Atf1	Fundc2	FALSE	1	dbcorrdb__POLR2AphosphoS2__ENCSR000ECT_1__m1	3.36	500bp	top1sd	0.0538107	0.00276303
Atf1	Gadd45b	FALSE	1	dbcorrdb__POLR2AphosphoS2__ENCSR000ECT_1__m1	3.36	500bp	top1sd	0.0801972	0.00280145
Atf1	Gnpnat1	FALSE	1	dbcorrdb__POLR2AphosphoS2__ENCSR000ECT_1__m1	3.36	500bp	top1sd	0.0770919	0.00277539
Atf1	Golga1	FALSE	1	dbcorrdb__POLR2AphosphoS2__ENCSR000ECT_1__m1	3.36	500bp	top1sd	0.113762	0.00292681
Atf1	Golga7	FALSE	1	dbcorrdb__POLR2AphosphoS2__ENCSR000ECT_1__m1	3.36	500bp	top1sd	0.0874268	0.00873315
Atf1	Gramd4	FALSE	1	dbcorrdb__POLR2AphosphoS2__ENCSR000ECT_1__m1	3.36	500bp	top1sd	0.0856318	0.0033156
Atf1	Grk5	FALSE	1	dbcorrdb__POLR2AphosphoS2__ENCSR000ECT_1__m1	3.36	500bp	top1sd	0.0769231	0.00551934
Atf1	Gxylt1	FALSE	1	dbcorrdb__POLR2AphosphoS2__ENCSR000ECT_1__m1	3.36	500bp	top1sd	0.0727973	0.00289317
Atf1	Heatr1	FALSE	1	dbcorrdb__POLR2AphosphoS2__ENCSR000ECT_1__m1	3.36	500bp	top1sd	0.0970543	0.00420002
Atf1	Heatr5b	FALSE	1	dbcorrdb__POLR2AphosphoS2__ENCSR000ECT_1__m1	3.36	500bp	top1sd	0.113643	0.00307832
Atf1	Hmgb1	FALSE	1	dbcorrdb__POLR2AphosphoS2__ENCSR000ECT_1__m1	3.36	500bp	top1sd	0.0897995	0.00355544
Atf1	Ikbkg	FALSE	1	dbcorrdb__POLR2AphosphoS2__ENCSR000ECT_1__m1	3.36	500bp	top1sd	0.110691	0.00286049
Atf1	Kbtbd3	FALSE	1	dbcorrdb__POLR2AphosphoS2__ENCSR000ECT_1__m1	3.36	500bp	top1sd	0.0931125	0.00271836
Atf1	Lcmt1	FALSE	1	dbcorrdb__POLR2AphosphoS2__ENCSR000ECT_1__m1	3.36	500bp	top1sd	0.0964698	0.00293433
Atf1	Lekr1	FALSE	1	dbcorrdb__POLR2AphosphoS2__ENCSR000ECT_1__m1	3.36	500bp	top1sd	0.0486362	0.00440853
Atf1	Lman2	FALSE	1	dbcorrdb__POLR2AphosphoS2__ENCSR000ECT_1__m1	3.36	500bp	top1sd	0.104509	0.00622327
Atf1	Lrsam1	FALSE	1	dbcorrdb__POLR2AphosphoS2__ENCSR000ECT_1__m1	3.36	500bp	top1sd	0.0729087	0.00269409
Atf1	Ltbp1	FALSE	1	dbcorrdb__POLR2AphosphoS2__ENCSR000ECT_1__m1	3.36	500bp	top1sd	0.0500773	0.00284221
Atf1	Lysmd4	FALSE	1	dbcorrdb__POLR2AphosphoS2__ENCSR000ECT_1__m1	3.36	500bp	top1sd	0.110765	0.00423224
Atf1	Mad2l1bp	FALSE	1	dbcorrdb__POLR2AphosphoS2__ENCSR000ECT_1__m1	3.36	500bp	top1sd	0.0558268	0.00550565
Atf1	Maged1	FALSE	1	dbcorrdb__POLR2AphosphoS2__ENCSR000ECT_1__m1	3.36	500bp	top1sd	0.0530867	0.0056859
Atf1	Mapkbp1	FALSE	1	dbcorrdb__POLR2AphosphoS2__ENCSR000ECT_1__m1	3.36	500bp	top1sd	0.116411	0.00418499
Atf1	Mcrs1	FALSE	1	dbcorrdb__POLR2AphosphoS2__ENCSR000ECT_1__m1	3.36	500bp	top1sd	0.0467994	0.00277267
Atf1	Mcts1	FALSE	1	dbcorrdb__POLR2AphosphoS2__ENCSR000ECT_1__m1	3.36	500bp	top1sd	0.133085	0.00291537
Atf1	Mib2	FALSE	1	dbcorrdb__POLR2AphosphoS2__ENCSR000ECT_1__m1	3.36	500bp	top1sd	0.044232	0.00325876
Atf1	Mknk1	FALSE	1	dbcorrdb__POLR2AphosphoS2__ENCSR000ECT_1__m1	3.36	500bp	top1sd	0.0894503	0.00508873
Atf1	Mrpl23	FALSE	1	dbcorrdb__POLR2AphosphoS2__ENCSR000ECT_1__m1	3.36	500bp	top1sd	0.0730676	0.00342364
Atf1	Mrpl3	FALSE	1	dbcorrdb__POLR2AphosphoS2__ENCSR000ECT_1__m1	3.36	500bp	top1sd	0.150789	0.00336248
Atf1	Mrps10	FALSE	1	dbcorrdb__POLR2AphosphoS2__ENCSR000ECT_1__m1	3.36	500bp	top1sd	0.0691526	0.00315838
Atf1	Mrps18b	FALSE	1	dbcorrdb__POLR2AphosphoS2__ENCSR000ECT_1__m1	3.36	500bp	top1sd	0.0981037	0.00340547
Atf1	Mylip	FALSE	1	dbcorrdb__POLR2AphosphoS2__ENCSR000ECT_1__m1	3.36	500bp	top1sd	0.06732	0.00349939
Atf1	Napg	FALSE	1	dbcorrdb__POLR2AphosphoS2__ENCSR000ECT_1__m1	3.36	500bp	top1sd	0.128482	0.00448434
Atf1	Ndufs5	FALSE	1	dbcorrdb__POLR2AphosphoS2__ENCSR000ECT_1__m1	3.36	500bp	top1sd	0.106298	0.00318184
Atf1	Nedd9	FALSE	1	dbcorrdb__POLR2AphosphoS2__ENCSR000ECT_1__m1	3.36	500bp	top1sd	0.0308589	0.00293038
Atf1	Nipbl	FALSE	1	dbcorrdb__POLR2AphosphoS2__ENCSR000ECT_1__m1	3.36	500bp	top1sd	0.0850678	0.00308533
Atf1	Nmnat1	FALSE	1	dbcorrdb__POLR2AphosphoS2__ENCSR000ECT_1__m1	3.36	500bp	top1sd	0.0718652	0.00858071
Atf1	Nrg2	FALSE	1	dbcorrdb__POLR2AphosphoS2__ENCSR000ECT_1__m1	3.36	500bp	top1sd	0.0523516	0.00306601
Atf1	Nsun2	FALSE	1	dbcorrdb__POLR2AphosphoS2__ENCSR000ECT_1__m1	3.36	500bp	top1sd	0.118485	0.00396809
Atf1	Nucb1	FALSE	1	dbcorrdb__POLR2AphosphoS2__ENCSR000ECT_1__m1	3.36	500bp	top1sd	0.0367575	0.00468927
Atf1	Orc2	FALSE	1	dbcorrdb__POLR2AphosphoS2__ENCSR000ECT_1__m1	3.36	500bp	top1sd	0.115473	0.00357934
Atf1	Otub1	FALSE	1	dbcorrdb__POLR2AphosphoS2__ENCSR000ECT_1__m1	3.36	500bp	top1sd	0.0400624	0.00320946
Atf1	Papd4	FALSE	1	dbcorrdb__POLR2AphosphoS2__ENCSR000ECT_1__m1	3.36	500bp	top1sd	0.0930331	0.00463378
Atf1	Park2	FALSE	1	dbcorrdb__POLR2AphosphoS2__ENCSR000ECT_1__m1	3.36	500bp	top1sd	0.0400031	0.00335868
Atf1	Parp11	FALSE	1	dbcorrdb__POLR2AphosphoS2__ENCSR000ECT_1__m1	3.36	500bp	top1sd	0.0642539	0.00339268
Atf1	Pcif1	FALSE	1	dbcorrdb__POLR2AphosphoS2__ENCSR000ECT_1__m1	3.36	500bp	top1sd	0.0671165	0.00487157
Atf1	Pdcd4	FALSE	1	dbcorrdb__POLR2AphosphoS2__ENCSR000ECT_1__m1	3.36	500bp	top1sd	0.0711463	0.00352895
Atf1	Peli2	FALSE	1	dbcorrdb__POLR2AphosphoS2__ENCSR000ECT_1__m1	3.36	500bp	top1sd	0.0820006	0.00387532
Atf1	Phka2	FALSE	1	dbcorrdb__POLR2AphosphoS2__ENCSR000ECT_1__m1	3.36	500bp	top1sd	0.136793	0.00318063
Atf1	Pola1	FALSE	1	dbcorrdb__POLR2AphosphoS2__ENCSR000ECT_1__m1	3.36	500bp	top1sd	0.0866331	0.00303679
Atf1	Ppid	FALSE	1	dbcorrdb__POLR2AphosphoS2__ENCSR000ECT_1__m1	3.36	500bp	top1sd	0.105238	0.00312891
Atf1	Ppm1j	FALSE	1	dbcorrdb__POLR2AphosphoS2__ENCSR000ECT_1__m1	3.36	500bp	top1sd	0.0867663	0.00303455
Atf1	Ppp2r5c	FALSE	1	dbcorrdb__POLR2AphosphoS2__ENCSR000ECT_1__m1	3.36	500bp	top1sd	0.112525	0.00321537
Atf1	Ppp3r1	FALSE	1	dbcorrdb__POLR2AphosphoS2__ENCSR000ECT_1__m1	3.36	500bp	top1sd	0.0704514	0.00395585
Atf1	Prkab2	FALSE	1	dbcorrdb__POLR2AphosphoS2__ENCSR000ECT_1__m1	3.36	500bp	top1sd	0.128821	0.00344018
Atf1	Prpf6	FALSE	1	dbcorrdb__POLR2AphosphoS2__ENCSR000ECT_1__m1	3.36	500bp	top1sd	0.15178	0.00328722
Atf1	Prrc2a	FALSE	1	dbcorrdb__POLR2AphosphoS2__ENCSR000ECT_1__m1	3.36	500bp	top1sd	0.137004	0.00364772
Atf1	Pxmp4	FALSE	1	dbcorrdb__POLR2AphosphoS2__ENCSR000ECT_1__m1	3.36	500bp	top1sd	0.107992	0.00653366
Atf1	Rab3gap2	FALSE	1	dbcorrdb__POLR2AphosphoS2__ENCSR000ECT_1__m1	3.36	500bp	top1sd	0.144372	0.00305744
Atf1	Rab5c	FALSE	1	dbcorrdb__POLR2AphosphoS2__ENCSR000ECT_1__m1	3.36	500bp	top1sd	0.0930121	0.00693512
Atf1	Rasa1	FALSE	1	dbcorrdb__POLR2AphosphoS2__ENCSR000ECT_1__m1	3.36	500bp	top1sd	0.1371	0.00285259
Atf1	Rassf1	FALSE	1	dbcorrdb__POLR2AphosphoS2__ENCSR000ECT_1__m1	3.36	500bp	top1sd	0.0935721	0.00279434
Atf1	Rbm34	FALSE	1	dbcorrdb__POLR2AphosphoS2__ENCSR000ECT_1__m1	3.36	500bp	top1sd	0.0736875	0.00394163
Atf1	Recql5	FALSE	3	dbcorrdb__POLR2AphosphoS2__ENCSR000ECT_1__m1	3.36	500bp	top1sd	0.0763174	0.00603307
Atf1	Retsat	FALSE	1	dbcorrdb__POLR2AphosphoS2__ENCSR000ECT_1__m1	3.36	500bp	top1sd	0.108748	0.00286887
Atf1	Rhbdd3	FALSE	1	dbcorrdb__POLR2AphosphoS2__ENCSR000ECT_1__m1	3.36	500bp	top1sd	0.138684	0.00372418
Atf1	Rnf185	FALSE	1	dbcorrdb__POLR2AphosphoS2__ENCSR000ECT_1__m1	3.36	500bp	top1sd	0.10253	0.003248
Atf1	Rpl37a	FALSE	1	dbcorrdb__POLR2AphosphoS2__ENCSR000ECT_1__m1	3.36	500bp	top1sd	0.0608818	0.00400003
Atf1	Rpl8	FALSE	1	dbcorrdb__POLR2AphosphoS2__ENCSR000ECT_1__m1	3.36	500bp	top1sd	0.0859773	0.00289014
Atf1	Rprd1b	FALSE	1	dbcorrdb__POLR2AphosphoS2__ENCSR000ECT_1__m1	3.36	500bp	top1sd	0.147848	0.00448108
Atf1	Rps20	FALSE	1	dbcorrdb__POLR2AphosphoS2__ENCSR000ECT_1__m1	3.36	500bp	top1sd	0.0550237	0.009034
Atf1	Rsl1d1	FALSE	1	dbcorrdb__POLR2AphosphoS2__ENCSR000ECT_1__m1	3.36	500bp	top1sd	0.0879656	0.00356156
Atf1	Rusc2	FALSE	1	dbcorrdb__POLR2AphosphoS2__ENCSR000ECT_1__m1	3.36	500bp	top1sd	0.0933221	0.00312744
Atf1	Samd8	FALSE	1	dbcorrdb__POLR2AphosphoS2__ENCSR000ECT_1__m1	3.36	500bp	top1sd	0.128497	0.00307925
Atf1	Sap130	FALSE	1	dbcorrdb__POLR2AphosphoS2__ENCSR000ECT_1__m1	3.36	500bp	top1sd	0.0639974	0.00311332
Atf1	Sap30bp	FALSE	1	dbcorrdb__POLR2AphosphoS2__ENCSR000ECT_1__m1	3.36	500bp	top1sd	0.0684694	0.00274161
Atf1	Sar1a	FALSE	1	dbcorrdb__POLR2AphosphoS2__ENCSR000ECT_1__m1	3.36	500bp	top1sd	0.123615	0.00311056
Atf1	Scn3a	FALSE	1	dbcorrdb__POLR2AphosphoS2__ENCSR000ECT_1__m1	3.36	500bp	top1sd	0.0623338	0.0031954
Atf1	Scoc	FALSE	1	dbcorrdb__POLR2AphosphoS2__ENCSR000ECT_1__m1	3.36	500bp	top1sd	0.100099	0.00291242
Atf1	Sec31a	FALSE	1	dbcorrdb__POLR2AphosphoS2__ENCSR000ECT_1__m1	3.36	500bp	top1sd	0.129902	0.00386651
Atf1	Senp8	FALSE	1	dbcorrdb__POLR2AphosphoS2__ENCSR000ECT_1__m1	3.36	500bp	top1sd	0.0504761	0.00628616
Atf1	Setdb1	FALSE	1	dbcorrdb__POLR2AphosphoS2__ENCSR000ECT_1__m1	3.36	500bp	top1sd	0.113376	0.00314013
Atf1	Sfxn2	FALSE	1	dbcorrdb__POLR2AphosphoS2__ENCSR000ECT_1__m1	3.36	500bp	top1sd	0.0553926	0.00423413
Atf1	Sh2b1	FALSE	1	dbcorrdb__POLR2AphosphoS2__ENCSR000ECT_1__m1	3.36	500bp	top1sd	0.110237	0.00278105
Atf1	Slc12a2	FALSE	1	dbcorrdb__POLR2AphosphoS2__ENCSR000ECT_1__m1	3.36	500bp	top1sd	0.132043	0.00279419
Atf1	Slc39a7	FALSE	1	dbcorrdb__POLR2AphosphoS2__ENCSR000ECT_1__m1	3.36	500bp	top1sd	0.0858769	0.00419821
Atf1	Snw1	FALSE	1	dbcorrdb__POLR2AphosphoS2__ENCSR000ECT_1__m1	3.36	500bp	top1sd	0.117946	0.00637923
Atf1	Snx8	FALSE	1	dbcorrdb__POLR2AphosphoS2__ENCSR000ECT_1__m1	3.36	500bp	top1sd	0.124361	0.00367797
Atf1	Spice1	FALSE	1	dbcorrdb__POLR2AphosphoS2__ENCSR000ECT_1__m1	3.36	500bp	top1sd	0.0939261	0.00323895
Atf1	Stau1	FALSE	1	dbcorrdb__POLR2AphosphoS2__ENCSR000ECT_1__m1	3.36	500bp	top1sd	0.1221	0.00297094
Atf1	Stk38l	FALSE	1	dbcorrdb__POLR2AphosphoS2__ENCSR000ECT_1__m1	3.36	500bp	top1sd	0.0824957	0.00458601
Atf1	Stk40	FALSE	1	dbcorrdb__POLR2AphosphoS2__ENCSR000ECT_1__m1	3.36	500bp	top1sd	0.0968369	0.00386206
Atf1	Strn	FALSE	1	dbcorrdb__POLR2AphosphoS2__ENCSR000ECT_1__m1	3.36	500bp	top1sd	0.110169	0.00304047
Atf1	Suclg1	FALSE	1	dbcorrdb__POLR2AphosphoS2__ENCSR000ECT_1__m1	3.36	500bp	top1sd	0.111886	0.00289918
Atf1	Sugt1	FALSE	1	dbcorrdb__POLR2AphosphoS2__ENCSR000ECT_1__m1	3.36	500bp	top1sd	0.0751537	0.00270502
Atf1	Sympk	FALSE	1	dbcorrdb__POLR2AphosphoS2__ENCSR000ECT_1__m1	3.36	500bp	top1sd	0.0735741	0.00312457
Atf1	Tab2	FALSE	1	dbcorrdb__POLR2AphosphoS2__ENCSR000ECT_1__m1	3.36	500bp	top1sd	0.162497	0.00731292
Atf1	Tasp1	FALSE	1	dbcorrdb__POLR2AphosphoS2__ENCSR000ECT_1__m1	3.36	500bp	top1sd	0.0957039	0.00304551
Atf1	Tbcel	FALSE	1	dbcorrdb__POLR2AphosphoS2__ENCSR000ECT_1__m1	3.36	500bp	top1sd	0.0985045	0.00351713
Atf1	Tecpr1	FALSE	1	dbcorrdb__POLR2AphosphoS2__ENCSR000ECT_1__m1	3.36	500bp	top1sd	0.0835394	0.00436097
Atf1	Tm7sf3	FALSE	1	dbcorrdb__POLR2AphosphoS2__ENCSR000ECT_1__m1	3.36	500bp	top1sd	0.0379094	0.00395026
Atf1	Tmem109	FALSE	1	dbcorrdb__POLR2AphosphoS2__ENCSR000ECT_1__m1	3.36	500bp	top1sd	0.0498496	0.00310103
Atf1	Tmem33	FALSE	1	dbcorrdb__POLR2AphosphoS2__ENCSR000ECT_1__m1	3.36	500bp	top1sd	0.0857829	0.00329971
Atf1	Tnpo2	FALSE	1	dbcorrdb__POLR2AphosphoS2__ENCSR000ECT_1__m1	3.36	500bp	top1sd	0.0778272	0.00336999
Atf1	Top3a	FALSE	1	dbcorrdb__POLR2AphosphoS2__ENCSR000ECT_1__m1	3.36	500bp	top1sd	0.0790091	0.00339444
Atf1	Top3b	FALSE	1	dbcorrdb__POLR2AphosphoS2__ENCSR000ECT_1__m1	3.36	500bp	top1sd	0.106312	0.00294734
Atf1	Trdmt1	FALSE	1	dbcorrdb__POLR2AphosphoS2__ENCSR000ECT_1__m1	3.36	500bp	top1sd	0.0570793	0.00883409
Atf1	Trim3	FALSE	1	dbcorrdb__POLR2AphosphoS2__ENCSR000ECT_1__m1	3.36	500bp	top1sd	0.0928474	0.0045273
Atf1	Trip4	FALSE	1	dbcorrdb__POLR2AphosphoS2__ENCSR000ECT_1__m1	3.36	500bp	top1sd	0.155634	0.00285208
Atf1	Trove2	FALSE	1	dbcorrdb__POLR2AphosphoS2__ENCSR000ECT_1__m1	3.36	500bp	top1sd	0.0725296	0.0048531
Atf1	Tsr1	FALSE	1	dbcorrdb__POLR2AphosphoS2__ENCSR000ECT_1__m1	3.36	500bp	top1sd	0.0598409	0.00282206
Atf1	Ttc1	FALSE	1	dbcorrdb__POLR2AphosphoS2__ENCSR000ECT_1__m1	3.36	500bp	top1sd	0.0807517	0.00283649
Atf1	Ubr7	FALSE	1	dbcorrdb__POLR2AphosphoS2__ENCSR000ECT_1__m1	3.36	500bp	top1sd	0.0665501	0.0104193
Atf1	Uchl3	FALSE	1	dbcorrdb__POLR2AphosphoS2__ENCSR000ECT_1__m1	3.36	500bp	top1sd	0.141604	0.0033306
Atf1	Usp38	FALSE	1	dbcorrdb__POLR2AphosphoS2__ENCSR000ECT_1__m1	3.36	500bp	top1sd	0.0550558	0.00274089
Atf1	Uvrag	FALSE	1	dbcorrdb__POLR2AphosphoS2__ENCSR000ECT_1__m1	3.36	500bp	top1sd	0.119205	0.00341521
Atf1	Vps52	FALSE	1	dbcorrdb__POLR2AphosphoS2__ENCSR000ECT_1__m1	3.36	500bp	top1sd	0.0532681	0.00299932
Atf1	Wipf1	FALSE	1	dbcorrdb__POLR2AphosphoS2__ENCSR000ECT_1__m1	3.36	500bp	top1sd	0.0535561	0.00295728
Atf1	Yme1l1	FALSE	1	dbcorrdb__POLR2AphosphoS2__ENCSR000ECT_1__m1	3.36	500bp	top1sd	0.14578	0.00289463
Atf1	Ythdc1	FALSE	1	dbcorrdb__POLR2AphosphoS2__ENCSR000ECT_1__m1	3.36	500bp	top1sd	0.145144	0.00307749
Atf1	Zbtb17	FALSE	1	dbcorrdb__POLR2AphosphoS2__ENCSR000ECT_1__m1	3.36	500bp	top1sd	0.0675339	0.00298767
Atf1	Zbtb41	FALSE	1	dbcorrdb__POLR2AphosphoS2__ENCSR000ECT_1__m1	3.36	500bp	top1sd	0.100425	0.00448668
Atf1	Zfand1	FALSE	1	dbcorrdb__POLR2AphosphoS2__ENCSR000ECT_1__m1	3.36	500bp	top1sd	0.0928264	0.00274584
Atf1	Zfp12	FALSE	1	dbcorrdb__POLR2AphosphoS2__ENCSR000ECT_1__m1	3.36	500bp	top1sd	0.0569468	0.00315444
Atf1	Zfp180	FALSE	1	dbcorrdb__POLR2AphosphoS2__ENCSR000ECT_1__m1	3.36	500bp	top1sd	0.060135	0.00310611
Atf1	Zfp451	FALSE	1	dbcorrdb__POLR2AphosphoS2__ENCSR000ECT_1__m1	3.36	500bp	top1sd	0.126215	0.00384362
Atf1	Zfp706	FALSE	1	dbcorrdb__POLR2AphosphoS2__ENCSR000ECT_1__m1	3.36	500bp	top1sd	0.047303	0.00276277
Atf1	Zfp787	FALSE	1	dbcorrdb__POLR2AphosphoS2__ENCSR000ECT_1__m1	3.36	500bp	top1sd	0.0961784	0.00286739
Atf1	Zkscan6	FALSE	1	dbcorrdb__POLR2AphosphoS2__ENCSR000ECT_1__m1	3.36	500bp	top1sd	0.0490141	0.00330269
Atf1	Gtf2h5	FALSE	2	jaspar__MA0605.1	3.21	500bp	top50	0.109737	0.00629817
Atf1	Twf1	FALSE	2	jaspar__MA0605.1	3.21	500bp	top50	0.088103	0.00980451
Atf1	Ubqln1	FALSE	2	jaspar__MA0605.1	3.21	500bp	top50	0.0991737	0.00645379
Atf2	Fam53c	TRUE	205	taipale_cyt_meth__ATF2_NRTGAYGTMAYN_FL	5.02	10kb	top5perTarget	0.03093	0.0102759
Atf2	Gtf3c1	TRUE	258	taipale_cyt_meth__ATF2_NRTGAYGTMAYN_FL	5.02	10kb	top5perTarget	0.134892	0.00543268
Atf2	Hps5	TRUE	97	taipale_cyt_meth__ATF2_NRTGAYGTMAYN_FL	5.02	10kb	top5perTarget	0.130805	0.00529403
Atf2	Ints7	TRUE	255	taipale_cyt_meth__ATF2_NRTGAYGTMAYN_FL	5.02	10kb	top5perTarget	0.0602081	0.00833263
Atf2	C330018D20Rik	FALSE	8	hocomoco__CREB5_HUMAN.H11MO.0.D	4.62	10kb	top5perTarget	0.0815343	0.00819415
Atf2	Caprin2	FALSE	6	hocomoco__CREB5_HUMAN.H11MO.0.D	4.62	10kb	top5perTarget	0.059386	0.00979696
Atf2	Stk4	FALSE	17	hocomoco__CREB5_HUMAN.H11MO.0.D	4.62	10kb	top5perTarget	0.0929322	0.00605252
Atf2	E130307A14Rik	FALSE	8	transfac_pro__M09521	4.09	500bp	top50	0.158021	0.00540737
Atf2	Zeb1	FALSE	4	cisbp__M0347	3.92	500bp	top50perTarget	0.115409	0.00448821
Atf2	Adipor1	TRUE	3	transfac_pro__M00801	3.89	500bp	top50perTarget	0.0621502	0.00347806
Atf2	Adrb2	TRUE	8	transfac_pro__M00801	3.89	500bp	top50perTarget	0.0508455	0.00473737
Atf2	Aptx	TRUE	39	transfac_pro__M00801	3.89	500bp	top50perTarget	0.0798103	0.00348039
Atf2	Arl5b	TRUE	36	transfac_pro__M00801	3.89	500bp	top50perTarget	0.0870428	0.00376561
Atf2	Atg13	TRUE	1	transfac_pro__M00801	3.89	500bp	top50perTarget	0.131531	0.00321557
Atf2	Becn1	TRUE	5	transfac_pro__M00801	3.89	500bp	top50perTarget	0.145136	0.00528417
Atf2	Bnip3l	TRUE	51	transfac_pro__M00801	3.89	500bp	top50perTarget	0.115731	0.0034225
Atf2	Braf	TRUE	52	transfac_pro__M00801	3.89	500bp	top50perTarget	0.117574	0.00374193
Atf2	Cxxc1	TRUE	3	transfac_pro__M00801	3.89	500bp	top50perTarget	0.124345	0.00409766
Atf2	Dnajc7	TRUE	3	transfac_pro__M00801	3.89	500bp	top50perTarget	0.159724	0.00518564
Atf2	Dok7	TRUE	1	transfac_pro__M00801	3.89	500bp	top50perTarget	0.135478	0.00339327
Atf2	Fam174a	TRUE	36	transfac_pro__M00801	3.89	500bp	top50perTarget	0.0493413	0.00596868
Atf2	Fn1	TRUE	47	transfac_pro__M00801	3.89	500bp	top50perTarget	0.061119	0.00397291
Atf2	Fnip2	TRUE	3	transfac_pro__M00801	3.89	500bp	top50perTarget	0.134036	0.00361759
Atf2	Hivep1	TRUE	37	transfac_pro__M00801	3.89	500bp	top50perTarget	0.117117	0.00337775
Atf2	Ints12	TRUE	4	transfac_pro__M00801	3.89	500bp	top50perTarget	0.0729269	0.00409419
Atf2	Ip6k1	TRUE	3	transfac_pro__M00801	3.89	500bp	top50perTarget	0.0707126	0.00451568
Atf2	Josd1	TRUE	52	transfac_pro__M00801	3.89	500bp	top50perTarget	0.0523249	0.00339539
Atf2	Klhl21	TRUE	2	transfac_pro__M00801	3.89	500bp	top50perTarget	0.0611325	0.00339128
Atf2	Lin54	TRUE	3	transfac_pro__M00801	3.89	500bp	top50perTarget	0.0765672	0.0033486
Atf2	Lonp1	TRUE	1	transfac_pro__M00801	3.89	500bp	top50perTarget	0.0896426	0.00363583
Atf2	Lrrc4c	TRUE	4	transfac_pro__M00801	3.89	500bp	top50perTarget	0.0534222	0.00935166
Atf2	Map2k1	TRUE	9	transfac_pro__M00801	3.89	500bp	top50perTarget	0.0936072	0.00381844
Atf2	Mpped2	TRUE	3	transfac_pro__M00801	3.89	500bp	top50perTarget	0.060652	0.00449907
Atf2	Nol8	TRUE	2	transfac_pro__M00801	3.89	500bp	top50perTarget	0.071204	0.00303255
Atf2	Nop58	TRUE	4	transfac_pro__M00801	3.89	500bp	top50perTarget	0.127289	0.00385805
Atf2	Opa3	TRUE	52	transfac_pro__M00801	3.89	500bp	top50perTarget	0.0886843	0.0035603
Atf2	Plec	TRUE	5	transfac_pro__M00801	3.89	500bp	top50perTarget	0.100449	0.00346226
Atf2	Ppm1a	TRUE	51	transfac_pro__M00801	3.89	500bp	top50perTarget	0.144434	0.00393334
Atf2	Ppp2cb	TRUE	3	transfac_pro__M00801	3.89	500bp	top50perTarget	0.123496	0.00331847
Atf2	Ptpn11	TRUE	40	transfac_pro__M00801	3.89	500bp	top50perTarget	0.152019	0.00399598
Atf2	Rprd1a	TRUE	44	transfac_pro__M00801	3.89	500bp	top50perTarget	0.111341	0.00340803
Atf2	Srsf7	TRUE	2	transfac_pro__M00801	3.89	500bp	top50perTarget	0.142947	0.0033114
Atf2	Stat6	TRUE	3	transfac_pro__M00801	3.89	500bp	top50perTarget	0.0542332	0.0045201
Atf2	Thoc1	TRUE	45	transfac_pro__M00801	3.89	500bp	top50perTarget	0.121687	0.00387124
Atf2	Tm9sf3	TRUE	9	transfac_pro__M00801	3.89	500bp	top50perTarget	0.0701139	0.00357202
Atf2	Ubr4	TRUE	8	transfac_pro__M00801	3.89	500bp	top50perTarget	0.142762	0.00445046
Atf2	Wdr1	TRUE	10	transfac_pro__M00801	3.89	500bp	top50perTarget	0.0412336	0.00360797
Atf2	Wdr82	TRUE	51	transfac_pro__M00801	3.89	500bp	top50perTarget	0.088139	0.00345311
Atf2	Yme1l1	TRUE	6	transfac_pro__M00801	3.89	500bp	top50perTarget	0.160719	0.00535571
Atf2	Zfp143	TRUE	33	transfac_pro__M00801	3.89	500bp	top50perTarget	0.118973	0.0035714
Atf2	Zfp523	TRUE	44	transfac_pro__M00801	3.89	500bp	top50perTarget	0.0560063	0.00344823
Atf2	Prdm2	FALSE	4	transfac_pro__M08803	3.8	500bp	top50perTarget	0.150981	0.00392156
Atf2	Akt3	FALSE	8	cisbp__M6181	3.79	10kb	top50perTarget	0.0794909	0.00524184
Atf2	Kdm6b	FALSE	7	cisbp__M6181	3.79	10kb	top50perTarget	0.134203	0.00400303
Atf2	Mapk1ip1l	FALSE	6	cisbp__M6181	3.79	10kb	top50perTarget	0.105032	0.00423918
Atf2	Nfil3	FALSE	3	cisbp__M6181	3.79	10kb	top50perTarget	0.128476	0.00321517
Atf2	Pcbp4	FALSE	7	cisbp__M6181	3.79	10kb	top50perTarget	0.104985	0.00420588
Atf2	Tead3	FALSE	4	cisbp__M6181	3.79	10kb	top50perTarget	0.049364	0.00425825
Atf2	Tnfrsf12a	FALSE	7	cisbp__M6181	3.79	10kb	top50perTarget	0.0301529	0.00425192
Atf2	Zfp438	FALSE	7	cisbp__M6181	3.79	10kb	top50perTarget	0.146333	0.00408892
Atf2	Abce1	FALSE	6	swissregulon__hs__ATF5_CREB3.p2	3.73	500bp	top1sd	0.0902872	0.00304787
Atf2	Atl2	FALSE	6	swissregulon__hs__ATF5_CREB3.p2	3.73	500bp	top1sd	0.101626	0.00292066
Atf2	Atp1b3	FALSE	6	swissregulon__hs__ATF5_CREB3.p2	3.73	500bp	top1sd	0.10151	0.00504673
Atf2	Flt1	FALSE	6	swissregulon__hs__ATF5_CREB3.p2	3.73	500bp	top1sd	0.0486401	0.00321484
Atf2	Gak	FALSE	2	swissregulon__hs__ATF5_CREB3.p2	3.73	500bp	top1sd	0.119292	0.00327102
Atf2	Gnao1	FALSE	4	swissregulon__hs__ATF5_CREB3.p2	3.73	500bp	top1sd	0.0618772	0.00305428
Atf2	Gtpbp10	FALSE	2	swissregulon__hs__ATF5_CREB3.p2	3.73	500bp	top1sd	0.0483285	0.00304696
Atf2	Hlf	FALSE	6	swissregulon__hs__ATF5_CREB3.p2	3.73	500bp	top1sd	0.0774632	0.00345765
Atf2	Klf9	FALSE	5	swissregulon__hs__ATF5_CREB3.p2	3.73	500bp	top1sd	0.0949141	0.00308367
Atf2	Mitf	FALSE	6	swissregulon__hs__ATF5_CREB3.p2	3.73	500bp	top1sd	0.14731	0.0039499
Atf2	Pag1	FALSE	2	swissregulon__hs__ATF5_CREB3.p2	3.73	500bp	top1sd	0.132984	0.00338077
Atf2	Rnf103	FALSE	2	swissregulon__hs__ATF5_CREB3.p2	3.73	500bp	top1sd	0.0832067	0.00300743
Atf2	Sidt2	FALSE	6	swissregulon__hs__ATF5_CREB3.p2	3.73	500bp	top1sd	0.0886057	0.00307873
Atf2	Slc7a6	FALSE	8	swissregulon__hs__ATF5_CREB3.p2	3.73	500bp	top1sd	0.14159	0.00540498
Atf2	Tnnc2	FALSE	2	swissregulon__hs__ATF5_CREB3.p2	3.73	500bp	top1sd	0.153357	0.00352676
Atf2	Usp2	FALSE	2	swissregulon__hs__ATF5_CREB3.p2	3.73	500bp	top1sd	0.116105	0.00330147
Atf2	Xpnpep1	FALSE	2	swissregulon__hs__ATF5_CREB3.p2	3.73	500bp	top1sd	0.123975	0.0031194
Atf2	Zcrb1	FALSE	3	swissregulon__hs__ATF5_CREB3.p2	3.73	500bp	top1sd	0.0741761	0.00301135
Atf2	1700020I14Rik	FALSE	4	taipale_cyt_meth__XBP1_NRTGACGTCAYN_FL	3.72	500bp	top5perTarget	0.173558	0.007109
Atf2	Atf2	FALSE	7	taipale_cyt_meth__XBP1_NRTGACGTCAYN_FL	3.72	500bp	top5perTarget	1	NA
Atf2	Ctns	FALSE	2	taipale_cyt_meth__XBP1_NRTGACGTCAYN_FL	3.72	500bp	top5perTarget	0.138392	0.00570789
Atf2	Dyrk1b	FALSE	5	taipale_cyt_meth__XBP1_NRTGACGTCAYN_FL	3.72	500bp	top5perTarget	0.0918933	0.0105203
Atf2	4931406P16Rik	FALSE	1	transfac_pro__M01861	3.53	500bp	top1sd	0.142741	0.00370794
Atf2	Acot7	FALSE	1	transfac_pro__M01861	3.53	500bp	top1sd	0.0785616	0.00309543
Atf2	Arcn1	FALSE	1	transfac_pro__M01861	3.53	500bp	top1sd	0.127618	0.00294188
Atf2	Arhgap12	FALSE	1	transfac_pro__M01861	3.53	500bp	top1sd	0.116731	0.00331141
Atf2	Asb3	FALSE	1	transfac_pro__M01861	3.53	500bp	top1sd	0.119793	0.00315735
Atf2	Atxn2l	FALSE	1	transfac_pro__M01861	3.53	500bp	top1sd	0.0644898	0.00449967
Atf2	Baz2a	FALSE	2	transfac_pro__M01861	3.53	500bp	top1sd	0.12078	0.00346728
Atf2	Cbwd1	FALSE	2	transfac_pro__M01861	3.53	500bp	top1sd	0.0762514	0.00319564
Atf2	Clic4	FALSE	1	transfac_pro__M01861	3.53	500bp	top1sd	0.0813268	0.00312517
Atf2	Cog5	FALSE	1	transfac_pro__M01861	3.53	500bp	top1sd	0.119033	0.0029882
Atf2	Copa	FALSE	1	transfac_pro__M01861	3.53	500bp	top1sd	0.108003	0.00336874
Atf2	Cse1l	FALSE	1	transfac_pro__M01861	3.53	500bp	top1sd	0.0506075	0.0032631
Atf2	Ctdnep1	FALSE	1	transfac_pro__M01861	3.53	500bp	top1sd	0.0686702	0.00314411
Atf2	Dcaf6	FALSE	1	transfac_pro__M01861	3.53	500bp	top1sd	0.113409	0.00293021
Atf2	Ddx21	FALSE	2	transfac_pro__M01861	3.53	500bp	top1sd	0.0687941	0.00389134
Atf2	Dmtf1	FALSE	2	transfac_pro__M01861	3.53	500bp	top1sd	0.127472	0.00326807
Atf2	Dmxl2	FALSE	1	transfac_pro__M01861	3.53	500bp	top1sd	0.0618148	0.00302233
Atf2	Eif5	FALSE	1	transfac_pro__M01861	3.53	500bp	top1sd	0.151327	0.00307066
Atf2	Elf1	FALSE	1	transfac_pro__M01861	3.53	500bp	top1sd	0.0931804	0.00303497
Atf2	Fbl	FALSE	1	transfac_pro__M01861	3.53	500bp	top1sd	0.0630187	0.00305906
Atf2	Fbxo11	FALSE	1	transfac_pro__M01861	3.53	500bp	top1sd	0.115878	0.00295442
Atf2	Fem1a	FALSE	1	transfac_pro__M01861	3.53	500bp	top1sd	0.137863	0.00311664
Atf2	Fnip1	FALSE	1	transfac_pro__M01861	3.53	500bp	top1sd	0.131405	0.00307514
Atf2	Galc	FALSE	1	transfac_pro__M01861	3.53	500bp	top1sd	0.0522585	0.00329539
Atf2	Gga1	FALSE	2	transfac_pro__M01861	3.53	500bp	top1sd	0.093491	0.00367207
Atf2	Ggnbp2	FALSE	1	transfac_pro__M01861	3.53	500bp	top1sd	0.111644	0.00321923
Atf2	H13	FALSE	1	transfac_pro__M01861	3.53	500bp	top1sd	0.119314	0.0030515
Atf2	Igf2r	FALSE	1	transfac_pro__M01861	3.53	500bp	top1sd	0.0981134	0.00291486
Atf2	Lama4	FALSE	1	transfac_pro__M01861	3.53	500bp	top1sd	0.0587842	0.00353253
Atf2	Larp4b	FALSE	1	transfac_pro__M01861	3.53	500bp	top1sd	0.121472	0.00364154
Atf2	Lclat1	FALSE	3	transfac_pro__M01861	3.53	500bp	top1sd	0.0710976	0.00331139
Atf2	Lims1	FALSE	1	transfac_pro__M01861	3.53	500bp	top1sd	0.0699557	0.00293342
Atf2	Mapk8ip3	FALSE	2	transfac_pro__M01861	3.53	500bp	top1sd	0.134123	0.00462213
Atf2	Mark3	FALSE	1	transfac_pro__M01861	3.53	500bp	top1sd	0.123831	0.0029248
Atf2	Megf9	FALSE	1	transfac_pro__M01861	3.53	500bp	top1sd	0.0544891	0.003283
Atf2	Mrps10	FALSE	1	transfac_pro__M01861	3.53	500bp	top1sd	0.103906	0.00292422
Atf2	Myo9a	FALSE	1	transfac_pro__M01861	3.53	500bp	top1sd	0.117623	0.00351708
Atf2	Ncbp2	FALSE	2	transfac_pro__M01861	3.53	500bp	top1sd	0.0464163	0.00342999
Atf2	Orc5	FALSE	2	transfac_pro__M01861	3.53	500bp	top1sd	0.13002	0.0033946
Atf2	Pacrg	FALSE	1	transfac_pro__M01861	3.53	500bp	top1sd	0.103309	0.0030424
Atf2	Pcm1	FALSE	2	transfac_pro__M01861	3.53	500bp	top1sd	0.133197	0.00373968
Atf2	Phf1	FALSE	2	transfac_pro__M01861	3.53	500bp	top1sd	0.120034	0.00526987
Atf2	Pitpnb	FALSE	2	transfac_pro__M01861	3.53	500bp	top1sd	0.0749683	0.00367937
Atf2	Pms2	FALSE	2	transfac_pro__M01861	3.53	500bp	top1sd	0.0517808	0.00353452
Atf2	Ppp2r1a	FALSE	1	transfac_pro__M01861	3.53	500bp	top1sd	0.0983003	0.00326935
Atf2	Ppp3r1	FALSE	1	transfac_pro__M01861	3.53	500bp	top1sd	0.0487924	0.00337793
Atf2	Psmd5	FALSE	2	transfac_pro__M01861	3.53	500bp	top1sd	0.0914388	0.00511867
Atf2	Ptrh2	FALSE	2	transfac_pro__M01861	3.53	500bp	top1sd	0.0349479	0.00364393
Atf2	Rab5c	FALSE	2	transfac_pro__M01861	3.53	500bp	top1sd	0.0743054	0.00315065
Atf2	Rapgef2	FALSE	1	transfac_pro__M01861	3.53	500bp	top1sd	0.104883	0.00331861
Atf2	Rbl2	FALSE	1	transfac_pro__M01861	3.53	500bp	top1sd	0.124982	0.00308321
Atf2	Rbm15	FALSE	1	transfac_pro__M01861	3.53	500bp	top1sd	0.104607	0.00311387
Atf2	Rin2	FALSE	1	transfac_pro__M01861	3.53	500bp	top1sd	0.0541378	0.0036013
Atf2	Rprd1b	FALSE	1	transfac_pro__M01861	3.53	500bp	top1sd	0.138439	0.00300384
Atf2	Rrp12	FALSE	2	transfac_pro__M01861	3.53	500bp	top1sd	0.061259	0.00394619
Atf2	Scamp2	FALSE	2	transfac_pro__M01861	3.53	500bp	top1sd	0.148172	0.0042137
Atf2	Slc19a2	FALSE	2	transfac_pro__M01861	3.53	500bp	top1sd	0.10655	0.0038614
Atf2	Stx6	FALSE	5	transfac_pro__M01861	3.53	500bp	top1sd	0.0739608	0.00417908
Atf2	Tef	FALSE	1	transfac_pro__M01861	3.53	500bp	top1sd	0.0727124	0.00291469
Atf2	Tgif1	FALSE	1	transfac_pro__M01861	3.53	500bp	top1sd	0.0712677	0.00305493
Atf2	Thsd4	FALSE	1	transfac_pro__M01861	3.53	500bp	top1sd	0.0537061	0.00325608
Atf2	Tob1	FALSE	1	transfac_pro__M01861	3.53	500bp	top1sd	0.13163	0.00294895
Atf2	Tom1	FALSE	1	transfac_pro__M01861	3.53	500bp	top1sd	0.0558758	0.00323646
Atf2	Tor1aip1	FALSE	2	transfac_pro__M01861	3.53	500bp	top1sd	0.149735	0.00455242
Atf2	Trim26	FALSE	2	transfac_pro__M01861	3.53	500bp	top1sd	0.147081	0.00404984
Atf2	Ubap2	FALSE	1	transfac_pro__M01861	3.53	500bp	top1sd	0.132947	0.00321429
Atf2	Ubb	FALSE	2	transfac_pro__M01861	3.53	500bp	top1sd	0.04589	0.00424537
Atf2	Usp31	FALSE	2	transfac_pro__M01861	3.53	500bp	top1sd	0.104022	0.00332179
Atf2	Wdfy2	FALSE	1	transfac_pro__M01861	3.53	500bp	top1sd	0.137994	0.00291185
Atf2	Wipf2	FALSE	1	transfac_pro__M01861	3.53	500bp	top1sd	0.106697	0.00330241
Atf2	Zbtb8os	FALSE	1	transfac_pro__M01861	3.53	500bp	top1sd	0.0545274	0.00307701
Atf2	Zhx2	FALSE	1	transfac_pro__M01861	3.53	500bp	top1sd	0.127635	0.00303295
Atf2	Zzz3	FALSE	1	transfac_pro__M01861	3.53	500bp	top1sd	0.14304	0.0045797
Atf2	Alg10b	FALSE	3	taipale_cyt_meth__CREB1_NRTGACGTCAYN_eDBD	3.46	500bp	top5perTarget	0.0541052	0.00967905
Atf2	Rgl1	TRUE	7	transfac_pro__M00981	3.46	500bp	top50perTarget	0.0820244	0.00459601
Atf2	Fap	FALSE	1	taipale_cyt_meth__XBP1_NRTGAYGTCAYN_FL_meth	3.43	10kb	top5perTarget	0.0557226	0.00762758
Atf2	Nutf2	FALSE	2	taipale_cyt_meth__XBP1_NRTGAYGTCAYN_FL_meth	3.43	10kb	top5perTarget	0.0838037	0.00817492
Atf2	Ak1	FALSE	1	hocomoco__ATF1_HUMAN.H11MO.0.B	3.35	500bp	top50perTarget	0.152425	0.00339785
Atf2	Ano4	FALSE	1	hocomoco__ATF1_HUMAN.H11MO.0.B	3.35	500bp	top50perTarget	0.0307047	0.00558193
Atf2	Pfdn2	FALSE	1	hocomoco__ATF1_HUMAN.H11MO.0.B	3.35	500bp	top50perTarget	0.114557	0.00397814
Atf2	Rala	FALSE	1	hocomoco__ATF1_HUMAN.H11MO.0.B	3.35	500bp	top50perTarget	0.0751654	0.00368412
Atf2	Sertad2	FALSE	1	hocomoco__ATF1_HUMAN.H11MO.0.B	3.35	500bp	top50perTarget	0.0469042	0.0038378
Atf2	Tmcc3	FALSE	1	hocomoco__ATF1_HUMAN.H11MO.0.B	3.35	500bp	top50perTarget	0.0911366	0.00365145
Atf2	Ubfd1	FALSE	1	hocomoco__ATF1_HUMAN.H11MO.0.B	3.35	500bp	top50perTarget	0.0887434	0.00469633
Atf2	Znfx1	FALSE	1	hocomoco__ATF1_HUMAN.H11MO.0.B	3.35	500bp	top50perTarget	0.0826483	0.00372372
Atf2	Ccdc61	FALSE	5	taipale_cyt_meth__BATF3_NRTGAYGTCAYN_FL_meth	3.23	10kb	top50perTarget	0.0359183	0.0041777
Atf2	Sesn3	FALSE	3	taipale_cyt_meth__BATF3_NRTGAYGTCAYN_FL_meth	3.23	10kb	top50perTarget	0.0761376	0.00474319
Atf2	Tanc2	FALSE	4	taipale_cyt_meth__BATF3_NRTGAYGTCAYN_FL_meth	3.23	10kb	top50perTarget	0.0791424	0.00449612
Atf2	Vapa	FALSE	1	taipale_cyt_meth__CREM_NRTGACGTCAYN_eDBD	3.21	500bp	top5perTarget	0.159929	0.00649225
Atf2	Flrt1	TRUE	42	transfac_pro__M07312	3.17	10kb	top5perTarget	0.103518	0.0059661
Atf2	Gzf1	TRUE	18	transfac_pro__M07312	3.17	10kb	top5perTarget	0.0576792	0.00863431
Atf2	Scoc	TRUE	44	transfac_pro__M07312	3.17	10kb	top5perTarget	0.103932	0.00788069
Atf2	Dennd2a	FALSE	3	jaspar__MA0488.1	3.15	500bp	top50	0.087979	0.00545447
Atf2	Mtch1	FALSE	1	scertf__badis.CST6	3.15	10kb	w0.005	0.0646384	0.00592046
Atf2	Plcg1	FALSE	1	taipale_cyt_meth__CREB3L4_NRTGAYGTCAYN_eDBD_meth	3.12	10kb	top50perTarget	0.10568	0.00428434
Atf2	Cog2	FALSE	1	jaspar__MA0967.1	3.07	10kb	top50perTarget	0.121348	0.00377732
Atf2	Ap2a2	FALSE	1	transfac_pro__M07666	3.06	10kb	top50perTarget	0.13101	0.00354798
Atf2	Rdh10	FALSE	1	transfac_pro__M07666	3.06	10kb	top50perTarget	0.0903873	0.00317591
Atf3	Enah	FALSE	27	dbcorrdb__JUND__ENCSR000EBZ_1__m1	6.22	10kb	top3sd	0.153759	0.0240108
Atf3	Myf6	FALSE	38	cisbp__M3088	5.53	500bp	top50perTarget	0.0732028	0.00453137
Atf3	Zfp568	FALSE	6	cisbp__M3088	5.53	500bp	top50perTarget	0.0713454	0.00346466
Atf3	Adamts1	FALSE	50	dbcorrdb__RCOR1__ENCSR000ECM_1__m1	5.5	10kb	top3sd	0.111906	0.0156263
Atf3	Atf3	TRUE	156	dbcorrdb__ATF3__ENCSR000BNU_1__m1	5.25	10kb	top50perTarget	1	NA
Atf3	Bag3	TRUE	95	dbcorrdb__ATF3__ENCSR000BNU_1__m1	5.25	10kb	top50perTarget	0.0748848	0.00464202
Atf3	Bin3	TRUE	102	dbcorrdb__ATF3__ENCSR000BNU_1__m1	5.25	10kb	top50perTarget	0.0393051	0.00598873
Atf3	Creb5	TRUE	169	dbcorrdb__ATF3__ENCSR000BNU_1__m1	5.25	10kb	top50perTarget	0.0803322	0.0115345
Atf3	Dpy19l3	FALSE	12	hocomoco__FOSB_MOUSE.H11MO.0.A	5.25	10kb	top50perTarget	0.0787763	0.00520024
Atf3	Dusp1	TRUE	167	dbcorrdb__ATF3__ENCSR000BNU_1__m1	5.25	10kb	top50perTarget	0.0823406	0.00566047
Atf3	Eml5	FALSE	14	hocomoco__FOSB_MOUSE.H11MO.0.A	5.25	10kb	top50perTarget	0.0576092	0.00410737
Atf3	Flnc	TRUE	122	dbcorrdb__ATF3__ENCSR000BNU_1__m1	5.25	10kb	top50perTarget	0.219049	0.027099
Atf3	Hhipl1	FALSE	17	hocomoco__FOSB_MOUSE.H11MO.0.A	5.25	10kb	top50perTarget	0.0842603	0.00333694
Atf3	Hspb1	FALSE	13	hocomoco__FOSB_MOUSE.H11MO.0.A	5.25	10kb	top50perTarget	0.0762473	0.00397168
Atf3	Ints7	TRUE	86	dbcorrdb__ATF3__ENCSR000BNU_1__m1	5.25	10kb	top50perTarget	0.0575937	0.00461531
Atf3	Itga5	TRUE	79	dbcorrdb__ATF3__ENCSR000BNU_1__m1	5.25	10kb	top50perTarget	0.0540102	0.00434578
Atf3	Midn	TRUE	115	dbcorrdb__ATF3__ENCSR000BNU_1__m1	5.25	10kb	top50perTarget	0.0440219	0.00592453
Atf3	Mrpl13	TRUE	14	dbcorrdb__ATF3__ENCSR000BNU_1__m1	5.25	10kb	top50perTarget	0.04052	0.00423923
Atf3	Mybph	TRUE	89	dbcorrdb__ATF3__ENCSR000BNU_1__m1	5.25	10kb	top50perTarget	0.106928	0.00589782
Atf3	Plec	TRUE	111	dbcorrdb__ATF3__ENCSR000BNU_1__m1	5.25	10kb	top50perTarget	0.0810582	0.0046717
Atf3	Timm22	FALSE	24	hocomoco__FOSB_MOUSE.H11MO.0.A	5.25	10kb	top50perTarget	0.0341949	0.00851405
Atf3	Tnfrsf12a	TRUE	129	dbcorrdb__ATF3__ENCSR000BNU_1__m1	5.25	10kb	top50perTarget	0.150959	0.027149
Atf3	Tpcn2	FALSE	12	hocomoco__FOSB_MOUSE.H11MO.0.A	5.25	10kb	top50perTarget	0.0749536	0.00554565
Atf3	Ugdh	FALSE	3	hocomoco__FOSB_MOUSE.H11MO.0.A	5.25	10kb	top50perTarget	0.0723855	0.00856523
Atf3	App	FALSE	11	dbcorrdb__GATA2__ENCSR000EVW_1__m3	5.01	10kb	top50perTarget	0.0625688	0.00378336
Atf3	Nfat5	FALSE	15	dbcorrdb__GATA2__ENCSR000EVW_1__m3	5.01	10kb	top50perTarget	0.133976	0.00757494
Atf3	Pcbp3	FALSE	20	dbcorrdb__GATA2__ENCSR000EVW_1__m3	5.01	10kb	top50perTarget	0.107586	0.00867255
Atf3	Pdcd7	FALSE	12	dbcorrdb__GATA2__ENCSR000EVW_1__m3	5.01	10kb	top50perTarget	0.0545635	0.00657317
Atf3	Igf2bp2	FALSE	17	hocomoco__FOSB_HUMAN.H11MO.0.A	5	10kb	top50perTarget	0.0554171	0.00350353
Atf3	Itgb1	FALSE	4	hocomoco__FOSB_HUMAN.H11MO.0.A	5	10kb	top50perTarget	0.0739802	0.00627771
Atf3	Ablim1	FALSE	11	transfac_pro__M08922	4.94	10kb	w0.001	0.058273	0.00230523
Atf3	Ablim3	FALSE	8	transfac_pro__M08922	4.94	10kb	w0.001	0.0515165	0.00151287
Atf3	Anxa5	FALSE	11	transfac_pro__M08922	4.94	10kb	w0.001	0.0431336	0.00239897
Atf3	Bmp1	FALSE	12	transfac_pro__M08922	4.94	10kb	w0.001	0.0470007	0.00197919
Atf3	Dmd	FALSE	7	transfac_pro__M08922	4.94	10kb	w0.001	0.0306381	0.00101789
Atf3	Dnajb5	FALSE	12	transfac_pro__M08922	4.94	10kb	w0.001	0.0378306	0.00170251
Atf3	Eda2r	FALSE	10	transfac_pro__M08922	4.94	10kb	w0.001	0.0461922	0.00128837
Atf3	Eif5	FALSE	12	transfac_pro__M08922	4.94	10kb	w0.001	0.049919	0.00167187
Atf3	Fnip1	FALSE	6	transfac_pro__M08922	4.94	10kb	w0.001	0.0934385	0.00265716
Atf3	Hipk2	FALSE	10	transfac_pro__M08922	4.94	10kb	w0.001	0.0395658	0.00114957
Atf3	Irak1	FALSE	9	transfac_pro__M08922	4.94	10kb	w0.001	0.0454234	0.00262771
Atf3	Mapre2	FALSE	7	transfac_pro__M08922	4.94	10kb	w0.001	0.0530575	0.00228333
Atf3	Myo1e	FALSE	12	transfac_pro__M08922	4.94	10kb	w0.001	0.057921	0.00303384
Atf3	Pbx3	FALSE	3	transfac_pro__M08922	4.94	10kb	w0.001	0.0364055	0.00146378
Atf3	Pparg	FALSE	10	transfac_pro__M08922	4.94	10kb	w0.001	0.054946	0.00329986
Atf3	Ptprj	FALSE	6	transfac_pro__M08922	4.94	10kb	w0.001	0.0587343	0.00151
Atf3	Slc9a6	FALSE	2	transfac_pro__M08922	4.94	10kb	w0.001	0.0428205	0.00156451
Atf3	Vcl	FALSE	1	transfac_pro__M08922	4.94	10kb	w0.001	0.0546575	0.00214002
Atf3	Abra	FALSE	11	transfac_public__M00017	4.87	10kb	top3sd	0.131875	0.0129969
Atf3	Ccdc136	FALSE	6	hocomoco__JUNB_MOUSE.H11MO.0.A	4.84	10kb	top50perTarget	0.0665709	0.00463504
Atf3	Arhgef40	FALSE	3	dbcorrdb__STAT3__ENCSR000DOU_1__m2	4.74	10kb	top50perTarget	0.035099	0.00595395
Atf3	Flad1	FALSE	5	dbcorrdb__STAT3__ENCSR000DOU_1__m2	4.74	10kb	top50perTarget	0.0476657	0.00401803
Atf3	Tmem127	FALSE	10	dbcorrdb__JUN__ENCSR000EGH_1__m1	4.71	10kb	top50perTarget	0.0551407	0.00346302
Atf3	Mtch2	FALSE	1	dbcorrdb__FOSL2__ENCSR000BHP_1__m1	4.54	10kb	top50perTarget	0.0473189	0.0035577
Atf3	Actn2	TRUE	46	homer__DATGASTCATHN_Atf3	4.44	10kb	top50perTarget	0.159366	0.00785805
Atf3	Ankrd1	TRUE	42	homer__DATGASTCATHN_Atf3	4.44	10kb	top50perTarget	0.176888	0.0166909
Atf3	Cdk7	TRUE	49	homer__DATGASTCATHN_Atf3	4.44	10kb	top50perTarget	0.030001	0.00356679
Atf3	Csrp3	TRUE	26	homer__DATGASTCATHN_Atf3	4.44	10kb	top50perTarget	0.282253	0.0704748
Atf3	Dusp27	TRUE	24	homer__DATGASTCATHN_Atf3	4.44	10kb	top50perTarget	0.100892	0.00944753
Atf3	Dynll2	TRUE	32	homer__DATGASTCATHN_Atf3	4.44	10kb	top50perTarget	0.0430924	0.00439785
Atf3	Fhl1	TRUE	20	homer__DATGASTCATHN_Atf3	4.44	10kb	top50perTarget	0.183801	0.0194768
Atf3	Hspb7	TRUE	41	homer__DATGASTCATHN_Atf3	4.44	10kb	top50perTarget	0.099684	0.00611328
Atf3	Ifrd1	TRUE	105	homer__DATGASTCATHN_Atf3	4.44	10kb	top50perTarget	0.0842959	0.00465208
Atf3	Itga9	TRUE	16	homer__DATGASTCATHN_Atf3	4.44	10kb	top50perTarget	0.0362539	0.00475403
Atf3	Kdsr	TRUE	27	homer__DATGASTCATHN_Atf3	4.44	10kb	top50perTarget	0.0354755	0.00423269
Atf3	Kif3b	TRUE	47	homer__DATGASTCATHN_Atf3	4.44	10kb	top50perTarget	0.0567774	0.00481862
Atf3	Lhfpl3	TRUE	109	homer__DATGASTCATHN_Atf3	4.44	10kb	top50perTarget	0.0335802	0.0134955
Atf3	Lmcd1	TRUE	183	homer__DATGASTCATHN_Atf3	4.44	10kb	top50perTarget	0.221227	0.0472737
Atf3	Malat1	TRUE	51	homer__DATGASTCATHN_Atf3	4.44	10kb	top50perTarget	0.148395	0.00587147
Atf3	Mboat2	TRUE	38	homer__DATGASTCATHN_Atf3	4.44	10kb	top50perTarget	0.0980589	0.00605878
Atf3	Myh10	TRUE	147	homer__DATGASTCATHN_Atf3	4.44	10kb	top50perTarget	0.105521	0.011749
Atf3	Myh9	TRUE	75	homer__DATGASTCATHN_Atf3	4.44	10kb	top50perTarget	0.0767955	0.0092589
Atf3	Myl1	TRUE	66	homer__DATGASTCATHN_Atf3	4.44	10kb	top50perTarget	0.139117	0.00585713
Atf3	Myo18b	TRUE	13	homer__DATGASTCATHN_Atf3	4.44	10kb	top50perTarget	0.119968	0.00798444
Atf3	Myom3	TRUE	49	homer__DATGASTCATHN_Atf3	4.44	10kb	top50perTarget	0.125957	0.00419997
Atf3	Myoz2	TRUE	81	homer__DATGASTCATHN_Atf3	4.44	10kb	top50perTarget	0.102625	0.00556739
Atf3	Papss1	TRUE	19	homer__DATGASTCATHN_Atf3	4.44	10kb	top50perTarget	0.0545417	0.00784971
Atf3	Pdgfa	TRUE	62	homer__DATGASTCATHN_Atf3	4.44	10kb	top50perTarget	0.0671674	0.00972513
Atf3	Pkhd1	TRUE	23	homer__DATGASTCATHN_Atf3	4.44	10kb	top50perTarget	0.0901554	0.00410464
Atf3	Ppm1e	TRUE	24	homer__DATGASTCATHN_Atf3	4.44	10kb	top50perTarget	0.101188	0.00502533
Atf3	Ppp1r2	TRUE	85	homer__DATGASTCATHN_Atf3	4.44	10kb	top50perTarget	0.0577686	0.00360505
Atf3	Qsox1	TRUE	41	homer__DATGASTCATHN_Atf3	4.44	10kb	top50perTarget	0.060416	0.00400388
Atf3	Slc39a12	TRUE	51	homer__DATGASTCATHN_Atf3	4.44	10kb	top50perTarget	0.0891954	0.00536126
Atf3	Slc4a3	TRUE	37	homer__DATGASTCATHN_Atf3	4.44	10kb	top50perTarget	0.0616402	0.00643774
Atf3	Sntb1	TRUE	23	homer__DATGASTCATHN_Atf3	4.44	10kb	top50perTarget	0.0430958	0.00518457
Atf3	Tpst1	TRUE	79	homer__DATGASTCATHN_Atf3	4.44	10kb	top50perTarget	0.0811077	0.00765683
Atf3	Trib1	TRUE	136	homer__DATGASTCATHN_Atf3	4.44	10kb	top50perTarget	0.0762374	0.00668808
Atf3	Ubr4	TRUE	32	homer__DATGASTCATHN_Atf3	4.44	10kb	top50perTarget	0.035961	0.00393873
Atf3	Uck2	TRUE	39	homer__DATGASTCATHN_Atf3	4.44	10kb	top50perTarget	0.0605964	0.0127602
Atf3	Wdr1	TRUE	96	homer__DATGASTCATHN_Atf3	4.44	10kb	top50perTarget	0.0479892	0.00565317
Atf3	Xirp2	TRUE	56	homer__DATGASTCATHN_Atf3	4.44	10kb	top50perTarget	0.153169	0.0220571
Atf3	Ywhaq	TRUE	73	homer__DATGASTCATHN_Atf3	4.44	10kb	top50perTarget	0.0430352	0.00381286
Atf3	Btg2	TRUE	108	cisbp__M6153	4.31	10kb	top3sd	0.107041	0.0171339
Atf3	Dnajb4	FALSE	7	homer__NNATGASTCATH_Fra1	4.28	10kb	w0.001	0.0366967	0.00238981
Atf3	Tk2	FALSE	2	cisbp__M3088	4.25	10kb	top50perTarget	0.0848007	0.00364349
Atf3	Hsp90aa1	FALSE	3	jaspar__MA0477.1	4.23	10kb	top50perTarget	0.075111	0.00483709
Atf3	Edem1	FALSE	4	swissregulon__hs__ATF4.p2	4.19	500bp	top50perTarget	0.0301598	0.00388773
Atf3	Riok2	FALSE	4	swissregulon__hs__ATF4.p2	4.19	500bp	top50perTarget	0.0819797	0.0051206
Atf3	Grid2	FALSE	4	transfac_pro__M08944	4.15	10kb	w0.001	0.0348954	0.00192707
Atf3	Mettl15	FALSE	2	transfac_pro__M08944	4.15	10kb	w0.001	0.0359887	0.00149303
Atf3	Utp20	FALSE	5	transfac_pro__M08944	4.15	10kb	w0.001	0.0374184	0.00123378
Atf3	Ndufa8	FALSE	2	cisbp__M6317	4.13	10kb	top50perTarget	0.0516479	0.00371845
Atf3	2900026A02Rik	FALSE	5	homer__ATGACTCATC_AP-1	4.02	10kb	top50perTarget	0.105538	0.013571
Atf3	Arid5b	TRUE	47	transfac_pro__M01863	3.97	500bp	top5perTarget	0.139888	0.0120148
Atf3	Lmod2	TRUE	84	transfac_pro__M01863	3.97	500bp	top5perTarget	0.183339	0.0134907
Atf3	Rplp2	TRUE	75	transfac_pro__M01863	3.97	500bp	top5perTarget	0.0326441	0.00763073
Atf3	Ankrd2	FALSE	5	cisbp__M0283	3.82	500bp	top50perTarget	0.194117	0.0232664
Atf3	1700025G04Rik	FALSE	4	transfac_public__M00490	3.77	10kb	w0.001	0.0339141	0.00155675
Atf3	Actg1	FALSE	5	transfac_public__M00490	3.77	10kb	w0.001	0.0358374	0.00120494
Atf3	Adnp2	FALSE	2	transfac_public__M00490	3.77	10kb	w0.001	0.0382086	0.00108778
Atf3	Angptl2	FALSE	6	transfac_public__M00490	3.77	10kb	w0.001	0.0335991	0.00264371
Atf3	B230219D22Rik	FALSE	2	transfac_public__M00490	3.77	10kb	w0.001	0.0442254	0.00145192
Atf3	Cntnap2	FALSE	4	transfac_public__M00490	3.77	10kb	w0.001	0.0441264	0.00152743
Atf3	Csnk1d	FALSE	3	transfac_public__M00490	3.77	10kb	w0.001	0.0379927	0.00141486
Atf3	Dysf	FALSE	2	transfac_public__M00490	3.77	10kb	w0.001	0.0551364	0.00111326
Atf3	Ell	FALSE	2	transfac_public__M00490	3.77	10kb	w0.001	0.0390159	0.00127395
Atf3	Ensa	FALSE	2	transfac_public__M00490	3.77	10kb	w0.001	0.0752873	0.00261465
Atf3	Fbrs	FALSE	1	transfac_public__M00490	3.77	10kb	w0.001	0.0402531	0.00185932
Atf3	Lrrc2	FALSE	4	transfac_public__M00490	3.77	10kb	w0.001	0.0732556	0.00177463
Atf3	Mef2d	FALSE	4	transfac_public__M00490	3.77	10kb	w0.001	0.0827448	0.00159141
Atf3	Mrpl48	FALSE	4	transfac_public__M00490	3.77	10kb	w0.001	0.0457583	0.00235017
Atf3	Nfe2l1	FALSE	3	transfac_public__M00490	3.77	10kb	w0.001	0.0348612	0.00103059
Atf3	Prkab2	FALSE	2	transfac_public__M00490	3.77	10kb	w0.001	0.0671132	0.00299611
Atf3	Rapgef1	FALSE	3	transfac_public__M00490	3.77	10kb	w0.001	0.0668222	0.00212652
Atf3	Smpx	FALSE	5	transfac_public__M00490	3.77	10kb	w0.001	0.0871987	0.0017413
Atf3	Tec	FALSE	3	transfac_public__M00490	3.77	10kb	w0.001	0.0442379	0.00114393
Atf3	Tiam2	FALSE	2	transfac_public__M00490	3.77	10kb	w0.001	0.125917	0.0029499
Atf3	Tmem116	FALSE	2	transfac_public__M00490	3.77	10kb	w0.001	0.0663918	0.00218002
Atf3	Zdbf2	FALSE	3	transfac_public__M00490	3.77	10kb	w0.001	0.034999	0.00123578
Atf3	Adam19	FALSE	1	dbcorrdb__JUND__ENCSR000EBZ_1__m2	3.76	10kb	top50perTarget	0.0698372	0.00421327
Atf3	2900097C17Rik	FALSE	4	dbcorrdb__FOS__ENCSR000EZE_1__m1	3.66	10kb	w0.001	0.0470411	0.00167932
Atf3	Cd82	FALSE	1	dbcorrdb__FOS__ENCSR000EZE_1__m1	3.66	10kb	w0.001	0.0332424	0.00106641
Atf3	Kcnn3	FALSE	1	dbcorrdb__FOS__ENCSR000EZE_1__m1	3.66	10kb	w0.001	0.0881181	0.00304142
Atf3	Lonrf1	FALSE	1	dbcorrdb__FOS__ENCSR000EZE_1__m1	3.66	10kb	w0.001	0.0441372	0.00186775
Atf3	Mad2l1bp	FALSE	1	dbcorrdb__FOS__ENCSR000EZE_1__m1	3.66	10kb	w0.001	0.0461938	0.00216386
Atf3	Raph1	FALSE	2	dbcorrdb__FOS__ENCSR000EZE_1__m1	3.66	10kb	w0.001	0.0494971	0.00111461
Atf3	Yipf7	FALSE	3	dbcorrdb__FOS__ENCSR000EZE_1__m1	3.66	10kb	w0.001	0.0731757	0.00329714
Atf3	Usp28	FALSE	3	transfac_pro__M01186	3.63	500bp	w0.005	0.120878	0.00653197
Atf3	Fam13a	FALSE	1	cisbp__M2980	3.59	10kb	w0.001	0.0440536	0.00192935
Atf3	Hspa4	FALSE	2	cisbp__M2980	3.59	10kb	w0.001	0.0355857	0.00269008
Atf3	Psmd4	FALSE	1	cisbp__M2980	3.59	10kb	w0.001	0.0526203	0.00131821
Atf3	Rab5c	FALSE	1	cisbp__M2980	3.59	10kb	w0.001	0.0337754	0.00184054
Atf3	Ubxn4	FALSE	1	cisbp__M2980	3.59	10kb	w0.001	0.050715	0.00240186
Atf3	Usp53	FALSE	1	cisbp__M2980	3.59	10kb	w0.001	0.0333006	0.00126398
Atf3	1810030O07Rik	TRUE	26	transfac_pro__M00981	3.56	500bp	top50perTarget	0.0327023	0.00491
Atf3	3425401B19Rik	TRUE	9	transfac_pro__M00981	3.56	500bp	top50perTarget	0.0592876	0.00373352
Atf3	Amot	TRUE	39	transfac_pro__M00981	3.56	500bp	top50perTarget	0.0640721	0.00381214
Atf3	Azin1	TRUE	108	transfac_pro__M00981	3.56	500bp	top50perTarget	0.137715	0.01688
Atf3	Cyr61	TRUE	97	transfac_pro__M00981	3.56	500bp	top50perTarget	0.118128	0.0137144
Atf3	Des	TRUE	40	transfac_pro__M00981	3.56	500bp	top50perTarget	0.102549	0.00435374
Atf3	Dnaja4	TRUE	70	transfac_pro__M00981	3.56	500bp	top50perTarget	0.137172	0.0148333
Atf3	Fdxr	TRUE	20	transfac_pro__M00981	3.56	500bp	top50perTarget	0.0436551	0.00352985
Atf3	Hspb6	TRUE	16	transfac_pro__M00981	3.56	500bp	top50perTarget	0.115413	0.0179115
Atf3	Pdlim3	TRUE	91	transfac_pro__M00981	3.56	500bp	top50perTarget	0.141301	0.00710353
Atf3	Plekhh2	TRUE	43	transfac_pro__M00981	3.56	500bp	top50perTarget	0.121019	0.00679679
Atf3	Rbbp8	TRUE	35	transfac_pro__M00981	3.56	500bp	top50perTarget	0.0383746	0.00363885
Atf3	Rcan1	TRUE	91	transfac_pro__M00981	3.56	500bp	top50perTarget	0.0881648	0.00523443
Atf3	Rpl34	TRUE	43	transfac_pro__M00981	3.56	500bp	top50perTarget	0.0339571	0.00370725
Atf3	Smndc1	TRUE	31	transfac_pro__M00981	3.56	500bp	top50perTarget	0.0322195	0.00406899
Atf3	Synpo2	TRUE	31	transfac_pro__M00981	3.56	500bp	top50perTarget	0.0598492	0.00484247
Atf3	Uqcrfs1	TRUE	36	transfac_pro__M00981	3.56	500bp	top50perTarget	0.0672187	0.00360108
Atf3	Hspa8	FALSE	1	transfac_pro__M00916	3.54	500bp	top50perTarget	0.0435779	0.00393748
Atf3	Prdx3	FALSE	1	transfac_pro__M00916	3.54	500bp	top50perTarget	0.0347712	0.00330032
Atf3	2010111I01Rik	TRUE	9	cisbp__M6153	3.52	500bp	w0.005	0.126811	0.00501431
Atf3	Nrap	TRUE	23	cisbp__M6153	3.52	500bp	w0.005	0.186641	0.0204048
Atf3	Adamtsl5	FALSE	2	transfac_pro__M08803	3.48	500bp	top50perTarget	0.0405453	0.00574416
Atf3	Gss	FALSE	1	transfac_pro__M08803	3.48	500bp	top50perTarget	0.0465789	0.00328849
Atf3	Srsf4	FALSE	3	transfac_pro__M08803	3.48	500bp	top50perTarget	0.0712421	0.00433086
Atf3	Actr1b	FALSE	1	transfac_public__M00174	3.47	10kb	w0.001	0.0645928	0.00249719
Atf3	Akirin1	FALSE	2	transfac_public__M00174	3.47	10kb	w0.001	0.0419643	0.00138838
Atf3	Asb5	FALSE	3	transfac_public__M00174	3.47	10kb	w0.001	0.0518405	0.00250457
Atf3	Clpx	FALSE	4	transfac_public__M00174	3.47	10kb	w0.001	0.0473797	0.00114825
Atf3	Gkap1	FALSE	2	transfac_public__M00174	3.47	10kb	w0.001	0.0533756	0.0017192
Atf3	Gm5105	FALSE	3	transfac_public__M00174	3.47	10kb	w0.001	0.0472231	0.00208706
Atf3	Kras	FALSE	1	transfac_public__M00174	3.47	10kb	w0.001	0.0417862	0.00115643
Atf3	Mdga1	FALSE	1	transfac_public__M00174	3.47	10kb	w0.001	0.0325231	0.00126932
Atf3	Rusc2	FALSE	1	transfac_public__M00174	3.47	10kb	w0.001	0.0423166	0.0021787
Atf3	Tmem57	FALSE	2	transfac_public__M00174	3.47	10kb	w0.001	0.0308207	0.00119499
Atf3	Zkscan17	FALSE	1	transfac_public__M00179	3.41	10kb	w0.005	0.0569223	0.00515575
Atf3	Otud1	FALSE	1	homer__GATGACGTCA_Atf1	3.35	500bp	w0.005	0.134228	0.0113673
Atf3	Arhgap44	FALSE	1	taipale_cyt_meth__JUN_NATGACKCATN_FL	3.32	10kb	w0.001	0.0384942	0.00159649
Atf3	Hip1r	FALSE	1	taipale_cyt_meth__JUN_NATGACKCATN_FL	3.32	10kb	w0.001	0.0389862	0.00161144
Atf3	Ehbp1l1	FALSE	3	cisbp__M6158	3.31	10kb	w0.001	0.0955414	0.00218603
Atf3	Per1	FALSE	1	transfac_pro__M07637	3.25	10kb	w0.001	0.03325	0.00193518
Atf3	Cryab	FALSE	3	cisbp__M4624	3.18	10kb	top5perTarget	0.131708	0.0135162
Atf3	Nudt4	FALSE	3	taipale_cyt_meth__CREM_NRTGACGTCAYN_eDBD	3.18	500bp	w0.005	0.112127	0.00982276
Atf3	Scn5a	FALSE	2	transfac_public__M00199	3.15	10kb	w0.001	0.0821908	0.00242911
Atf3	Sh3bp5l	FALSE	1	transfac_public__M00199	3.15	10kb	w0.001	0.0408452	0.00342338
Atf3	Car3	TRUE	28	transfac_pro__M00513	3.13	500bp	w0.005	0.107509	0.0101236
Atf3	Clic4	TRUE	40	transfac_pro__M00513	3.13	500bp	w0.005	0.0771792	0.00523269
Atf3	Ext1	FALSE	1	cisbp__M5050	3.13	10kb	w0.001	0.0406419	0.00159911
Atf3	Klhl30	TRUE	15	transfac_pro__M00513	3.13	500bp	w0.005	0.0388576	0.0117224
Atf3	Lmo7	TRUE	7	transfac_pro__M00513	3.13	500bp	w0.005	0.0864995	0.00586967
Atf3	Lrrn1	FALSE	1	cisbp__M5050	3.13	10kb	w0.001	0.0435488	0.00125626
Atf3	P4ha1	TRUE	13	transfac_pro__M00513	3.13	500bp	w0.005	0.0734954	0.00881467
Atf3	Pdlim1	TRUE	11	transfac_pro__M00513	3.13	500bp	w0.005	0.111716	0.0100072
Atf3	Rnf220	TRUE	7	transfac_pro__M00513	3.13	500bp	w0.005	0.0489462	0.00542844
Atf3	Lrrcc1	FALSE	6	cisbp__M0275	3.11	500bp	top50perTarget	0.0855565	0.00459577
Atf3	Arhgef12	TRUE	13	transfac_pro__M04684	3.1	10kb	w0.001	0.0496546	0.00168411
Atf3	Asb12	FALSE	1	dbcorrdb__JUN__ENCSR000EGH_1__m2	3.1	500bp	top1sd	0.055682	0.00802209
Atf3	Atp11b	TRUE	2	transfac_pro__M04684	3.1	10kb	w0.001	0.0402769	0.00122422
Atf3	Atp7a	TRUE	3	transfac_pro__M04684	3.1	10kb	w0.001	0.0362021	0.00127161
Atf3	Camk2d	TRUE	3	transfac_pro__M04684	3.1	10kb	w0.001	0.079261	0.00171272
Atf3	Ccnd3	TRUE	3	transfac_pro__M04684	3.1	10kb	w0.001	0.0398315	0.00114602
Atf3	Clcn5	TRUE	3	transfac_pro__M04684	3.1	10kb	w0.001	0.031437	0.0013196
Atf3	Dusp10	TRUE	3	transfac_pro__M04684	3.1	10kb	w0.001	0.041191	0.00310792
Atf3	Dyrk1a	TRUE	9	transfac_pro__M04684	3.1	10kb	w0.001	0.0453832	0.00120311
Atf3	Epc1	TRUE	3	transfac_pro__M04684	3.1	10kb	w0.001	0.0588902	0.00186447
Atf3	Fam117a	TRUE	3	transfac_pro__M04684	3.1	10kb	w0.001	0.0416325	0.0026906
Atf3	Fam13b	TRUE	3	transfac_pro__M04684	3.1	10kb	w0.001	0.0358337	0.00208541
Atf3	Hnrnpa2b1	TRUE	1	transfac_pro__M04684	3.1	10kb	w0.001	0.0388816	0.0025459
Atf3	Hnrnpa3	TRUE	3	transfac_pro__M04684	3.1	10kb	w0.001	0.0386881	0.00129104
Atf3	Homer2	TRUE	4	transfac_pro__M04684	3.1	10kb	w0.001	0.0404314	0.00201507
Atf3	Irs2	TRUE	3	transfac_pro__M04684	3.1	10kb	w0.001	0.0402986	0.00190936
Atf3	Ltbp3	TRUE	1	transfac_pro__M04684	3.1	10kb	w0.001	0.0880071	0.00180609
Atf3	Mafg	TRUE	14	transfac_pro__M04684	3.1	10kb	w0.001	0.0534509	0.00149105
Atf3	Nfatc2	TRUE	14	transfac_pro__M04684	3.1	10kb	w0.001	0.0545239	0.00124478
Atf3	Osbpl8	TRUE	9	transfac_pro__M04684	3.1	10kb	w0.001	0.0824023	0.0020785
Atf3	Ppm1a	TRUE	1	transfac_pro__M04684	3.1	10kb	w0.001	0.0308162	0.00114846
Atf3	Rnf115	TRUE	11	transfac_pro__M04684	3.1	10kb	w0.001	0.116614	0.0139516
Atf3	Sh3gl1	TRUE	3	transfac_pro__M04684	3.1	10kb	w0.001	0.0332874	0.00108266
Atf3	Slc38a2	TRUE	13	transfac_pro__M04684	3.1	10kb	w0.001	0.0911566	0.00268823
Atf3	Slc7a11	TRUE	2	transfac_pro__M04684	3.1	10kb	w0.001	0.0852863	0.00220834
Atf3	Spred1	TRUE	4	transfac_pro__M04684	3.1	10kb	w0.001	0.0733599	0.00221738
Atf3	Taf6l	TRUE	11	transfac_pro__M04684	3.1	10kb	w0.001	0.0313477	0.00612823
Atf3	Usp31	TRUE	3	transfac_pro__M04684	3.1	10kb	w0.001	0.0463442	0.00290872
Atf3	Utrn	TRUE	2	transfac_pro__M04684	3.1	10kb	w0.001	0.0712118	0.002613
Atf3	Vcan	TRUE	2	transfac_pro__M04684	3.1	10kb	w0.001	0.0343156	0.00230015
Atf3	Vps11	TRUE	3	transfac_pro__M04684	3.1	10kb	w0.001	0.0703621	0.00210364
Atf3	Eftud2	FALSE	1	homer__CGGTGACGTCAC_CRE	3.07	500bp	top50perTarget	0.0321623	0.00364285
Atf3	Gosr2	FALSE	1	transfac_pro__M07600	3.02	10kb	w0.001	0.0464299	0.00176722
Atf3	Il6st	FALSE	1	transfac_pro__M07600	3.02	10kb	w0.001	0.0560345	0.0015012
Atf3	Srpk1	FALSE	1	transfac_pro__M07600	3.02	10kb	w0.001	0.0360887	0.00182902
Atf4	Rab40c	FALSE	5	hocomoco__CEBPG_MOUSE.H11MO.0.B	5.85	10kb	top10perTarget	0.0422793	0.00467007
Atf4	Usp6nl	FALSE	3	homer__ATTGCATCAT_Chop	5.25	10kb	top10perTarget	0.0692805	0.00795499
Atf4	Atxn2l	TRUE	15	taipale_tf_pairs__ATF4_TEF_RNMTGATGCAATN_CAP	5.13	10kb	top10perTarget	0.0761437	0.0055572
Atf4	Btf3l4	TRUE	19	taipale_tf_pairs__ATF4_TEF_RNMTGATGCAATN_CAP	5.13	10kb	top10perTarget	0.0686744	0.00903477
Atf4	Clic4	TRUE	15	taipale_tf_pairs__ATF4_TEF_RNMTGATGCAATN_CAP	5.13	10kb	top10perTarget	0.0910809	0.00841774
Atf4	Herpud1	TRUE	19	taipale_tf_pairs__ATF4_TEF_RNMTGATGCAATN_CAP	5.13	10kb	top10perTarget	0.139705	0.0054268
Atf4	Klf3	TRUE	4	taipale_tf_pairs__ATF4_TEF_RNMTGATGCAATN_CAP	5.13	10kb	top10perTarget	0.0679339	0.00722855
Atf4	Mbd6	TRUE	19	taipale_tf_pairs__ATF4_TEF_RNMTGATGCAATN_CAP	5.13	10kb	top10perTarget	0.0815135	0.0054242
Atf4	Scyl2	TRUE	17	taipale_tf_pairs__ATF4_TEF_RNMTGATGCAATN_CAP	5.13	10kb	top10perTarget	0.0481298	0.00509995
Atf4	Slc25a28	TRUE	17	taipale_tf_pairs__ATF4_TEF_RNMTGATGCAATN_CAP	5.13	10kb	top10perTarget	0.122806	0.00660507
Atf4	Aff2	TRUE	9	homer__MTGATGCAAT_Atf4	5.04	10kb	top10perTarget	0.0572473	0.00767201
Atf4	C1galt1c1	TRUE	3	taipale_tf_pairs__CEBPG_ATF4_NNATGAYGCAAT_CAP	5.02	10kb	top10perTarget	0.0536052	0.00926271
Atf4	Idh1	TRUE	2	cisbp__M5988	4.74	10kb	top10perTarget	0.0442083	0.00487877
Atf4	Csnk1e	FALSE	4	flyfactorsurvey__Crc_CG6272_SANGER_5_FBgn0000370	4.11	10kb	w0.005	0.121028	0.00508583
Atf4	Fam131a	FALSE	10	flyfactorsurvey__Crc_CG6272_SANGER_5_FBgn0000370	4.11	10kb	w0.005	0.139698	0.00505966
Atf4	Hsp90ab1	FALSE	10	transfac_pro__M07667	3.96	500bp	top5perTarget	0.131389	0.00641643
Atf4	Mepce	FALSE	1	transfac_pro__M07667	3.96	500bp	top5perTarget	0.0340922	0.0118401
Atf4	Mlf2	FALSE	10	transfac_pro__M07667	3.96	500bp	top5perTarget	0.113297	0.009896
Atf4	Nphp1	FALSE	3	transfac_pro__M07667	3.96	500bp	top5perTarget	0.0608517	0.00846665
Atf4	Bhlhe40	FALSE	2	dbcorrdb__CEBPB__ENCSR000EDA_1__m1	3.8	10kb	top10perTarget	0.109932	0.00545022
Atf4	Pik3cb	FALSE	1	dbcorrdb__CEBPB__ENCSR000EDA_1__m1	3.8	10kb	top10perTarget	0.0647088	0.00947091
Atf4	Dhx40	FALSE	7	cisbp__M4307	3.7	10kb	w0.005	0.105543	0.00540388
Atf4	Ring1	FALSE	7	cisbp__M4307	3.7	10kb	w0.005	0.102689	0.00671694
Atf4	Ccdc47	FALSE	2	hocomoco__DDIT3_HUMAN.H11MO.0.D	3.41	10kb	top3sd	0.0886127	0.00463292
Atf4	Colec12	FALSE	1	hocomoco__DDIT3_HUMAN.H11MO.0.D	3.41	10kb	top3sd	0.0851407	0.00730536
Atf4	Ets1	FALSE	1	hocomoco__DDIT3_HUMAN.H11MO.0.D	3.41	10kb	top3sd	0.102216	0.00447445
Atf4	Actr1b	FALSE	1	transfac_pro__M01863	3.26	500bp	top1sd	0.0672978	0.00269794
Atf4	Chac1	FALSE	1	transfac_pro__M01863	3.26	500bp	top1sd	0.0779528	0.00266128
Atf4	Coq2	FALSE	1	transfac_pro__M01863	3.26	500bp	top1sd	0.10511	0.00280188
Atf4	Cstf3	FALSE	2	transfac_pro__M01863	3.26	500bp	top1sd	0.0498127	0.00285123
Atf4	Dennd4b	FALSE	2	transfac_pro__M01863	3.26	500bp	top1sd	0.12263	0.00271106
Atf4	Eif1	FALSE	2	transfac_pro__M01863	3.26	500bp	top1sd	0.0945468	0.00320615
Atf4	Eif3d	FALSE	1	transfac_pro__M01863	3.26	500bp	top1sd	0.0668759	0.00343743
Atf4	Fam53c	FALSE	1	transfac_pro__M01863	3.26	500bp	top1sd	0.0855969	0.00355669
Atf4	Gabarapl1	FALSE	1	transfac_pro__M01863	3.26	500bp	top1sd	0.0545926	0.00510243
Atf4	Hlf	FALSE	2	transfac_pro__M01863	3.26	500bp	top1sd	0.0771964	0.00305439
Atf4	Hspa9	FALSE	1	transfac_pro__M01863	3.26	500bp	top1sd	0.129048	0.002772
Atf4	Letm2	FALSE	2	transfac_pro__M01863	3.26	500bp	top1sd	0.116086	0.00328728
Atf4	Lmcd1	FALSE	1	transfac_pro__M01863	3.26	500bp	top1sd	0.0833829	0.00269693
Atf4	Lyrm1	FALSE	1	transfac_pro__M01863	3.26	500bp	top1sd	0.0808719	0.00467302
Atf4	Magoh	FALSE	2	transfac_pro__M01863	3.26	500bp	top1sd	0.0968674	0.0040512
Atf4	Pafah1b2	FALSE	1	transfac_pro__M01863	3.26	500bp	top1sd	0.121635	0.00390917
Atf4	Pdha1	FALSE	1	transfac_pro__M01863	3.26	500bp	top1sd	0.129811	0.00295351
Atf4	Pogk	FALSE	1	transfac_pro__M01863	3.26	500bp	top1sd	0.0922872	0.00265942
Atf4	Ppm1a	FALSE	2	transfac_pro__M01863	3.26	500bp	top1sd	0.057072	0.00326927
Atf4	Rap1b	FALSE	1	transfac_pro__M01863	3.26	500bp	top1sd	0.0923524	0.00267558
Atf4	Rnf166	FALSE	2	transfac_pro__M01863	3.26	500bp	top1sd	0.0995343	0.00269131
Atf4	Sash1	FALSE	1	transfac_pro__M01863	3.26	500bp	top1sd	0.0636279	0.00400989
Atf4	Slc43a1	FALSE	1	transfac_pro__M01863	3.26	500bp	top1sd	0.0522724	0.00349173
Atf4	Tdg	FALSE	1	transfac_pro__M01863	3.26	500bp	top1sd	0.0655698	0.00301171
Atf4	Tnfrsf21	FALSE	1	transfac_pro__M01863	3.26	500bp	top1sd	0.114524	0.00275763
Atf4	Trap1	FALSE	2	transfac_pro__M01863	3.26	500bp	top1sd	0.096804	0.00276273
Atf4	Usp36	FALSE	2	transfac_pro__M01863	3.26	500bp	top1sd	0.125316	0.00298158
Atf4	Xrn2	FALSE	1	transfac_pro__M01863	3.26	500bp	top1sd	0.0791704	0.00388995
Atf4	Apbb2	FALSE	1	cisbp__M0362	3.08	10kb	top1sd	0.100538	0.00265636
Atf4	Cacna1c	FALSE	1	cisbp__M0362	3.08	10kb	top1sd	0.0686534	0.00274319
Atf4	Ikbkap	FALSE	1	cisbp__M0362	3.08	10kb	top1sd	0.0654844	0.00352537
Atf4	Klc4	FALSE	1	cisbp__M0362	3.08	10kb	top1sd	0.0562894	0.00289309
Atf4	Mafg	FALSE	1	cisbp__M0362	3.08	10kb	top1sd	0.137508	0.00356633
Atf4	Mgrn1	FALSE	1	cisbp__M0362	3.08	10kb	top1sd	0.0828537	0.00370307
Atf4	Plekha1	FALSE	1	cisbp__M0362	3.08	10kb	top1sd	0.106374	0.00370529
Atf4	Rbm18	FALSE	1	cisbp__M0362	3.08	10kb	top1sd	0.0748079	0.00302619
Atf4	Rnf14	FALSE	1	cisbp__M0362	3.08	10kb	top1sd	0.0676843	0.00270567
Atf4	Tpt1	FALSE	1	cisbp__M0362	3.08	10kb	top1sd	0.0672456	0.00283012
Atf4	Xrcc6	FALSE	1	cisbp__M0362	3.08	10kb	top1sd	0.0541984	0.00285246
Atf5	Dram1	FALSE	1	transfac_pro__M07246	3.06	500bp	top10perTarget	0.101447	0.00741795
Atf5	Gars	FALSE	1	transfac_pro__M07246	3.06	500bp	top10perTarget	0.12898	0.00601391
Atf5	Slc6a8	FALSE	1	transfac_pro__M07246	3.06	500bp	top10perTarget	0.0759224	0.00486975
Atf5	Twistnb	FALSE	1	transfac_pro__M07246	3.06	500bp	top10perTarget	0.0351465	0.00792572
Atf6	Cmah	FALSE	4	taipale_cyt_meth__CREB3L1_TGCCACGTCAYN_FL	4.09	10kb	top50	0.0639006	0.00923716
Atf6	Dbp	FALSE	2	taipale_cyt_meth__CREB3L1_TGCCACGTCAYN_FL	4.09	10kb	top50	0.0500159	0.00649204
Atf6	Prkag2	FALSE	1	taipale_cyt_meth__CREB3L1_TGCCACGTCAYN_FL	4.09	10kb	top50	0.0477258	0.00634376
Atf6	Slc38a2	FALSE	4	taipale_cyt_meth__CREB3L1_TGCCACGTCAYN_FL	4.09	10kb	top50	0.158204	0.00653854
Atf6	Syne1	FALSE	2	taipale_cyt_meth__CREB3L1_TGCCACGTCAYN_FL	4.09	10kb	top50	0.17709	0.00917437
Atf6	Zfp651	FALSE	3	taipale_cyt_meth__CREB3L1_TGCCACGTCAYN_FL	4.09	10kb	top50	0.0485038	0.00675152
Atf6	Adnp2	FALSE	1	transfac_pro__M07667	3.63	500bp	top50perTargetAndtop1sd	0.057535	0.0088537
Atf6	Akirin1	FALSE	1	transfac_pro__M07667	3.63	500bp	top50perTargetAndtop1sd	0.0857058	0.00351427
Atf6	Atg5	FALSE	1	transfac_pro__M07667	3.63	500bp	top50perTargetAndtop1sd	0.0942695	0.0033747
Atf6	Bcas2	FALSE	1	transfac_pro__M07667	3.63	500bp	top50perTargetAndtop1sd	0.0868162	0.0055169
Atf6	Ccdc47	FALSE	1	transfac_pro__M07667	3.63	500bp	top50perTargetAndtop1sd	0.086485	0.0035005
Atf6	Cnot7	FALSE	1	transfac_pro__M07667	3.63	500bp	top50perTargetAndtop1sd	0.0818518	0.00340773
Atf6	D17Wsu92e	FALSE	1	transfac_pro__M07667	3.63	500bp	top50perTargetAndtop1sd	0.0667028	0.00454969
Atf6	Ddx42	FALSE	1	transfac_pro__M07667	3.63	500bp	top50perTargetAndtop1sd	0.118027	0.00447502
Atf6	Fam53c	FALSE	1	transfac_pro__M07667	3.63	500bp	top50perTargetAndtop1sd	0.0534097	0.00338616
Atf6	G3bp2	FALSE	1	transfac_pro__M07667	3.63	500bp	top50perTargetAndtop1sd	0.0612116	0.00402754
Atf6	Gabarapl1	FALSE	1	transfac_pro__M07667	3.63	500bp	top50perTargetAndtop1sd	0.0818093	0.00373719
Atf6	Gan	FALSE	1	transfac_pro__M07667	3.63	500bp	top50perTargetAndtop1sd	0.091284	0.00406323
Atf6	Ing3	FALSE	1	transfac_pro__M07667	3.63	500bp	top50perTargetAndtop1sd	0.0939955	0.00396857
Atf6	Inpp5a	FALSE	1	transfac_pro__M07667	3.63	500bp	top50perTargetAndtop1sd	0.105601	0.00352802
Atf6	Klf9	FALSE	2	transfac_pro__M07667	3.63	500bp	top50perTargetAndtop1sd	0.119266	0.00412855
Atf6	Mlf2	FALSE	1	transfac_pro__M07667	3.63	500bp	top50perTargetAndtop1sd	0.0863893	0.00466826
Atf6	Myl6	FALSE	1	transfac_pro__M07667	3.63	500bp	top50perTargetAndtop1sd	0.110373	0.0033388
Atf6	Nf1	FALSE	1	transfac_pro__M07667	3.63	500bp	top50perTargetAndtop1sd	0.120351	0.00384101
Atf6	Nrd1	FALSE	1	transfac_pro__M07667	3.63	500bp	top50perTargetAndtop1sd	0.112874	0.00374141
Atf6	Nup214	FALSE	1	transfac_pro__M07667	3.63	500bp	top50perTargetAndtop1sd	0.111971	0.0036767
Atf6	Ppp2r2d	FALSE	1	transfac_pro__M07667	3.63	500bp	top50perTargetAndtop1sd	0.13361	0.00358016
Atf6	Ralgapa1	FALSE	1	transfac_pro__M07667	3.63	500bp	top50perTargetAndtop1sd	0.107682	0.00377196
Atf6	Rnf44	FALSE	1	transfac_pro__M07667	3.63	500bp	top50perTargetAndtop1sd	0.0525147	0.00387669
Atf6	Senp2	FALSE	1	transfac_pro__M07667	3.63	500bp	top50perTargetAndtop1sd	0.128655	0.00444164
Atf6	Srebf2	FALSE	1	transfac_pro__M07667	3.63	500bp	top50perTargetAndtop1sd	0.103731	0.00421001
Atf6	Trib1	FALSE	1	transfac_pro__M07667	3.63	500bp	top50perTargetAndtop1sd	0.0667116	0.00366971
Atf6	Ttc1	FALSE	1	transfac_pro__M07667	3.63	500bp	top50perTargetAndtop1sd	0.0501578	0.00338544
Atf6	Ubn2	FALSE	1	transfac_pro__M07667	3.63	500bp	top50perTargetAndtop1sd	0.0997196	0.0034799
Atf6	Xrn2	FALSE	1	transfac_pro__M07667	3.63	500bp	top50perTargetAndtop1sd	0.11773	0.00538202
Atf6	Zeb1	FALSE	4	transfac_pro__M07667	3.63	500bp	top50perTargetAndtop1sd	0.0984659	0.00419218
Atf6	Abca5	TRUE	5	flyfactorsurvey__Atf6_SANGER_5_FBgn0033010	3.55	10kb	top50perTargetAndtop1sd	0.0977107	0.00365992
Atf6	Abhd6	TRUE	4	flyfactorsurvey__Atf6_SANGER_5_FBgn0033010	3.55	10kb	top50perTargetAndtop1sd	0.0942379	0.00369199
Atf6	Aif1l	TRUE	4	flyfactorsurvey__Atf6_SANGER_5_FBgn0033010	3.55	10kb	top50perTargetAndtop1sd	0.0945167	0.00361368
Atf6	Arpc2	TRUE	2	flyfactorsurvey__Atf6_SANGER_5_FBgn0033010	3.55	10kb	top50perTargetAndtop1sd	0.117841	0.00498623
Atf6	Ccdc88a	TRUE	1	flyfactorsurvey__Atf6_SANGER_5_FBgn0033010	3.55	10kb	top50perTargetAndtop1sd	0.0924849	0.0041412
Atf6	Cdh11	TRUE	7	flyfactorsurvey__Atf6_SANGER_5_FBgn0033010	3.55	10kb	top50perTargetAndtop1sd	0.054141	0.00700934
Atf6	Cfl2	TRUE	2	flyfactorsurvey__Atf6_SANGER_5_FBgn0033010	3.55	10kb	top50perTargetAndtop1sd	0.105447	0.00410005
Atf6	Fbxw7	TRUE	6	flyfactorsurvey__Atf6_SANGER_5_FBgn0033010	3.55	10kb	top50perTargetAndtop1sd	0.13328	0.00551608
Atf6	Filip1	TRUE	1	flyfactorsurvey__Atf6_SANGER_5_FBgn0033010	3.55	10kb	top50perTargetAndtop1sd	0.0897885	0.00335914
Atf6	Hjurp	TRUE	5	flyfactorsurvey__Atf6_SANGER_5_FBgn0033010	3.55	10kb	top50perTargetAndtop1sd	0.0650652	0.00371054
Atf6	Hnrnpc	TRUE	1	flyfactorsurvey__Atf6_SANGER_5_FBgn0033010	3.55	10kb	top50perTargetAndtop1sd	0.0694895	0.00349053
Atf6	Krcc1	TRUE	2	flyfactorsurvey__Atf6_SANGER_5_FBgn0033010	3.55	10kb	top50perTargetAndtop1sd	0.0831254	0.00347503
Atf6	Lmna	TRUE	3	flyfactorsurvey__Atf6_SANGER_5_FBgn0033010	3.55	10kb	top50perTargetAndtop1sd	0.0798422	0.00317807
Atf6	Lrch1	TRUE	3	flyfactorsurvey__Atf6_SANGER_5_FBgn0033010	3.55	10kb	top50perTargetAndtop1sd	0.055935	0.00602055
Atf6	Macf1	TRUE	2	flyfactorsurvey__Atf6_SANGER_5_FBgn0033010	3.55	10kb	top50perTargetAndtop1sd	0.113726	0.0041105
Atf6	Mnat1	TRUE	2	flyfactorsurvey__Atf6_SANGER_5_FBgn0033010	3.55	10kb	top50perTargetAndtop1sd	0.089284	0.00346915
Atf6	Npas2	TRUE	5	flyfactorsurvey__Atf6_SANGER_5_FBgn0033010	3.55	10kb	top50perTargetAndtop1sd	0.0838738	0.00350827
Atf6	Nup98	TRUE	3	flyfactorsurvey__Atf6_SANGER_5_FBgn0033010	3.55	10kb	top50perTargetAndtop1sd	0.152513	0.00605917
Atf6	Pabpc4	TRUE	1	flyfactorsurvey__Atf6_SANGER_5_FBgn0033010	3.55	10kb	top50perTargetAndtop1sd	0.112869	0.00391289
Atf6	Rnf19a	TRUE	4	flyfactorsurvey__Atf6_SANGER_5_FBgn0033010	3.55	10kb	top50perTargetAndtop1sd	0.0851125	0.00438095
Atf6	Socs7	TRUE	3	flyfactorsurvey__Atf6_SANGER_5_FBgn0033010	3.55	10kb	top50perTargetAndtop1sd	0.112973	0.00360981
Atf6	Ssr1	TRUE	5	flyfactorsurvey__Atf6_SANGER_5_FBgn0033010	3.55	10kb	top50perTargetAndtop1sd	0.148131	0.00414996
Atf6	Stard8	TRUE	2	flyfactorsurvey__Atf6_SANGER_5_FBgn0033010	3.55	10kb	top50perTargetAndtop1sd	0.0762652	0.00420384
Atf6	Tead1	TRUE	5	flyfactorsurvey__Atf6_SANGER_5_FBgn0033010	3.55	10kb	top50perTargetAndtop1sd	0.0643329	0.00335166
Atf6	Tmcc1	TRUE	3	flyfactorsurvey__Atf6_SANGER_5_FBgn0033010	3.55	10kb	top50perTargetAndtop1sd	0.107613	0.00404681
Atf6	Tpt1	TRUE	3	flyfactorsurvey__Atf6_SANGER_5_FBgn0033010	3.55	10kb	top50perTargetAndtop1sd	0.0544184	0.00475133
Atf6	Ablim1	FALSE	1	hocomoco__XBP1_HUMAN.H11MO.0.D	3.41	10kb	top50perTargetAndtop1sd	0.0854671	0.00459232
Atf6	Aebp2	FALSE	1	hocomoco__XBP1_HUMAN.H11MO.0.D	3.41	10kb	top50perTargetAndtop1sd	0.13903	0.00549575
Atf6	Apbb2	FALSE	1	hocomoco__XBP1_HUMAN.H11MO.0.D	3.41	10kb	top50perTargetAndtop1sd	0.110096	0.00341291
Atf6	Arhgap44	FALSE	1	hocomoco__XBP1_HUMAN.H11MO.0.D	3.41	10kb	top50perTargetAndtop1sd	0.0735167	0.00420265
Atf6	Azin1	FALSE	1	hocomoco__XBP1_HUMAN.H11MO.0.D	3.41	10kb	top50perTargetAndtop1sd	0.0933226	0.00410404
Atf6	Bhlhe41	FALSE	1	hocomoco__XBP1_HUMAN.H11MO.0.D	3.41	10kb	top50perTargetAndtop1sd	0.0539306	0.00341292
Atf6	Bzw1	FALSE	1	hocomoco__XBP1_HUMAN.H11MO.0.D	3.41	10kb	top50perTargetAndtop1sd	0.0783616	0.00379272
Atf6	Calu	FALSE	1	hocomoco__XBP1_HUMAN.H11MO.0.D	3.41	10kb	top50perTargetAndtop1sd	0.0483247	0.0034787
Atf6	Cdk5rap1	FALSE	1	hocomoco__XBP1_HUMAN.H11MO.0.D	3.41	10kb	top50perTargetAndtop1sd	0.105205	0.00351011
Atf6	Cdkn1a	FALSE	1	hocomoco__XBP1_HUMAN.H11MO.0.D	3.41	10kb	top50perTargetAndtop1sd	0.0631057	0.00345457
Atf6	Ciapin1	FALSE	1	hocomoco__XBP1_HUMAN.H11MO.0.D	3.41	10kb	top50perTargetAndtop1sd	0.076312	0.00400431
Atf6	Cnot4	FALSE	1	hocomoco__XBP1_HUMAN.H11MO.0.D	3.41	10kb	top50perTargetAndtop1sd	0.085077	0.00352265
Atf6	Cnot6l	FALSE	1	hocomoco__XBP1_HUMAN.H11MO.0.D	3.41	10kb	top50perTargetAndtop1sd	0.116911	0.00378558
Atf6	Cops5	FALSE	1	hocomoco__XBP1_HUMAN.H11MO.0.D	3.41	10kb	top50perTargetAndtop1sd	0.108585	0.00493644
Atf6	Dcun1d5	FALSE	1	hocomoco__XBP1_HUMAN.H11MO.0.D	3.41	10kb	top50perTargetAndtop1sd	0.116425	0.0047815
Atf6	Dlgap4	FALSE	1	hocomoco__XBP1_HUMAN.H11MO.0.D	3.41	10kb	top50perTargetAndtop1sd	0.134228	0.00413475
Atf6	Dnajb5	FALSE	4	hocomoco__XBP1_HUMAN.H11MO.0.D	3.41	10kb	top50perTargetAndtop1sd	0.12687	0.00622801
Atf6	Dnajc13	FALSE	1	hocomoco__XBP1_HUMAN.H11MO.0.D	3.41	10kb	top50perTargetAndtop1sd	0.124849	0.00420664
Atf6	Efna1	FALSE	3	hocomoco__XBP1_HUMAN.H11MO.0.D	3.41	10kb	top50perTargetAndtop1sd	0.0523587	0.00653569
Atf6	Eif3a	FALSE	1	hocomoco__XBP1_HUMAN.H11MO.0.D	3.41	10kb	top50perTargetAndtop1sd	0.119355	0.00422446
Atf6	Elk4	FALSE	1	hocomoco__XBP1_HUMAN.H11MO.0.D	3.41	10kb	top50perTargetAndtop1sd	0.0777351	0.00421238
Atf6	Emb	FALSE	2	hocomoco__XBP1_HUMAN.H11MO.0.D	3.41	10kb	top50perTargetAndtop1sd	0.0987614	0.00411793
Atf6	Frmd4a	FALSE	1	hocomoco__XBP1_HUMAN.H11MO.0.D	3.41	10kb	top50perTargetAndtop1sd	0.0601228	0.00489462
Atf6	Gli3	FALSE	1	hocomoco__XBP1_HUMAN.H11MO.0.D	3.41	10kb	top50perTargetAndtop1sd	0.0434326	0.0119865
Atf6	Hemk1	FALSE	1	hocomoco__XBP1_HUMAN.H11MO.0.D	3.41	10kb	top50perTargetAndtop1sd	0.0821701	0.0047236
Atf6	Herc4	FALSE	1	hocomoco__XBP1_HUMAN.H11MO.0.D	3.41	10kb	top50perTargetAndtop1sd	0.0955407	0.00375786
Atf6	Hk2	FALSE	1	hocomoco__XBP1_HUMAN.H11MO.0.D	3.41	10kb	top50perTargetAndtop1sd	0.0961606	0.00355437
Atf6	Hmgb1	FALSE	3	hocomoco__XBP1_HUMAN.H11MO.0.D	3.41	10kb	top50perTargetAndtop1sd	0.0909708	0.00371692
Atf6	Hmgcr	FALSE	1	hocomoco__XBP1_HUMAN.H11MO.0.D	3.41	10kb	top50perTargetAndtop1sd	0.0531173	0.00358565
Atf6	Kat5	FALSE	1	hocomoco__XBP1_HUMAN.H11MO.0.D	3.41	10kb	top50perTargetAndtop1sd	0.0623794	0.00386015
Atf6	Kdelr2	FALSE	3	hocomoco__XBP1_HUMAN.H11MO.0.D	3.41	10kb	top50perTargetAndtop1sd	0.0777012	0.00416472
Atf6	Kdm2a	FALSE	1	hocomoco__XBP1_HUMAN.H11MO.0.D	3.41	10kb	top50perTargetAndtop1sd	0.0759706	0.00349624
Atf6	Lars	FALSE	1	hocomoco__XBP1_HUMAN.H11MO.0.D	3.41	10kb	top50perTargetAndtop1sd	0.118988	0.00387694
Atf6	Ltbp3	FALSE	1	hocomoco__XBP1_HUMAN.H11MO.0.D	3.41	10kb	top50perTargetAndtop1sd	0.136504	0.00460453
Atf6	Mapt	FALSE	1	hocomoco__XBP1_HUMAN.H11MO.0.D	3.41	10kb	top50perTargetAndtop1sd	0.126785	0.00382619
Atf6	Mat2a	FALSE	2	hocomoco__XBP1_HUMAN.H11MO.0.D	3.41	10kb	top50perTargetAndtop1sd	0.13263	0.00339386
Atf6	Med24	FALSE	1	hocomoco__XBP1_HUMAN.H11MO.0.D	3.41	10kb	top50perTargetAndtop1sd	0.0473562	0.00337073
Atf6	Meis1	FALSE	2	hocomoco__XBP1_HUMAN.H11MO.0.D	3.41	10kb	top50perTargetAndtop1sd	0.145408	0.00645713
Atf6	Myo18b	FALSE	2	hocomoco__XBP1_HUMAN.H11MO.0.D	3.41	10kb	top50perTargetAndtop1sd	0.0763052	0.00382692
Atf6	Myo1b	FALSE	2	hocomoco__XBP1_HUMAN.H11MO.0.D	3.41	10kb	top50perTargetAndtop1sd	0.0463556	0.00383976
Atf6	Nckap1	FALSE	1	hocomoco__XBP1_HUMAN.H11MO.0.D	3.41	10kb	top50perTargetAndtop1sd	0.12944	0.0041895
Atf6	Nfat5	FALSE	1	hocomoco__XBP1_HUMAN.H11MO.0.D	3.41	10kb	top50perTargetAndtop1sd	0.0975589	0.00345647
Atf6	Ppm1b	FALSE	1	hocomoco__XBP1_HUMAN.H11MO.0.D	3.41	10kb	top50perTargetAndtop1sd	0.119146	0.00369159
Atf6	Ppp2r5e	FALSE	1	hocomoco__XBP1_HUMAN.H11MO.0.D	3.41	10kb	top50perTargetAndtop1sd	0.106919	0.00378794
Atf6	Psmd12	FALSE	1	hocomoco__XBP1_HUMAN.H11MO.0.D	3.41	10kb	top50perTargetAndtop1sd	0.110771	0.00396962
Atf6	Rexo2	FALSE	1	hocomoco__XBP1_HUMAN.H11MO.0.D	3.41	10kb	top50perTargetAndtop1sd	0.110538	0.00449366
Atf6	Runx2	FALSE	1	hocomoco__XBP1_HUMAN.H11MO.0.D	3.41	10kb	top50perTargetAndtop1sd	0.0430658	0.00404421
Atf6	Sbno1	FALSE	2	hocomoco__XBP1_HUMAN.H11MO.0.D	3.41	10kb	top50perTargetAndtop1sd	0.136237	0.00501846
Atf6	Sec63	FALSE	1	hocomoco__XBP1_HUMAN.H11MO.0.D	3.41	10kb	top50perTargetAndtop1sd	0.108632	0.00389171
Atf6	Sf3b1	FALSE	1	hocomoco__XBP1_HUMAN.H11MO.0.D	3.41	10kb	top50perTargetAndtop1sd	0.126149	0.00374723
Atf6	Slc16a6	FALSE	1	hocomoco__XBP1_HUMAN.H11MO.0.D	3.41	10kb	top50perTargetAndtop1sd	0.0418393	0.00459864
Atf6	Slc17a5	FALSE	1	hocomoco__XBP1_HUMAN.H11MO.0.D	3.41	10kb	top50perTargetAndtop1sd	0.0948483	0.00376097
Atf6	Slc6a6	FALSE	1	hocomoco__XBP1_HUMAN.H11MO.0.D	3.41	10kb	top50perTargetAndtop1sd	0.123249	0.00409661
Atf6	Smad7	FALSE	1	hocomoco__XBP1_HUMAN.H11MO.0.D	3.41	10kb	top50perTargetAndtop1sd	0.080728	0.00392306
Atf6	Spred1	FALSE	1	hocomoco__XBP1_HUMAN.H11MO.0.D	3.41	10kb	top50perTargetAndtop1sd	0.064129	0.00408329
Atf6	St3gal2	FALSE	2	hocomoco__XBP1_HUMAN.H11MO.0.D	3.41	10kb	top50perTargetAndtop1sd	0.126213	0.00337466
Atf6	Strn3	FALSE	1	hocomoco__XBP1_HUMAN.H11MO.0.D	3.41	10kb	top50perTargetAndtop1sd	0.0917516	0.00360647
Atf6	Tcf12	FALSE	1	hocomoco__XBP1_HUMAN.H11MO.0.D	3.41	10kb	top50perTargetAndtop1sd	0.0932359	0.00368095
Atf6	Tead4	FALSE	1	hocomoco__XBP1_HUMAN.H11MO.0.D	3.41	10kb	top50perTargetAndtop1sd	0.13967	0.00477554
Atf6	Top3b	FALSE	1	hocomoco__XBP1_HUMAN.H11MO.0.D	3.41	10kb	top50perTargetAndtop1sd	0.068128	0.00436659
Atf6	Tulp4	FALSE	3	hocomoco__XBP1_HUMAN.H11MO.0.D	3.41	10kb	top50perTargetAndtop1sd	0.140481	0.00479768
Atf6	Ube2e2	FALSE	1	hocomoco__XBP1_HUMAN.H11MO.0.D	3.41	10kb	top50perTargetAndtop1sd	0.0487891	0.00354795
Atf6	Uggt2	FALSE	1	hocomoco__XBP1_HUMAN.H11MO.0.D	3.41	10kb	top50perTargetAndtop1sd	0.056115	0.00422875
Atf6	Wfs1	FALSE	1	hocomoco__XBP1_HUMAN.H11MO.0.D	3.41	10kb	top50perTargetAndtop1sd	0.072165	0.00412858
Atf6	Zfp113	FALSE	1	hocomoco__XBP1_HUMAN.H11MO.0.D	3.41	10kb	top50perTargetAndtop1sd	0.05663	0.00478438
Atf6	Zfp36l1	FALSE	2	hocomoco__XBP1_HUMAN.H11MO.0.D	3.41	10kb	top50perTargetAndtop1sd	0.0479776	0.00352286
Atf6	Lrrc49	FALSE	2	taipale_cyt_meth__ATF6B_TGCCACGTCAYN_eDBD	3.27	10kb	top10perTarget	0.0354327	0.00565916
Atf6	Tex2	FALSE	1	taipale_cyt_meth__ATF6B_TGCCACGTCAYN_eDBD	3.27	10kb	top10perTarget	0.134002	0.00583109
Atf6	1700027A15Rik	TRUE	1	cisbp__M4748	3.22	10kb	top50perTargetAndtop1sd	0.0776219	0.00371941
Atf6	Abhd2	TRUE	3	cisbp__M4748	3.22	10kb	top50perTargetAndtop1sd	0.084958	0.00494363
Atf6	Arhgap23	TRUE	5	cisbp__M4748	3.22	10kb	top50perTargetAndtop1sd	0.0632387	0.0043454
Atf6	Arhgap42	TRUE	1	cisbp__M4748	3.22	10kb	top50perTargetAndtop1sd	0.101097	0.00486279
Atf6	Bzw2	TRUE	3	cisbp__M4748	3.22	10kb	top50perTargetAndtop1sd	0.114615	0.00482607
Atf6	Csde1	TRUE	1	cisbp__M4748	3.22	10kb	top50perTargetAndtop1sd	0.117157	0.00356543
Atf6	Ddx17	TRUE	2	cisbp__M4748	3.22	10kb	top50perTargetAndtop1sd	0.101805	0.00421487
Atf6	Dnajb4	TRUE	2	cisbp__M4748	3.22	10kb	top50perTargetAndtop1sd	0.0854509	0.00355545
Atf6	Fam117a	TRUE	2	cisbp__M4748	3.22	10kb	top50perTargetAndtop1sd	0.0493577	0.00436083
Atf6	Gars	TRUE	2	cisbp__M4748	3.22	10kb	top50perTargetAndtop1sd	0.106348	0.00409598
Atf6	Gria3	TRUE	4	cisbp__M4748	3.22	10kb	top50perTargetAndtop1sd	0.0676215	0.00362919
Atf6	Ints10	TRUE	1	cisbp__M4748	3.22	10kb	top50perTargetAndtop1sd	0.123061	0.00346377
Atf6	Ivns1abp	TRUE	2	cisbp__M4748	3.22	10kb	top50perTargetAndtop1sd	0.137395	0.00563791
Atf6	Lhfpl2	TRUE	2	cisbp__M4748	3.22	10kb	top50perTargetAndtop1sd	0.106856	0.00782596
Atf6	Map2k5	TRUE	3	cisbp__M4748	3.22	10kb	top50perTargetAndtop1sd	0.126005	0.00339771
Atf6	Mycbp2	TRUE	1	cisbp__M4748	3.22	10kb	top50perTargetAndtop1sd	0.10145	0.00364878
Atf6	Nfe2l1	TRUE	3	cisbp__M4748	3.22	10kb	top50perTargetAndtop1sd	0.126625	0.003709
Atf6	Peg3	TRUE	2	cisbp__M4748	3.22	10kb	top50perTargetAndtop1sd	0.140089	0.00434557
Atf6	Pip5k1a	TRUE	2	cisbp__M4748	3.22	10kb	top50perTargetAndtop1sd	0.126362	0.00346451
Atf6	Rnf220	TRUE	1	cisbp__M4748	3.22	10kb	top50perTargetAndtop1sd	0.0979979	0.00331828
Atf6	Rpia	TRUE	1	cisbp__M4748	3.22	10kb	top50perTargetAndtop1sd	0.03781	0.00584198
Atf6	Six1	TRUE	3	cisbp__M4748	3.22	10kb	top50perTargetAndtop1sd	0.0855248	0.00347065
Atf6	Sln	TRUE	2	cisbp__M4748	3.22	10kb	top50perTargetAndtop1sd	0.0835597	0.00421811
Atf6	Stk40	TRUE	3	cisbp__M4748	3.22	10kb	top50perTargetAndtop1sd	0.0858954	0.00745303
Atf6	Tiam2	TRUE	2	cisbp__M4748	3.22	10kb	top50perTargetAndtop1sd	0.14963	0.00438363
Atf6	Traf3ip1	TRUE	2	cisbp__M4748	3.22	10kb	top50perTargetAndtop1sd	0.0513885	0.00345675
Atf6	Tspan9	TRUE	1	cisbp__M4748	3.22	10kb	top50perTargetAndtop1sd	0.0401378	0.0041067
Atf6	Zhx3	TRUE	1	cisbp__M4748	3.22	10kb	top50perTargetAndtop1sd	0.153358	0.00670423
Atf6	Ankrd46	FALSE	1	transfac_pro__M09538	3.19	10kb	top50perTargetAndtop1sd	0.07054	0.00385403
Atf6	Azi2	FALSE	1	transfac_pro__M09538	3.19	10kb	top50perTargetAndtop1sd	0.116387	0.0045492
Atf6	Cdkn1b	FALSE	2	transfac_pro__M09518	3.19	10kb	top50perTargetAndtop1sd	0.0592137	0.00300888
Atf6	Copa	FALSE	2	transfac_pro__M09518	3.19	10kb	top50perTargetAndtop1sd	0.125153	0.00344582
Atf6	Fancc	FALSE	1	transfac_pro__M09538	3.19	10kb	top50perTargetAndtop1sd	0.0751707	0.00338965
Atf6	Kdelr1	FALSE	2	transfac_pro__M09518	3.19	10kb	top50perTargetAndtop1sd	0.0948532	0.00359356
Atf6	Slc44a1	FALSE	2	transfac_pro__M09518	3.19	10kb	top50perTargetAndtop1sd	0.132452	0.00536519
Atf6	St3gal4	FALSE	1	transfac_pro__M09538	3.19	10kb	top50perTargetAndtop1sd	0.0462242	0.00397066
Atf6	Surf4	FALSE	1	transfac_pro__M09538	3.19	10kb	top50perTargetAndtop1sd	0.0433674	0.00335521
Atf6	Tmtc2	FALSE	1	transfac_pro__M09538	3.19	10kb	top50perTargetAndtop1sd	0.0330618	0.00357194
Atf6	Zfp644	FALSE	1	transfac_pro__M09538	3.19	10kb	top50perTargetAndtop1sd	0.0534161	0.00346615
Atf6	Atf6	FALSE	1	transfac_pro__M09561	3.07	10kb	top10perTarget	1	NA
Atf6	Cnnm2	FALSE	1	transfac_pro__M09561	3.07	10kb	top10perTarget	0.0842524	0.0047452
Atf6	Dicer1	FALSE	1	transfac_pro__M09561	3.07	10kb	top10perTarget	0.129906	0.00542265
Atf6	Lgals8	FALSE	1	transfac_pro__M09561	3.07	10kb	top10perTarget	0.138054	0.00633147
Atf6	Plcb4	FALSE	1	transfac_pro__M09561	3.07	10kb	top10perTarget	0.115636	0.00503813
Atf6	Ppa2	FALSE	1	transfac_pro__M09561	3.07	10kb	top10perTarget	0.099944	0.00483262
Atf6	Tnpo2	FALSE	1	transfac_pro__M09561	3.07	10kb	top10perTarget	0.0774044	0.00621453
Atf6	Yaf2	FALSE	1	transfac_pro__M09561	3.07	10kb	top10perTarget	0.0617813	0.00473617
Atf6	Zbtb34	FALSE	1	transfac_pro__M09561	3.07	10kb	top10perTarget	0.0397239	0.00776606
Atf6	Zkscan6	FALSE	1	transfac_pro__M09561	3.07	10kb	top10perTarget	0.0452254	0.00715327
Atf6	Aftph	TRUE	4	taipale_cyt_meth__ATF6_NGRTGACGTGGCAN_eDBD	3.02	10kb	top10perTarget	0.141512	0.00520762
Atf6	Arhgap17	TRUE	3	taipale_cyt_meth__ATF6_NGRTGACGTGGCAN_eDBD	3.02	10kb	top10perTarget	0.132358	0.00495225
Atf6	Eaf2	TRUE	7	taipale_cyt_meth__ATF6_NGRTGACGTGGCAN_eDBD	3.02	10kb	top10perTarget	0.10815	0.00703085
Atf6	Kdm6b	TRUE	3	taipale_cyt_meth__ATF6_NGRTGACGTGGCAN_eDBD	3.02	10kb	top10perTarget	0.12127	0.00572956
Atf6	P4ha1	TRUE	4	taipale_cyt_meth__ATF6_NGRTGACGTGGCAN_eDBD	3.02	10kb	top10perTarget	0.12323	0.00498865
Atf6	Stat3	TRUE	3	taipale_cyt_meth__ATF6_NGRTGACGTGGCAN_eDBD	3.02	10kb	top10perTarget	0.139776	0.00495048
Atoh8	Atoh8	FALSE	3	cisbp__M5804	4.35	500bp	w0.005Andtop50	1	NA
Atoh8	Fam199x	FALSE	2	cisbp__M5804	4.35	500bp	w0.005Andtop50	0.0326029	0.00592658
Atoh8	Maged1	FALSE	6	cisbp__M5804	4.35	500bp	w0.005Andtop50	0.0683941	0.00725937
Atoh8	Sec24d	FALSE	6	cisbp__M5804	4.35	500bp	w0.005Andtop50	0.0635602	0.00884533
Atoh8	Mthfr	FALSE	4	flyfactorsurvey__scrt_SANGER_2.5_FBgn0004880	4.23	500bp	w0.005Andtop50	0.040401	0.00580005
Atoh8	Pcdh11x	FALSE	2	flyfactorsurvey__scrt_SANGER_2.5_FBgn0004880	4.23	500bp	w0.005Andtop50	0.0422051	0.00570544
Atoh8	Pigv	FALSE	2	cisbp__M5184	3.79	500bp	w0.005Andtop50	0.0790558	0.00534113
Bach1	Adipor1	FALSE	1	transfac_pro__M02104	3.01	10kb	top50	0.0648059	0.00677548
Bach1	Bach1	FALSE	1	transfac_pro__M02104	3.01	10kb	top50	1	NA
Bach1	Cacna2d2	FALSE	1	transfac_pro__M02104	3.01	10kb	top50	0.0445467	0.00666787
Bach1	Fn1	FALSE	1	transfac_pro__M02104	3.01	10kb	top50	0.0566546	0.00817319
Bach1	Kdelr1	FALSE	1	transfac_pro__M02104	3.01	10kb	top50	0.0734495	0.00621381
Bach1	Kpna1	FALSE	1	transfac_pro__M02104	3.01	10kb	top50	0.0678527	0.00641045
Bach1	Ndufs5	FALSE	1	transfac_pro__M02104	3.01	10kb	top50	0.0912072	0.00589697
Bach1	Plekhg1	FALSE	1	transfac_pro__M02104	3.01	10kb	top50	0.0556676	0.0058397
Bach1	Rfx3	FALSE	1	transfac_pro__M02104	3.01	10kb	top50	0.157255	0.00580309
Bach1	Swap70	FALSE	1	transfac_pro__M02104	3.01	10kb	top50	0.113676	0.00800293
Bach1	Syne2	FALSE	1	transfac_pro__M02104	3.01	10kb	top50	0.100429	0.00607259
Bach2	Herpud1	FALSE	4	taipale__MAFK_DBD_NNNNTGCTGASTCAGCANNNN	3.86	500bp	top5perTarget	0.102013	0.00631949
Bach2	Pde1a	FALSE	6	taipale__MAFK_DBD_NNNNTGCTGASTCAGCANNNN	3.86	500bp	top5perTarget	0.0408433	0.0109028
Bach2	Bach2	TRUE	2	taipale_cyt_meth__BACH2_NWANCATGASTCATSNTWN_eDBD	3.71	10kb	top10perTarget	1	NA
Bach2	Fth1	TRUE	3	taipale_cyt_meth__BACH2_NWANCATGASTCATSNTWN_eDBD	3.71	10kb	top10perTarget	0.0796489	0.0079459
Bach2	Gtpbp10	TRUE	6	taipale_cyt_meth__BACH2_NWANCATGASTCATSNTWN_eDBD	3.71	10kb	top10perTarget	0.0748625	0.00622086
Bach2	Gxylt1	TRUE	1	taipale_cyt_meth__BACH2_NWANCATGASTCATSNTWN_eDBD	3.71	10kb	top10perTarget	0.0826012	0.00495511
Bach2	Nckap5	TRUE	5	taipale_cyt_meth__BACH2_NWANCATGASTCATSNTWN_eDBD	3.71	10kb	top10perTarget	0.0547074	0.00756505
Bach2	0610037L13Rik	FALSE	1	taipale__BATF3_DBD_TGATGACGTCATCA	3.54	500bp	top5perTarget	0.059134	0.0103666
Bach2	Zfp523	FALSE	3	taipale__BATF3_DBD_TGATGACGTCATCA	3.54	500bp	top5perTarget	0.117761	0.00801351
Bach2	Zfp874b	FALSE	1	taipale__BATF3_DBD_TGATGACGTCATCA	3.54	500bp	top5perTarget	0.0500598	0.00629195
Bach2	4931414P19Rik	FALSE	1	transfac_pro__M02104	3.47	10kb	top10perTarget	0.0387259	0.00967931
Bach2	Cpt1a	FALSE	1	transfac_pro__M02104	3.47	10kb	top10perTarget	0.044665	0.00463158
Bach2	Cd44	FALSE	1	cisbp__M6156	3.4	10kb	w0.005Andtop50	0.0349683	0.00702831
Bach2	Lin54	FALSE	1	cisbp__M6156	3.4	10kb	w0.005Andtop50	0.0661967	0.00593669
Bbx	Entpd6	FALSE	2	transfac_pro__M07749	4.15	10kb	top5perTarget	0.0345582	0.00655212
Bbx	Manf	FALSE	1	transfac_pro__M07749	4.15	10kb	top5perTarget	0.0543414	0.00968788
Bbx	Mthfd2	FALSE	2	cisbp__M6083	3.66	10kb	top5perTarget	0.0399125	0.00716562
Bbx	Katna1	TRUE	1	taipale_cyt_meth__BBX_TGAWCNNNGWTCA_eDBD_meth_repr	3.56	500bp	top5perTarget	0.100048	0.00634121
Bbx	Palmd	TRUE	5	taipale_cyt_meth__BBX_TGAWCNNNGWTCA_eDBD_meth_repr	3.56	500bp	top5perTarget	0.148804	0.00543396
Bbx	Sidt2	TRUE	1	taipale_cyt_meth__BBX_TGAWCNNNGWTCA_eDBD_meth_repr	3.56	500bp	top5perTarget	0.0768533	0.0064017
Bbx	Sytl2	TRUE	11	taipale_cyt_meth__BBX_TGAWCNNNGWTCA_eDBD_meth_repr	3.56	500bp	top5perTarget	0.0740538	0.0251366
Bbx	Avl9	FALSE	1	taipale__Sox3_DBD_NAACAATRNYATTGTTN	3.52	10kb	w0.005Andtop3sd	0.114879	0.0051315
Bbx	Enox1	FALSE	1	taipale__Sox3_DBD_NAACAATRNYATTGTTN	3.52	10kb	w0.005Andtop3sd	0.0431014	0.00548152
Bbx	Llph	FALSE	1	taipale__Sox3_DBD_NAACAATRNYATTGTTN	3.52	10kb	w0.005Andtop3sd	0.0445325	0.00516557
Bbx	Mkl2	FALSE	1	taipale__Sox3_DBD_NAACAATRNYATTGTTN	3.52	10kb	w0.005Andtop3sd	0.163551	0.00520594
Bbx	Rasgrp3	FALSE	1	taipale__Sox3_DBD_NAACAATRNYATTGTTN	3.52	10kb	w0.005Andtop3sd	0.148464	0.00505134
Bbx	Stag2	FALSE	1	taipale__Sox3_DBD_NAACAATRNYATTGTTN	3.52	10kb	w0.005Andtop3sd	0.137974	0.0050372
Bbx	Usp4	FALSE	1	taipale__Sox3_DBD_NAACAATRNYATTGTTN	3.52	10kb	w0.005Andtop3sd	0.0738156	0.00531853
Bbx	Akr1b10	TRUE	20	transfac_pro__M07740	3.36	10kb	top5perTarget	0.0675222	0.00867589
Bbx	Ncoa6	TRUE	18	transfac_pro__M07740	3.36	10kb	top5perTarget	0.175475	0.00758957
Bbx	Usp48	TRUE	20	transfac_pro__M07740	3.36	10kb	top5perTarget	0.0901797	0.00604367
BC005561	Bnc2	TRUE	4	scertf__harbison.THO2	4.02	10kb	top10perTarget	0.0764077	0.00722242
BC005561	Dap3	TRUE	2	scertf__harbison.THO2	4.02	10kb	top10perTarget	0.0835561	0.00522129
BC005561	Mrpl45	TRUE	2	scertf__harbison.THO2	4.02	10kb	top10perTarget	0.121226	0.00573331
BC005561	Mta3	TRUE	2	scertf__harbison.THO2	4.02	10kb	top10perTarget	0.080183	0.00525025
BC005561	Pkig	TRUE	2	scertf__harbison.THO2	4.02	10kb	top10perTarget	0.14466	0.00556113
BC005561	Tuba4a	TRUE	2	scertf__harbison.THO2	4.02	10kb	top10perTarget	0.132171	0.00456295
BC005561	Ubtf	TRUE	4	scertf__harbison.THO2	4.02	10kb	top10perTarget	0.0572811	0.00503063
BC005561	Zcrb1	TRUE	2	scertf__harbison.THO2	4.02	10kb	top10perTarget	0.0767382	0.00707936
BC005561	Zfp384	TRUE	2	scertf__harbison.THO2	4.02	10kb	top10perTarget	0.134589	0.00468709
BC005561	Dhx29	TRUE	2	yetfasco__YNL139C_786	3.77	500bp	top10perTarget	0.0838176	0.00747587
BC005561	Gm14005	TRUE	2	yetfasco__YNL139C_786	3.77	500bp	top10perTarget	0.0842625	0.0056403
BC005561	Gpr19	TRUE	2	yetfasco__YNL139C_786	3.77	500bp	top10perTarget	0.12494	0.00557904
BC005561	Mrps10	TRUE	2	yetfasco__YNL139C_786	3.77	500bp	top10perTarget	0.0634665	0.00849931
BC005561	Prkab2	TRUE	2	yetfasco__YNL139C_786	3.77	500bp	top10perTarget	0.152346	0.00519819
BC005561	Sulf1	TRUE	2	yetfasco__YNL139C_786	3.77	500bp	top10perTarget	0.126288	0.00636694
BC005561	Tfg	TRUE	2	yetfasco__YNL139C_786	3.77	500bp	top10perTarget	0.136736	0.0054965
BC005561	Zswim4	TRUE	2	yetfasco__YNL139C_786	3.77	500bp	top10perTarget	0.055152	0.00763306
Bcl6	Vti1b	FALSE	7	hocomoco__STA5A_HUMAN.H11MO.0.A	4.72	500bp	top50	0.0704848	0.00918062
Bcl6	Ccdc47	FALSE	8	jaspar__MA0518.1	4.28	500bp	top50	0.0528135	0.00938942
Bcl6	Dek	FALSE	6	jaspar__MA0518.1	4.28	500bp	top50	0.0327565	0.00885894
Bcl6	Kcnk5	FALSE	3	jaspar__MA0518.1	4.28	500bp	top50	0.179195	0.0106153
Bcl6	Kctd5	FALSE	4	cisbp__M4634	3.94	500bp	top50	0.0431599	0.0142243
Bcl6	Parp2	FALSE	4	cisbp__M4634	3.94	500bp	top50	0.0817558	0.0112972
Bcl6	Atp6v0d1	FALSE	1	hocomoco__BCL6B_HUMAN.H11MO.0.D	3.4	500bp	w0.005	0.0488154	0.00508497
Bcl6	Atxn2	FALSE	1	hocomoco__BCL6B_HUMAN.H11MO.0.D	3.4	500bp	w0.005	0.0906688	0.00565387
Bcl6	Bin1	FALSE	2	hocomoco__BCL6B_HUMAN.H11MO.0.D	3.4	500bp	w0.005	0.119209	0.00506496
Bcl6	Colec12	FALSE	1	hocomoco__BCL6B_HUMAN.H11MO.0.D	3.4	500bp	w0.005	0.0387502	0.0128214
Bcl6	Cyr61	FALSE	1	hocomoco__BCL6B_HUMAN.H11MO.0.D	3.4	500bp	w0.005	0.0949139	0.00518625
Bcl6	Il31ra	FALSE	1	hocomoco__BCL6B_HUMAN.H11MO.0.D	3.4	500bp	w0.005	0.0571228	0.00603351
Bcl6	Ivns1abp	FALSE	1	hocomoco__BCL6B_HUMAN.H11MO.0.D	3.4	500bp	w0.005	0.131551	0.00556838
Bcl6	Meis1	FALSE	1	hocomoco__BCL6B_HUMAN.H11MO.0.D	3.4	500bp	w0.005	0.105656	0.00503096
Bcl6	Neurl1a	FALSE	1	hocomoco__BCL6B_HUMAN.H11MO.0.D	3.4	500bp	w0.005	0.133408	0.00546013
Bcl6	Osbpl8	FALSE	2	hocomoco__BCL6B_HUMAN.H11MO.0.D	3.4	500bp	w0.005	0.11394	0.00567359
Bcl6	Prkab2	FALSE	1	hocomoco__BCL6B_HUMAN.H11MO.0.D	3.4	500bp	w0.005	0.087836	0.00615996
Bcl6	Pus10	FALSE	1	hocomoco__BCL6B_HUMAN.H11MO.0.D	3.4	500bp	w0.005	0.0760001	0.00558813
Bcl6	Rnf121	FALSE	1	hocomoco__BCL6B_HUMAN.H11MO.0.D	3.4	500bp	w0.005	0.0631203	0.00543461
Bcl6	Slc29a1	FALSE	1	hocomoco__BCL6B_HUMAN.H11MO.0.D	3.4	500bp	w0.005	0.0700147	0.00797229
Bcl6	Tmem181a	FALSE	1	hocomoco__BCL6B_HUMAN.H11MO.0.D	3.4	500bp	w0.005	0.138351	0.00614269
Bcl6	Tnpo1	FALSE	1	hocomoco__BCL6B_HUMAN.H11MO.0.D	3.4	500bp	w0.005	0.113998	0.0050682
Bcl6	Tsc22d3	FALSE	1	hocomoco__BCL6B_HUMAN.H11MO.0.D	3.4	500bp	w0.005	0.115743	0.0060274
Bcl6	Tulp4	FALSE	1	hocomoco__BCL6B_HUMAN.H11MO.0.D	3.4	500bp	w0.005	0.1413	0.00518904
Bcl6	Ubl7	FALSE	1	hocomoco__BCL6B_HUMAN.H11MO.0.D	3.4	500bp	w0.005	0.0449164	0.00658974
Bcl6	Ubn2	FALSE	1	hocomoco__BCL6B_HUMAN.H11MO.0.D	3.4	500bp	w0.005	0.119769	0.00625073
Bcl6	Abi1	FALSE	1	c2h2_zfs__M4447	3.39	500bp	w0.005	0.131215	0.00556248
Bcl6	Akap6	FALSE	1	c2h2_zfs__M4447	3.39	500bp	w0.005	0.0996018	0.0051672
Bcl6	Arhgap44	FALSE	1	c2h2_zfs__M4447	3.39	500bp	w0.005	0.0466228	0.00792044
Bcl6	Ext1	FALSE	1	c2h2_zfs__M4447	3.39	500bp	w0.005	0.0581101	0.00561345
Bcl6	Fggy	FALSE	1	c2h2_zfs__M4447	3.39	500bp	w0.005	0.119748	0.00517231
Bcl6	Pkhd1	FALSE	1	c2h2_zfs__M4447	3.39	500bp	w0.005	0.114982	0.00557211
Bcl6	Prkdc	FALSE	1	c2h2_zfs__M4447	3.39	500bp	w0.005	0.102775	0.0051838
Bcl6	Sgms1	FALSE	1	c2h2_zfs__M4447	3.39	500bp	w0.005	0.0650269	0.00516516
Bcl6	Smad3	FALSE	1	c2h2_zfs__M4447	3.39	500bp	w0.005	0.117319	0.00511978
Bcl6	Tmem182	FALSE	1	c2h2_zfs__M4447	3.39	500bp	w0.005	0.12193	0.00620103
Bcl6	Zmat5	FALSE	1	c2h2_zfs__M4447	3.39	500bp	w0.005	0.0497078	0.00578214
Bcl6	Arhgef2	TRUE	8	cisbp__M6159	3.25	500bp	top3sd	0.15557	0.00848323
Bcl6	Lrrc29	TRUE	11	cisbp__M6159	3.25	500bp	top3sd	0.1109	0.0112877
Bcl6	Nrcam	TRUE	2	cisbp__M6159	3.25	500bp	top3sd	0.126077	0.00725298
Bcl6	Robo2	TRUE	4	cisbp__M6159	3.25	500bp	top3sd	0.101099	0.00697643
Bcl6	Rpap2	TRUE	3	cisbp__M6159	3.25	500bp	top3sd	0.0656936	0.00907424
Bcl6	Snx16	TRUE	14	cisbp__M6159	3.25	500bp	top3sd	0.0508432	0.00962548
Bcl6	Tgfb3	TRUE	3	cisbp__M6159	3.25	500bp	top3sd	0.0600539	0.00743078
Bcl6	Bcl6	TRUE	11	transfac_pro__M07375	3.11	500bp	top3sd	1	NA
Bclaf1	1810013L24Rik	FALSE	11	dbcorrdb__POLR2A__ENCSR000DMZ_1__m1	5.08	500bp	top50perTarget	0.127	0.00523933
Bclaf1	2610507B11Rik	FALSE	6	dbcorrdb__POLR2A__ENCSR000DMZ_1__m1	5.08	500bp	top50perTarget	0.106916	0.00354135
Bclaf1	Aagab	FALSE	17	dbcorrdb__POLR2A__ENCSR000DMZ_1__m1	5.08	500bp	top50perTarget	0.0744208	0.00446881
Bclaf1	Abl1	FALSE	12	dbcorrdb__POLR2A__ENCSR000DMZ_1__m1	5.08	500bp	top50perTarget	0.109281	0.00405187
Bclaf1	Actr10	FALSE	1	dbcorrdb__POLR2A__ENCSR000DMZ_1__m1	5.08	500bp	top50perTarget	0.0956797	0.00350138
Bclaf1	Adamtsl3	FALSE	7	dbcorrdb__POLR2A__ENCSR000DMZ_1__m1	5.08	500bp	top50perTarget	0.0525464	0.00549671
Bclaf1	Als2	FALSE	7	dbcorrdb__POLR2A__ENCSR000DMZ_1__m1	5.08	500bp	top50perTarget	0.0762259	0.00343532
Bclaf1	Arf3	FALSE	17	dbcorrdb__POLR2A__ENCSR000DMZ_1__m1	5.08	500bp	top50perTarget	0.0587792	0.00417423
Bclaf1	Arglu1	FALSE	5	dbcorrdb__POLR2A__ENCSR000DMZ_1__m1	5.08	500bp	top50perTarget	0.122197	0.00363622
Bclaf1	Arhgap21	FALSE	5	dbcorrdb__POLR2A__ENCSR000DMZ_1__m1	5.08	500bp	top50perTarget	0.116399	0.00355988
Bclaf1	Atl1	FALSE	5	dbcorrdb__POLR2A__ENCSR000DMZ_1__m1	5.08	500bp	top50perTarget	0.0790155	0.00329977
Bclaf1	Atp2a2	FALSE	5	dbcorrdb__POLR2A__ENCSR000DMZ_1__m1	5.08	500bp	top50perTarget	0.0598394	0.00338655
Bclaf1	B4galt1	FALSE	3	dbcorrdb__POLR2A__ENCSR000DMZ_1__m1	5.08	500bp	top50perTarget	0.15699	0.00373656
Bclaf1	Bcl2l11	FALSE	16	dbcorrdb__POLR2A__ENCSR000DMZ_1__m1	5.08	500bp	top50perTarget	0.0701019	0.00536438
Bclaf1	Bclaf1	FALSE	15	dbcorrdb__POLR2A__ENCSR000DMZ_1__m1	5.08	500bp	top50perTarget	1	NA
Bclaf1	Bet1	FALSE	4	dbcorrdb__POLR2A__ENCSR000DMZ_1__m1	5.08	500bp	top50perTarget	0.0837019	0.0054262
Bclaf1	Bnip2	FALSE	33	dbcorrdb__POLR2A__ENCSR000DMZ_1__m1	5.08	500bp	top50perTarget	0.0828903	0.00345065
Bclaf1	Brms1l	FALSE	3	dbcorrdb__POLR2A__ENCSR000DMZ_1__m1	5.08	500bp	top50perTarget	0.111039	0.00335039
Bclaf1	Bves	FALSE	10	dbcorrdb__POLR2A__ENCSR000DMZ_1__m1	5.08	500bp	top50perTarget	0.0913333	0.00330529
Bclaf1	Cacna2d2	FALSE	2	dbcorrdb__POLR2A__ENCSR000DMZ_1__m1	5.08	500bp	top50perTarget	0.066482	0.00446138
Bclaf1	Ccm2	FALSE	36	dbcorrdb__POLR2A__ENCSR000DMZ_1__m1	5.08	500bp	top50perTarget	0.0995013	0.00363767
Bclaf1	Ccnl1	FALSE	20	dbcorrdb__POLR2A__ENCSR000DMZ_1__m1	5.08	500bp	top50perTarget	0.113568	0.00352746
Bclaf1	Cd47	FALSE	5	dbcorrdb__POLR2A__ENCSR000DMZ_1__m1	5.08	500bp	top50perTarget	0.0794302	0.0036912
Bclaf1	Cebpg	FALSE	2	dbcorrdb__POLR2A__ENCSR000DMZ_1__m1	5.08	500bp	top50perTarget	0.110492	0.00370223
Bclaf1	Chac1	FALSE	2	dbcorrdb__POLR2A__ENCSR000DMZ_1__m1	5.08	500bp	top50perTarget	0.0876667	0.00369058
Bclaf1	Clint1	FALSE	17	dbcorrdb__POLR2A__ENCSR000DMZ_1__m1	5.08	500bp	top50perTarget	0.149806	0.00463673
Bclaf1	Clk4	FALSE	11	dbcorrdb__POLR2A__ENCSR000DMZ_1__m1	5.08	500bp	top50perTarget	0.126413	0.00369649
Bclaf1	Cops5	FALSE	17	dbcorrdb__POLR2A__ENCSR000DMZ_1__m1	5.08	500bp	top50perTarget	0.0922535	0.00348415
Bclaf1	Creb3l2	FALSE	5	dbcorrdb__POLR2A__ENCSR000DMZ_1__m1	5.08	500bp	top50perTarget	0.112858	0.00388653
Bclaf1	Creld1	FALSE	14	dbcorrdb__POLR2A__ENCSR000DMZ_1__m1	5.08	500bp	top50perTarget	0.0416186	0.0065728
Bclaf1	Ctnna1	FALSE	18	dbcorrdb__POLR2A__ENCSR000DMZ_1__m1	5.08	500bp	top50perTarget	0.121526	0.00435691
Bclaf1	Dagla	FALSE	14	dbcorrdb__POLR2A__ENCSR000DMZ_1__m1	5.08	500bp	top50perTarget	0.0349621	0.00384488
Bclaf1	Ddx6	FALSE	12	dbcorrdb__POLR2A__ENCSR000DMZ_1__m1	5.08	500bp	top50perTarget	0.139313	0.00399473
Bclaf1	Dennd5a	FALSE	5	dbcorrdb__POLR2A__ENCSR000DMZ_1__m1	5.08	500bp	top50perTarget	0.0757526	0.00382977
Bclaf1	Dhx29	FALSE	5	dbcorrdb__POLR2A__ENCSR000DMZ_1__m1	5.08	500bp	top50perTarget	0.109285	0.00373176
Bclaf1	Dhx36	FALSE	12	dbcorrdb__POLR2A__ENCSR000DMZ_1__m1	5.08	500bp	top50perTarget	0.131413	0.00369189
Bclaf1	Dlg3	FALSE	5	dbcorrdb__POLR2A__ENCSR000DMZ_1__m1	5.08	500bp	top50perTarget	0.0530825	0.00466281
Bclaf1	Dnajb2	FALSE	5	dbcorrdb__POLR2A__ENCSR000DMZ_1__m1	5.08	500bp	top50perTarget	0.0972491	0.00414921
Bclaf1	Dnm2	FALSE	7	dbcorrdb__POLR2A__ENCSR000DMZ_1__m1	5.08	500bp	top50perTarget	0.12648	0.00356934
Bclaf1	Dpp3	FALSE	5	dbcorrdb__POLR2A__ENCSR000DMZ_1__m1	5.08	500bp	top50perTarget	0.0371325	0.00529411
Bclaf1	Drap1	FALSE	1	dbcorrdb__POLR2A__ENCSR000DMZ_1__m1	5.08	500bp	top50perTarget	0.0659598	0.00425173
Bclaf1	E130307A14Rik	FALSE	1	dbcorrdb__POLR2A__ENCSR000DMZ_1__m1	5.08	500bp	top50perTarget	0.14879	0.00468621
Bclaf1	Eea1	FALSE	12	dbcorrdb__POLR2A__ENCSR000DMZ_1__m1	5.08	500bp	top50perTarget	0.103996	0.00404151
Bclaf1	Eef2	FALSE	6	dbcorrdb__POLR2A__ENCSR000DMZ_1__m1	5.08	500bp	top50perTarget	0.0876502	0.00375754
Bclaf1	Eif2s3y	FALSE	5	dbcorrdb__POLR2A__ENCSR000DMZ_1__m1	5.08	500bp	top50perTarget	0.118635	0.00382514
Bclaf1	Eif3f	FALSE	4	dbcorrdb__POLR2A__ENCSR000DMZ_1__m1	5.08	500bp	top50perTarget	0.0649321	0.00385234
Bclaf1	Eif3h	FALSE	15	dbcorrdb__POLR2A__ENCSR000DMZ_1__m1	5.08	500bp	top50perTarget	0.111497	0.00339449
Bclaf1	Eif4g2	FALSE	16	dbcorrdb__POLR2A__ENCSR000DMZ_1__m1	5.08	500bp	top50perTarget	0.14473	0.00376961
Bclaf1	Esf1	FALSE	1	dbcorrdb__POLR2A__ENCSR000DMZ_1__m1	5.08	500bp	top50perTarget	0.117499	0.00348156
Bclaf1	Esyt1	FALSE	4	dbcorrdb__POLR2A__ENCSR000DMZ_1__m1	5.08	500bp	top50perTarget	0.0684547	0.00318052
Bclaf1	Fam133b	FALSE	1	dbcorrdb__POLR2A__ENCSR000DMZ_1__m1	5.08	500bp	top50perTarget	0.103499	0.00380199
Bclaf1	Fam98b	FALSE	4	dbcorrdb__POLR2A__ENCSR000DMZ_1__m1	5.08	500bp	top50perTarget	0.087798	0.0039004
Bclaf1	Fgd6	FALSE	7	dbcorrdb__POLR2A__ENCSR000DMZ_1__m1	5.08	500bp	top50perTarget	0.108307	0.00361374
Bclaf1	Fnbp1	FALSE	1	dbcorrdb__POLR2A__ENCSR000DMZ_1__m1	5.08	500bp	top50perTarget	0.0767367	0.00498657
Bclaf1	Foxj3	FALSE	33	dbcorrdb__POLR2A__ENCSR000DMZ_1__m1	5.08	500bp	top50perTarget	0.0923971	0.00364999
Bclaf1	Gan	FALSE	8	dbcorrdb__POLR2A__ENCSR000DMZ_1__m1	5.08	500bp	top50perTarget	0.0765693	0.00338805
Bclaf1	Gpbp1l1	FALSE	5	dbcorrdb__POLR2A__ENCSR000DMZ_1__m1	5.08	500bp	top50perTarget	0.126255	0.00348896
Bclaf1	Grk6	FALSE	8	dbcorrdb__POLR2A__ENCSR000DMZ_1__m1	5.08	500bp	top50perTarget	0.0640539	0.00483424
Bclaf1	Gstcd	FALSE	9	dbcorrdb__POLR2A__ENCSR000DMZ_1__m1	5.08	500bp	top50perTarget	0.0929643	0.00351649
Bclaf1	Gxylt1	FALSE	8	dbcorrdb__POLR2A__ENCSR000DMZ_1__m1	5.08	500bp	top50perTarget	0.0736514	0.00427706
[truncated: 128,725 more rows]
