# Supplementary material for: Reprogramming of cis-regulatory networks during skeletal muscle atrophy in male mice
Source: Nat Commun. 2023 Oct 18;14:6581. doi: 10.1038/s41467-023-42313-3 (PMC10584982; doi:10.1038/s41467-023-42313-3)
Supplement: Supplementary file 4 — Source Data [file 41467_2023_42313_MOESM4_ESM.zip › Supplementary data6.xlsx]

## Sheet: Supplementary data6
	peaks	Peak2	coaccess	SYMBOL	celltype.x	celltype_peak	peak	ATAC_avg_log2FC	Peak_Group	peak_H3k27ac	normalized_read_density_in_deN2_peaks	normalized_read_density_in_Sham1_peaks	annotation	geneChr	geneStart	geneEnd	geneLength	geneStrand	geneId	transcriptId	distanceToTSS	geneSymbol	geneDescription
1	chr14-20208310-20214743	chr14-20134256-20183516	0.940513	Kcnk5	Myo	Myo-chr14-20208310-20214743	chr14-20208310-20214743	0.548789	deN2_peaks_unique	chr14-20209161-20210709	96.5138	14.0705	Distal Intergenic	14	20215502	20221425	5924	1	ENSMUSG00000114439	ENSMUST00000223732	-4793	Gm48395	predicted gene, 48395 [Source:MGI Symbol;Acc:MGI:6097879]
138	chr14-20208310-20214743	chr14-20074075-20085506	0.727091	Saysd1	Myo	Myo-chr14-20208310-20214743	chr14-20208310-20214743	0.548789	deN2_peaks_unique	chr14-20209161-20210709	96.5138	14.0705	Distal Intergenic	14	20215502	20221425	5924	1	ENSMUSG00000114439	ENSMUST00000223732	-4793	Gm48395	predicted gene, 48395 [Source:MGI Symbol;Acc:MGI:6097879]
845	chr14-20208310-20214743	chr14-19976400-19977991	0.512112	Gng2	Myo	Myo-chr14-20208310-20214743	chr14-20208310-20214743	0.548789	deN2_peaks_unique	chr14-20209161-20210709	96.5138	14.0705	Distal Intergenic	14	20215502	20221425	5924	1	ENSMUSG00000114439	ENSMUST00000223732	-4793	Gm48395	predicted gene, 48395 [Source:MGI Symbol;Acc:MGI:6097879]
2225	chr14-20208310-20214743	chr14-20184153-20185958	0.292928	Kcnk5	Myo	Myo-chr14-20208310-20214743	chr14-20208310-20214743	0.548789	deN2_peaks_unique	chr14-20209161-20210709	96.5138	14.0705	Distal Intergenic	14	20215502	20221425	5924	1	ENSMUSG00000114439	ENSMUST00000223732	-4793	Gm48395	predicted gene, 48395 [Source:MGI Symbol;Acc:MGI:6097879]
50	chr3-85951939-85954346	chr3-86125223-86147550	0.796725	Snord73a	Myo	Myo-chr3-85951939-85954346	chr3-85951939-85954346	0.54621	deN2_peaks_unique	chr3-85952052-85954375	163.996	17.8815	Promoter (1-2kb)	3	85950888	85951006	119	1	ENSMUSG00000077517	ENSMUST00000104329	1165	Gm25876	predicted gene, 25876 [Source:MGI Symbol;Acc:MGI:5455653]
127	chr3-85951939-85954346	chr3-85969731-85973162	0.737594	Sh3d19	Myo	Myo-chr3-85951939-85954346	chr3-85951939-85954346	0.54621	deN2_peaks_unique	chr3-85952052-85954375	163.996	17.8815	Promoter (1-2kb)	3	85950888	85951006	119	1	ENSMUSG00000077517	ENSMUST00000104329	1165	Gm25876	predicted gene, 25876 [Source:MGI Symbol;Acc:MGI:5455653]
409	chr3-85951939-85954346	chr3-86036688-86041572	0.6244	Sh3d19	Myo	Myo-chr3-85951939-85954346	chr3-85951939-85954346	0.54621	deN2_peaks_unique	chr3-85952052-85954375	163.996	17.8815	Promoter (1-2kb)	3	85950888	85951006	119	1	ENSMUSG00000077517	ENSMUST00000104329	1165	Gm25876	predicted gene, 25876 [Source:MGI Symbol;Acc:MGI:5455653]
1134	chr3-85951939-85954346	chr3-85810838-85815365	0.458485	Fam160a1	Myo	Myo-chr3-85951939-85954346	chr3-85951939-85954346	0.54621	deN2_peaks_unique	chr3-85952052-85954375	163.996	17.8815	Promoter (1-2kb)	3	85950888	85951006	119	1	ENSMUSG00000077517	ENSMUST00000104329	1165	Gm25876	predicted gene, 25876 [Source:MGI Symbol;Acc:MGI:5455653]
1147	chr3-85951939-85954346	chr3-86069575-86073338	0.456489	Sh3d19	Myo	Myo-chr3-85951939-85954346	chr3-85951939-85954346	0.54621	deN2_peaks_unique	chr3-85952052-85954375	163.996	17.8815	Promoter (1-2kb)	3	85950888	85951006	119	1	ENSMUSG00000077517	ENSMUST00000104329	1165	Gm25876	predicted gene, 25876 [Source:MGI Symbol;Acc:MGI:5455653]
1567	chr3-85951939-85954346	chr3-86084524-86086757	0.390326	Sh3d19	Myo	Myo-chr3-85951939-85954346	chr3-85951939-85954346	0.54621	deN2_peaks_unique	chr3-85952052-85954375	163.996	17.8815	Promoter (1-2kb)	3	85950888	85951006	119	1	ENSMUSG00000077517	ENSMUST00000104329	1165	Gm25876	predicted gene, 25876 [Source:MGI Symbol;Acc:MGI:5455653]
2042	chr3-85951939-85954346	chr3-86066995-86068761	0.319288	Sh3d19	Myo	Myo-chr3-85951939-85954346	chr3-85951939-85954346	0.54621	deN2_peaks_unique	chr3-85952052-85954375	163.996	17.8815	Promoter (1-2kb)	3	85950888	85951006	119	1	ENSMUSG00000077517	ENSMUST00000104329	1165	Gm25876	predicted gene, 25876 [Source:MGI Symbol;Acc:MGI:5455653]
2789	chr3-85951939-85954346	chr3-85741692-85742738	0.239956	Fam160a1	Myo	Myo-chr3-85951939-85954346	chr3-85951939-85954346	0.54621	deN2_peaks_unique	chr3-85952052-85954375	163.996	17.8815	Promoter (1-2kb)	3	85950888	85951006	119	1	ENSMUSG00000077517	ENSMUST00000104329	1165	Gm25876	predicted gene, 25876 [Source:MGI Symbol;Acc:MGI:5455653]
667	chr8-117136456-117138292	chr8-117154387-117160166	0.553314	Gan	Myo	Myo-chr8-117136456-117138292	chr8-117136456-117138292	0.526181	deN2_peaks_unique	chr8-117136833-117137988	84.1196	17.6832	Distal Intergenic	8	117125335	117125738	404	1	ENSMUSG00000093446	ENSMUST00000176943	11499	Gm20694	predicted gene 20694 [Source:MGI Symbol;Acc:MGI:5313141]
1086	chr8-117136456-117138292	chr8-117093954-117094558	0.466828	Bco1	Myo	Myo-chr8-117136456-117138292	chr8-117136456-117138292	0.526181	deN2_peaks_unique	chr8-117136833-117137988	84.1196	17.6832	Distal Intergenic	8	117125335	117125738	404	1	ENSMUSG00000093446	ENSMUST00000176943	11499	Gm20694	predicted gene 20694 [Source:MGI Symbol;Acc:MGI:5313141]
1770	chr8-117136456-117138292	chr8-117342474-117346348	0.358054	Cmip	Myo	Myo-chr8-117136456-117138292	chr8-117136456-117138292	0.526181	deN2_peaks_unique	chr8-117136833-117137988	84.1196	17.6832	Distal Intergenic	8	117125335	117125738	404	1	ENSMUSG00000093446	ENSMUST00000176943	11499	Gm20694	predicted gene 20694 [Source:MGI Symbol;Acc:MGI:5313141]
2415	chr8-117136456-117138292	chr8-117254473-117263097	0.275263	Cmip	Myo	Myo-chr8-117136456-117138292	chr8-117136456-117138292	0.526181	deN2_peaks_unique	chr8-117136833-117137988	84.1196	17.6832	Distal Intergenic	8	117125335	117125738	404	1	ENSMUSG00000093446	ENSMUST00000176943	11499	Gm20694	predicted gene 20694 [Source:MGI Symbol;Acc:MGI:5313141]
140	chr7-67384313-67386451	chr7-67213597-67233694	0.726264	Lysmd4	Myo	Myo-chr7-67384313-67386451	chr7-67384313-67386451	0.521048	deN2_peaks_unique	chr7-67384867-67386616	164.199	21.2547	Distal Intergenic	7	67251809	67372858	121050	2	ENSMUSG00000030557	ENSMUST00000133074	-12010	Mef2a	myocyte enhancer factor 2A [Source:MGI Symbol;Acc:MGI:99532]
175	chr7-67384313-67386451	chr7-67606967-67609972	0.709824	Lrrc28	Myo	Myo-chr7-67384313-67386451	chr7-67384313-67386451	0.521048	deN2_peaks_unique	chr7-67384867-67386616	164.199	21.2547	Distal Intergenic	7	67251809	67372858	121050	2	ENSMUSG00000030557	ENSMUST00000133074	-12010	Mef2a	myocyte enhancer factor 2A [Source:MGI Symbol;Acc:MGI:99532]
242	chr7-67384313-67386451	chr7-67535557-67537802	0.6757	Lrrc28	Myo	Myo-chr7-67384313-67386451	chr7-67384313-67386451	0.521048	deN2_peaks_unique	chr7-67384867-67386616	164.199	21.2547	Distal Intergenic	7	67251809	67372858	121050	2	ENSMUSG00000030557	ENSMUST00000133074	-12010	Mef2a	myocyte enhancer factor 2A [Source:MGI Symbol;Acc:MGI:99532]
327	chr7-67384313-67386451	chr7-67619496-67622610	0.646712	Lrrc28	Myo	Myo-chr7-67384313-67386451	chr7-67384313-67386451	0.521048	deN2_peaks_unique	chr7-67384867-67386616	164.199	21.2547	Distal Intergenic	7	67251809	67372858	121050	2	ENSMUSG00000030557	ENSMUST00000133074	-12010	Mef2a	myocyte enhancer factor 2A [Source:MGI Symbol;Acc:MGI:99532]
905	chr7-67384313-67386451	chr7-67319192-67321469	0.503443	Mef2a	Myo	Myo-chr7-67384313-67386451	chr7-67384313-67386451	0.521048	deN2_peaks_unique	chr7-67384867-67386616	164.199	21.2547	Distal Intergenic	7	67251809	67372858	121050	2	ENSMUSG00000030557	ENSMUST00000133074	-12010	Mef2a	myocyte enhancer factor 2A [Source:MGI Symbol;Acc:MGI:99532]
907	chr7-67384313-67386451	chr7-67261979-67264739	0.503265	Mef2a	Myo	Myo-chr7-67384313-67386451	chr7-67384313-67386451	0.521048	deN2_peaks_unique	chr7-67384867-67386616	164.199	21.2547	Distal Intergenic	7	67251809	67372858	121050	2	ENSMUSG00000030557	ENSMUST00000133074	-12010	Mef2a	myocyte enhancer factor 2A [Source:MGI Symbol;Acc:MGI:99532]
931	chr7-67384313-67386451	chr7-67269318-67273038	0.498703	Mef2a	Myo	Myo-chr7-67384313-67386451	chr7-67384313-67386451	0.521048	deN2_peaks_unique	chr7-67384867-67386616	164.199	21.2547	Distal Intergenic	7	67251809	67372858	121050	2	ENSMUSG00000030557	ENSMUST00000133074	-12010	Mef2a	myocyte enhancer factor 2A [Source:MGI Symbol;Acc:MGI:99532]
2060	chr7-67384313-67386451	chr7-67617794-67618777	0.31619	Lrrc28	Myo	Myo-chr7-67384313-67386451	chr7-67384313-67386451	0.521048	deN2_peaks_unique	chr7-67384867-67386616	164.199	21.2547	Distal Intergenic	7	67251809	67372858	121050	2	ENSMUSG00000030557	ENSMUST00000133074	-12010	Mef2a	myocyte enhancer factor 2A [Source:MGI Symbol;Acc:MGI:99532]
2108	chr7-67384313-67386451	chr7-67313350-67314419	0.309197	Mef2a	Myo	Myo-chr7-67384313-67386451	chr7-67384313-67386451	0.521048	deN2_peaks_unique	chr7-67384867-67386616	164.199	21.2547	Distal Intergenic	7	67251809	67372858	121050	2	ENSMUSG00000030557	ENSMUST00000133074	-12010	Mef2a	myocyte enhancer factor 2A [Source:MGI Symbol;Acc:MGI:99532]
2157	chr7-67384313-67386451	chr7-67316435-67318612	0.301732	Mef2a	Myo	Myo-chr7-67384313-67386451	chr7-67384313-67386451	0.521048	deN2_peaks_unique	chr7-67384867-67386616	164.199	21.2547	Distal Intergenic	7	67251809	67372858	121050	2	ENSMUSG00000030557	ENSMUST00000133074	-12010	Mef2a	myocyte enhancer factor 2A [Source:MGI Symbol;Acc:MGI:99532]
2369	chr7-67384313-67386451	chr7-67265264-67266196	0.27896	Mef2a	Myo	Myo-chr7-67384313-67386451	chr7-67384313-67386451	0.521048	deN2_peaks_unique	chr7-67384867-67386616	164.199	21.2547	Distal Intergenic	7	67251809	67372858	121050	2	ENSMUSG00000030557	ENSMUST00000133074	-12010	Mef2a	myocyte enhancer factor 2A [Source:MGI Symbol;Acc:MGI:99532]
2449	chr7-67384313-67386451	chr7-67362884-67375890	0.27257	Mef2a	Myo	Myo-chr7-67384313-67386451	chr7-67384313-67386451	0.521048	deN2_peaks_unique	chr7-67384867-67386616	164.199	21.2547	Distal Intergenic	7	67251809	67372858	121050	2	ENSMUSG00000030557	ENSMUST00000133074	-12010	Mef2a	myocyte enhancer factor 2A [Source:MGI Symbol;Acc:MGI:99532]
2520	chr7-67384313-67386451	chr7-67267075-67267509	0.266299	Mef2a	Myo	Myo-chr7-67384313-67386451	chr7-67384313-67386451	0.521048	deN2_peaks_unique	chr7-67384867-67386616	164.199	21.2547	Distal Intergenic	7	67251809	67372858	121050	2	ENSMUSG00000030557	ENSMUST00000133074	-12010	Mef2a	myocyte enhancer factor 2A [Source:MGI Symbol;Acc:MGI:99532]
2732	chr7-67384313-67386451	chr7-67680867-67681452	0.24619	Ttc23	Myo	Myo-chr7-67384313-67386451	chr7-67384313-67386451	0.521048	deN2_peaks_unique	chr7-67384867-67386616	164.199	21.2547	Distal Intergenic	7	67251809	67372858	121050	2	ENSMUSG00000030557	ENSMUST00000133074	-12010	Mef2a	myocyte enhancer factor 2A [Source:MGI Symbol;Acc:MGI:99532]
2376	chr7-75955143-75958274	chr7-75637682-75651145	0.27804	Akap13	Myo	Myo-chr7-75955143-75958274	chr7-75955143-75958274	0.517462	deN2_peaks_unique	chr7-75955179-75956650	92.8555	21.5981	Distal Intergenic	7	76000824	76002880	2057	1	ENSMUSG00000108495	ENSMUST00000206543	-44174	Gm45139	predicted gene 45139 [Source:MGI Symbol;Acc:MGI:5753715]
2377	chr7-75955143-75958274	chr7-75637682-75651145	0.27804	Akap13	Myo	Myo-chr7-75955143-75958274	chr7-75955143-75958274	0.517462	deN2_peaks_unique	chr7-75956796-75957522	83.678	21.4573	Distal Intergenic	7	76000824	76002880	2057	1	ENSMUSG00000108495	ENSMUST00000206543	-43302	Gm45139	predicted gene 45139 [Source:MGI Symbol;Acc:MGI:5753715]
443	chr13-110540812-110544456	chr13-110391242-110399755	0.616047	Plk2	Myo	Myo-chr13-110540812-110544456	chr13-110540812-110544456	0.515787	deN2_peaks_unique	chr13-110540845-110543329	166.169	21.8362	Distal Intergenic	13	110627288	110629211	1924	1	ENSMUSG00000109853	ENSMUST00000209229	-83959	Gm33045	predicted gene, 33045 [Source:MGI Symbol;Acc:MGI:5592204]
840	chr13-110540812-110544456	chr13-110279902-110280558	0.512863	Rab3c	Myo	Myo-chr13-110540812-110544456	chr13-110540812-110544456	0.515787	deN2_peaks_unique	chr13-110540845-110543329	166.169	21.8362	Distal Intergenic	13	110627288	110629211	1924	1	ENSMUSG00000109853	ENSMUST00000209229	-83959	Gm33045	predicted gene, 33045 [Source:MGI Symbol;Acc:MGI:5592204]
2503	chr13-110540812-110544456	chr13-110400450-110401857	0.267623	Plk2	Myo	Myo-chr13-110540812-110544456	chr13-110540812-110544456	0.515787	deN2_peaks_unique	chr13-110540845-110543329	166.169	21.8362	Distal Intergenic	13	110627288	110629211	1924	1	ENSMUSG00000109853	ENSMUST00000209229	-83959	Gm33045	predicted gene, 33045 [Source:MGI Symbol;Acc:MGI:5592204]
1182	chr18-9503004-9509740	chr18-9282561-9283092	0.448431	Gjd4	Myo	Myo-chr18-9503004-9509740	chr18-9503004-9509740	0.507702	deN2_peaks_unique	chr18-9504161-9504607	47.7535	23.8726	Distal Intergenic	18	9495621	9496509	889	1	ENSMUSG00000117503	ENSMUST00000234250	8541	Gm7527	predicted gene 7527 [Source:MGI Symbol;Acc:MGI:3645979]
2712	chr18-9503004-9509740	chr18-9706983-9709315	0.248346	Colec12	Myo	Myo-chr18-9503004-9509740	chr18-9503004-9509740	0.507702	deN2_peaks_unique	chr18-9504161-9504607	47.7535	23.8726	Distal Intergenic	18	9495621	9496509	889	1	ENSMUSG00000117503	ENSMUST00000234250	8541	Gm7527	predicted gene 7527 [Source:MGI Symbol;Acc:MGI:3645979]
1183	chr18-9503004-9509740	chr18-9282561-9283092	0.448431	Gjd4	Myo	Myo-chr18-9503004-9509740	chr18-9503004-9509740	0.507702	deN2_peaks_unique	chr18-9505042-9505733	49.5344	17.6241	Distal Intergenic	18	9495621	9496509	889	1	ENSMUSG00000117503	ENSMUST00000234250	9422	Gm7527	predicted gene 7527 [Source:MGI Symbol;Acc:MGI:3645979]
2713	chr18-9503004-9509740	chr18-9706983-9709315	0.248346	Colec12	Myo	Myo-chr18-9503004-9509740	chr18-9503004-9509740	0.507702	deN2_peaks_unique	chr18-9505042-9505733	49.5344	17.6241	Distal Intergenic	18	9495621	9496509	889	1	ENSMUSG00000117503	ENSMUST00000234250	9422	Gm7527	predicted gene 7527 [Source:MGI Symbol;Acc:MGI:3645979]
904	chr7-79253913-79256654	chr7-79269266-79277280	0.503589	Abhd2	Myo	Myo-chr7-79253913-79256654	chr7-79253913-79256654	0.501587	deN2_peaks_unique	chr7-79255135-79255868	71.287	20.705	Distal Intergenic	7	79271688	79272811	1124	2	ENSMUSG00000108387	ENSMUST00000206795	16943	Gm31510	predicted gene, 31510 [Source:MGI Symbol;Acc:MGI:5590669]
1618	chr7-79253913-79256654	chr7-79437671-79438114	0.382564	Fanci	Myo	Myo-chr7-79253913-79256654	chr7-79253913-79256654	0.501587	deN2_peaks_unique	chr7-79255135-79255868	71.287	20.705	Distal Intergenic	7	79271688	79272811	1124	2	ENSMUSG00000108387	ENSMUST00000206795	16943	Gm31510	predicted gene, 31510 [Source:MGI Symbol;Acc:MGI:5590669]
2398	chr7-79253913-79256654	chr7-79720678-79723413	0.276012	Plin1	Myo	Myo-chr7-79253913-79256654	chr7-79253913-79256654	0.501587	deN2_peaks_unique	chr7-79255135-79255868	71.287	20.705	Distal Intergenic	7	79271688	79272811	1124	2	ENSMUSG00000108387	ENSMUST00000206795	16943	Gm31510	predicted gene, 31510 [Source:MGI Symbol;Acc:MGI:5590669]
2973	chr7-79253913-79256654	chr7-79714728-79716371	0.222149	Kif7	Myo	Myo-chr7-79253913-79256654	chr7-79253913-79256654	0.501587	deN2_peaks_unique	chr7-79255135-79255868	71.287	20.705	Distal Intergenic	7	79271688	79272811	1124	2	ENSMUSG00000108387	ENSMUST00000206795	16943	Gm31510	predicted gene, 31510 [Source:MGI Symbol;Acc:MGI:5590669]
346	chr9-112022600-112024421	chr9-112224978-112225824	0.639362	2310075C17Rik	Myo	Myo-chr9-112022600-112024421	chr9-112022600-112024421	0.489568	deN2_peaks_unique	chr9-112022885-112024458	99.9923	18.964	Distal Intergenic	9	112118636	112118711	76	2	ENSMUSG00000065441	ENSMUST00000083507	94253	Mir128-2	microRNA 128-2 [Source:MGI Symbol;Acc:MGI:3618709]
535	chr9-112022600-112024421	chr9-112232040-112236245	0.590476	2900079G21Rik	Myo	Myo-chr9-112022600-112024421	chr9-112022600-112024421	0.489568	deN2_peaks_unique	chr9-112022885-112024458	99.9923	18.964	Distal Intergenic	9	112118636	112118711	76	2	ENSMUSG00000065441	ENSMUST00000083507	94253	Mir128-2	microRNA 128-2 [Source:MGI Symbol;Acc:MGI:3618709]
601	chr9-112022600-112024421	chr9-112185805-112189578	0.570455	Arpp21	Myo	Myo-chr9-112022600-112024421	chr9-112022600-112024421	0.489568	deN2_peaks_unique	chr9-112022885-112024458	99.9923	18.964	Distal Intergenic	9	112118636	112118711	76	2	ENSMUSG00000065441	ENSMUST00000083507	94253	Mir128-2	microRNA 128-2 [Source:MGI Symbol;Acc:MGI:3618709]
2495	chr9-112022600-112024421	chr9-112212527-112214998	0.26858	Arpp21	Myo	Myo-chr9-112022600-112024421	chr9-112022600-112024421	0.489568	deN2_peaks_unique	chr9-112022885-112024458	99.9923	18.964	Distal Intergenic	9	112118636	112118711	76	2	ENSMUSG00000065441	ENSMUST00000083507	94253	Mir128-2	microRNA 128-2 [Source:MGI Symbol;Acc:MGI:3618709]
95	chr3-145047630-145050334	chr3-145101672-145106573	0.76026	Clca2	Myo	Myo-chr3-145047630-145050334	chr3-145047630-145050334	0.477419	deN2_peaks_unique	chr3-145047742-145048047	63.34	20.5518	Distal Intergenic	3	145003817	145032776	28960	2	ENSMUSG00000028255	ENSMUST00000029919	-14967	Clca1	chloride channel accessory 1 [Source:MGI Symbol;Acc:MGI:1346342]
159	chr3-145047630-145050334	chr3-145142215-145144153	0.716658	Odf2l	Myo	Myo-chr3-145047630-145050334	chr3-145047630-145050334	0.477419	deN2_peaks_unique	chr3-145047742-145048047	63.34	20.5518	Distal Intergenic	3	145003817	145032776	28960	2	ENSMUSG00000028255	ENSMUST00000029919	-14967	Clca1	chloride channel accessory 1 [Source:MGI Symbol;Acc:MGI:1346342]
275	chr3-145047630-145050334	chr3-145034198-145034765	0.66478	Clca1	Myo	Myo-chr3-145047630-145050334	chr3-145047630-145050334	0.477419	deN2_peaks_unique	chr3-145047742-145048047	63.34	20.5518	Distal Intergenic	3	145003817	145032776	28960	2	ENSMUSG00000028255	ENSMUST00000029919	-14967	Clca1	chloride channel accessory 1 [Source:MGI Symbol;Acc:MGI:1346342]
324	chr3-145047630-145050334	chr3-144975959-144977203	0.64733	Clca4a	Myo	Myo-chr3-145047630-145050334	chr3-145047630-145050334	0.477419	deN2_peaks_unique	chr3-145047742-145048047	63.34	20.5518	Distal Intergenic	3	145003817	145032776	28960	2	ENSMUSG00000028255	ENSMUST00000029919	-14967	Clca1	chloride channel accessory 1 [Source:MGI Symbol;Acc:MGI:1346342]
643	chr3-145047630-145050334	chr3-144897094-144897663	0.55975	Clca4c-ps	Myo	Myo-chr3-145047630-145050334	chr3-145047630-145050334	0.477419	deN2_peaks_unique	chr3-145047742-145048047	63.34	20.5518	Distal Intergenic	3	145003817	145032776	28960	2	ENSMUSG00000028255	ENSMUST00000029919	-14967	Clca1	chloride channel accessory 1 [Source:MGI Symbol;Acc:MGI:1346342]
879	chr3-145047630-145050334	chr3-145035347-145035816	0.507177	Clca1	Myo	Myo-chr3-145047630-145050334	chr3-145047630-145050334	0.477419	deN2_peaks_unique	chr3-145047742-145048047	63.34	20.5518	Distal Intergenic	3	145003817	145032776	28960	2	ENSMUSG00000028255	ENSMUST00000029919	-14967	Clca1	chloride channel accessory 1 [Source:MGI Symbol;Acc:MGI:1346342]
893	chr3-145047630-145050334	chr3-144886930-144887387	0.504603	Clca4c-ps	Myo	Myo-chr3-145047630-145050334	chr3-145047630-145050334	0.477419	deN2_peaks_unique	chr3-145047742-145048047	63.34	20.5518	Distal Intergenic	3	145003817	145032776	28960	2	ENSMUSG00000028255	ENSMUST00000029919	-14967	Clca1	chloride channel accessory 1 [Source:MGI Symbol;Acc:MGI:1346342]
1311	chr3-145047630-145050334	chr3-145129324-145130151	0.429393	Odf2l	Myo	Myo-chr3-145047630-145050334	chr3-145047630-145050334	0.477419	deN2_peaks_unique	chr3-145047742-145048047	63.34	20.5518	Distal Intergenic	3	145003817	145032776	28960	2	ENSMUSG00000028255	ENSMUST00000029919	-14967	Clca1	chloride channel accessory 1 [Source:MGI Symbol;Acc:MGI:1346342]
1779	chr3-145047630-145050334	chr3-144759699-144760100	0.356575	Clca3a1	Myo	Myo-chr3-145047630-145050334	chr3-145047630-145050334	0.477419	deN2_peaks_unique	chr3-145047742-145048047	63.34	20.5518	Distal Intergenic	3	145003817	145032776	28960	2	ENSMUSG00000028255	ENSMUST00000029919	-14967	Clca1	chloride channel accessory 1 [Source:MGI Symbol;Acc:MGI:1346342]
96	chr3-145047630-145050334	chr3-145101672-145106573	0.76026	Clca2	Myo	Myo-chr3-145047630-145050334	chr3-145047630-145050334	0.477419	deN2_peaks_unique	chr3-145048305-145049388	74.3331	21.8375	Distal Intergenic	3	145003817	145032776	28960	2	ENSMUSG00000028255	ENSMUST00000029919	-15530	Clca1	chloride channel accessory 1 [Source:MGI Symbol;Acc:MGI:1346342]
160	chr3-145047630-145050334	chr3-145142215-145144153	0.716658	Odf2l	Myo	Myo-chr3-145047630-145050334	chr3-145047630-145050334	0.477419	deN2_peaks_unique	chr3-145048305-145049388	74.3331	21.8375	Distal Intergenic	3	145003817	145032776	28960	2	ENSMUSG00000028255	ENSMUST00000029919	-15530	Clca1	chloride channel accessory 1 [Source:MGI Symbol;Acc:MGI:1346342]
276	chr3-145047630-145050334	chr3-145034198-145034765	0.66478	Clca1	Myo	Myo-chr3-145047630-145050334	chr3-145047630-145050334	0.477419	deN2_peaks_unique	chr3-145048305-145049388	74.3331	21.8375	Distal Intergenic	3	145003817	145032776	28960	2	ENSMUSG00000028255	ENSMUST00000029919	-15530	Clca1	chloride channel accessory 1 [Source:MGI Symbol;Acc:MGI:1346342]
325	chr3-145047630-145050334	chr3-144975959-144977203	0.64733	Clca4a	Myo	Myo-chr3-145047630-145050334	chr3-145047630-145050334	0.477419	deN2_peaks_unique	chr3-145048305-145049388	74.3331	21.8375	Distal Intergenic	3	145003817	145032776	28960	2	ENSMUSG00000028255	ENSMUST00000029919	-15530	Clca1	chloride channel accessory 1 [Source:MGI Symbol;Acc:MGI:1346342]
644	chr3-145047630-145050334	chr3-144897094-144897663	0.55975	Clca4c-ps	Myo	Myo-chr3-145047630-145050334	chr3-145047630-145050334	0.477419	deN2_peaks_unique	chr3-145048305-145049388	74.3331	21.8375	Distal Intergenic	3	145003817	145032776	28960	2	ENSMUSG00000028255	ENSMUST00000029919	-15530	Clca1	chloride channel accessory 1 [Source:MGI Symbol;Acc:MGI:1346342]
880	chr3-145047630-145050334	chr3-145035347-145035816	0.507177	Clca1	Myo	Myo-chr3-145047630-145050334	chr3-145047630-145050334	0.477419	deN2_peaks_unique	chr3-145048305-145049388	74.3331	21.8375	Distal Intergenic	3	145003817	145032776	28960	2	ENSMUSG00000028255	ENSMUST00000029919	-15530	Clca1	chloride channel accessory 1 [Source:MGI Symbol;Acc:MGI:1346342]
894	chr3-145047630-145050334	chr3-144886930-144887387	0.504603	Clca4c-ps	Myo	Myo-chr3-145047630-145050334	chr3-145047630-145050334	0.477419	deN2_peaks_unique	chr3-145048305-145049388	74.3331	21.8375	Distal Intergenic	3	145003817	145032776	28960	2	ENSMUSG00000028255	ENSMUST00000029919	-15530	Clca1	chloride channel accessory 1 [Source:MGI Symbol;Acc:MGI:1346342]
1312	chr3-145047630-145050334	chr3-145129324-145130151	0.429393	Odf2l	Myo	Myo-chr3-145047630-145050334	chr3-145047630-145050334	0.477419	deN2_peaks_unique	chr3-145048305-145049388	74.3331	21.8375	Distal Intergenic	3	145003817	145032776	28960	2	ENSMUSG00000028255	ENSMUST00000029919	-15530	Clca1	chloride channel accessory 1 [Source:MGI Symbol;Acc:MGI:1346342]
1780	chr3-145047630-145050334	chr3-144759699-144760100	0.356575	Clca3a1	Myo	Myo-chr3-145047630-145050334	chr3-145047630-145050334	0.477419	deN2_peaks_unique	chr3-145048305-145049388	74.3331	21.8375	Distal Intergenic	3	145003817	145032776	28960	2	ENSMUSG00000028255	ENSMUST00000029919	-15530	Clca1	chloride channel accessory 1 [Source:MGI Symbol;Acc:MGI:1346342]
168	chr12-25239675-25241576	chr12-25090854-25105007	0.7129	Id2	Myo	Myo-chr12-25239675-25241576	chr12-25239675-25241576	0.477082	deN2_peaks_unique	chr12-25239895-25240944	53.9476	14.5975	Distal Intergenic	12	25282595	25282939	345	1	ENSMUSG00000113745	ENSMUST00000221995	-41651	Gm19340	predicted gene, 19340 [Source:MGI Symbol;Acc:MGI:5011525]
1989	chr12-25239675-25241576	chr12-24830568-24832555	0.326444	Mboat2	Myo	Myo-chr12-25239675-25241576	chr12-25239675-25241576	0.477082	deN2_peaks_unique	chr12-25239895-25240944	53.9476	14.5975	Distal Intergenic	12	25282595	25282939	345	1	ENSMUSG00000113745	ENSMUST00000221995	-41651	Gm19340	predicted gene, 19340 [Source:MGI Symbol;Acc:MGI:5011525]
3008	chr12-25239675-25241576	chr12-24971364-24978128	0.220197	Kidins220	Myo	Myo-chr12-25239675-25241576	chr12-25239675-25241576	0.477082	deN2_peaks_unique	chr12-25239895-25240944	53.9476	14.5975	Distal Intergenic	12	25282595	25282939	345	1	ENSMUSG00000113745	ENSMUST00000221995	-41651	Gm19340	predicted gene, 19340 [Source:MGI Symbol;Acc:MGI:5011525]
2121	chr15-43716662-43718294	chr15-43869579-43870320	0.306618	Tmem74	Myo	Myo-chr15-43716662-43718294	chr15-43716662-43718294	0.476228	deN2_peaks_unique	chr15-43716946-43717757	66.301	17.4205	Distal Intergenic	15	43808461	43808924	464	1	ENSMUSG00000115407	ENSMUST00000226778	-90704	Gm2140	predicted gene 2140 [Source:MGI Symbol;Acc:MGI:3780309]
2247	chr15-43716662-43718294	chr15-43270024-43270442	0.291094	Eif3e	Myo	Myo-chr15-43716662-43718294	chr15-43716662-43718294	0.476228	deN2_peaks_unique	chr15-43716946-43717757	66.301	17.4205	Distal Intergenic	15	43808461	43808924	464	1	ENSMUSG00000115407	ENSMUST00000226778	-90704	Gm2140	predicted gene 2140 [Source:MGI Symbol;Acc:MGI:3780309]
784	chr4-83971338-83977246	chr4-83549230-83550022	0.523891	Ccdc171	Myo	Myo-chr4-83971338-83977246	chr4-83971338-83977246	0.474135	deN2_peaks_unique	chr4-83972976-83973423	72.897	17.5247	Distal Intergenic	4	84042039	84044879	2841	2	ENSMUSG00000085217	ENSMUST00000125884	71456	6030471H07Rik	RIKEN cDNA 6030471H07 gene [Source:MGI Symbol;Acc:MGI:1925488]
785	chr4-83971338-83977246	chr4-83549230-83550022	0.523891	Ccdc171	Myo	Myo-chr4-83971338-83977246	chr4-83971338-83977246	0.474135	deN2_peaks_unique	chr4-83973548-83974100	84.7121	23.1077	Distal Intergenic	4	84042039	84044879	2841	2	ENSMUSG00000085217	ENSMUST00000125884	70779	6030471H07Rik	RIKEN cDNA 6030471H07 gene [Source:MGI Symbol;Acc:MGI:1925488]
786	chr4-83971338-83977246	chr4-83549230-83550022	0.523891	Ccdc171	Myo	Myo-chr4-83971338-83977246	chr4-83971338-83977246	0.474135	deN2_peaks_unique	chr4-83974385-83975403	75.9326	14.9145	Distal Intergenic	4	84042039	84044879	2841	2	ENSMUSG00000085217	ENSMUST00000125884	69476	6030471H07Rik	RIKEN cDNA 6030471H07 gene [Source:MGI Symbol;Acc:MGI:1925488]
787	chr4-83971338-83977246	chr4-83549230-83550022	0.523891	Ccdc171	Myo	Myo-chr4-83971338-83977246	chr4-83971338-83977246	0.474135	deN2_peaks_unique	chr4-83975527-83976160	53.9184	12.5375	Distal Intergenic	4	84042039	84044879	2841	2	ENSMUSG00000085217	ENSMUST00000125884	68719	6030471H07Rik	RIKEN cDNA 6030471H07 gene [Source:MGI Symbol;Acc:MGI:1925488]
537	chr2-173456335-173459848	chr2-173722399-173722933	0.589054	1700010B08Rik	Myo	Myo-chr2-173456335-173459848	chr2-173456335-173459848	0.473934	deN2_peaks_unique	chr2-173457622-173457959	34.3568	14.1893	Distal Intergenic	2	173394566	173395720	1155	1	ENSMUSG00000086114	ENSMUST00000147357	63057	Gm14642	predicted gene 14642 [Source:MGI Symbol;Acc:MGI:3705301]
1437	chr2-173456335-173459848	chr2-173734709-173750358	0.409152	Vapb	Myo	Myo-chr2-173456335-173459848	chr2-173456335-173459848	0.473934	deN2_peaks_unique	chr2-173457622-173457959	34.3568	14.1893	Distal Intergenic	2	173394566	173395720	1155	1	ENSMUSG00000086114	ENSMUST00000147357	63057	Gm14642	predicted gene 14642 [Source:MGI Symbol;Acc:MGI:3705301]
1737	chr2-173456335-173459848	chr2-173702073-173703318	0.363925	Mir6340	Myo	Myo-chr2-173456335-173459848	chr2-173456335-173459848	0.473934	deN2_peaks_unique	chr2-173457622-173457959	34.3568	14.1893	Distal Intergenic	2	173394566	173395720	1155	1	ENSMUSG00000086114	ENSMUST00000147357	63057	Gm14642	predicted gene 14642 [Source:MGI Symbol;Acc:MGI:3705301]
1816	chr2-173456335-173459848	chr2-173269415-173282650	0.351233	Pmepa1	Myo	Myo-chr2-173456335-173459848	chr2-173456335-173459848	0.473934	deN2_peaks_unique	chr2-173457622-173457959	34.3568	14.1893	Distal Intergenic	2	173394566	173395720	1155	1	ENSMUSG00000086114	ENSMUST00000147357	63057	Gm14642	predicted gene 14642 [Source:MGI Symbol;Acc:MGI:3705301]
2820	chr2-173456335-173459848	chr2-173604767-173610019	0.237142	Ppp4r1l-ps	Myo	Myo-chr2-173456335-173459848	chr2-173456335-173459848	0.473934	deN2_peaks_unique	chr2-173457622-173457959	34.3568	14.1893	Distal Intergenic	2	173394566	173395720	1155	1	ENSMUSG00000086114	ENSMUST00000147357	63057	Gm14642	predicted gene 14642 [Source:MGI Symbol;Acc:MGI:3705301]
2826	chr2-173456335-173459848	chr2-173698448-173699666	0.236322	Mir6340	Myo	Myo-chr2-173456335-173459848	chr2-173456335-173459848	0.473934	deN2_peaks_unique	chr2-173457622-173457959	34.3568	14.1893	Distal Intergenic	2	173394566	173395720	1155	1	ENSMUSG00000086114	ENSMUST00000147357	63057	Gm14642	predicted gene 14642 [Source:MGI Symbol;Acc:MGI:3705301]
3029	chr2-173456335-173459848	chr2-173217528-173220241	0.218115	Zbp1	Myo	Myo-chr2-173456335-173459848	chr2-173456335-173459848	0.473934	deN2_peaks_unique	chr2-173457622-173457959	34.3568	14.1893	Distal Intergenic	2	173394566	173395720	1155	1	ENSMUSG00000086114	ENSMUST00000147357	63057	Gm14642	predicted gene 14642 [Source:MGI Symbol;Acc:MGI:3705301]
1281	chr3-139151852-139154825	chr3-138858179-138862049	0.432274	Tspan5	Myo	Myo-chr3-139151852-139154825	chr3-139151852-139154825	0.470617	deN2_peaks_unique	chr3-139153220-139154644	98.4746	21.1298	Distal Intergenic	3	139128334	139128771	438	2	ENSMUSG00000090801	ENSMUST00000170405	-24450	Gm4862	predicted gene 4862 [Source:MGI Symbol;Acc:MGI:3646671]
2967	chr3-139151852-139154825	chr3-138779321-138783108	0.222641	Tspan5	Myo	Myo-chr3-139151852-139154825	chr3-139151852-139154825	0.470617	deN2_peaks_unique	chr3-139153220-139154644	98.4746	21.1298	Distal Intergenic	3	139128334	139128771	438	2	ENSMUSG00000090801	ENSMUST00000170405	-24450	Gm4862	predicted gene 4862 [Source:MGI Symbol;Acc:MGI:3646671]
115	chr12-29238668-29240914	chr12-29140841-29141931	0.744334	Gm31333	Myo	Myo-chr12-29238668-29240914	chr12-29238668-29240914	0.465836	deN2_peaks_unique	chr12-29239832-29240108	38.7032	18.8938	Distal Intergenic	12	29316915	29317568	654	2	ENSMUSG00000112776	ENSMUST00000218409	77460	Gm6989	predicted gene 6989 [Source:MGI Symbol;Acc:MGI:3645400]
114	chr1-128508203-128510116	chr1-128589059-128595834	0.744439	Cxcr4	Myo	Myo-chr1-128508203-128510116	chr1-128508203-128510116	0.465607	deN2_peaks_unique	chr1-128509150-128509581	52.4855	20.3104	Distal Intergenic	1	128514810	128515117	308	2	ENSMUSG00000100941	ENSMUST00000188035	5536	Gm29597	predicted gene 29597 [Source:MGI Symbol;Acc:MGI:5580303]
524	chr1-128508203-128510116	chr1-128357224-128361451	0.593571	Mcm6	Myo	Myo-chr1-128508203-128510116	chr1-128508203-128510116	0.465607	deN2_peaks_unique	chr1-128509150-128509581	52.4855	20.3104	Distal Intergenic	1	128514810	128515117	308	2	ENSMUSG00000100941	ENSMUST00000188035	5536	Gm29597	predicted gene 29597 [Source:MGI Symbol;Acc:MGI:5580303]
2944	chr1-128508203-128510116	chr1-128415743-128419869	0.224999	Dars	Myo	Myo-chr1-128508203-128510116	chr1-128508203-128510116	0.465607	deN2_peaks_unique	chr1-128509150-128509581	52.4855	20.3104	Distal Intergenic	1	128514810	128515117	308	2	ENSMUSG00000100941	ENSMUST00000188035	5536	Gm29597	predicted gene 29597 [Source:MGI Symbol;Acc:MGI:5580303]
1548	chr1-181549501-181553762	chr1-181818614-181819311	0.392133	Lbr	Myo	Myo-chr1-181549501-181553762	chr1-181549501-181553762	0.465226	deN2_peaks_unique	chr1-181549973-181550357	47.659	9.91418	Distal Intergenic	1	181576559	181814741	238183	1	ENSMUSG00000047369	ENSMUST00000208001	-26202	Dnah14	dynein, axonemal, heavy chain 14 [Source:MGI Symbol;Acc:MGI:2444525]
2622	chr1-181549501-181553762	chr1-181511330-181511636	0.257572	Ccdc121	Myo	Myo-chr1-181549501-181553762	chr1-181549501-181553762	0.465226	deN2_peaks_unique	chr1-181549973-181550357	47.659	9.91418	Distal Intergenic	1	181576559	181814741	238183	1	ENSMUSG00000047369	ENSMUST00000208001	-26202	Dnah14	dynein, axonemal, heavy chain 14 [Source:MGI Symbol;Acc:MGI:2444525]
2798	chr1-181549501-181553762	chr1-181826596-181828778	0.238941	Lbr	Myo	Myo-chr1-181549501-181553762	chr1-181549501-181553762	0.465226	deN2_peaks_unique	chr1-181549973-181550357	47.659	9.91418	Distal Intergenic	1	181576559	181814741	238183	1	ENSMUSG00000047369	ENSMUST00000208001	-26202	Dnah14	dynein, axonemal, heavy chain 14 [Source:MGI Symbol;Acc:MGI:2444525]
1549	chr1-181549501-181553762	chr1-181818614-181819311	0.392133	Lbr	Myo	Myo-chr1-181549501-181553762	chr1-181549501-181553762	0.465226	deN2_peaks_unique	chr1-181550713-181551265	55.9212	9.00375	Distal Intergenic	1	181576559	181814741	238183	1	ENSMUSG00000047369	ENSMUST00000208001	-25294	Dnah14	dynein, axonemal, heavy chain 14 [Source:MGI Symbol;Acc:MGI:2444525]
2623	chr1-181549501-181553762	chr1-181511330-181511636	0.257572	Ccdc121	Myo	Myo-chr1-181549501-181553762	chr1-181549501-181553762	0.465226	deN2_peaks_unique	chr1-181550713-181551265	55.9212	9.00375	Distal Intergenic	1	181576559	181814741	238183	1	ENSMUSG00000047369	ENSMUST00000208001	-25294	Dnah14	dynein, axonemal, heavy chain 14 [Source:MGI Symbol;Acc:MGI:2444525]
2799	chr1-181549501-181553762	chr1-181826596-181828778	0.238941	Lbr	Myo	Myo-chr1-181549501-181553762	chr1-181549501-181553762	0.465226	deN2_peaks_unique	chr1-181550713-181551265	55.9212	9.00375	Distal Intergenic	1	181576559	181814741	238183	1	ENSMUSG00000047369	ENSMUST00000208001	-25294	Dnah14	dynein, axonemal, heavy chain 14 [Source:MGI Symbol;Acc:MGI:2444525]
1550	chr1-181549501-181553762	chr1-181818614-181819311	0.392133	Lbr	Myo	Myo-chr1-181549501-181553762	chr1-181549501-181553762	0.465226	deN2_peaks_unique	chr1-181552166-181553560	85.6623	17.1663	Distal Intergenic	1	181576559	181814741	238183	1	ENSMUSG00000047369	ENSMUST00000208001	-22999	Dnah14	dynein, axonemal, heavy chain 14 [Source:MGI Symbol;Acc:MGI:2444525]
2624	chr1-181549501-181553762	chr1-181511330-181511636	0.257572	Ccdc121	Myo	Myo-chr1-181549501-181553762	chr1-181549501-181553762	0.465226	deN2_peaks_unique	chr1-181552166-181553560	85.6623	17.1663	Distal Intergenic	1	181576559	181814741	238183	1	ENSMUSG00000047369	ENSMUST00000208001	-22999	Dnah14	dynein, axonemal, heavy chain 14 [Source:MGI Symbol;Acc:MGI:2444525]
2800	chr1-181549501-181553762	chr1-181826596-181828778	0.238941	Lbr	Myo	Myo-chr1-181549501-181553762	chr1-181549501-181553762	0.465226	deN2_peaks_unique	chr1-181552166-181553560	85.6623	17.1663	Distal Intergenic	1	181576559	181814741	238183	1	ENSMUSG00000047369	ENSMUST00000208001	-22999	Dnah14	dynein, axonemal, heavy chain 14 [Source:MGI Symbol;Acc:MGI:2444525]
12	chr1-192805075-192807715	chr1-192735095-192737585	0.87471	Hhat	Myo	Myo-chr1-192805075-192807715	chr1-192805075-192807715	0.464993	deN2_peaks_unique	chr1-192805290-192807550	107.298	24.0079	Distal Intergenic	1	192820674	192821127	454	2	ENSMUSG00000103874	ENSMUST00000195130	13577	Gm38360	predicted gene, 38360 [Source:MGI Symbol;Acc:MGI:5611588]
172	chr1-192805075-192807715	chr1-193150873-193151749	0.710781	Irf6	Myo	Myo-chr1-192805075-192807715	chr1-192805075-192807715	0.464993	deN2_peaks_unique	chr1-192805290-192807550	107.298	24.0079	Distal Intergenic	1	192820674	192821127	454	2	ENSMUSG00000103874	ENSMUST00000195130	13577	Gm38360	predicted gene, 38360 [Source:MGI Symbol;Acc:MGI:5611588]
181	chr1-192805075-192807715	chr1-192850869-192857298	0.705555	Gm15867	Myo	Myo-chr1-192805075-192807715	chr1-192805075-192807715	0.464993	deN2_peaks_unique	chr1-192805290-192807550	107.298	24.0079	Distal Intergenic	1	192820674	192821127	454	2	ENSMUSG00000103874	ENSMUST00000195130	13577	Gm38360	predicted gene, 38360 [Source:MGI Symbol;Acc:MGI:5611588]
236	chr1-192805075-192807715	chr1-193203567-193204712	0.679146	Traf3ip3	Myo	Myo-chr1-192805075-192807715	chr1-192805075-192807715	0.464993	deN2_peaks_unique	chr1-192805290-192807550	107.298	24.0079	Distal Intergenic	1	192820674	192821127	454	2	ENSMUSG00000103874	ENSMUST00000195130	13577	Gm38360	predicted gene, 38360 [Source:MGI Symbol;Acc:MGI:5611588]
1117	chr1-192805075-192807715	chr1-193188331-193192308	0.461388	Traf3ip3	Myo	Myo-chr1-192805075-192807715	chr1-192805075-192807715	0.464993	deN2_peaks_unique	chr1-192805290-192807550	107.298	24.0079	Distal Intergenic	1	192820674	192821127	454	2	ENSMUSG00000103874	ENSMUST00000195130	13577	Gm38360	predicted gene, 38360 [Source:MGI Symbol;Acc:MGI:5611588]
1329	chr1-192805075-192807715	chr1-192832418-192835747	0.425231	A730013G03Rik	Myo	Myo-chr1-192805075-192807715	chr1-192805075-192807715	0.464993	deN2_peaks_unique	chr1-192805290-192807550	107.298	24.0079	Distal Intergenic	1	192820674	192821127	454	2	ENSMUSG00000103874	ENSMUST00000195130	13577	Gm38360	predicted gene, 38360 [Source:MGI Symbol;Acc:MGI:5611588]
1370	chr1-192805075-192807715	chr1-193035278-193036583	0.419037	Syt14	Myo	Myo-chr1-192805075-192807715	chr1-192805075-192807715	0.464993	deN2_peaks_unique	chr1-192805290-192807550	107.298	24.0079	Distal Intergenic	1	192820674	192821127	454	2	ENSMUSG00000103874	ENSMUST00000195130	13577	Gm38360	predicted gene, 38360 [Source:MGI Symbol;Acc:MGI:5611588]
1394	chr1-192805075-192807715	chr1-193195154-193199538	0.416951	Traf3ip3	Myo	Myo-chr1-192805075-192807715	chr1-192805075-192807715	0.464993	deN2_peaks_unique	chr1-192805290-192807550	107.298	24.0079	Distal Intergenic	1	192820674	192821127	454	2	ENSMUSG00000103874	ENSMUST00000195130	13577	Gm38360	predicted gene, 38360 [Source:MGI Symbol;Acc:MGI:5611588]
1466	chr1-192805075-192807715	chr1-192840552-192841864	0.405394	1700065J18Rik	Myo	Myo-chr1-192805075-192807715	chr1-192805075-192807715	0.464993	deN2_peaks_unique	chr1-192805290-192807550	107.298	24.0079	Distal Intergenic	1	192820674	192821127	454	2	ENSMUSG00000103874	ENSMUST00000195130	13577	Gm38360	predicted gene, 38360 [Source:MGI Symbol;Acc:MGI:5611588]
1490	chr1-192805075-192807715	chr1-192849408-192850171	0.40082	Sertad4	Myo	Myo-chr1-192805075-192807715	chr1-192805075-192807715	0.464993	deN2_peaks_unique	chr1-192805290-192807550	107.298	24.0079	Distal Intergenic	1	192820674	192821127	454	2	ENSMUSG00000103874	ENSMUST00000195130	13577	Gm38360	predicted gene, 38360 [Source:MGI Symbol;Acc:MGI:5611588]
2143	chr1-192805075-192807715	chr1-192726032-192727880	0.304068	Hhat	Myo	Myo-chr1-192805075-192807715	chr1-192805075-192807715	0.464993	deN2_peaks_unique	chr1-192805290-192807550	107.298	24.0079	Distal Intergenic	1	192820674	192821127	454	2	ENSMUSG00000103874	ENSMUST00000195130	13577	Gm38360	predicted gene, 38360 [Source:MGI Symbol;Acc:MGI:5611588]
2356	chr1-192805075-192807715	chr1-193200223-193201994	0.279995	Traf3ip3	Myo	Myo-chr1-192805075-192807715	chr1-192805075-192807715	0.464993	deN2_peaks_unique	chr1-192805290-192807550	107.298	24.0079	Distal Intergenic	1	192820674	192821127	454	2	ENSMUSG00000103874	ENSMUST00000195130	13577	Gm38360	predicted gene, 38360 [Source:MGI Symbol;Acc:MGI:5611588]
2388	chr1-192805075-192807715	chr1-193156532-193157389	0.276696	Irf6	Myo	Myo-chr1-192805075-192807715	chr1-192805075-192807715	0.464993	deN2_peaks_unique	chr1-192805290-192807550	107.298	24.0079	Distal Intergenic	1	192820674	192821127	454	2	ENSMUSG00000103874	ENSMUST00000195130	13577	Gm38360	predicted gene, 38360 [Source:MGI Symbol;Acc:MGI:5611588]
2534	chr1-192805075-192807715	chr1-192769071-192772252	0.26479	Hhat	Myo	Myo-chr1-192805075-192807715	chr1-192805075-192807715	0.464993	deN2_peaks_unique	chr1-192805290-192807550	107.298	24.0079	Distal Intergenic	1	192820674	192821127	454	2	ENSMUSG00000103874	ENSMUST00000195130	13577	Gm38360	predicted gene, 38360 [Source:MGI Symbol;Acc:MGI:5611588]
2657	chr1-192805075-192807715	chr1-193207588-193208734	0.253672	Lamb3	Myo	Myo-chr1-192805075-192807715	chr1-192805075-192807715	0.464993	deN2_peaks_unique	chr1-192805290-192807550	107.298	24.0079	Distal Intergenic	1	192820674	192821127	454	2	ENSMUSG00000103874	ENSMUST00000195130	13577	Gm38360	predicted gene, 38360 [Source:MGI Symbol;Acc:MGI:5611588]
2699	chr1-192805075-192807715	chr1-193241398-193244242	0.249223	Hsd11b1	Myo	Myo-chr1-192805075-192807715	chr1-192805075-192807715	0.464993	deN2_peaks_unique	chr1-192805290-192807550	107.298	24.0079	Distal Intergenic	1	192820674	192821127	454	2	ENSMUSG00000103874	ENSMUST00000195130	13577	Gm38360	predicted gene, 38360 [Source:MGI Symbol;Acc:MGI:5611588]
33	chr16-30440721-30444004	chr16-30384071-30391398	0.826363	Atp13a3	Myo	Myo-chr16-30440721-30444004	chr16-30440721-30444004	0.463952	deN2_peaks_unique	chr16-30441058-30443636	121.794	17.0021	Distal Intergenic	16	30452588	30452898	311	1	ENSMUSG00000116960	ENSMUST00000231864	-8952	Gm49679	predicted gene, 49679 [Source:MGI Symbol;Acc:MGI:6215128]
77	chr16-30440721-30444004	chr16-30305690-30312339	0.772392	Gp5	Myo	Myo-chr16-30440721-30444004	chr16-30440721-30444004	0.463952	deN2_peaks_unique	chr16-30441058-30443636	121.794	17.0021	Distal Intergenic	16	30452588	30452898	311	1	ENSMUSG00000116960	ENSMUST00000231864	-8952	Gm49679	predicted gene, 49679 [Source:MGI Symbol;Acc:MGI:6215128]
404	chr16-30440721-30444004	chr16-30408327-30409160	0.625415	Atp13a3	Myo	Myo-chr16-30440721-30444004	chr16-30440721-30444004	0.463952	deN2_peaks_unique	chr16-30441058-30443636	121.794	17.0021	Distal Intergenic	16	30452588	30452898	311	1	ENSMUSG00000116960	ENSMUST00000231864	-8952	Gm49679	predicted gene, 49679 [Source:MGI Symbol;Acc:MGI:6215128]
512	chr16-30440721-30444004	chr16-30352367-30355235	0.596986	Atp13a3	Myo	Myo-chr16-30440721-30444004	chr16-30440721-30444004	0.463952	deN2_peaks_unique	chr16-30441058-30443636	121.794	17.0021	Distal Intergenic	16	30452588	30452898	311	1	ENSMUSG00000116960	ENSMUST00000231864	-8952	Gm49679	predicted gene, 49679 [Source:MGI Symbol;Acc:MGI:6215128]
896	chr16-30440721-30444004	chr16-30336280-30339027	0.504439	Atp13a3	Myo	Myo-chr16-30440721-30444004	chr16-30440721-30444004	0.463952	deN2_peaks_unique	chr16-30441058-30443636	121.794	17.0021	Distal Intergenic	16	30452588	30452898	311	1	ENSMUSG00000116960	ENSMUST00000231864	-8952	Gm49679	predicted gene, 49679 [Source:MGI Symbol;Acc:MGI:6215128]
1256	chr16-30440721-30444004	chr16-30282668-30284767	0.436187	Lrrc15	Myo	Myo-chr16-30440721-30444004	chr16-30440721-30444004	0.463952	deN2_peaks_unique	chr16-30441058-30443636	121.794	17.0021	Distal Intergenic	16	30452588	30452898	311	1	ENSMUSG00000116960	ENSMUST00000231864	-8952	Gm49679	predicted gene, 49679 [Source:MGI Symbol;Acc:MGI:6215128]
1261	chr16-30440721-30444004	chr16-30329332-30332854	0.435338	Atp13a3	Myo	Myo-chr16-30440721-30444004	chr16-30440721-30444004	0.463952	deN2_peaks_unique	chr16-30441058-30443636	121.794	17.0021	Distal Intergenic	16	30452588	30452898	311	1	ENSMUSG00000116960	ENSMUST00000231864	-8952	Gm49679	predicted gene, 49679 [Source:MGI Symbol;Acc:MGI:6215128]
1544	chr16-30440721-30444004	chr16-30358590-30359780	0.392597	Atp13a3	Myo	Myo-chr16-30440721-30444004	chr16-30440721-30444004	0.463952	deN2_peaks_unique	chr16-30441058-30443636	121.794	17.0021	Distal Intergenic	16	30452588	30452898	311	1	ENSMUSG00000116960	ENSMUST00000231864	-8952	Gm49679	predicted gene, 49679 [Source:MGI Symbol;Acc:MGI:6215128]
2653	chr16-30440721-30444004	chr16-30334948-30335479	0.254118	Atp13a3	Myo	Myo-chr16-30440721-30444004	chr16-30440721-30444004	0.463952	deN2_peaks_unique	chr16-30441058-30443636	121.794	17.0021	Distal Intergenic	16	30452588	30452898	311	1	ENSMUSG00000116960	ENSMUST00000231864	-8952	Gm49679	predicted gene, 49679 [Source:MGI Symbol;Acc:MGI:6215128]
278	chr11-43924058-43930886	chr11-43834624-43837270	0.663518	Adra1b	Myo	Myo-chr11-43924058-43930886	chr11-43924058-43930886	0.459007	deN2_peaks_unique	chr11-43924627-43929987	196.181	33.6591	Distal Intergenic	11	43776023	43901210	125188	2	ENSMUSG00000050541	ENSMUST00000139906	-23418	Adra1b	adrenergic receptor, alpha 1b [Source:MGI Symbol;Acc:MGI:104774]
2012	chr11-43924058-43930886	chr11-43838454-43838717	0.323654	Adra1b	Myo	Myo-chr11-43924058-43930886	chr11-43924058-43930886	0.459007	deN2_peaks_unique	chr11-43924627-43929987	196.181	33.6591	Distal Intergenic	11	43776023	43901210	125188	2	ENSMUSG00000050541	ENSMUST00000139906	-23418	Adra1b	adrenergic receptor, alpha 1b [Source:MGI Symbol;Acc:MGI:104774]
44	chr1-128471064-128473482	chr1-128589059-128595834	0.805127	Cxcr4	Myo	Myo-chr1-128471064-128473482	chr1-128471064-128473482	0.458404	deN2_peaks_unique	chr1-128471957-128473248	89.9832	22.1014	Distal Intergenic	1	128490040	128490173	134	1	ENSMUSG00000088196	ENSMUST00000157571	-16792	Gm23902	predicted gene, 23902 [Source:MGI Symbol;Acc:MGI:5453679]
475	chr1-128471064-128473482	chr1-128357224-128361451	0.608062	Mcm6	Myo	Myo-chr1-128471064-128473482	chr1-128471064-128473482	0.458404	deN2_peaks_unique	chr1-128471957-128473248	89.9832	22.1014	Distal Intergenic	1	128490040	128490173	134	1	ENSMUSG00000088196	ENSMUST00000157571	-16792	Gm23902	predicted gene, 23902 [Source:MGI Symbol;Acc:MGI:5453679]
918	chr1-128471064-128473482	chr1-128148450-128150302	0.502445	R3hdm1	Myo	Myo-chr1-128471064-128473482	chr1-128471064-128473482	0.458404	deN2_peaks_unique	chr1-128471957-128473248	89.9832	22.1014	Distal Intergenic	1	128490040	128490173	134	1	ENSMUSG00000088196	ENSMUST00000157571	-16792	Gm23902	predicted gene, 23902 [Source:MGI Symbol;Acc:MGI:5453679]
2257	chr1-128471064-128473482	chr1-128241132-128248095	0.289946	Ubxn4	Myo	Myo-chr1-128471064-128473482	chr1-128471064-128473482	0.458404	deN2_peaks_unique	chr1-128471957-128473248	89.9832	22.1014	Distal Intergenic	1	128490040	128490173	134	1	ENSMUSG00000088196	ENSMUST00000157571	-16792	Gm23902	predicted gene, 23902 [Source:MGI Symbol;Acc:MGI:5453679]
2888	chr1-128471064-128473482	chr1-128415743-128419869	0.229497	Dars	Myo	Myo-chr1-128471064-128473482	chr1-128471064-128473482	0.458404	deN2_peaks_unique	chr1-128471957-128473248	89.9832	22.1014	Distal Intergenic	1	128490040	128490173	134	1	ENSMUSG00000088196	ENSMUST00000157571	-16792	Gm23902	predicted gene, 23902 [Source:MGI Symbol;Acc:MGI:5453679]
341	chr12-104910793-104914604	chr12-104990228-105014824	0.642566	Syne3	Myo	Myo-chr12-104910793-104914604	chr12-104910793-104914604	0.448817	deN2_peaks_unique	chr12-104911765-104914404	138.675	16.0393	Distal Intergenic	12	104925501	104926689	1189	2	ENSMUSG00000100975	ENSMUST00000185486	12285	Gm28875	predicted gene 28875 [Source:MGI Symbol;Acc:MGI:5579581]
2186	chr12-104910793-104914604	chr12-104735987-104736808	0.297538	Dicer1	Myo	Myo-chr12-104910793-104914604	chr12-104910793-104914604	0.448817	deN2_peaks_unique	chr12-104911765-104914404	138.675	16.0393	Distal Intergenic	12	104925501	104926689	1189	2	ENSMUSG00000100975	ENSMUST00000185486	12285	Gm28875	predicted gene 28875 [Source:MGI Symbol;Acc:MGI:5579581]
2338	chr12-104910793-104914604	chr12-104867274-104868248	0.282159	Clmn	Myo	Myo-chr12-104910793-104914604	chr12-104910793-104914604	0.448817	deN2_peaks_unique	chr12-104911765-104914404	138.675	16.0393	Distal Intergenic	12	104925501	104926689	1189	2	ENSMUSG00000100975	ENSMUST00000185486	12285	Gm28875	predicted gene 28875 [Source:MGI Symbol;Acc:MGI:5579581]
2341	chr12-104910793-104914604	chr12-105027293-105046721	0.28179	Scarna13	Myo	Myo-chr12-104910793-104914604	chr12-104910793-104914604	0.448817	deN2_peaks_unique	chr12-104911765-104914404	138.675	16.0393	Distal Intergenic	12	104925501	104926689	1189	2	ENSMUSG00000100975	ENSMUST00000185486	12285	Gm28875	predicted gene 28875 [Source:MGI Symbol;Acc:MGI:5579581]
2466	chr12-104910793-104914604	chr12-104715236-104720180	0.271084	Dicer1	Myo	Myo-chr12-104910793-104914604	chr12-104910793-104914604	0.448817	deN2_peaks_unique	chr12-104911765-104914404	138.675	16.0393	Distal Intergenic	12	104925501	104926689	1189	2	ENSMUSG00000100975	ENSMUST00000185486	12285	Gm28875	predicted gene 28875 [Source:MGI Symbol;Acc:MGI:5579581]
292	chr4-148395124-148398800	chr4-148074222-148089668	0.658749	Agtrap	Myo	Myo-chr4-148395124-148398800	chr4-148395124-148398800	0.447197	deN2_peaks_unique	chr4-148397289-148398058	48.2229	13.9819	Distal Intergenic	4	148356379	148359460	3082	2	ENSMUSG00000086326	ENSMUST00000138802	-37830	Gm13200	predicted gene 13200 [Source:MGI Symbol;Acc:MGI:3650195]
504	chr4-148395124-148398800	chr4-148425533-148473592	0.600049	Mtor	Myo	Myo-chr4-148395124-148398800	chr4-148395124-148398800	0.447197	deN2_peaks_unique	chr4-148397289-148398058	48.2229	13.9819	Distal Intergenic	4	148356379	148359460	3082	2	ENSMUSG00000086326	ENSMUST00000138802	-37830	Gm13200	predicted gene 13200 [Source:MGI Symbol;Acc:MGI:3650195]
651	chr13-54489343-54490929	chr13-54301566-54304878	0.557156	Cplx2	Myo	Myo-chr13-54489343-54490929	chr13-54489343-54490929	0.44399	deN2_peaks_unique	chr13-54489427-54490957	102.808	13.5909	Distal Intergenic	13	54499705	54500089	385	2	ENSMUSG00000086567	ENSMUST00000140330	9132	Gm2830	predicted gene 2830 [Source:MGI Symbol;Acc:MGI:3781002]
2155	chr13-54489343-54490929	chr13-54527081-54527474	0.301835	Simc1	Myo	Myo-chr13-54489343-54490929	chr13-54489343-54490929	0.44399	deN2_peaks_unique	chr13-54489427-54490957	102.808	13.5909	Distal Intergenic	13	54499705	54500089	385	2	ENSMUSG00000086567	ENSMUST00000140330	9132	Gm2830	predicted gene 2830 [Source:MGI Symbol;Acc:MGI:3781002]
71	chr17-72970320-72973685	chr17-73110857-73113755	0.777325	Lclat1	Myo	Myo-chr17-72970320-72973685	chr17-72970320-72973685	0.443749	deN2_peaks_unique	chr17-72971038-72971483	48.8222	19.1716	Distal Intergenic	17	72987798	72987904	107	1	ENSMUSG00000095729	ENSMUST00000179007	-16315	Gm23649	predicted gene, 23649 [Source:MGI Symbol;Acc:MGI:5453426]
663	chr17-72970320-72973685	chr17-72910593-72927699	0.554822	Lbh	Myo	Myo-chr17-72970320-72973685	chr17-72970320-72973685	0.443749	deN2_peaks_unique	chr17-72971038-72971483	48.8222	19.1716	Distal Intergenic	17	72987798	72987904	107	1	ENSMUSG00000095729	ENSMUST00000179007	-16315	Gm23649	predicted gene, 23649 [Source:MGI Symbol;Acc:MGI:5453426]
718	chr17-72970320-72973685	chr17-73125750-73127057	0.538435	Lclat1	Myo	Myo-chr17-72970320-72973685	chr17-72970320-72973685	0.443749	deN2_peaks_unique	chr17-72971038-72971483	48.8222	19.1716	Distal Intergenic	17	72987798	72987904	107	1	ENSMUSG00000095729	ENSMUST00000179007	-16315	Gm23649	predicted gene, 23649 [Source:MGI Symbol;Acc:MGI:5453426]
1957	chr17-72970320-72973685	chr17-73199607-73201448	0.329984	Lclat1	Myo	Myo-chr17-72970320-72973685	chr17-72970320-72973685	0.443749	deN2_peaks_unique	chr17-72971038-72971483	48.8222	19.1716	Distal Intergenic	17	72987798	72987904	107	1	ENSMUSG00000095729	ENSMUST00000179007	-16315	Gm23649	predicted gene, 23649 [Source:MGI Symbol;Acc:MGI:5453426]
960	chr5-73563261-73569622	chr5-73508189-73511476	0.491477	Dcun1d4	Myo	Myo-chr5-73563261-73569622	chr5-73563261-73569622	0.438986	deN2_peaks_unique	chr5-73565578-73568204	149.63	31.9389	Distal Intergenic	5	73510868	73534691	23824	1	ENSMUSG00000051674	ENSMUST00000136268	54711	Dcun1d4	DCN1, defective in cullin neddylation 1, domain containing 4 (S. cerevisiae) [Source:MGI Symbol;Acc:MGI:2140972]
1055	chr5-73563261-73569622	chr5-73630087-73631408	0.473058	Lrrc66	Myo	Myo-chr5-73563261-73569622	chr5-73563261-73569622	0.438986	deN2_peaks_unique	chr5-73565578-73568204	149.63	31.9389	Distal Intergenic	5	73510868	73534691	23824	1	ENSMUSG00000051674	ENSMUST00000136268	54711	Dcun1d4	DCN1, defective in cullin neddylation 1, domain containing 4 (S. cerevisiae) [Source:MGI Symbol;Acc:MGI:2140972]
1070	chr5-73563261-73569622	chr5-73342343-73345182	0.471348	Ociad2	Myo	Myo-chr5-73563261-73569622	chr5-73563261-73569622	0.438986	deN2_peaks_unique	chr5-73565578-73568204	149.63	31.9389	Distal Intergenic	5	73510868	73534691	23824	1	ENSMUSG00000051674	ENSMUST00000136268	54711	Dcun1d4	DCN1, defective in cullin neddylation 1, domain containing 4 (S. cerevisiae) [Source:MGI Symbol;Acc:MGI:2140972]
2102	chr5-73563261-73569622	chr5-73431413-73432470	0.311234	Cwh43	Myo	Myo-chr5-73563261-73569622	chr5-73563261-73569622	0.438986	deN2_peaks_unique	chr5-73565578-73568204	149.63	31.9389	Distal Intergenic	5	73510868	73534691	23824	1	ENSMUSG00000051674	ENSMUST00000136268	54711	Dcun1d4	DCN1, defective in cullin neddylation 1, domain containing 4 (S. cerevisiae) [Source:MGI Symbol;Acc:MGI:2140972]
2908	chr5-73563261-73569622	chr5-73632226-73641141	0.227438	Lrrc66	Myo	Myo-chr5-73563261-73569622	chr5-73563261-73569622	0.438986	deN2_peaks_unique	chr5-73565578-73568204	149.63	31.9389	Distal Intergenic	5	73510868	73534691	23824	1	ENSMUSG00000051674	ENSMUST00000136268	54711	Dcun1d4	DCN1, defective in cullin neddylation 1, domain containing 4 (S. cerevisiae) [Source:MGI Symbol;Acc:MGI:2140972]
2077	chr15-59105605-59110151	chr15-59043237-59050307	0.314023	Mtss1	Myo	Myo-chr15-59105605-59110151	chr15-59105605-59110151	0.438402	deN2_peaks_unique	chr15-59107486-59108670	57.8636	19.3775	Distal Intergenic	15	59052748	59082005	29258	2	ENSMUSG00000022353	ENSMUST00000228655	-25482	Mtss1	MTSS I-BAR domain containing 1 [Source:MGI Symbol;Acc:MGI:2384818]
2368	chr15-59105605-59110151	chr15-58913638-58915340	0.279021	Tatdn1	Myo	Myo-chr15-59105605-59110151	chr15-59105605-59110151	0.438402	deN2_peaks_unique	chr15-59107486-59108670	57.8636	19.3775	Distal Intergenic	15	59052748	59082005	29258	2	ENSMUSG00000022353	ENSMUST00000228655	-25482	Mtss1	MTSS I-BAR domain containing 1 [Source:MGI Symbol;Acc:MGI:2384818]
2459	chr17-10067827-10071960	chr17-10323073-10329631	0.271677	1700110C19Rik	Myo	Myo-chr17-10067827-10071960	chr17-10067827-10071960	0.437912	deN2_peaks_unique	chr17-10068625-10072331	129.57	19.2754	Distal Intergenic	17	9947837	9948297	461	1	ENSMUSG00000117206	ENSMUST00000233132	120789	Gm49809	predicted gene, 49809 [Source:MGI Symbol;Acc:MGI:6270476]
2517	chr17-10067827-10071960	chr17-9773692-9777618	0.266556	4930452A19Rik	Myo	Myo-chr17-10067827-10071960	chr17-10067827-10071960	0.437912	deN2_peaks_unique	chr17-10068625-10072331	129.57	19.2754	Distal Intergenic	17	9947837	9948297	461	1	ENSMUSG00000117206	ENSMUST00000233132	120789	Gm49809	predicted gene, 49809 [Source:MGI Symbol;Acc:MGI:6270476]
365	chr12-104902741-104905712	chr12-104990228-105014824	0.634169	Syne3	Myo	Myo-chr12-104902741-104905712	chr12-104902741-104905712	0.436495	deN2_peaks_unique	chr12-104903646-104905056	124.826	14.2999	Distal Intergenic	12	104925501	104926689	1189	2	ENSMUSG00000100975	ENSMUST00000185486	21633	Gm28875	predicted gene 28875 [Source:MGI Symbol;Acc:MGI:5579581]
2025	chr12-104902741-104905712	chr12-104735987-104736808	0.321279	Dicer1	Myo	Myo-chr12-104902741-104905712	chr12-104902741-104905712	0.436495	deN2_peaks_unique	chr12-104903646-104905056	124.826	14.2999	Distal Intergenic	12	104925501	104926689	1189	2	ENSMUSG00000100975	ENSMUST00000185486	21633	Gm28875	predicted gene 28875 [Source:MGI Symbol;Acc:MGI:5579581]
2462	chr12-104902741-104905712	chr12-105027293-105046721	0.271555	Scarna13	Myo	Myo-chr12-104902741-104905712	chr12-104902741-104905712	0.436495	deN2_peaks_unique	chr12-104903646-104905056	124.826	14.2999	Distal Intergenic	12	104925501	104926689	1189	2	ENSMUSG00000100975	ENSMUST00000185486	21633	Gm28875	predicted gene 28875 [Source:MGI Symbol;Acc:MGI:5579581]
2504	chr12-104902741-104905712	chr12-104715236-104720180	0.267611	Dicer1	Myo	Myo-chr12-104902741-104905712	chr12-104902741-104905712	0.436495	deN2_peaks_unique	chr12-104903646-104905056	124.826	14.2999	Distal Intergenic	12	104925501	104926689	1189	2	ENSMUSG00000100975	ENSMUST00000185486	21633	Gm28875	predicted gene 28875 [Source:MGI Symbol;Acc:MGI:5579581]
2615	chr12-104902741-104905712	chr12-104867274-104868248	0.258491	Clmn	Myo	Myo-chr12-104902741-104905712	chr12-104902741-104905712	0.436495	deN2_peaks_unique	chr12-104903646-104905056	124.826	14.2999	Distal Intergenic	12	104925501	104926689	1189	2	ENSMUSG00000100975	ENSMUST00000185486	21633	Gm28875	predicted gene 28875 [Source:MGI Symbol;Acc:MGI:5579581]
366	chr12-104902741-104905712	chr12-104990228-105014824	0.634169	Syne3	Myo	Myo-chr12-104902741-104905712	chr12-104902741-104905712	0.436495	deN2_peaks_unique	chr12-104905164-104905497	86.6515	13.9755	Distal Intergenic	12	104925501	104926689	1189	2	ENSMUSG00000100975	ENSMUST00000185486	21192	Gm28875	predicted gene 28875 [Source:MGI Symbol;Acc:MGI:5579581]
2026	chr12-104902741-104905712	chr12-104735987-104736808	0.321279	Dicer1	Myo	Myo-chr12-104902741-104905712	chr12-104902741-104905712	0.436495	deN2_peaks_unique	chr12-104905164-104905497	86.6515	13.9755	Distal Intergenic	12	104925501	104926689	1189	2	ENSMUSG00000100975	ENSMUST00000185486	21192	Gm28875	predicted gene 28875 [Source:MGI Symbol;Acc:MGI:5579581]
2463	chr12-104902741-104905712	chr12-105027293-105046721	0.271555	Scarna13	Myo	Myo-chr12-104902741-104905712	chr12-104902741-104905712	0.436495	deN2_peaks_unique	chr12-104905164-104905497	86.6515	13.9755	Distal Intergenic	12	104925501	104926689	1189	2	ENSMUSG00000100975	ENSMUST00000185486	21192	Gm28875	predicted gene 28875 [Source:MGI Symbol;Acc:MGI:5579581]
2505	chr12-104902741-104905712	chr12-104715236-104720180	0.267611	Dicer1	Myo	Myo-chr12-104902741-104905712	chr12-104902741-104905712	0.436495	deN2_peaks_unique	chr12-104905164-104905497	86.6515	13.9755	Distal Intergenic	12	104925501	104926689	1189	2	ENSMUSG00000100975	ENSMUST00000185486	21192	Gm28875	predicted gene 28875 [Source:MGI Symbol;Acc:MGI:5579581]
2616	chr12-104902741-104905712	chr12-104867274-104868248	0.258491	Clmn	Myo	Myo-chr12-104902741-104905712	chr12-104902741-104905712	0.436495	deN2_peaks_unique	chr12-104905164-104905497	86.6515	13.9755	Distal Intergenic	12	104925501	104926689	1189	2	ENSMUSG00000100975	ENSMUST00000185486	21192	Gm28875	predicted gene 28875 [Source:MGI Symbol;Acc:MGI:5579581]
1987	chr5-96035789-96038352	chr5-96159648-96165739	0.326771	Cnot6l	Myo	Myo-chr5-96035789-96038352	chr5-96035789-96038352	0.436221	deN2_peaks_unique	chr5-96038180-96038461	56.6266	15.6817	Distal Intergenic	5	96075576	96086933	11358	2	ENSMUSG00000034724	ENSMUST00000152490	48472	Cnot6l	CCR4-NOT transcription complex, subunit 6-like [Source:MGI Symbol;Acc:MGI:2443154]
2787	chr5-96035789-96038352	chr5-96372944-96375794	0.240107	Fras1	Myo	Myo-chr5-96035789-96038352	chr5-96035789-96038352	0.436221	deN2_peaks_unique	chr5-96038180-96038461	56.6266	15.6817	Distal Intergenic	5	96075576	96086933	11358	2	ENSMUSG00000034724	ENSMUST00000152490	48472	Cnot6l	CCR4-NOT transcription complex, subunit 6-like [Source:MGI Symbol;Acc:MGI:2443154]
142	chr9-119472943-119475935	chr9-119559413-119564532	0.724939	Scn5a	Myo	Myo-chr9-119472943-119475935	chr9-119472943-119475935	0.436126	deN2_peaks_unique	chr9-119474260-119475189	78.9489	19.7596	Distal Intergenic	9	119444987	119464239	19253	1	ENSMUSG00000042787	ENSMUST00000214462	29274	Exog	endo/exonuclease (5'-3'), endonuclease G-like [Source:MGI Symbol;Acc:MGI:2143333]
769	chr9-119472943-119475935	chr9-119576878-119581972	0.525946	Scn5a	Myo	Myo-chr9-119472943-119475935	chr9-119472943-119475935	0.436126	deN2_peaks_unique	chr9-119474260-119475189	78.9489	19.7596	Distal Intergenic	9	119444987	119464239	19253	1	ENSMUSG00000042787	ENSMUST00000214462	29274	Exog	endo/exonuclease (5'-3'), endonuclease G-like [Source:MGI Symbol;Acc:MGI:2143333]
1251	chr9-119472943-119475935	chr9-119350229-119353178	0.436916	Acaa1a	Myo	Myo-chr9-119472943-119475935	chr9-119472943-119475935	0.436126	deN2_peaks_unique	chr9-119474260-119475189	78.9489	19.7596	Distal Intergenic	9	119444987	119464239	19253	1	ENSMUSG00000042787	ENSMUST00000214462	29274	Exog	endo/exonuclease (5'-3'), endonuclease G-like [Source:MGI Symbol;Acc:MGI:2143333]
1652	chr9-119472943-119475935	chr9-119050922-119054436	0.376254	Vill	Myo	Myo-chr9-119472943-119475935	chr9-119472943-119475935	0.436126	deN2_peaks_unique	chr9-119474260-119475189	78.9489	19.7596	Distal Intergenic	9	119444987	119464239	19253	1	ENSMUSG00000042787	ENSMUST00000214462	29274	Exog	endo/exonuclease (5'-3'), endonuclease G-like [Source:MGI Symbol;Acc:MGI:2143333]
1712	chr9-119472943-119475935	chr9-119241383-119241887	0.368724	Oxsr1	Myo	Myo-chr9-119472943-119475935	chr9-119472943-119475935	0.436126	deN2_peaks_unique	chr9-119474260-119475189	78.9489	19.7596	Distal Intergenic	9	119444987	119464239	19253	1	ENSMUSG00000042787	ENSMUST00000214462	29274	Exog	endo/exonuclease (5'-3'), endonuclease G-like [Source:MGI Symbol;Acc:MGI:2143333]
1839	chr9-119472943-119475935	chr9-119565951-119567191	0.347952	Scn5a	Myo	Myo-chr9-119472943-119475935	chr9-119472943-119475935	0.436126	deN2_peaks_unique	chr9-119474260-119475189	78.9489	19.7596	Distal Intergenic	9	119444987	119464239	19253	1	ENSMUSG00000042787	ENSMUST00000214462	29274	Exog	endo/exonuclease (5'-3'), endonuclease G-like [Source:MGI Symbol;Acc:MGI:2143333]
1846	chr9-119472943-119475935	chr9-119027464-119038160	0.347266	Mir26a-1	Myo	Myo-chr9-119472943-119475935	chr9-119472943-119475935	0.436126	deN2_peaks_unique	chr9-119474260-119475189	78.9489	19.7596	Distal Intergenic	9	119444987	119464239	19253	1	ENSMUSG00000042787	ENSMUST00000214462	29274	Exog	endo/exonuclease (5'-3'), endonuclease G-like [Source:MGI Symbol;Acc:MGI:2143333]
2340	chr9-119472943-119475935	chr9-119690953-119691399	0.281823	Scn10a	Myo	Myo-chr9-119472943-119475935	chr9-119472943-119475935	0.436126	deN2_peaks_unique	chr9-119474260-119475189	78.9489	19.7596	Distal Intergenic	9	119444987	119464239	19253	1	ENSMUSG00000042787	ENSMUST00000214462	29274	Exog	endo/exonuclease (5'-3'), endonuclease G-like [Source:MGI Symbol;Acc:MGI:2143333]
2588	chr9-119472943-119475935	chr9-119149545-119150079	0.259815	Acaa1b	Myo	Myo-chr9-119472943-119475935	chr9-119472943-119475935	0.436126	deN2_peaks_unique	chr9-119474260-119475189	78.9489	19.7596	Distal Intergenic	9	119444987	119464239	19253	1	ENSMUSG00000042787	ENSMUST00000214462	29274	Exog	endo/exonuclease (5'-3'), endonuclease G-like [Source:MGI Symbol;Acc:MGI:2143333]
1252	chr13-108302938-108304769	chr13-108213818-108215684	0.436799	Elovl7	Myo	Myo-chr13-108302938-108304769	chr13-108302938-108304769	0.434088	deN2_peaks_unique	chr13-108303400-108303841	41.6101	15.3809	Distal Intergenic	13	108309202	108310750	1549	2	ENSMUSG00000114607	ENSMUST00000225465	6909	Gm8990	predicted gene 8990 [Source:MGI Symbol;Acc:MGI:3647409]
2222	chr13-108302938-108304769	chr13-108041243-108041979	0.293582	Smim15	Myo	Myo-chr13-108302938-108304769	chr13-108302938-108304769	0.434088	deN2_peaks_unique	chr13-108303400-108303841	41.6101	15.3809	Distal Intergenic	13	108309202	108310750	1549	2	ENSMUSG00000114607	ENSMUST00000225465	6909	Gm8990	predicted gene 8990 [Source:MGI Symbol;Acc:MGI:3647409]
2566	chr13-108302938-108304769	chr13-108329502-108330202	0.261629	Depdc1b	Myo	Myo-chr13-108302938-108304769	chr13-108302938-108304769	0.434088	deN2_peaks_unique	chr13-108303400-108303841	41.6101	15.3809	Distal Intergenic	13	108309202	108310750	1549	2	ENSMUSG00000114607	ENSMUST00000225465	6909	Gm8990	predicted gene 8990 [Source:MGI Symbol;Acc:MGI:3647409]
143	chr8-26937452-26940914	chr8-26824064-26834192	0.724525	2310008N11Rik	Myo	Myo-chr8-26937452-26940914	chr8-26937452-26940914	0.433115	deN2_peaks_unique	chr8-26938817-26939969	116.071	20.2441	Distal Intergenic	8	26966434	26967474	1041	1	ENSMUSG00000110345	ENSMUST00000211774	-26465	Gm45572	predicted gene 45572 [Source:MGI Symbol;Acc:MGI:5791408]
494	chr8-26937452-26940914	chr8-26971628-26986707	0.601199	Zfp703	Myo	Myo-chr8-26937452-26940914	chr8-26937452-26940914	0.433115	deN2_peaks_unique	chr8-26938817-26939969	116.071	20.2441	Distal Intergenic	8	26966434	26967474	1041	1	ENSMUSG00000110345	ENSMUST00000211774	-26465	Gm45572	predicted gene 45572 [Source:MGI Symbol;Acc:MGI:5791408]
988	chr8-26937452-26940914	chr8-27028571-27033224	0.486853	Erlin2	Myo	Myo-chr8-26937452-26940914	chr8-26937452-26940914	0.433115	deN2_peaks_unique	chr8-26938817-26939969	116.071	20.2441	Distal Intergenic	8	26966434	26967474	1041	1	ENSMUSG00000110345	ENSMUST00000211774	-26465	Gm45572	predicted gene 45572 [Source:MGI Symbol;Acc:MGI:5791408]
1791	chr8-26937452-26940914	chr8-27021597-27027266	0.354983	Erlin2	Myo	Myo-chr8-26937452-26940914	chr8-26937452-26940914	0.433115	deN2_peaks_unique	chr8-26938817-26939969	116.071	20.2441	Distal Intergenic	8	26966434	26967474	1041	1	ENSMUSG00000110345	ENSMUST00000211774	-26465	Gm45572	predicted gene 45572 [Source:MGI Symbol;Acc:MGI:5791408]
1870	chr8-26937452-26940914	chr8-27039087-27062644	0.34336	Plpbp	Myo	Myo-chr8-26937452-26940914	chr8-26937452-26940914	0.433115	deN2_peaks_unique	chr8-26938817-26939969	116.071	20.2441	Distal Intergenic	8	26966434	26967474	1041	1	ENSMUSG00000110345	ENSMUST00000211774	-26465	Gm45572	predicted gene 45572 [Source:MGI Symbol;Acc:MGI:5791408]
1887	chr8-26937452-26940914	chr8-27176941-27177989	0.340815	Rab11fip1	Myo	Myo-chr8-26937452-26940914	chr8-26937452-26940914	0.433115	deN2_peaks_unique	chr8-26938817-26939969	116.071	20.2441	Distal Intergenic	8	26966434	26967474	1041	1	ENSMUSG00000110345	ENSMUST00000211774	-26465	Gm45572	predicted gene 45572 [Source:MGI Symbol;Acc:MGI:5791408]
1952	chr8-26937452-26940914	chr8-27173916-27175690	0.330533	Rab11fip1	Myo	Myo-chr8-26937452-26940914	chr8-26937452-26940914	0.433115	deN2_peaks_unique	chr8-26938817-26939969	116.071	20.2441	Distal Intergenic	8	26966434	26967474	1041	1	ENSMUSG00000110345	ENSMUST00000211774	-26465	Gm45572	predicted gene 45572 [Source:MGI Symbol;Acc:MGI:5791408]
2321	chr8-26937452-26940914	chr8-27084145-27091600	0.283662	Adgra2	Myo	Myo-chr8-26937452-26940914	chr8-26937452-26940914	0.433115	deN2_peaks_unique	chr8-26938817-26939969	116.071	20.2441	Distal Intergenic	8	26966434	26967474	1041	1	ENSMUSG00000110345	ENSMUST00000211774	-26465	Gm45572	predicted gene 45572 [Source:MGI Symbol;Acc:MGI:5791408]
2904	chr8-26937452-26940914	chr8-27144677-27145078	0.227642	4933416M07Rik	Myo	Myo-chr8-26937452-26940914	chr8-26937452-26940914	0.433115	deN2_peaks_unique	chr8-26938817-26939969	116.071	20.2441	Distal Intergenic	8	26966434	26967474	1041	1	ENSMUSG00000110345	ENSMUST00000211774	-26465	Gm45572	predicted gene 45572 [Source:MGI Symbol;Acc:MGI:5791408]
3139	chr8-26937452-26940914	chr8-26878806-26879947	0.205183	2310008N11Rik	Myo	Myo-chr8-26937452-26940914	chr8-26937452-26940914	0.433115	deN2_peaks_unique	chr8-26938817-26939969	116.071	20.2441	Distal Intergenic	8	26966434	26967474	1041	1	ENSMUSG00000110345	ENSMUST00000211774	-26465	Gm45572	predicted gene 45572 [Source:MGI Symbol;Acc:MGI:5791408]
144	chr8-26937452-26940914	chr8-26824064-26834192	0.724525	2310008N11Rik	Myo	Myo-chr8-26937452-26940914	chr8-26937452-26940914	0.433115	deN2_peaks_unique	chr8-26940197-26940684	100.149	25.5643	Distal Intergenic	8	26966434	26967474	1041	1	ENSMUSG00000110345	ENSMUST00000211774	-25750	Gm45572	predicted gene 45572 [Source:MGI Symbol;Acc:MGI:5791408]
495	chr8-26937452-26940914	chr8-26971628-26986707	0.601199	Zfp703	Myo	Myo-chr8-26937452-26940914	chr8-26937452-26940914	0.433115	deN2_peaks_unique	chr8-26940197-26940684	100.149	25.5643	Distal Intergenic	8	26966434	26967474	1041	1	ENSMUSG00000110345	ENSMUST00000211774	-25750	Gm45572	predicted gene 45572 [Source:MGI Symbol;Acc:MGI:5791408]
989	chr8-26937452-26940914	chr8-27028571-27033224	0.486853	Erlin2	Myo	Myo-chr8-26937452-26940914	chr8-26937452-26940914	0.433115	deN2_peaks_unique	chr8-26940197-26940684	100.149	25.5643	Distal Intergenic	8	26966434	26967474	1041	1	ENSMUSG00000110345	ENSMUST00000211774	-25750	Gm45572	predicted gene 45572 [Source:MGI Symbol;Acc:MGI:5791408]
1792	chr8-26937452-26940914	chr8-27021597-27027266	0.354983	Erlin2	Myo	Myo-chr8-26937452-26940914	chr8-26937452-26940914	0.433115	deN2_peaks_unique	chr8-26940197-26940684	100.149	25.5643	Distal Intergenic	8	26966434	26967474	1041	1	ENSMUSG00000110345	ENSMUST00000211774	-25750	Gm45572	predicted gene 45572 [Source:MGI Symbol;Acc:MGI:5791408]
1871	chr8-26937452-26940914	chr8-27039087-27062644	0.34336	Plpbp	Myo	Myo-chr8-26937452-26940914	chr8-26937452-26940914	0.433115	deN2_peaks_unique	chr8-26940197-26940684	100.149	25.5643	Distal Intergenic	8	26966434	26967474	1041	1	ENSMUSG00000110345	ENSMUST00000211774	-25750	Gm45572	predicted gene 45572 [Source:MGI Symbol;Acc:MGI:5791408]
1888	chr8-26937452-26940914	chr8-27176941-27177989	0.340815	Rab11fip1	Myo	Myo-chr8-26937452-26940914	chr8-26937452-26940914	0.433115	deN2_peaks_unique	chr8-26940197-26940684	100.149	25.5643	Distal Intergenic	8	26966434	26967474	1041	1	ENSMUSG00000110345	ENSMUST00000211774	-25750	Gm45572	predicted gene 45572 [Source:MGI Symbol;Acc:MGI:5791408]
1953	chr8-26937452-26940914	chr8-27173916-27175690	0.330533	Rab11fip1	Myo	Myo-chr8-26937452-26940914	chr8-26937452-26940914	0.433115	deN2_peaks_unique	chr8-26940197-26940684	100.149	25.5643	Distal Intergenic	8	26966434	26967474	1041	1	ENSMUSG00000110345	ENSMUST00000211774	-25750	Gm45572	predicted gene 45572 [Source:MGI Symbol;Acc:MGI:5791408]
2322	chr8-26937452-26940914	chr8-27084145-27091600	0.283662	Adgra2	Myo	Myo-chr8-26937452-26940914	chr8-26937452-26940914	0.433115	deN2_peaks_unique	chr8-26940197-26940684	100.149	25.5643	Distal Intergenic	8	26966434	26967474	1041	1	ENSMUSG00000110345	ENSMUST00000211774	-25750	Gm45572	predicted gene 45572 [Source:MGI Symbol;Acc:MGI:5791408]
2905	chr8-26937452-26940914	chr8-27144677-27145078	0.227642	4933416M07Rik	Myo	Myo-chr8-26937452-26940914	chr8-26937452-26940914	0.433115	deN2_peaks_unique	chr8-26940197-26940684	100.149	25.5643	Distal Intergenic	8	26966434	26967474	1041	1	ENSMUSG00000110345	ENSMUST00000211774	-25750	Gm45572	predicted gene 45572 [Source:MGI Symbol;Acc:MGI:5791408]
3140	chr8-26937452-26940914	chr8-26878806-26879947	0.205183	2310008N11Rik	Myo	Myo-chr8-26937452-26940914	chr8-26937452-26940914	0.433115	deN2_peaks_unique	chr8-26940197-26940684	100.149	25.5643	Distal Intergenic	8	26966434	26967474	1041	1	ENSMUSG00000110345	ENSMUST00000211774	-25750	Gm45572	predicted gene 45572 [Source:MGI Symbol;Acc:MGI:5791408]
38	chr1-20655067-20656745	chr1-20666339-20682006	0.816186	Lincmd1	Myo	Myo-chr1-20655067-20656745	chr1-20655067-20656745	0.43084	deN2_peaks_unique	chr1-20654927-20656403	119.806	18.6302	Distal Intergenic	1	20669882	20682958	13077	1	ENSMUSG00000099906	ENSMUST00000227082	-13479	Gm28653	predicted gene 28653 [Source:MGI Symbol;Acc:MGI:5579359]
90	chr1-20655067-20656745	chr1-20682599-20689386	0.764383	Mir133b	Myo	Myo-chr1-20655067-20656745	chr1-20655067-20656745	0.43084	deN2_peaks_unique	chr1-20654927-20656403	119.806	18.6302	Distal Intergenic	1	20669882	20682958	13077	1	ENSMUSG00000099906	ENSMUST00000227082	-13479	Gm28653	predicted gene 28653 [Source:MGI Symbol;Acc:MGI:5579359]
224	chr1-20655067-20656745	chr1-20619110-20620022	0.682183	Pkhd1	Myo	Myo-chr1-20655067-20656745	chr1-20655067-20656745	0.43084	deN2_peaks_unique	chr1-20654927-20656403	119.806	18.6302	Distal Intergenic	1	20669882	20682958	13077	1	ENSMUSG00000099906	ENSMUST00000227082	-13479	Gm28653	predicted gene 28653 [Source:MGI Symbol;Acc:MGI:5579359]
1487	chr1-20655067-20656745	chr1-20889841-20891974	0.401464	Paqr8	Myo	Myo-chr1-20655067-20656745	chr1-20655067-20656745	0.43084	deN2_peaks_unique	chr1-20654927-20656403	119.806	18.6302	Distal Intergenic	1	20669882	20682958	13077	1	ENSMUSG00000099906	ENSMUST00000227082	-13479	Gm28653	predicted gene 28653 [Source:MGI Symbol;Acc:MGI:5579359]
1808	chr1-20655067-20656745	chr1-20801614-20802281	0.352034	Mcm3	Myo	Myo-chr1-20655067-20656745	chr1-20655067-20656745	0.43084	deN2_peaks_unique	chr1-20654927-20656403	119.806	18.6302	Distal Intergenic	1	20669882	20682958	13077	1	ENSMUSG00000099906	ENSMUST00000227082	-13479	Gm28653	predicted gene 28653 [Source:MGI Symbol;Acc:MGI:5579359]
2261	chr1-20655067-20656745	chr1-20893095-20893503	0.289508	Paqr8	Myo	Myo-chr1-20655067-20656745	chr1-20655067-20656745	0.43084	deN2_peaks_unique	chr1-20654927-20656403	119.806	18.6302	Distal Intergenic	1	20669882	20682958	13077	1	ENSMUSG00000099906	ENSMUST00000227082	-13479	Gm28653	predicted gene 28653 [Source:MGI Symbol;Acc:MGI:5579359]
39	chr1-20655067-20656745	chr1-20666339-20682006	0.816186	Lincmd1	Myo	Myo-chr1-20655067-20656745	chr1-20655067-20656745	0.43084	deN2_peaks_unique	chr1-20656528-20656854	107.035	18.4986	Distal Intergenic	1	20669882	20682958	13077	1	ENSMUSG00000099906	ENSMUST00000227082	-13028	Gm28653	predicted gene 28653 [Source:MGI Symbol;Acc:MGI:5579359]
91	chr1-20655067-20656745	chr1-20682599-20689386	0.764383	Mir133b	Myo	Myo-chr1-20655067-20656745	chr1-20655067-20656745	0.43084	deN2_peaks_unique	chr1-20656528-20656854	107.035	18.4986	Distal Intergenic	1	20669882	20682958	13077	1	ENSMUSG00000099906	ENSMUST00000227082	-13028	Gm28653	predicted gene 28653 [Source:MGI Symbol;Acc:MGI:5579359]
225	chr1-20655067-20656745	chr1-20619110-20620022	0.682183	Pkhd1	Myo	Myo-chr1-20655067-20656745	chr1-20655067-20656745	0.43084	deN2_peaks_unique	chr1-20656528-20656854	107.035	18.4986	Distal Intergenic	1	20669882	20682958	13077	1	ENSMUSG00000099906	ENSMUST00000227082	-13028	Gm28653	predicted gene 28653 [Source:MGI Symbol;Acc:MGI:5579359]
1488	chr1-20655067-20656745	chr1-20889841-20891974	0.401464	Paqr8	Myo	Myo-chr1-20655067-20656745	chr1-20655067-20656745	0.43084	deN2_peaks_unique	chr1-20656528-20656854	107.035	18.4986	Distal Intergenic	1	20669882	20682958	13077	1	ENSMUSG00000099906	ENSMUST00000227082	-13028	Gm28653	predicted gene 28653 [Source:MGI Symbol;Acc:MGI:5579359]
1809	chr1-20655067-20656745	chr1-20801614-20802281	0.352034	Mcm3	Myo	Myo-chr1-20655067-20656745	chr1-20655067-20656745	0.43084	deN2_peaks_unique	chr1-20656528-20656854	107.035	18.4986	Distal Intergenic	1	20669882	20682958	13077	1	ENSMUSG00000099906	ENSMUST00000227082	-13028	Gm28653	predicted gene 28653 [Source:MGI Symbol;Acc:MGI:5579359]
2262	chr1-20655067-20656745	chr1-20893095-20893503	0.289508	Paqr8	Myo	Myo-chr1-20655067-20656745	chr1-20655067-20656745	0.43084	deN2_peaks_unique	chr1-20656528-20656854	107.035	18.4986	Distal Intergenic	1	20669882	20682958	13077	1	ENSMUSG00000099906	ENSMUST00000227082	-13028	Gm28653	predicted gene 28653 [Source:MGI Symbol;Acc:MGI:5579359]
1283	chr18-9488861-9495431	chr18-9282561-9283092	0.432025	Gjd4	Myo	Myo-chr18-9488861-9495431	chr18-9488861-9495431	0.426614	deN2_peaks_unique	chr18-9490262-9490621	44.2472	21.1369	Distal Intergenic	18	9495621	9496509	889	1	ENSMUSG00000117503	ENSMUST00000234250	-5000	Gm7527	predicted gene 7527 [Source:MGI Symbol;Acc:MGI:3645979]
2473	chr18-9488861-9495431	chr18-9706983-9709315	0.270116	Colec12	Myo	Myo-chr18-9488861-9495431	chr18-9488861-9495431	0.426614	deN2_peaks_unique	chr18-9490262-9490621	44.2472	21.1369	Distal Intergenic	18	9495621	9496509	889	1	ENSMUSG00000117503	ENSMUST00000234250	-5000	Gm7527	predicted gene 7527 [Source:MGI Symbol;Acc:MGI:3645979]
2979	chr18-9488861-9495431	chr18-9386936-9395580	0.221994	Ccny	Myo	Myo-chr18-9488861-9495431	chr18-9488861-9495431	0.426614	deN2_peaks_unique	chr18-9490262-9490621	44.2472	21.1369	Distal Intergenic	18	9495621	9496509	889	1	ENSMUSG00000117503	ENSMUST00000234250	-5000	Gm7527	predicted gene 7527 [Source:MGI Symbol;Acc:MGI:3645979]
1284	chr18-9488861-9495431	chr18-9282561-9283092	0.432025	Gjd4	Myo	Myo-chr18-9488861-9495431	chr18-9488861-9495431	0.426614	deN2_peaks_unique	chr18-9491256-9491547	44.5475	22.7173	Distal Intergenic	18	9495621	9496509	889	1	ENSMUSG00000117503	ENSMUST00000234250	-4074	Gm7527	predicted gene 7527 [Source:MGI Symbol;Acc:MGI:3645979]
2474	chr18-9488861-9495431	chr18-9706983-9709315	0.270116	Colec12	Myo	Myo-chr18-9488861-9495431	chr18-9488861-9495431	0.426614	deN2_peaks_unique	chr18-9491256-9491547	44.5475	22.7173	Distal Intergenic	18	9495621	9496509	889	1	ENSMUSG00000117503	ENSMUST00000234250	-4074	Gm7527	predicted gene 7527 [Source:MGI Symbol;Acc:MGI:3645979]
2980	chr18-9488861-9495431	chr18-9386936-9395580	0.221994	Ccny	Myo	Myo-chr18-9488861-9495431	chr18-9488861-9495431	0.426614	deN2_peaks_unique	chr18-9491256-9491547	44.5475	22.7173	Distal Intergenic	18	9495621	9496509	889	1	ENSMUSG00000117503	ENSMUST00000234250	-4074	Gm7527	predicted gene 7527 [Source:MGI Symbol;Acc:MGI:3645979]
1942	chr6-91658006-91666692	chr6-91257496-91263037	0.332076	Fbln2	Myo	Myo-chr6-91658006-91666692	chr6-91658006-91666692	0.422466	deN2_peaks_unique	chr6-91657844-91662962	134.233	22.664	Distal Intergenic	6	91678198	91679223	1026	2	ENSMUSG00000108751	ENSMUST00000206576	16261	Gm45217	predicted gene 45217 [Source:MGI Symbol;Acc:MGI:5753793]
2187	chr6-91658006-91666692	chr6-91266314-91271606	0.297369	Fbln2	Myo	Myo-chr6-91658006-91666692	chr6-91658006-91666692	0.422466	deN2_peaks_unique	chr6-91657844-91662962	134.233	22.664	Distal Intergenic	6	91678198	91679223	1026	2	ENSMUSG00000108751	ENSMUST00000206576	16261	Gm45217	predicted gene 45217 [Source:MGI Symbol;Acc:MGI:5753793]
2846	chr6-91658006-91666692	chr6-91896470-91903334	0.234432	4930590J08Rik	Myo	Myo-chr6-91658006-91666692	chr6-91658006-91666692	0.422466	deN2_peaks_unique	chr6-91657844-91662962	134.233	22.664	Distal Intergenic	6	91678198	91679223	1026	2	ENSMUSG00000108751	ENSMUST00000206576	16261	Gm45217	predicted gene 45217 [Source:MGI Symbol;Acc:MGI:5753793]
2943	chr6-91658006-91666692	chr6-91464938-91494682	0.225183	Chchd4	Myo	Myo-chr6-91658006-91666692	chr6-91658006-91666692	0.422466	deN2_peaks_unique	chr6-91657844-91662962	134.233	22.664	Distal Intergenic	6	91678198	91679223	1026	2	ENSMUSG00000108751	ENSMUST00000206576	16261	Gm45217	predicted gene 45217 [Source:MGI Symbol;Acc:MGI:5753793]
262	chr16-45328518-45337032	chr16-45223600-45225152	0.66934	Btla	Myo	Myo-chr16-45328518-45337032	chr16-45328518-45337032	0.421216	deN2_peaks_unique	chr16-45336103-45336448	45.4653	19.086	Distal Intergenic	16	45392245	45400312	8068	2	ENSMUSG00000022661	ENSMUST00000167355	63864	Cd200	CD200 antigen [Source:MGI Symbol;Acc:MGI:1196990]
2034	chr16-45328518-45337032	chr16-45088716-45090836	0.320419	Ccdc80	Myo	Myo-chr16-45328518-45337032	chr16-45328518-45337032	0.421216	deN2_peaks_unique	chr16-45336103-45336448	45.4653	19.086	Distal Intergenic	16	45392245	45400312	8068	2	ENSMUSG00000022661	ENSMUST00000167355	63864	Cd200	CD200 antigen [Source:MGI Symbol;Acc:MGI:1196990]
2395	chr16-45328518-45337032	chr16-45408207-45409254	0.276243	Cd200	Myo	Myo-chr16-45328518-45337032	chr16-45328518-45337032	0.421216	deN2_peaks_unique	chr16-45336103-45336448	45.4653	19.086	Distal Intergenic	16	45392245	45400312	8068	2	ENSMUSG00000022661	ENSMUST00000167355	63864	Cd200	CD200 antigen [Source:MGI Symbol;Acc:MGI:1196990]
1138	chr4-134041390-134043559	chr4-133978398-133982086	0.45769	Dhdds	Myo	Myo-chr4-134041390-134043559	chr4-134041390-134043559	0.420255	deN2_peaks_unique	chr4-134042827-134043110	43.8191	13.898	Distal Intergenic	4	134053838	134058996	5159	1	ENSMUSG00000049410	ENSMUST00000105884	-10728	Zfp683	zinc finger protein 683 [Source:MGI Symbol;Acc:MGI:3650254]
2088	chr4-134041390-134043559	chr4-133883821-133888975	0.312758	Rps6ka1	Myo	Myo-chr4-134041390-134043559	chr4-134041390-134043559	0.420255	deN2_peaks_unique	chr4-134042827-134043110	43.8191	13.898	Distal Intergenic	4	134053838	134058996	5159	1	ENSMUSG00000049410	ENSMUST00000105884	-10728	Zfp683	zinc finger protein 683 [Source:MGI Symbol;Acc:MGI:3650254]
2660	chr4-134041390-134043559	chr4-133871562-133878299	0.253429	Rps6ka1	Myo	Myo-chr4-134041390-134043559	chr4-134041390-134043559	0.420255	deN2_peaks_unique	chr4-134042827-134043110	43.8191	13.898	Distal Intergenic	4	134053838	134058996	5159	1	ENSMUSG00000049410	ENSMUST00000105884	-10728	Zfp683	zinc finger protein 683 [Source:MGI Symbol;Acc:MGI:3650254]
2139	chr7-95852531-95854396	chr7-96209568-96214156	0.30462	Tenm4	Myo	Myo-chr7-95852531-95854396	chr7-95852531-95854396	0.420082	deN2_peaks_unique	chr7-95852701-95853403	44.6422	18.0267	Distal Intergenic	7	95912769	95913386	618	2	ENSMUSG00000108628	ENSMUST00000205327	59983	Gm5037	predicted gene 5037 [Source:MGI Symbol;Acc:MGI:3648478]
1328	chr5-73599108-73602023	chr5-73508189-73511476	0.425307	Dcun1d4	Myo	Myo-chr5-73599108-73602023	chr5-73599108-73602023	0.418507	deN2_peaks_unique	chr5-73599851-73601043	70.3587	12.749	Distal Intergenic	5	73629676	73630312	637	2	ENSMUSG00000067206	ENSMUST00000152215	29269	Lrrc66	leucine rich repeat containing 66 [Source:MGI Symbol;Acc:MGI:2387634]
1406	chr5-73599108-73602023	chr5-73342343-73345182	0.415289	Ociad2	Myo	Myo-chr5-73599108-73602023	chr5-73599108-73602023	0.418507	deN2_peaks_unique	chr5-73599851-73601043	70.3587	12.749	Distal Intergenic	5	73629676	73630312	637	2	ENSMUSG00000067206	ENSMUST00000152215	29269	Lrrc66	leucine rich repeat containing 66 [Source:MGI Symbol;Acc:MGI:2387634]
1436	chr5-73599108-73602023	chr5-73630087-73631408	0.409527	Lrrc66	Myo	Myo-chr5-73599108-73602023	chr5-73599108-73602023	0.418507	deN2_peaks_unique	chr5-73599851-73601043	70.3587	12.749	Distal Intergenic	5	73629676	73630312	637	2	ENSMUSG00000067206	ENSMUST00000152215	29269	Lrrc66	leucine rich repeat containing 66 [Source:MGI Symbol;Acc:MGI:2387634]
2343	chr5-73599108-73602023	chr5-73431413-73432470	0.281235	Cwh43	Myo	Myo-chr5-73599108-73602023	chr5-73599108-73602023	0.418507	deN2_peaks_unique	chr5-73599851-73601043	70.3587	12.749	Distal Intergenic	5	73629676	73630312	637	2	ENSMUSG00000067206	ENSMUST00000152215	29269	Lrrc66	leucine rich repeat containing 66 [Source:MGI Symbol;Acc:MGI:2387634]
1612	chr12-52634989-52639471	chr12-52478637-52478894	0.384155	Gm35135	Myo	Myo-chr12-52634989-52639471	chr12-52634989-52639471	0.416828	deN2_peaks_unique	chr12-52635423-52635916	74.3055	17.5458	Distal Intergenic	12	52607670	52628812	21143	1	ENSMUSG00000112412	ENSMUST00000218346	27754	Gm35239	predicted gene, 35239 [Source:MGI Symbol;Acc:MGI:5594398]
1613	chr12-52634989-52639471	chr12-52478637-52478894	0.384155	Gm35135	Myo	Myo-chr12-52634989-52639471	chr12-52634989-52639471	0.416828	deN2_peaks_unique	chr12-52636290-52636654	73.3652	19.6687	Distal Intergenic	12	52607670	52628812	21143	1	ENSMUSG00000112412	ENSMUST00000218346	28621	Gm35239	predicted gene, 35239 [Source:MGI Symbol;Acc:MGI:5594398]
467	chr8-118236448-118242893	chr8-118312741-118315168	0.610246	Cdh13	Myo	Myo-chr8-118236448-118242893	chr8-118236448-118242893	0.41673	deN2_peaks_unique	chr8-118236970-118237469	69.735	19.0722	Distal Intergenic	8	118283733	119324921	1041189	1	ENSMUSG00000031841	ENSMUST00000117160	-46264	Cdh13	cadherin 13 [Source:MGI Symbol;Acc:MGI:99551]
754	chr8-118236448-118242893	chr8-118282882-118294625	0.527825	Cdh13	Myo	Myo-chr8-118236448-118242893	chr8-118236448-118242893	0.41673	deN2_peaks_unique	chr8-118236970-118237469	69.735	19.0722	Distal Intergenic	8	118283733	119324921	1041189	1	ENSMUSG00000031841	ENSMUST00000117160	-46264	Cdh13	cadherin 13 [Source:MGI Symbol;Acc:MGI:99551]
1812	chr8-118236448-118242893	chr8-118310428-118312087	0.351553	Cdh13	Myo	Myo-chr8-118236448-118242893	chr8-118236448-118242893	0.41673	deN2_peaks_unique	chr8-118236970-118237469	69.735	19.0722	Distal Intergenic	8	118283733	119324921	1041189	1	ENSMUSG00000031841	ENSMUST00000117160	-46264	Cdh13	cadherin 13 [Source:MGI Symbol;Acc:MGI:99551]
468	chr8-118236448-118242893	chr8-118312741-118315168	0.610246	Cdh13	Myo	Myo-chr8-118236448-118242893	chr8-118236448-118242893	0.41673	deN2_peaks_unique	chr8-118237694-118242929	81.028	20.8724	Distal Intergenic	8	118283733	119324921	1041189	1	ENSMUSG00000031841	ENSMUST00000117160	-40804	Cdh13	cadherin 13 [Source:MGI Symbol;Acc:MGI:99551]
755	chr8-118236448-118242893	chr8-118282882-118294625	0.527825	Cdh13	Myo	Myo-chr8-118236448-118242893	chr8-118236448-118242893	0.41673	deN2_peaks_unique	chr8-118237694-118242929	81.028	20.8724	Distal Intergenic	8	118283733	119324921	1041189	1	ENSMUSG00000031841	ENSMUST00000117160	-40804	Cdh13	cadherin 13 [Source:MGI Symbol;Acc:MGI:99551]
1813	chr8-118236448-118242893	chr8-118310428-118312087	0.351553	Cdh13	Myo	Myo-chr8-118236448-118242893	chr8-118236448-118242893	0.41673	deN2_peaks_unique	chr8-118237694-118242929	81.028	20.8724	Distal Intergenic	8	118283733	119324921	1041189	1	ENSMUSG00000031841	ENSMUST00000117160	-40804	Cdh13	cadherin 13 [Source:MGI Symbol;Acc:MGI:99551]
463	chr6-84383088-84386781	chr6-84008023-84014227	0.611574	Dysf	Myo	Myo-chr6-84383088-84386781	chr6-84383088-84386781	0.413778	deN2_peaks_unique	chr6-84385688-84386221	40.9463	20.5147	Distal Intergenic	6	84412942	84423838	10897	2	ENSMUSG00000107797	ENSMUST00000203521	37617	Gm10445	predicted gene 10445 [Source:MGI Symbol;Acc:MGI:3642570]
2216	chr6-84383088-84386781	chr6-84015067-84024147	0.294014	Dysf	Myo	Myo-chr6-84383088-84386781	chr6-84383088-84386781	0.413778	deN2_peaks_unique	chr6-84385688-84386221	40.9463	20.5147	Distal Intergenic	6	84412942	84423838	10897	2	ENSMUSG00000107797	ENSMUST00000203521	37617	Gm10445	predicted gene 10445 [Source:MGI Symbol;Acc:MGI:3642570]
435	chr4-10234254-10237641	chr4-9840912-9847959	0.619667	Gdf6	Myo	Myo-chr4-10234254-10237641	chr4-10234254-10237641	0.41299	deN2_peaks_unique	chr4-10235048-10235868	64.1583	16.3307	Distal Intergenic	4	10438815	10439743	929	2	ENSMUSG00000084215	ENSMUST00000119515	203875	Gm11814	predicted gene 11814 [Source:MGI Symbol;Acc:MGI:3650512]
899	chr8-12742656-12744176	chr8-12993936-13000036	0.50439	Mcf2l	Myo	Myo-chr8-12742656-12744176	chr8-12742656-12744176	0.410948	deN2_peaks_unique	chr8-12742907-12744032	59.7657	16.7822	Distal Intergenic	8	12757014	12868728	111715	1	ENSMUSG00000031441	ENSMUST00000033818	-12982	Atp11a	ATPase, class VI, type 11A [Source:MGI Symbol;Acc:MGI:1354735]
1447	chr8-12742656-12744176	chr8-12983511-12989558	0.407833	Mcf2l	Myo	Myo-chr8-12742656-12744176	chr8-12742656-12744176	0.410948	deN2_peaks_unique	chr8-12742907-12744032	59.7657	16.7822	Distal Intergenic	8	12757014	12868728	111715	1	ENSMUSG00000031441	ENSMUST00000033818	-12982	Atp11a	ATPase, class VI, type 11A [Source:MGI Symbol;Acc:MGI:1354735]
1633	chr8-12742656-12744176	chr8-12752753-12763481	0.378913	Atp11a	Myo	Myo-chr8-12742656-12744176	chr8-12742656-12744176	0.410948	deN2_peaks_unique	chr8-12742907-12744032	59.7657	16.7822	Distal Intergenic	8	12757014	12868728	111715	1	ENSMUSG00000031441	ENSMUST00000033818	-12982	Atp11a	ATPase, class VI, type 11A [Source:MGI Symbol;Acc:MGI:1354735]
2997	chr8-12742656-12744176	chr8-12720096-12721629	0.220921	Gm15348	Myo	Myo-chr8-12742656-12744176	chr8-12742656-12744176	0.410948	deN2_peaks_unique	chr8-12742907-12744032	59.7657	16.7822	Distal Intergenic	8	12757014	12868728	111715	1	ENSMUSG00000031441	ENSMUST00000033818	-12982	Atp11a	ATPase, class VI, type 11A [Source:MGI Symbol;Acc:MGI:1354735]
279	chr5-65194297-65195618	chr5-65093603-65096744	0.662719	Tmem156	Myo	Myo-chr5-65194297-65195618	chr5-65194297-65195618	0.409827	deN2_peaks_unique	chr5-65194396-65195051	73.1512	16.4659	Distal Intergenic	5	65199696	65260406	60711	1	ENSMUSG00000037890	ENSMUST00000203653	-4645	Wdr19	WD repeat domain 19 [Source:MGI Symbol;Acc:MGI:2443231]
720	chr5-65194297-65195618	chr5-65127427-65129901	0.538341	Klhl5	Myo	Myo-chr5-65194297-65195618	chr5-65194297-65195618	0.409827	deN2_peaks_unique	chr5-65194396-65195051	73.1512	16.4659	Distal Intergenic	5	65199696	65260406	60711	1	ENSMUSG00000037890	ENSMUST00000203653	-4645	Wdr19	WD repeat domain 19 [Source:MGI Symbol;Acc:MGI:2443231]
744	chr5-65194297-65195618	chr5-65156788-65161254	0.529303	Klhl5	Myo	Myo-chr5-65194297-65195618	chr5-65194297-65195618	0.409827	deN2_peaks_unique	chr5-65194396-65195051	73.1512	16.4659	Distal Intergenic	5	65199696	65260406	60711	1	ENSMUSG00000037890	ENSMUST00000203653	-4645	Wdr19	WD repeat domain 19 [Source:MGI Symbol;Acc:MGI:2443231]
1293	chr5-65194297-65195618	chr5-65105552-65111063	0.431483	Klhl5	Myo	Myo-chr5-65194297-65195618	chr5-65194297-65195618	0.409827	deN2_peaks_unique	chr5-65194396-65195051	73.1512	16.4659	Distal Intergenic	5	65199696	65260406	60711	1	ENSMUSG00000037890	ENSMUST00000203653	-4645	Wdr19	WD repeat domain 19 [Source:MGI Symbol;Acc:MGI:2443231]
2170	chr5-65194297-65195618	chr5-64958889-64962028	0.300449	Tlr6	Myo	Myo-chr5-65194297-65195618	chr5-65194297-65195618	0.409827	deN2_peaks_unique	chr5-65194396-65195051	73.1512	16.4659	Distal Intergenic	5	65199696	65260406	60711	1	ENSMUSG00000037890	ENSMUST00000203653	-4645	Wdr19	WD repeat domain 19 [Source:MGI Symbol;Acc:MGI:2443231]
3035	chr5-65194297-65195618	chr5-64968670-64973206	0.217337	Mir574	Myo	Myo-chr5-65194297-65195618	chr5-65194297-65195618	0.409827	deN2_peaks_unique	chr5-65194396-65195051	73.1512	16.4659	Distal Intergenic	5	65199696	65260406	60711	1	ENSMUSG00000037890	ENSMUST00000203653	-4645	Wdr19	WD repeat domain 19 [Source:MGI Symbol;Acc:MGI:2443231]
227	chr14-47637700-47639348	chr14-47373304-47379447	0.681888	Lgals3	Myo	Myo-chr14-47637700-47639348	chr14-47637700-47639348	0.409346	deN2_peaks_unique	chr14-47638408-47639139	75.1167	20.2352	Distal Intergenic	14	47648448	47739894	91447	1	ENSMUSG00000021843	ENSMUST00000187839	-9309	Ktn1	kinectin 1 [Source:MGI Symbol;Acc:MGI:109153]
238	chr14-47637700-47639348	chr14-47526700-47540456	0.677882	Fbxo34	Myo	Myo-chr14-47637700-47639348	chr14-47637700-47639348	0.409346	deN2_peaks_unique	chr14-47638408-47639139	75.1167	20.2352	Distal Intergenic	14	47648448	47739894	91447	1	ENSMUSG00000021843	ENSMUST00000187839	-9309	Ktn1	kinectin 1 [Source:MGI Symbol;Acc:MGI:109153]
335	chr14-47637700-47639348	chr14-47897276-47899160	0.644371	4930447J18Rik	Myo	Myo-chr14-47637700-47639348	chr14-47637700-47639348	0.409346	deN2_peaks_unique	chr14-47638408-47639139	75.1167	20.2352	Distal Intergenic	14	47648448	47739894	91447	1	ENSMUSG00000021843	ENSMUST00000187839	-9309	Ktn1	kinectin 1 [Source:MGI Symbol;Acc:MGI:109153]
683	chr14-47637700-47639348	chr14-47371523-47372295	0.549117	Lgals3	Myo	Myo-chr14-47637700-47639348	chr14-47637700-47639348	0.409346	deN2_peaks_unique	chr14-47638408-47639139	75.1167	20.2352	Distal Intergenic	14	47648448	47739894	91447	1	ENSMUSG00000021843	ENSMUST00000187839	-9309	Ktn1	kinectin 1 [Source:MGI Symbol;Acc:MGI:109153]
955	chr14-47637700-47639348	chr14-47509177-47514199	0.492618	Fbxo34	Myo	Myo-chr14-47637700-47639348	chr14-47637700-47639348	0.409346	deN2_peaks_unique	chr14-47638408-47639139	75.1167	20.2352	Distal Intergenic	14	47648448	47739894	91447	1	ENSMUSG00000021843	ENSMUST00000187839	-9309	Ktn1	kinectin 1 [Source:MGI Symbol;Acc:MGI:109153]
1453	chr14-47637700-47639348	chr14-47711285-47714539	0.406707	Ktn1	Myo	Myo-chr14-47637700-47639348	chr14-47637700-47639348	0.409346	deN2_peaks_unique	chr14-47638408-47639139	75.1167	20.2352	Distal Intergenic	14	47648448	47739894	91447	1	ENSMUSG00000021843	ENSMUST00000187839	-9309	Ktn1	kinectin 1 [Source:MGI Symbol;Acc:MGI:109153]
1992	chr14-47637700-47639348	chr14-47364130-47365561	0.325893	Lgals3	Myo	Myo-chr14-47637700-47639348	chr14-47637700-47639348	0.409346	deN2_peaks_unique	chr14-47638408-47639139	75.1167	20.2352	Distal Intergenic	14	47648448	47739894	91447	1	ENSMUSG00000021843	ENSMUST00000187839	-9309	Ktn1	kinectin 1 [Source:MGI Symbol;Acc:MGI:109153]
3103	chr14-47637700-47639348	chr14-47731838-47758586	0.209956	Ktn1	Myo	Myo-chr14-47637700-47639348	chr14-47637700-47639348	0.409346	deN2_peaks_unique	chr14-47638408-47639139	75.1167	20.2352	Distal Intergenic	14	47648448	47739894	91447	1	ENSMUSG00000021843	ENSMUST00000187839	-9309	Ktn1	kinectin 1 [Source:MGI Symbol;Acc:MGI:109153]
1113	chr9-67610895-67613461	chr9-67732162-67733864	0.461779	Mir7242	Myo	Myo-chr9-67610895-67613461	chr9-67610895-67613461	0.409096	deN2_peaks_unique	chr9-67611786-67612123	45.6071	18.0509	Distal Intergenic	9	67217087	67559703	342617	2	ENSMUSG00000052698	ENSMUST00000040025	-52084	Tln2	talin 2 [Source:MGI Symbol;Acc:MGI:1917799]
1141	chr9-67610895-67613461	chr9-67729680-67730308	0.457374	Mir7242	Myo	Myo-chr9-67610895-67613461	chr9-67610895-67613461	0.409096	deN2_peaks_unique	chr9-67611786-67612123	45.6071	18.0509	Distal Intergenic	9	67217087	67559703	342617	2	ENSMUSG00000052698	ENSMUST00000040025	-52084	Tln2	talin 2 [Source:MGI Symbol;Acc:MGI:1917799]
1912	chr9-67610895-67613461	chr9-67560973-67568081	0.337395	Tln2	Myo	Myo-chr9-67610895-67613461	chr9-67610895-67613461	0.409096	deN2_peaks_unique	chr9-67611786-67612123	45.6071	18.0509	Distal Intergenic	9	67217087	67559703	342617	2	ENSMUSG00000052698	ENSMUST00000040025	-52084	Tln2	talin 2 [Source:MGI Symbol;Acc:MGI:1917799]
2016	chr9-67610895-67613461	chr9-67539802-67540923	0.323109	Tln2	Myo	Myo-chr9-67610895-67613461	chr9-67610895-67613461	0.409096	deN2_peaks_unique	chr9-67611786-67612123	45.6071	18.0509	Distal Intergenic	9	67217087	67559703	342617	2	ENSMUSG00000052698	ENSMUST00000040025	-52084	Tln2	talin 2 [Source:MGI Symbol;Acc:MGI:1917799]
2563	chr9-67610895-67613461	chr9-67842445-67843584	0.262094	Vps13c	Myo	Myo-chr9-67610895-67613461	chr9-67610895-67613461	0.409096	deN2_peaks_unique	chr9-67611786-67612123	45.6071	18.0509	Distal Intergenic	9	67217087	67559703	342617	2	ENSMUSG00000052698	ENSMUST00000040025	-52084	Tln2	talin 2 [Source:MGI Symbol;Acc:MGI:1917799]
2656	chr9-67610895-67613461	chr9-67557419-67558154	0.253697	Tln2	Myo	Myo-chr9-67610895-67613461	chr9-67610895-67613461	0.409096	deN2_peaks_unique	chr9-67611786-67612123	45.6071	18.0509	Distal Intergenic	9	67217087	67559703	342617	2	ENSMUSG00000052698	ENSMUST00000040025	-52084	Tln2	talin 2 [Source:MGI Symbol;Acc:MGI:1917799]
432	chr9-23166788-23171642	chr9-23219526-23225893	0.620558	Bmper	Myo	Myo-chr9-23166788-23171642	chr9-23166788-23171642	0.408376	deN2_peaks_unique	chr9-23167028-23169607	127.816	20.3672	Distal Intergenic	9	23223076	23485200	262125	1	ENSMUSG00000031963	ENSMUST00000071982	-53469	Bmper	BMP-binding endothelial regulator [Source:MGI Symbol;Acc:MGI:1920480]
433	chr9-23166788-23171642	chr9-23219526-23225893	0.620558	Bmper	Myo	Myo-chr9-23166788-23171642	chr9-23166788-23171642	0.408376	deN2_peaks_unique	chr9-23170083-23170956	59.7526	12.6187	Distal Intergenic	9	23223076	23485200	262125	1	ENSMUSG00000031963	ENSMUST00000071982	-52120	Bmper	BMP-binding endothelial regulator [Source:MGI Symbol;Acc:MGI:1920480]
1541	chr18-9485279-9488269	chr18-9282561-9283092	0.392942	Gjd4	Myo	Myo-chr18-9485279-9488269	chr18-9485279-9488269	0.407345	deN2_peaks_unique	chr18-9486580-9486911	43.4089	16.4483	Distal Intergenic	18	9495621	9496509	889	1	ENSMUSG00000117503	ENSMUST00000234250	-8710	Gm7527	predicted gene 7527 [Source:MGI Symbol;Acc:MGI:3645979]
2608	chr18-9485279-9488269	chr18-9706983-9709315	0.25885	Colec12	Myo	Myo-chr18-9485279-9488269	chr18-9485279-9488269	0.407345	deN2_peaks_unique	chr18-9486580-9486911	43.4089	16.4483	Distal Intergenic	18	9495621	9496509	889	1	ENSMUSG00000117503	ENSMUST00000234250	-8710	Gm7527	predicted gene 7527 [Source:MGI Symbol;Acc:MGI:3645979]
310	chr1-157708581-157709686	chr1-157256398-157257658	0.654646	Rasal2	Myo	Myo-chr1-157708581-157709686	chr1-157708581-157709686	0.407021	deN2_peaks_unique	chr1-157708918-157709194	27.9177	18.5098	Distal Intergenic	1	157621964	157622136	173	2	ENSMUSG00000103962	ENSMUST00000193203	-86783	Gm38213	predicted gene, 38213 [Source:MGI Symbol;Acc:MGI:5611441]
431	chr1-157708581-157709686	chr1-157506359-157508455	0.620585	Sec16b	Myo	Myo-chr1-157708581-157709686	chr1-157708581-157709686	0.407021	deN2_peaks_unique	chr1-157708918-157709194	27.9177	18.5098	Distal Intergenic	1	157621964	157622136	173	2	ENSMUSG00000103962	ENSMUST00000193203	-86783	Gm38213	predicted gene, 38213 [Source:MGI Symbol;Acc:MGI:5611441]
1574	chr1-157708581-157709686	chr1-157534817-157538434	0.389126	Sec16b	Myo	Myo-chr1-157708581-157709686	chr1-157708581-157709686	0.407021	deN2_peaks_unique	chr1-157708918-157709194	27.9177	18.5098	Distal Intergenic	1	157621964	157622136	173	2	ENSMUSG00000103962	ENSMUST00000193203	-86783	Gm38213	predicted gene, 38213 [Source:MGI Symbol;Acc:MGI:5611441]
2832	chr1-157708581-157709686	chr1-157458076-157459535	0.235597	Cryzl2	Myo	Myo-chr1-157708581-157709686	chr1-157708581-157709686	0.407021	deN2_peaks_unique	chr1-157708918-157709194	27.9177	18.5098	Distal Intergenic	1	157621964	157622136	173	2	ENSMUSG00000103962	ENSMUST00000193203	-86783	Gm38213	predicted gene, 38213 [Source:MGI Symbol;Acc:MGI:5611441]
1843	chr15-36882962-36886064	chr15-36485630-36501531	0.347815	Ankrd46	Myo	Myo-chr15-36882962-36886064	chr15-36882962-36886064	0.406154	deN2_peaks_unique	chr15-36884499-36885682	72.1896	18.5796	Distal Intergenic	15	36870501	36879816	9316	2	ENSMUSG00000072618	ENSMUST00000100713	-4684	Gm10384	predicted gene 10384 [Source:MGI Symbol;Acc:MGI:3641812]
817	chr11-115070626-115074015	chr11-114960183-114961009	0.517512	Cd300c	Myo	Myo-chr11-115070626-115074015	chr11-115070626-115074015	0.40602	deN2_peaks_unique	chr11-115071719-115072234	55.5788	18.8021	Distal Intergenic	11	115051917	115062177	10261	2	ENSMUSG00000048498	ENSMUST00000062787	-9543	Cd300e	CD300E molecule [Source:MGI Symbol;Acc:MGI:2387602]
953	chr11-115070626-115074015	chr11-114848858-114855238	0.49327	Gprc5c	Myo	Myo-chr11-115070626-115074015	chr11-115070626-115074015	0.40602	deN2_peaks_unique	chr11-115071719-115072234	55.5788	18.8021	Distal Intergenic	11	115051917	115062177	10261	2	ENSMUSG00000048498	ENSMUST00000062787	-9543	Cd300e	CD300E molecule [Source:MGI Symbol;Acc:MGI:2387602]
1170	chr11-115070626-115074015	chr11-114889812-114890849	0.450794	Cd300a	Myo	Myo-chr11-115070626-115074015	chr11-115070626-115074015	0.40602	deN2_peaks_unique	chr11-115071719-115072234	55.5788	18.8021	Distal Intergenic	11	115051917	115062177	10261	2	ENSMUSG00000048498	ENSMUST00000062787	-9543	Cd300e	CD300E molecule [Source:MGI Symbol;Acc:MGI:2387602]
1434	chr11-115070626-115074015	chr11-114933512-114934758	0.410032	Cd300lb	Myo	Myo-chr11-115070626-115074015	chr11-115070626-115074015	0.40602	deN2_peaks_unique	chr11-115071719-115072234	55.5788	18.8021	Distal Intergenic	11	115051917	115062177	10261	2	ENSMUSG00000048498	ENSMUST00000062787	-9543	Cd300e	CD300E molecule [Source:MGI Symbol;Acc:MGI:2387602]
2087	chr11-115070626-115074015	chr11-114788613-114797477	0.312793	Btbd17	Myo	Myo-chr11-115070626-115074015	chr11-115070626-115074015	0.40602	deN2_peaks_unique	chr11-115071719-115072234	55.5788	18.8021	Distal Intergenic	11	115051917	115062177	10261	2	ENSMUSG00000048498	ENSMUST00000062787	-9543	Cd300e	CD300E molecule [Source:MGI Symbol;Acc:MGI:2387602]
2478	chr11-115070626-115074015	chr11-115151412-115155973	0.269851	Rab37	Myo	Myo-chr11-115070626-115074015	chr11-115070626-115074015	0.40602	deN2_peaks_unique	chr11-115071719-115072234	55.5788	18.8021	Distal Intergenic	11	115051917	115062177	10261	2	ENSMUSG00000048498	ENSMUST00000062787	-9543	Cd300e	CD300E molecule [Source:MGI Symbol;Acc:MGI:2387602]
2486	chr11-115070626-115074015	chr11-115441120-115441845	0.269029	Trim80	Myo	Myo-chr11-115070626-115074015	chr11-115070626-115074015	0.40602	deN2_peaks_unique	chr11-115071719-115072234	55.5788	18.8021	Distal Intergenic	11	115051917	115062177	10261	2	ENSMUSG00000048498	ENSMUST00000062787	-9543	Cd300e	CD300E molecule [Source:MGI Symbol;Acc:MGI:2387602]
2984	chr11-115070626-115074015	chr11-115487814-115493174	0.221753	Gm11694	Myo	Myo-chr11-115070626-115074015	chr11-115070626-115074015	0.40602	deN2_peaks_unique	chr11-115071719-115072234	55.5788	18.8021	Distal Intergenic	11	115051917	115062177	10261	2	ENSMUSG00000048498	ENSMUST00000062787	-9543	Cd300e	CD300E molecule [Source:MGI Symbol;Acc:MGI:2387602]
1897	chr10-84337758-84340096	chr10-84386896-84391075	0.33901	Nuak1	Myo	Myo-chr10-84337758-84340096	chr10-84337758-84340096	0.403604	deN2_peaks_unique	chr10-84339035-84339655	57.2817	17.2612	Distal Intergenic	10	84308886	84309344	459	1	ENSMUSG00000111875	ENSMUST00000214125	30150	Gm5425	predicted gene 5425 [Source:MGI Symbol;Acc:MGI:3643901]
522	chr9-96415357-96417863	chr9-96307985-96310330	0.594295	Tfdp2	Myo	Myo-chr9-96415357-96417863	chr9-96415357-96417863	0.401446	deN2_peaks_unique	chr9-96416438-96417687	84.8248	22.5642	Distal Intergenic	9	96435784	96437434	1651	2	ENSMUSG00000056418	ENSMUST00000070500	19747	BC043934	cDNA sequence BC043934 [Source:MGI Symbol;Acc:MGI:2679715]
1617	chr9-96415357-96417863	chr9-96577676-96578600	0.382745	Rasa2	Myo	Myo-chr9-96415357-96417863	chr9-96415357-96417863	0.401446	deN2_peaks_unique	chr9-96416438-96417687	84.8248	22.5642	Distal Intergenic	9	96435784	96437434	1651	2	ENSMUSG00000056418	ENSMUST00000070500	19747	BC043934	cDNA sequence BC043934 [Source:MGI Symbol;Acc:MGI:2679715]
2067	chr9-96415357-96417863	chr9-96547529-96547997	0.315003	Rasa2	Myo	Myo-chr9-96415357-96417863	chr9-96415357-96417863	0.401446	deN2_peaks_unique	chr9-96416438-96417687	84.8248	22.5642	Distal Intergenic	9	96435784	96437434	1651	2	ENSMUSG00000056418	ENSMUST00000070500	19747	BC043934	cDNA sequence BC043934 [Source:MGI Symbol;Acc:MGI:2679715]
54	chr9-49973450-49975240	chr9-49796361-49799382	0.789517	Ncam1	Myo	Myo-chr9-49973450-49975240	chr9-49973450-49975240	0.400643	deN2_peaks_unique	chr9-49973817-49974321	61.5643	17.3396	Distal Intergenic	9	49954878	49956554	1677	1	ENSMUSG00000111682	ENSMUST00000215094	18940	Gm47543	predicted gene, 47543 [Source:MGI Symbol;Acc:MGI:6096554]
1684	chr9-49973450-49975240	chr9-49571337-49572352	0.372736	Ncam1	Myo	Myo-chr9-49973450-49975240	chr9-49973450-49975240	0.400643	deN2_peaks_unique	chr9-49973817-49974321	61.5643	17.3396	Distal Intergenic	9	49954878	49956554	1677	1	ENSMUSG00000111682	ENSMUST00000215094	18940	Gm47543	predicted gene, 47543 [Source:MGI Symbol;Acc:MGI:6096554]
577	chr1-184779664-184783230	chr1-184707112-184709518	0.575231	4930488B22Rik	Myo	Myo-chr1-184779664-184783230	chr1-184779664-184783230	0.397585	deN2_peaks_unique	chr1-184781461-184782314	78.6557	17.0744	Distal Intergenic	1	184787289	184808853	21565	2	ENSMUSG00000026621	ENSMUST00000189492	26539	Mtarc1	mitochondrial amidoxime reducing component 1 [Source:MGI Symbol;Acc:MGI:1913362]
1266	chr1-184779664-184783230	chr1-185199153-185211642	0.434675	Rab3gap2	Myo	Myo-chr1-184779664-184783230	chr1-184779664-184783230	0.397585	deN2_peaks_unique	chr1-184781461-184782314	78.6557	17.0744	Distal Intergenic	1	184787289	184808853	21565	2	ENSMUSG00000026621	ENSMUST00000189492	26539	Mtarc1	mitochondrial amidoxime reducing component 1 [Source:MGI Symbol;Acc:MGI:1913362]
1309	chr1-184779664-184783230	chr1-184722947-184735972	0.429882	Hlx	Myo	Myo-chr1-184779664-184783230	chr1-184779664-184783230	0.397585	deN2_peaks_unique	chr1-184781461-184782314	78.6557	17.0744	Distal Intergenic	1	184787289	184808853	21565	2	ENSMUSG00000026621	ENSMUST00000189492	26539	Mtarc1	mitochondrial amidoxime reducing component 1 [Source:MGI Symbol;Acc:MGI:1913362]
2169	chr7-133161247-133163641	chr7-132745547-132816692	0.300452	Fam53b	Myo	Myo-chr7-133161247-133163641	chr7-133161247-133163641	0.396188	deN2_peaks_unique	chr7-133161800-133162086	53.8471	17.7168	Distal Intergenic	7	133128251	133142457	14207	1	ENSMUSG00000109816	ENSMUST00000209850	33550	4930483O08Rik	RIKEN cDNA 4930483O08 gene [Source:MGI Symbol;Acc:MGI:1922220]
135	chr13-114446415-114447907	chr13-114150407-114152888	0.730935	A430090L17Rik	Myo	Myo-chr13-114446415-114447907	chr13-114446415-114447907	0.394505	deN2_peaks_unique	chr13-114446839-114447905	79.7698	22.4772	Distal Intergenic	13	114453105	114454551	1447	2	ENSMUSG00000021765	ENSMUST00000223865	6646	Fst	follistatin [Source:MGI Symbol;Acc:MGI:95586]
485	chr13-114446415-114447907	chr13-114455088-114462086	0.604244	Fst	Myo	Myo-chr13-114446415-114447907	chr13-114446415-114447907	0.394505	deN2_peaks_unique	chr13-114446839-114447905	79.7698	22.4772	Distal Intergenic	13	114453105	114454551	1447	2	ENSMUSG00000021765	ENSMUST00000223865	6646	Fst	follistatin [Source:MGI Symbol;Acc:MGI:95586]
2208	chr13-114446415-114447907	chr13-114450009-114451724	0.294819	Fst	Myo	Myo-chr13-114446415-114447907	chr13-114446415-114447907	0.394505	deN2_peaks_unique	chr13-114446839-114447905	79.7698	22.4772	Distal Intergenic	13	114453105	114454551	1447	2	ENSMUSG00000021765	ENSMUST00000223865	6646	Fst	follistatin [Source:MGI Symbol;Acc:MGI:95586]
1621	chr9-84178199-84179874	chr9-84109757-84113561	0.380745	Bckdhb	Myo	Myo-chr9-84178199-84179874	chr9-84178199-84179874	0.394356	deN2_peaks_unique	chr9-84178515-84179606	67.8765	30.9385	Distal Intergenic	9	84188355	84188539	185	1	ENSMUSG00000077666	ENSMUST00000104478	-8749	Gm26146	predicted gene, 26146 [Source:MGI Symbol;Acc:MGI:5455923]
2445	chr9-84178199-84179874	chr9-84106981-84108292	0.272941	Bckdhb	Myo	Myo-chr9-84178199-84179874	chr9-84178199-84179874	0.394356	deN2_peaks_unique	chr9-84178515-84179606	67.8765	30.9385	Distal Intergenic	9	84188355	84188539	185	1	ENSMUSG00000077666	ENSMUST00000104478	-8749	Gm26146	predicted gene, 26146 [Source:MGI Symbol;Acc:MGI:5455923]
1208	chr13-63641906-63644962	chr13-63410484-63411860	0.445556	Fancc	Myo	Myo-chr13-63641906-63644962	chr13-63641906-63644962	0.393939	deN2_peaks_unique	chr13-63643804-63644886	52.1645	19.2516	Distal Intergenic	13	63621500	63627379	5880	2	ENSMUSG00000113453	ENSMUST00000222476	-16426	Gm30709	predicted gene, 30709 [Source:MGI Symbol;Acc:MGI:5589868]
1691	chr13-63641906-63644962	chr13-63271651-63284188	0.371361	Aopep	Myo	Myo-chr13-63641906-63644962	chr13-63641906-63644962	0.393939	deN2_peaks_unique	chr13-63643804-63644886	52.1645	19.2516	Distal Intergenic	13	63621500	63627379	5880	2	ENSMUSG00000113453	ENSMUST00000222476	-16426	Gm30709	predicted gene, 30709 [Source:MGI Symbol;Acc:MGI:5589868]
3110	chr13-63641906-63644962	chr13-63237721-63271058	0.208789	Aopep	Myo	Myo-chr13-63641906-63644962	chr13-63641906-63644962	0.393939	deN2_peaks_unique	chr13-63643804-63644886	52.1645	19.2516	Distal Intergenic	13	63621500	63627379	5880	2	ENSMUSG00000113453	ENSMUST00000222476	-16426	Gm30709	predicted gene, 30709 [Source:MGI Symbol;Acc:MGI:5589868]
657	chr9-123285332-123286130	chr9-123109048-123110793	0.555847	Zdhhc3	Myo	Myo-chr9-123285332-123286130	chr9-123285332-123286130	0.393867	deN2_peaks_unique	chr9-123284820-123285722	82.7655	12.8798	Distal Intergenic	9	123307084	123307983	900	1	ENSMUSG00000111371	ENSMUST00000213385	-21362	Gm47162	predicted gene, 47162 [Source:MGI Symbol;Acc:MGI:6095937]
1173	chr9-123285332-123286130	chr9-123258422-123261786	0.450156	Tmem158	Myo	Myo-chr9-123285332-123286130	chr9-123285332-123286130	0.393867	deN2_peaks_unique	chr9-123284820-123285722	82.7655	12.8798	Distal Intergenic	9	123307084	123307983	900	1	ENSMUSG00000111371	ENSMUST00000213385	-21362	Gm47162	predicted gene, 47162 [Source:MGI Symbol;Acc:MGI:6095937]
2940	chr9-123285332-123286130	chr9-123147078-123155033	0.225281	Clec3b	Myo	Myo-chr9-123285332-123286130	chr9-123285332-123286130	0.393867	deN2_peaks_unique	chr9-123284820-123285722	82.7655	12.8798	Distal Intergenic	9	123307084	123307983	900	1	ENSMUSG00000111371	ENSMUST00000213385	-21362	Gm47162	predicted gene, 47162 [Source:MGI Symbol;Acc:MGI:6095937]
2992	chr9-123285332-123286130	chr9-123212963-123213423	0.221291	Cdcp1	Myo	Myo-chr9-123285332-123286130	chr9-123285332-123286130	0.393867	deN2_peaks_unique	chr9-123284820-123285722	82.7655	12.8798	Distal Intergenic	9	123307084	123307983	900	1	ENSMUSG00000111371	ENSMUST00000213385	-21362	Gm47162	predicted gene, 47162 [Source:MGI Symbol;Acc:MGI:6095937]
658	chr9-123285332-123286130	chr9-123109048-123110793	0.555847	Zdhhc3	Myo	Myo-chr9-123285332-123286130	chr9-123285332-123286130	0.393867	deN2_peaks_unique	chr9-123286072-123286536	75.7989	12.2858	Distal Intergenic	9	123307084	123307983	900	1	ENSMUSG00000111371	ENSMUST00000213385	-20548	Gm47162	predicted gene, 47162 [Source:MGI Symbol;Acc:MGI:6095937]
1174	chr9-123285332-123286130	chr9-123258422-123261786	0.450156	Tmem158	Myo	Myo-chr9-123285332-123286130	chr9-123285332-123286130	0.393867	deN2_peaks_unique	chr9-123286072-123286536	75.7989	12.2858	Distal Intergenic	9	123307084	123307983	900	1	ENSMUSG00000111371	ENSMUST00000213385	-20548	Gm47162	predicted gene, 47162 [Source:MGI Symbol;Acc:MGI:6095937]
2941	chr9-123285332-123286130	chr9-123147078-123155033	0.225281	Clec3b	Myo	Myo-chr9-123285332-123286130	chr9-123285332-123286130	0.393867	deN2_peaks_unique	chr9-123286072-123286536	75.7989	12.2858	Distal Intergenic	9	123307084	123307983	900	1	ENSMUSG00000111371	ENSMUST00000213385	-20548	Gm47162	predicted gene, 47162 [Source:MGI Symbol;Acc:MGI:6095937]
2993	chr9-123285332-123286130	chr9-123212963-123213423	0.221291	Cdcp1	Myo	Myo-chr9-123285332-123286130	chr9-123285332-123286130	0.393867	deN2_peaks_unique	chr9-123286072-123286536	75.7989	12.2858	Distal Intergenic	9	123307084	123307983	900	1	ENSMUSG00000111371	ENSMUST00000213385	-20548	Gm47162	predicted gene, 47162 [Source:MGI Symbol;Acc:MGI:6095937]
624	chr12-116181036-116182164	chr12-116315271-116319011	0.566166	Esyt2	Myo	Myo-chr12-116181036-116182164	chr12-116181036-116182164	0.39219	deN2_peaks_unique	chr12-116181470-116181781	36.994	16.7933	Distal Intergenic	12	116173313	116173419	107	1	ENSMUSG00000065685	ENSMUST00000083751	8158	Gm23732	predicted gene, 23732 [Source:MGI Symbol;Acc:MGI:5453509]
1389	chr18-5392704-5398529	chr18-5154342-5167701	0.417015	Gm26682	Myo	Myo-chr18-5392704-5398529	chr18-5392704-5398529	0.390893	deN2_peaks_unique	chr18-5395181-5395503	60.5352	26.9224	Distal Intergenic	18	5368541	5370482	1942	2	ENSMUSG00000117617	ENSMUST00000234572	-24700	Gm50065	predicted gene, 50065 [Source:MGI Symbol;Acc:MGI:6275387]
1390	chr18-5392704-5398529	chr18-5154342-5167701	0.417015	Gm26682	Myo	Myo-chr18-5392704-5398529	chr18-5392704-5398529	0.390893	deN2_peaks_unique	chr18-5395979-5396431	69.6769	27.7064	Distal Intergenic	18	5368541	5370482	1942	2	ENSMUSG00000117617	ENSMUST00000234572	-25498	Gm50065	predicted gene, 50065 [Source:MGI Symbol;Acc:MGI:6275387]
1391	chr18-5392704-5398529	chr18-5154342-5167701	0.417015	Gm26682	Myo	Myo-chr18-5392704-5398529	chr18-5392704-5398529	0.390893	deN2_peaks_unique	chr18-5396942-5397814	75.1568	22.3932	Distal Intergenic	18	5368541	5370482	1942	2	ENSMUSG00000117617	ENSMUST00000234572	-26461	Gm50065	predicted gene, 50065 [Source:MGI Symbol;Acc:MGI:6275387]
2	chr14-20227202-20230440	chr14-20134256-20183516	0.903901	Kcnk5	Myo	Myo-chr14-20227202-20230440	chr14-20227202-20230440	0.388891	deN2_peaks_unique	chr14-20228190-20228976	48.0652	21.2472	Distal Intergenic	14	20215502	20221425	5924	1	ENSMUSG00000114439	ENSMUST00000223732	12689	Gm48395	predicted gene, 48395 [Source:MGI Symbol;Acc:MGI:6097879]
210	chr14-20227202-20230440	chr14-20074075-20085506	0.687967	Saysd1	Myo	Myo-chr14-20227202-20230440	chr14-20227202-20230440	0.388891	deN2_peaks_unique	chr14-20228190-20228976	48.0652	21.2472	Distal Intergenic	14	20215502	20221425	5924	1	ENSMUSG00000114439	ENSMUST00000223732	12689	Gm48395	predicted gene, 48395 [Source:MGI Symbol;Acc:MGI:6097879]
973	chr14-20227202-20230440	chr14-19976400-19977991	0.488518	Gng2	Myo	Myo-chr14-20227202-20230440	chr14-20227202-20230440	0.388891	deN2_peaks_unique	chr14-20228190-20228976	48.0652	21.2472	Distal Intergenic	14	20215502	20221425	5924	1	ENSMUSG00000114439	ENSMUST00000223732	12689	Gm48395	predicted gene, 48395 [Source:MGI Symbol;Acc:MGI:6097879]
2345	chr14-20227202-20230440	chr14-20184153-20185958	0.280935	Kcnk5	Myo	Myo-chr14-20227202-20230440	chr14-20227202-20230440	0.388891	deN2_peaks_unique	chr14-20228190-20228976	48.0652	21.2472	Distal Intergenic	14	20215502	20221425	5924	1	ENSMUSG00000114439	ENSMUST00000223732	12689	Gm48395	predicted gene, 48395 [Source:MGI Symbol;Acc:MGI:6097879]
2802	chr17-9820792-9822205	chr17-9773692-9777618	0.238672	4930452A19Rik	Myo	Myo-chr17-9820792-9822205	chr17-9820792-9822205	0.386422	deN2_peaks_unique	chr17-9821160-9821962	68.9059	18.5253	Distal Intergenic	17	9847465	9849188	1724	2	ENSMUSG00000117290	ENSMUST00000232698	27226	Gm34883	predicted gene, 34883 [Source:MGI Symbol;Acc:MGI:5594042]
1348	chr13-101538310-101541997	chr13-101677557-101689412	0.423111	Pik3r1	Myo	Myo-chr13-101538310-101541997	chr13-101538310-101541997	0.386145	deN2_peaks_unique	chr13-101540609-101541044	43.4856	15.9363	Downstream (2-3kb)	13	101545206	101548279	3074	1	ENSMUSG00000114400	ENSMUST00000224257	-4162	Gm47533	predicted gene, 47533 [Source:MGI Symbol;Acc:MGI:6096539]
2610	chr13-101538310-101541997	chr13-101748669-101771619	0.258683	Pik3r1	Myo	Myo-chr13-101538310-101541997	chr13-101538310-101541997	0.386145	deN2_peaks_unique	chr13-101540609-101541044	43.4856	15.9363	Downstream (2-3kb)	13	101545206	101548279	3074	1	ENSMUSG00000114400	ENSMUST00000224257	-4162	Gm47533	predicted gene, 47533 [Source:MGI Symbol;Acc:MGI:6096539]
67	chr13-3723472-3727117	chr13-3883429-3897372	0.778674	Net1	Myo	Myo-chr13-3723472-3727117	chr13-3723472-3727117	0.385811	deN2_peaks_unique	chr13-3723843-3724303	61.9778	23.1938	Distal Intergenic	13	3759825	3781203	21379	1	ENSMUSG00000113759	ENSMUST00000223157	-35522	Gm47695	predicted gene, 47695 [Source:MGI Symbol;Acc:MGI:6096805]
1336	chr13-3723472-3727117	chr13-3494898-3495586	0.424106	NA	Myo	Myo-chr13-3723472-3727117	chr13-3723472-3727117	0.385811	deN2_peaks_unique	chr13-3723843-3724303	61.9778	23.1938	Distal Intergenic	13	3759825	3781203	21379	1	ENSMUSG00000113759	ENSMUST00000223157	-35522	Gm47695	predicted gene, 47695 [Source:MGI Symbol;Acc:MGI:6096805]
1343	chr13-3723472-3727117	chr13-3535488-3549515	0.42362	Gdi2	Myo	Myo-chr13-3723472-3727117	chr13-3723472-3727117	0.385811	deN2_peaks_unique	chr13-3723843-3724303	61.9778	23.1938	Distal Intergenic	13	3759825	3781203	21379	1	ENSMUSG00000113759	ENSMUST00000223157	-35522	Gm47695	predicted gene, 47695 [Source:MGI Symbol;Acc:MGI:6096805]
1528	chr13-3723472-3727117	chr13-3565515-3572277	0.394306	Tasor2	Myo	Myo-chr13-3723472-3727117	chr13-3723472-3727117	0.385811	deN2_peaks_unique	chr13-3723843-3724303	61.9778	23.1938	Distal Intergenic	13	3759825	3781203	21379	1	ENSMUSG00000113759	ENSMUST00000223157	-35522	Gm47695	predicted gene, 47695 [Source:MGI Symbol;Acc:MGI:6096805]
2927	chr13-3723472-3727117	chr13-3806980-3807835	0.226107	Calml3	Myo	Myo-chr13-3723472-3727117	chr13-3723472-3727117	0.385811	deN2_peaks_unique	chr13-3723843-3724303	61.9778	23.1938	Distal Intergenic	13	3759825	3781203	21379	1	ENSMUSG00000113759	ENSMUST00000223157	-35522	Gm47695	predicted gene, 47695 [Source:MGI Symbol;Acc:MGI:6096805]
68	chr13-3723472-3727117	chr13-3883429-3897372	0.778674	Net1	Myo	Myo-chr13-3723472-3727117	chr13-3723472-3727117	0.385811	deN2_peaks_unique	chr13-3724595-3725141	58.0214	24.7021	Distal Intergenic	13	3759825	3781203	21379	1	ENSMUSG00000113759	ENSMUST00000223157	-34684	Gm47695	predicted gene, 47695 [Source:MGI Symbol;Acc:MGI:6096805]
1337	chr13-3723472-3727117	chr13-3494898-3495586	0.424106	NA	Myo	Myo-chr13-3723472-3727117	chr13-3723472-3727117	0.385811	deN2_peaks_unique	chr13-3724595-3725141	58.0214	24.7021	Distal Intergenic	13	3759825	3781203	21379	1	ENSMUSG00000113759	ENSMUST00000223157	-34684	Gm47695	predicted gene, 47695 [Source:MGI Symbol;Acc:MGI:6096805]
1344	chr13-3723472-3727117	chr13-3535488-3549515	0.42362	Gdi2	Myo	Myo-chr13-3723472-3727117	chr13-3723472-3727117	0.385811	deN2_peaks_unique	chr13-3724595-3725141	58.0214	24.7021	Distal Intergenic	13	3759825	3781203	21379	1	ENSMUSG00000113759	ENSMUST00000223157	-34684	Gm47695	predicted gene, 47695 [Source:MGI Symbol;Acc:MGI:6096805]
1529	chr13-3723472-3727117	chr13-3565515-3572277	0.394306	Tasor2	Myo	Myo-chr13-3723472-3727117	chr13-3723472-3727117	0.385811	deN2_peaks_unique	chr13-3724595-3725141	58.0214	24.7021	Distal Intergenic	13	3759825	3781203	21379	1	ENSMUSG00000113759	ENSMUST00000223157	-34684	Gm47695	predicted gene, 47695 [Source:MGI Symbol;Acc:MGI:6096805]
2928	chr13-3723472-3727117	chr13-3806980-3807835	0.226107	Calml3	Myo	Myo-chr13-3723472-3727117	chr13-3723472-3727117	0.385811	deN2_peaks_unique	chr13-3724595-3725141	58.0214	24.7021	Distal Intergenic	13	3759825	3781203	21379	1	ENSMUSG00000113759	ENSMUST00000223157	-34684	Gm47695	predicted gene, 47695 [Source:MGI Symbol;Acc:MGI:6096805]
174	chr7-110752320-110757369	chr7-110766229-110825191	0.709854	Ampd3	Myo	Myo-chr7-110752320-110757369	chr7-110752320-110757369	0.385134	deN2_peaks_unique	chr7-110753096-110754516	118.529	24.1586	Distal Intergenic	7	110768206	110811919	43714	1	ENSMUSG00000005686	ENSMUST00000170374	-13690	Ampd3	adenosine monophosphate deaminase 3 [Source:MGI Symbol;Acc:MGI:1096344]
523	chr7-110752320-110757369	chr7-110847447-110849200	0.593673	Rnf141	Myo	Myo-chr7-110752320-110757369	chr7-110752320-110757369	0.385134	deN2_peaks_unique	chr7-110753096-110754516	118.529	24.1586	Distal Intergenic	7	110768206	110811919	43714	1	ENSMUSG00000005686	ENSMUST00000170374	-13690	Ampd3	adenosine monophosphate deaminase 3 [Source:MGI Symbol;Acc:MGI:1096344]
1112	chr7-110752320-110757369	chr7-110625112-110633859	0.461874	Adm	Myo	Myo-chr7-110752320-110757369	chr7-110752320-110757369	0.385134	deN2_peaks_unique	chr7-110753096-110754516	118.529	24.1586	Distal Intergenic	7	110768206	110811919	43714	1	ENSMUSG00000005686	ENSMUST00000170374	-13690	Ampd3	adenosine monophosphate deaminase 3 [Source:MGI Symbol;Acc:MGI:1096344]
1881	chr7-110752320-110757369	chr7-110834316-110834967	0.341464	Rnf141	Myo	Myo-chr7-110752320-110757369	chr7-110752320-110757369	0.385134	deN2_peaks_unique	chr7-110753096-110754516	118.529	24.1586	Distal Intergenic	7	110768206	110811919	43714	1	ENSMUSG00000005686	ENSMUST00000170374	-13690	Ampd3	adenosine monophosphate deaminase 3 [Source:MGI Symbol;Acc:MGI:1096344]
2366	chr7-110752320-110757369	chr7-111022957-111026675	0.279143	Ctr9	Myo	Myo-chr7-110752320-110757369	chr7-110752320-110757369	0.385134	deN2_peaks_unique	chr7-110753096-110754516	118.529	24.1586	Distal Intergenic	7	110768206	110811919	43714	1	ENSMUSG00000005686	ENSMUST00000170374	-13690	Ampd3	adenosine monophosphate deaminase 3 [Source:MGI Symbol;Acc:MGI:1096344]
298	chr1-193398573-193400774	chr1-193150873-193151749	0.656746	Irf6	Myo	Myo-chr1-193398573-193400774	chr1-193398573-193400774	0.384214	deN2_peaks_unique	chr1-193398768-193399235	57.38	16.7393	Distal Intergenic	1	193346346	193370298	23953	2	ENSMUSG00000016179	ENSMUST00000016323	-28471	Camk1g	calcium/calmodulin-dependent protein kinase I gamma [Source:MGI Symbol;Acc:MGI:2388073]
389	chr1-193398573-193400774	chr1-193203567-193204712	0.628289	Traf3ip3	Myo	Myo-chr1-193398573-193400774	chr1-193398573-193400774	0.384214	deN2_peaks_unique	chr1-193398768-193399235	57.38	16.7393	Distal Intergenic	1	193346346	193370298	23953	2	ENSMUSG00000016179	ENSMUST00000016323	-28471	Camk1g	calcium/calmodulin-dependent protein kinase I gamma [Source:MGI Symbol;Acc:MGI:2388073]
1238	chr1-193398573-193400774	chr1-193360785-193361830	0.439214	Camk1g	Myo	Myo-chr1-193398573-193400774	chr1-193398573-193400774	0.384214	deN2_peaks_unique	chr1-193398768-193399235	57.38	16.7393	Distal Intergenic	1	193346346	193370298	23953	2	ENSMUSG00000016179	ENSMUST00000016323	-28471	Camk1g	calcium/calmodulin-dependent protein kinase I gamma [Source:MGI Symbol;Acc:MGI:2388073]
1429	chr1-193398573-193400774	chr1-193188331-193192308	0.411398	Traf3ip3	Myo	Myo-chr1-193398573-193400774	chr1-193398573-193400774	0.384214	deN2_peaks_unique	chr1-193398768-193399235	57.38	16.7393	Distal Intergenic	1	193346346	193370298	23953	2	ENSMUSG00000016179	ENSMUST00000016323	-28471	Camk1g	calcium/calmodulin-dependent protein kinase I gamma [Source:MGI Symbol;Acc:MGI:2388073]
1519	chr1-193398573-193400774	chr1-193035278-193036583	0.396918	Syt14	Myo	Myo-chr1-193398573-193400774	chr1-193398573-193400774	0.384214	deN2_peaks_unique	chr1-193398768-193399235	57.38	16.7393	Distal Intergenic	1	193346346	193370298	23953	2	ENSMUSG00000016179	ENSMUST00000016323	-28471	Camk1g	calcium/calmodulin-dependent protein kinase I gamma [Source:MGI Symbol;Acc:MGI:2388073]
1556	chr1-193398573-193400774	chr1-193195154-193199538	0.391248	Traf3ip3	Myo	Myo-chr1-193398573-193400774	chr1-193398573-193400774	0.384214	deN2_peaks_unique	chr1-193398768-193399235	57.38	16.7393	Distal Intergenic	1	193346346	193370298	23953	2	ENSMUSG00000016179	ENSMUST00000016323	-28471	Camk1g	calcium/calmodulin-dependent protein kinase I gamma [Source:MGI Symbol;Acc:MGI:2388073]
1667	chr1-193398573-193400774	chr1-193367765-193369423	0.374926	Camk1g	Myo	Myo-chr1-193398573-193400774	chr1-193398573-193400774	0.384214	deN2_peaks_unique	chr1-193398768-193399235	57.38	16.7393	Distal Intergenic	1	193346346	193370298	23953	2	ENSMUSG00000016179	ENSMUST00000016323	-28471	Camk1g	calcium/calmodulin-dependent protein kinase I gamma [Source:MGI Symbol;Acc:MGI:2388073]
2460	chr1-193398573-193400774	chr1-193156532-193157389	0.271629	Irf6	Myo	Myo-chr1-193398573-193400774	chr1-193398573-193400774	0.384214	deN2_peaks_unique	chr1-193398768-193399235	57.38	16.7393	Distal Intergenic	1	193346346	193370298	23953	2	ENSMUSG00000016179	ENSMUST00000016323	-28471	Camk1g	calcium/calmodulin-dependent protein kinase I gamma [Source:MGI Symbol;Acc:MGI:2388073]
629	chr11-8683770-8686709	chr11-8547533-8549158	0.564721	Tns3	Myo	Myo-chr11-8683770-8686709	chr11-8683770-8686709	0.384023	deN2_peaks_unique	chr11-8685006-8685350	45.4312	15.9802	Distal Intergenic	11	8431652	8664681	233030	2	ENSMUSG00000020422	ENSMUST00000239111	-20326	Tns3	tensin 3 [Source:MGI Symbol;Acc:MGI:2443012]
665	chr11-8683770-8686709	chr11-8622281-8630412	0.554141	Tns3	Myo	Myo-chr11-8683770-8686709	chr11-8683770-8686709	0.384023	deN2_peaks_unique	chr11-8685006-8685350	45.4312	15.9802	Distal Intergenic	11	8431652	8664681	233030	2	ENSMUSG00000020422	ENSMUST00000239111	-20326	Tns3	tensin 3 [Source:MGI Symbol;Acc:MGI:2443012]
1075	chr11-8683770-8686709	chr11-8543991-8546135	0.469892	Tns3	Myo	Myo-chr11-8683770-8686709	chr11-8683770-8686709	0.384023	deN2_peaks_unique	chr11-8685006-8685350	45.4312	15.9802	Distal Intergenic	11	8431652	8664681	233030	2	ENSMUSG00000020422	ENSMUST00000239111	-20326	Tns3	tensin 3 [Source:MGI Symbol;Acc:MGI:2443012]
1176	chr11-8683770-8686709	chr11-8574028-8590230	0.449333	Tns3	Myo	Myo-chr11-8683770-8686709	chr11-8683770-8686709	0.384023	deN2_peaks_unique	chr11-8685006-8685350	45.4312	15.9802	Distal Intergenic	11	8431652	8664681	233030	2	ENSMUSG00000020422	ENSMUST00000239111	-20326	Tns3	tensin 3 [Source:MGI Symbol;Acc:MGI:2443012]
2032	chr11-8683770-8686709	chr11-8542570-8542998	0.320444	Tns3	Myo	Myo-chr11-8683770-8686709	chr11-8683770-8686709	0.384023	deN2_peaks_unique	chr11-8685006-8685350	45.4312	15.9802	Distal Intergenic	11	8431652	8664681	233030	2	ENSMUSG00000020422	ENSMUST00000239111	-20326	Tns3	tensin 3 [Source:MGI Symbol;Acc:MGI:2443012]
626	chr1-184662529-184667669	chr1-184707112-184709518	0.564865	4930488B22Rik	Myo	Myo-chr1-184662529-184667669	chr1-184662529-184667669	0.383341	deN2_peaks_unique	chr1-184662776-184663547	85.5634	19.319	Distal Intergenic	1	184695034	184695461	428	1	ENSMUSG00000103314	ENSMUST00000195144	-31487	Gm38358	predicted gene, 38358 [Source:MGI Symbol;Acc:MGI:5611586]
1029	chr1-184662529-184667669	chr1-184722947-184735972	0.478583	Hlx	Myo	Myo-chr1-184662529-184667669	chr1-184662529-184667669	0.383341	deN2_peaks_unique	chr1-184662776-184663547	85.5634	19.319	Distal Intergenic	1	184695034	184695461	428	1	ENSMUSG00000103314	ENSMUST00000195144	-31487	Gm38358	predicted gene, 38358 [Source:MGI Symbol;Acc:MGI:5611586]
627	chr1-184662529-184667669	chr1-184707112-184709518	0.564865	4930488B22Rik	Myo	Myo-chr1-184662529-184667669	chr1-184662529-184667669	0.383341	deN2_peaks_unique	chr1-184663718-184664624	93.6065	15.648	Distal Intergenic	1	184695034	184695461	428	1	ENSMUSG00000103314	ENSMUST00000195144	-30410	Gm38358	predicted gene, 38358 [Source:MGI Symbol;Acc:MGI:5611586]
1030	chr1-184662529-184667669	chr1-184722947-184735972	0.478583	Hlx	Myo	Myo-chr1-184662529-184667669	chr1-184662529-184667669	0.383341	deN2_peaks_unique	chr1-184663718-184664624	93.6065	15.648	Distal Intergenic	1	184695034	184695461	428	1	ENSMUSG00000103314	ENSMUST00000195144	-30410	Gm38358	predicted gene, 38358 [Source:MGI Symbol;Acc:MGI:5611586]
477	chr5-30992856-30996508	chr5-30944480-30956373	0.606755	Preb	Myo	Myo-chr5-30992856-30996508	chr5-30992856-30996508	0.382403	deN2_peaks_unique	chr5-30992886-30994056	85.8374	18.2438	Distal Intergenic	5	30968662	30977018	8357	1	ENSMUSG00000006642	ENSMUST00000006818	24225	Tcf23	transcription factor 23 [Source:MGI Symbol;Acc:MGI:1934960]
850	chr5-30992856-30996508	chr5-30813446-30820672	0.51163	Mapre3	Myo	Myo-chr5-30992856-30996508	chr5-30992856-30996508	0.382403	deN2_peaks_unique	chr5-30992886-30994056	85.8374	18.2438	Distal Intergenic	5	30968662	30977018	8357	1	ENSMUSG00000006642	ENSMUST00000006818	24225	Tcf23	transcription factor 23 [Source:MGI Symbol;Acc:MGI:1934960]
1285	chr5-30992856-30996508	chr5-30645787-30661069	0.431737	Mir5625	Myo	Myo-chr5-30992856-30996508	chr5-30992856-30996508	0.382403	deN2_peaks_unique	chr5-30992886-30994056	85.8374	18.2438	Distal Intergenic	5	30968662	30977018	8357	1	ENSMUSG00000006642	ENSMUST00000006818	24225	Tcf23	transcription factor 23 [Source:MGI Symbol;Acc:MGI:1934960]
1517	chr5-30992856-30996508	chr5-30898002-30935255	0.396958	Emilin1	Myo	Myo-chr5-30992856-30996508	chr5-30992856-30996508	0.382403	deN2_peaks_unique	chr5-30992886-30994056	85.8374	18.2438	Distal Intergenic	5	30968662	30977018	8357	1	ENSMUSG00000006642	ENSMUST00000006818	24225	Tcf23	transcription factor 23 [Source:MGI Symbol;Acc:MGI:1934960]
1579	chr5-30992856-30996508	chr5-30861225-30882887	0.38832	Mapre3	Myo	Myo-chr5-30992856-30996508	chr5-30992856-30996508	0.382403	deN2_peaks_unique	chr5-30992886-30994056	85.8374	18.2438	Distal Intergenic	5	30968662	30977018	8357	1	ENSMUSG00000006642	ENSMUST00000006818	24225	Tcf23	transcription factor 23 [Source:MGI Symbol;Acc:MGI:1934960]
2167	chr5-30992856-30996508	chr5-30847890-30854738	0.30048	Mapre3	Myo	Myo-chr5-30992856-30996508	chr5-30992856-30996508	0.382403	deN2_peaks_unique	chr5-30992886-30994056	85.8374	18.2438	Distal Intergenic	5	30968662	30977018	8357	1	ENSMUSG00000006642	ENSMUST00000006818	24225	Tcf23	transcription factor 23 [Source:MGI Symbol;Acc:MGI:1934960]
2757	chr5-30992856-30996508	chr5-30547854-30548077	0.243278	Cib4	Myo	Myo-chr5-30992856-30996508	chr5-30992856-30996508	0.382403	deN2_peaks_unique	chr5-30992886-30994056	85.8374	18.2438	Distal Intergenic	5	30968662	30977018	8357	1	ENSMUSG00000006642	ENSMUST00000006818	24225	Tcf23	transcription factor 23 [Source:MGI Symbol;Acc:MGI:1934960]
478	chr5-30992856-30996508	chr5-30944480-30956373	0.606755	Preb	Myo	Myo-chr5-30992856-30996508	chr5-30992856-30996508	0.382403	deN2_peaks_unique	chr5-30994577-30995673	85.1978	25.3058	Distal Intergenic	5	30968662	30977018	8357	1	ENSMUSG00000006642	ENSMUST00000006818	25916	Tcf23	transcription factor 23 [Source:MGI Symbol;Acc:MGI:1934960]
851	chr5-30992856-30996508	chr5-30813446-30820672	0.51163	Mapre3	Myo	Myo-chr5-30992856-30996508	chr5-30992856-30996508	0.382403	deN2_peaks_unique	chr5-30994577-30995673	85.1978	25.3058	Distal Intergenic	5	30968662	30977018	8357	1	ENSMUSG00000006642	ENSMUST00000006818	25916	Tcf23	transcription factor 23 [Source:MGI Symbol;Acc:MGI:1934960]
1286	chr5-30992856-30996508	chr5-30645787-30661069	0.431737	Mir5625	Myo	Myo-chr5-30992856-30996508	chr5-30992856-30996508	0.382403	deN2_peaks_unique	chr5-30994577-30995673	85.1978	25.3058	Distal Intergenic	5	30968662	30977018	8357	1	ENSMUSG00000006642	ENSMUST00000006818	25916	Tcf23	transcription factor 23 [Source:MGI Symbol;Acc:MGI:1934960]
1518	chr5-30992856-30996508	chr5-30898002-30935255	0.396958	Emilin1	Myo	Myo-chr5-30992856-30996508	chr5-30992856-30996508	0.382403	deN2_peaks_unique	chr5-30994577-30995673	85.1978	25.3058	Distal Intergenic	5	30968662	30977018	8357	1	ENSMUSG00000006642	ENSMUST00000006818	25916	Tcf23	transcription factor 23 [Source:MGI Symbol;Acc:MGI:1934960]
1580	chr5-30992856-30996508	chr5-30861225-30882887	0.38832	Mapre3	Myo	Myo-chr5-30992856-30996508	chr5-30992856-30996508	0.382403	deN2_peaks_unique	chr5-30994577-30995673	85.1978	25.3058	Distal Intergenic	5	30968662	30977018	8357	1	ENSMUSG00000006642	ENSMUST00000006818	25916	Tcf23	transcription factor 23 [Source:MGI Symbol;Acc:MGI:1934960]
2168	chr5-30992856-30996508	chr5-30847890-30854738	0.30048	Mapre3	Myo	Myo-chr5-30992856-30996508	chr5-30992856-30996508	0.382403	deN2_peaks_unique	chr5-30994577-30995673	85.1978	25.3058	Distal Intergenic	5	30968662	30977018	8357	1	ENSMUSG00000006642	ENSMUST00000006818	25916	Tcf23	transcription factor 23 [Source:MGI Symbol;Acc:MGI:1934960]
2758	chr5-30992856-30996508	chr5-30547854-30548077	0.243278	Cib4	Myo	Myo-chr5-30992856-30996508	chr5-30992856-30996508	0.382403	deN2_peaks_unique	chr5-30994577-30995673	85.1978	25.3058	Distal Intergenic	5	30968662	30977018	8357	1	ENSMUSG00000006642	ENSMUST00000006818	25916	Tcf23	transcription factor 23 [Source:MGI Symbol;Acc:MGI:1934960]
760	chr6-54769749-54772498	chr6-55097676-55099538	0.526963	Crhr2	Myo	Myo-chr6-54769749-54772498	chr6-54769749-54772498	0.381903	deN2_peaks_unique	chr6-54770579-54771842	86.2265	20.4114	Distal Intergenic	6	54816916	54893500	76585	1	ENSMUSG00000058446	ENSMUST00000079869	-45074	Znrf2	zinc and ring finger 2 [Source:MGI Symbol;Acc:MGI:1196246]
1671	chr6-54769749-54772498	chr6-55117058-55124432	0.374354	Crhr2	Myo	Myo-chr6-54769749-54772498	chr6-54769749-54772498	0.381903	deN2_peaks_unique	chr6-54770579-54771842	86.2265	20.4114	Distal Intergenic	6	54816916	54893500	76585	1	ENSMUSG00000058446	ENSMUST00000079869	-45074	Znrf2	zinc and ring finger 2 [Source:MGI Symbol;Acc:MGI:1196246]
1913	chr6-54769749-54772498	chr6-55195533-55215089	0.337351	Mindy4	Myo	Myo-chr6-54769749-54772498	chr6-54769749-54772498	0.381903	deN2_peaks_unique	chr6-54770579-54771842	86.2265	20.4114	Distal Intergenic	6	54816916	54893500	76585	1	ENSMUSG00000058446	ENSMUST00000079869	-45074	Znrf2	zinc and ring finger 2 [Source:MGI Symbol;Acc:MGI:1196246]
2644	chr6-54769749-54772498	chr6-54678543-54687018	0.255219	Mturn	Myo	Myo-chr6-54769749-54772498	chr6-54769749-54772498	0.381903	deN2_peaks_unique	chr6-54770579-54771842	86.2265	20.4114	Distal Intergenic	6	54816916	54893500	76585	1	ENSMUSG00000058446	ENSMUST00000079869	-45074	Znrf2	zinc and ring finger 2 [Source:MGI Symbol;Acc:MGI:1196246]
2662	chr6-54769749-54772498	chr6-54564639-54567028	0.253275	Scrn1	Myo	Myo-chr6-54769749-54772498	chr6-54769749-54772498	0.381903	deN2_peaks_unique	chr6-54770579-54771842	86.2265	20.4114	Distal Intergenic	6	54816916	54893500	76585	1	ENSMUSG00000058446	ENSMUST00000079869	-45074	Znrf2	zinc and ring finger 2 [Source:MGI Symbol;Acc:MGI:1196246]
2764	chr6-54769749-54772498	chr6-54605355-54606878	0.242784	Plekha8	Myo	Myo-chr6-54769749-54772498	chr6-54769749-54772498	0.381903	deN2_peaks_unique	chr6-54770579-54771842	86.2265	20.4114	Distal Intergenic	6	54816916	54893500	76585	1	ENSMUSG00000058446	ENSMUST00000079869	-45074	Znrf2	zinc and ring finger 2 [Source:MGI Symbol;Acc:MGI:1196246]
2864	chr6-54769749-54772498	chr6-55051539-55052144	0.23262	Gars	Myo	Myo-chr6-54769749-54772498	chr6-54769749-54772498	0.381903	deN2_peaks_unique	chr6-54770579-54771842	86.2265	20.4114	Distal Intergenic	6	54816916	54893500	76585	1	ENSMUSG00000058446	ENSMUST00000079869	-45074	Znrf2	zinc and ring finger 2 [Source:MGI Symbol;Acc:MGI:1196246]
9	chr16-30498841-30506296	chr16-30384071-30391398	0.878228	Atp13a3	Myo	Myo-chr16-30498841-30506296	chr16-30498841-30506296	0.380513	deN2_peaks_unique	chr16-30498546-30500935	151.215	25.0984	Distal Intergenic	16	30513970	30540909	26940	2	ENSMUSG00000022537	ENSMUST00000149110	39974	Tmem44	transmembrane protein 44 [Source:MGI Symbol;Acc:MGI:1924489]
45	chr16-30498841-30506296	chr16-30305690-30312339	0.802475	Gp5	Myo	Myo-chr16-30498841-30506296	chr16-30498841-30506296	0.380513	deN2_peaks_unique	chr16-30498546-30500935	151.215	25.0984	Distal Intergenic	16	30513970	30540909	26940	2	ENSMUSG00000022537	ENSMUST00000149110	39974	Tmem44	transmembrane protein 44 [Source:MGI Symbol;Acc:MGI:1924489]
307	chr16-30498841-30506296	chr16-30408327-30409160	0.654681	Atp13a3	Myo	Myo-chr16-30498841-30506296	chr16-30498841-30506296	0.380513	deN2_peaks_unique	chr16-30498546-30500935	151.215	25.0984	Distal Intergenic	16	30513970	30540909	26940	2	ENSMUSG00000022537	ENSMUST00000149110	39974	Tmem44	transmembrane protein 44 [Source:MGI Symbol;Acc:MGI:1924489]
414	chr16-30498841-30506296	chr16-30352367-30355235	0.623365	Atp13a3	Myo	Myo-chr16-30498841-30506296	chr16-30498841-30506296	0.380513	deN2_peaks_unique	chr16-30498546-30500935	151.215	25.0984	Distal Intergenic	16	30513970	30540909	26940	2	ENSMUSG00000022537	ENSMUST00000149110	39974	Tmem44	transmembrane protein 44 [Source:MGI Symbol;Acc:MGI:1924489]
827	chr16-30498841-30506296	chr16-30336280-30339027	0.515682	Atp13a3	Myo	Myo-chr16-30498841-30506296	chr16-30498841-30506296	0.380513	deN2_peaks_unique	chr16-30498546-30500935	151.215	25.0984	Distal Intergenic	16	30513970	30540909	26940	2	ENSMUSG00000022537	ENSMUST00000149110	39974	Tmem44	transmembrane protein 44 [Source:MGI Symbol;Acc:MGI:1924489]
1058	chr16-30498841-30506296	chr16-30282668-30284767	0.472713	Lrrc15	Myo	Myo-chr16-30498841-30506296	chr16-30498841-30506296	0.380513	deN2_peaks_unique	chr16-30498546-30500935	151.215	25.0984	Distal Intergenic	16	30513970	30540909	26940	2	ENSMUSG00000022537	ENSMUST00000149110	39974	Tmem44	transmembrane protein 44 [Source:MGI Symbol;Acc:MGI:1924489]
1298	chr16-30498841-30506296	chr16-30329332-30332854	0.431028	Atp13a3	Myo	Myo-chr16-30498841-30506296	chr16-30498841-30506296	0.380513	deN2_peaks_unique	chr16-30498546-30500935	151.215	25.0984	Distal Intergenic	16	30513970	30540909	26940	2	ENSMUSG00000022537	ENSMUST00000149110	39974	Tmem44	transmembrane protein 44 [Source:MGI Symbol;Acc:MGI:1924489]
1456	chr16-30498841-30506296	chr16-30358590-30359780	0.406536	Atp13a3	Myo	Myo-chr16-30498841-30506296	chr16-30498841-30506296	0.380513	deN2_peaks_unique	chr16-30498546-30500935	151.215	25.0984	Distal Intergenic	16	30513970	30540909	26940	2	ENSMUSG00000022537	ENSMUST00000149110	39974	Tmem44	transmembrane protein 44 [Source:MGI Symbol;Acc:MGI:1924489]
2547	chr16-30498841-30506296	chr16-30334948-30335479	0.263254	Atp13a3	Myo	Myo-chr16-30498841-30506296	chr16-30498841-30506296	0.380513	deN2_peaks_unique	chr16-30498546-30500935	151.215	25.0984	Distal Intergenic	16	30513970	30540909	26940	2	ENSMUSG00000022537	ENSMUST00000149110	39974	Tmem44	transmembrane protein 44 [Source:MGI Symbol;Acc:MGI:1924489]
10	chr16-30498841-30506296	chr16-30384071-30391398	0.878228	Atp13a3	Myo	Myo-chr16-30498841-30506296	chr16-30498841-30506296	0.380513	deN2_peaks_unique	chr16-30501336-30504160	135.975	27.1924	Distal Intergenic	16	30513970	30540909	26940	2	ENSMUSG00000022537	ENSMUST00000149110	36749	Tmem44	transmembrane protein 44 [Source:MGI Symbol;Acc:MGI:1924489]
46	chr16-30498841-30506296	chr16-30305690-30312339	0.802475	Gp5	Myo	Myo-chr16-30498841-30506296	chr16-30498841-30506296	0.380513	deN2_peaks_unique	chr16-30501336-30504160	135.975	27.1924	Distal Intergenic	16	30513970	30540909	26940	2	ENSMUSG00000022537	ENSMUST00000149110	36749	Tmem44	transmembrane protein 44 [Source:MGI Symbol;Acc:MGI:1924489]
308	chr16-30498841-30506296	chr16-30408327-30409160	0.654681	Atp13a3	Myo	Myo-chr16-30498841-30506296	chr16-30498841-30506296	0.380513	deN2_peaks_unique	chr16-30501336-30504160	135.975	27.1924	Distal Intergenic	16	30513970	30540909	26940	2	ENSMUSG00000022537	ENSMUST00000149110	36749	Tmem44	transmembrane protein 44 [Source:MGI Symbol;Acc:MGI:1924489]
415	chr16-30498841-30506296	chr16-30352367-30355235	0.623365	Atp13a3	Myo	Myo-chr16-30498841-30506296	chr16-30498841-30506296	0.380513	deN2_peaks_unique	chr16-30501336-30504160	135.975	27.1924	Distal Intergenic	16	30513970	30540909	26940	2	ENSMUSG00000022537	ENSMUST00000149110	36749	Tmem44	transmembrane protein 44 [Source:MGI Symbol;Acc:MGI:1924489]
828	chr16-30498841-30506296	chr16-30336280-30339027	0.515682	Atp13a3	Myo	Myo-chr16-30498841-30506296	chr16-30498841-30506296	0.380513	deN2_peaks_unique	chr16-30501336-30504160	135.975	27.1924	Distal Intergenic	16	30513970	30540909	26940	2	ENSMUSG00000022537	ENSMUST00000149110	36749	Tmem44	transmembrane protein 44 [Source:MGI Symbol;Acc:MGI:1924489]
1059	chr16-30498841-30506296	chr16-30282668-30284767	0.472713	Lrrc15	Myo	Myo-chr16-30498841-30506296	chr16-30498841-30506296	0.380513	deN2_peaks_unique	chr16-30501336-30504160	135.975	27.1924	Distal Intergenic	16	30513970	30540909	26940	2	ENSMUSG00000022537	ENSMUST00000149110	36749	Tmem44	transmembrane protein 44 [Source:MGI Symbol;Acc:MGI:1924489]
1299	chr16-30498841-30506296	chr16-30329332-30332854	0.431028	Atp13a3	Myo	Myo-chr16-30498841-30506296	chr16-30498841-30506296	0.380513	deN2_peaks_unique	chr16-30501336-30504160	135.975	27.1924	Distal Intergenic	16	30513970	30540909	26940	2	ENSMUSG00000022537	ENSMUST00000149110	36749	Tmem44	transmembrane protein 44 [Source:MGI Symbol;Acc:MGI:1924489]
1457	chr16-30498841-30506296	chr16-30358590-30359780	0.406536	Atp13a3	Myo	Myo-chr16-30498841-30506296	chr16-30498841-30506296	0.380513	deN2_peaks_unique	chr16-30501336-30504160	135.975	27.1924	Distal Intergenic	16	30513970	30540909	26940	2	ENSMUSG00000022537	ENSMUST00000149110	36749	Tmem44	transmembrane protein 44 [Source:MGI Symbol;Acc:MGI:1924489]
2548	chr16-30498841-30506296	chr16-30334948-30335479	0.263254	Atp13a3	Myo	Myo-chr16-30498841-30506296	chr16-30498841-30506296	0.380513	deN2_peaks_unique	chr16-30501336-30504160	135.975	27.1924	Distal Intergenic	16	30513970	30540909	26940	2	ENSMUSG00000022537	ENSMUST00000149110	36749	Tmem44	transmembrane protein 44 [Source:MGI Symbol;Acc:MGI:1924489]
11	chr16-30498841-30506296	chr16-30384071-30391398	0.878228	Atp13a3	Myo	Myo-chr16-30498841-30506296	chr16-30498841-30506296	0.380513	deN2_peaks_unique	chr16-30504285-30506180	108.33	21.8084	Distal Intergenic	16	30513970	30540909	26940	2	ENSMUSG00000022537	ENSMUST00000149110	34729	Tmem44	transmembrane protein 44 [Source:MGI Symbol;Acc:MGI:1924489]
47	chr16-30498841-30506296	chr16-30305690-30312339	0.802475	Gp5	Myo	Myo-chr16-30498841-30506296	chr16-30498841-30506296	0.380513	deN2_peaks_unique	chr16-30504285-30506180	108.33	21.8084	Distal Intergenic	16	30513970	30540909	26940	2	ENSMUSG00000022537	ENSMUST00000149110	34729	Tmem44	transmembrane protein 44 [Source:MGI Symbol;Acc:MGI:1924489]
309	chr16-30498841-30506296	chr16-30408327-30409160	0.654681	Atp13a3	Myo	Myo-chr16-30498841-30506296	chr16-30498841-30506296	0.380513	deN2_peaks_unique	chr16-30504285-30506180	108.33	21.8084	Distal Intergenic	16	30513970	30540909	26940	2	ENSMUSG00000022537	ENSMUST00000149110	34729	Tmem44	transmembrane protein 44 [Source:MGI Symbol;Acc:MGI:1924489]
416	chr16-30498841-30506296	chr16-30352367-30355235	0.623365	Atp13a3	Myo	Myo-chr16-30498841-30506296	chr16-30498841-30506296	0.380513	deN2_peaks_unique	chr16-30504285-30506180	108.33	21.8084	Distal Intergenic	16	30513970	30540909	26940	2	ENSMUSG00000022537	ENSMUST00000149110	34729	Tmem44	transmembrane protein 44 [Source:MGI Symbol;Acc:MGI:1924489]
829	chr16-30498841-30506296	chr16-30336280-30339027	0.515682	Atp13a3	Myo	Myo-chr16-30498841-30506296	chr16-30498841-30506296	0.380513	deN2_peaks_unique	chr16-30504285-30506180	108.33	21.8084	Distal Intergenic	16	30513970	30540909	26940	2	ENSMUSG00000022537	ENSMUST00000149110	34729	Tmem44	transmembrane protein 44 [Source:MGI Symbol;Acc:MGI:1924489]
1060	chr16-30498841-30506296	chr16-30282668-30284767	0.472713	Lrrc15	Myo	Myo-chr16-30498841-30506296	chr16-30498841-30506296	0.380513	deN2_peaks_unique	chr16-30504285-30506180	108.33	21.8084	Distal Intergenic	16	30513970	30540909	26940	2	ENSMUSG00000022537	ENSMUST00000149110	34729	Tmem44	transmembrane protein 44 [Source:MGI Symbol;Acc:MGI:1924489]
1300	chr16-30498841-30506296	chr16-30329332-30332854	0.431028	Atp13a3	Myo	Myo-chr16-30498841-30506296	chr16-30498841-30506296	0.380513	deN2_peaks_unique	chr16-30504285-30506180	108.33	21.8084	Distal Intergenic	16	30513970	30540909	26940	2	ENSMUSG00000022537	ENSMUST00000149110	34729	Tmem44	transmembrane protein 44 [Source:MGI Symbol;Acc:MGI:1924489]
1458	chr16-30498841-30506296	chr16-30358590-30359780	0.406536	Atp13a3	Myo	Myo-chr16-30498841-30506296	chr16-30498841-30506296	0.380513	deN2_peaks_unique	chr16-30504285-30506180	108.33	21.8084	Distal Intergenic	16	30513970	30540909	26940	2	ENSMUSG00000022537	ENSMUST00000149110	34729	Tmem44	transmembrane protein 44 [Source:MGI Symbol;Acc:MGI:1924489]
2549	chr16-30498841-30506296	chr16-30334948-30335479	0.263254	Atp13a3	Myo	Myo-chr16-30498841-30506296	chr16-30498841-30506296	0.380513	deN2_peaks_unique	chr16-30504285-30506180	108.33	21.8084	Distal Intergenic	16	30513970	30540909	26940	2	ENSMUSG00000022537	ENSMUST00000149110	34729	Tmem44	transmembrane protein 44 [Source:MGI Symbol;Acc:MGI:1924489]
1508	chr19-55719047-55721405	chr19-55252455-55254982	0.398234	Acsl5	Myo	Myo-chr19-55719047-55721405	chr19-55719047-55721405	0.380356	deN2_peaks_unique	chr19-55720348-55720908	60.139	17.3141	Distal Intergenic	19	55741820	55933229	191410	1	ENSMUSG00000024985	ENSMUST00000111662	-20912	Tcf7l2	transcription factor 7 like 2, T cell specific, HMG box [Source:MGI Symbol;Acc:MGI:1202879]
1850	chr19-55719047-55721405	chr19-55290733-55292264	0.346655	Acsl5	Myo	Myo-chr19-55719047-55721405	chr19-55719047-55721405	0.380356	deN2_peaks_unique	chr19-55720348-55720908	60.139	17.3141	Distal Intergenic	19	55741820	55933229	191410	1	ENSMUSG00000024985	ENSMUST00000111662	-20912	Tcf7l2	transcription factor 7 like 2, T cell specific, HMG box [Source:MGI Symbol;Acc:MGI:1202879]
40	chr15-76145956-76148135	chr15-76110466-76127189	0.812273	Eppk1	Myo	Myo-chr15-76145956-76148135	chr15-76145956-76148135	0.378852	deN2_peaks_unique	chr15-76146271-76146958	60.0498	20.483	Distal Intergenic	15	76150368	76150607	240	1	ENSMUSG00000116475	ENSMUST00000229700	-3410	Gm19945	predicted gene, 19945 [Source:MGI Symbol;Acc:MGI:5012130]
426	chr15-76145956-76148135	chr15-76441939-76471276	0.621537	Bop1	Myo	Myo-chr15-76145956-76148135	chr15-76145956-76148135	0.378852	deN2_peaks_unique	chr15-76146271-76146958	60.0498	20.483	Distal Intergenic	15	76150368	76150607	240	1	ENSMUSG00000116475	ENSMUST00000229700	-3410	Gm19945	predicted gene, 19945 [Source:MGI Symbol;Acc:MGI:5012130]
2788	chr15-76145956-76148135	chr15-76062584-76093985	0.239982	Mir6952	Myo	Myo-chr15-76145956-76148135	chr15-76145956-76148135	0.378852	deN2_peaks_unique	chr15-76146271-76146958	60.0498	20.483	Distal Intergenic	15	76150368	76150607	240	1	ENSMUSG00000116475	ENSMUST00000229700	-3410	Gm19945	predicted gene, 19945 [Source:MGI Symbol;Acc:MGI:5012130]
2869	chr15-76145956-76148135	chr15-75979014-75982978	0.231789	Ccdc166	Myo	Myo-chr15-76145956-76148135	chr15-76145956-76148135	0.378852	deN2_peaks_unique	chr15-76146271-76146958	60.0498	20.483	Distal Intergenic	15	76150368	76150607	240	1	ENSMUSG00000116475	ENSMUST00000229700	-3410	Gm19945	predicted gene, 19945 [Source:MGI Symbol;Acc:MGI:5012130]
3047	chr15-76145956-76148135	chr15-75939906-75948266	0.215298	Zfp623	Myo	Myo-chr15-76145956-76148135	chr15-76145956-76148135	0.378852	deN2_peaks_unique	chr15-76146271-76146958	60.0498	20.483	Distal Intergenic	15	76150368	76150607	240	1	ENSMUSG00000116475	ENSMUST00000229700	-3410	Gm19945	predicted gene, 19945 [Source:MGI Symbol;Acc:MGI:5012130]
312	chr6-137044278-137047594	chr6-136956948-136957544	0.654206	Pde6h	Myo	Myo-chr6-137044278-137047594	chr6-137044278-137047594	0.377789	deN2_peaks_unique	chr6-137046241-137047183	65.7027	15.8289	Distal Intergenic	6	136986596	136987398	803	1	ENSMUSG00000107734	ENSMUST00000203175	59646	Gm30055	predicted gene, 30055 [Source:MGI Symbol;Acc:MGI:5589214]
1688	chr6-137044278-137047594	chr6-136938290-136942102	0.371663	Arhgdib	Myo	Myo-chr6-137044278-137047594	chr6-137044278-137047594	0.377789	deN2_peaks_unique	chr6-137046241-137047183	65.7027	15.8289	Distal Intergenic	6	136986596	136987398	803	1	ENSMUSG00000107734	ENSMUST00000203175	59646	Gm30055	predicted gene, 30055 [Source:MGI Symbol;Acc:MGI:5589214]
2297	chr6-137044278-137047594	chr6-136925014-136925493	0.286638	Pde6h	Myo	Myo-chr6-137044278-137047594	chr6-137044278-137047594	0.377789	deN2_peaks_unique	chr6-137046241-137047183	65.7027	15.8289	Distal Intergenic	6	136986596	136987398	803	1	ENSMUSG00000107734	ENSMUST00000203175	59646	Gm30055	predicted gene, 30055 [Source:MGI Symbol;Acc:MGI:5589214]
3045	chr6-137044278-137047594	chr6-136802907-136817917	0.215333	H2aj	Myo	Myo-chr6-137044278-137047594	chr6-137044278-137047594	0.377789	deN2_peaks_unique	chr6-137046241-137047183	65.7027	15.8289	Distal Intergenic	6	136986596	136987398	803	1	ENSMUSG00000107734	ENSMUST00000203175	59646	Gm30055	predicted gene, 30055 [Source:MGI Symbol;Acc:MGI:5589214]
2811	chr17-10024135-10026222	chr17-9773692-9777618	0.237843	4930452A19Rik	Myo	Myo-chr17-10024135-10026222	chr17-10024135-10026222	0.37747	deN2_peaks_unique	chr17-10024115-10027231	152.081	18.3538	Distal Intergenic	17	9947837	9948297	461	1	ENSMUSG00000117206	ENSMUST00000233132	76279	Gm49809	predicted gene, 49809 [Source:MGI Symbol;Acc:MGI:6270476]
2845	chr17-10024135-10026222	chr17-10323073-10329631	0.2346	1700110C19Rik	Myo	Myo-chr17-10024135-10026222	chr17-10024135-10026222	0.37747	deN2_peaks_unique	chr17-10024115-10027231	152.081	18.3538	Distal Intergenic	17	9947837	9948297	461	1	ENSMUSG00000117206	ENSMUST00000233132	76279	Gm49809	predicted gene, 49809 [Source:MGI Symbol;Acc:MGI:6270476]
64	chr17-31725470-31733000	chr17-31824926-31866470	0.779905	Sik1	Myo	Myo-chr17-31725470-31733000	chr17-31725470-31733000	0.376818	deN2_peaks_unique	chr17-31728713-31729939	105.015	16.3024	Distal Intergenic	17	31688735	31690425	1691	2	ENSMUSG00000117656	ENSMUST00000237283	-38289	Gm50225	predicted gene, 50225 [Source:MGI Symbol;Acc:MGI:6303023]
686	chr17-31725470-31733000	chr17-31676927-31695848	0.547533	Cryaa	Myo	Myo-chr17-31725470-31733000	chr17-31725470-31733000	0.376818	deN2_peaks_unique	chr17-31728713-31729939	105.015	16.3024	Distal Intergenic	17	31688735	31690425	1691	2	ENSMUSG00000117656	ENSMUST00000237283	-38289	Gm50225	predicted gene, 50225 [Source:MGI Symbol;Acc:MGI:6303023]
1588	chr17-31725470-31733000	chr17-31335578-31337148	0.387368	Slc37a1	Myo	Myo-chr17-31725470-31733000	chr17-31725470-31733000	0.376818	deN2_peaks_unique	chr17-31728713-31729939	105.015	16.3024	Distal Intergenic	17	31688735	31690425	1691	2	ENSMUSG00000117656	ENSMUST00000237283	-38289	Gm50225	predicted gene, 50225 [Source:MGI Symbol;Acc:MGI:6303023]
2122	chr17-31725470-31733000	chr17-31600121-31600975	0.306529	Pknox1	Myo	Myo-chr17-31725470-31733000	chr17-31725470-31733000	0.376818	deN2_peaks_unique	chr17-31728713-31729939	105.015	16.3024	Distal Intergenic	17	31688735	31690425	1691	2	ENSMUSG00000117656	ENSMUST00000237283	-38289	Gm50225	predicted gene, 50225 [Source:MGI Symbol;Acc:MGI:6303023]
2323	chr17-31725470-31733000	chr17-31574345-31580682	0.283637	Pknox1	Myo	Myo-chr17-31725470-31733000	chr17-31725470-31733000	0.376818	deN2_peaks_unique	chr17-31728713-31729939	105.015	16.3024	Distal Intergenic	17	31688735	31690425	1691	2	ENSMUSG00000117656	ENSMUST00000237283	-38289	Gm50225	predicted gene, 50225 [Source:MGI Symbol;Acc:MGI:6303023]
65	chr17-31725470-31733000	chr17-31824926-31866470	0.779905	Sik1	Myo	Myo-chr17-31725470-31733000	chr17-31725470-31733000	0.376818	deN2_peaks_unique	chr17-31730131-31732070	124.343	24.2314	Distal Intergenic	17	31688735	31690425	1691	2	ENSMUSG00000117656	ENSMUST00000237283	-39707	Gm50225	predicted gene, 50225 [Source:MGI Symbol;Acc:MGI:6303023]
687	chr17-31725470-31733000	chr17-31676927-31695848	0.547533	Cryaa	Myo	Myo-chr17-31725470-31733000	chr17-31725470-31733000	0.376818	deN2_peaks_unique	chr17-31730131-31732070	124.343	24.2314	Distal Intergenic	17	31688735	31690425	1691	2	ENSMUSG00000117656	ENSMUST00000237283	-39707	Gm50225	predicted gene, 50225 [Source:MGI Symbol;Acc:MGI:6303023]
1589	chr17-31725470-31733000	chr17-31335578-31337148	0.387368	Slc37a1	Myo	Myo-chr17-31725470-31733000	chr17-31725470-31733000	0.376818	deN2_peaks_unique	chr17-31730131-31732070	124.343	24.2314	Distal Intergenic	17	31688735	31690425	1691	2	ENSMUSG00000117656	ENSMUST00000237283	-39707	Gm50225	predicted gene, 50225 [Source:MGI Symbol;Acc:MGI:6303023]
2123	chr17-31725470-31733000	chr17-31600121-31600975	0.306529	Pknox1	Myo	Myo-chr17-31725470-31733000	chr17-31725470-31733000	0.376818	deN2_peaks_unique	chr17-31730131-31732070	124.343	24.2314	Distal Intergenic	17	31688735	31690425	1691	2	ENSMUSG00000117656	ENSMUST00000237283	-39707	Gm50225	predicted gene, 50225 [Source:MGI Symbol;Acc:MGI:6303023]
2324	chr17-31725470-31733000	chr17-31574345-31580682	0.283637	Pknox1	Myo	Myo-chr17-31725470-31733000	chr17-31725470-31733000	0.376818	deN2_peaks_unique	chr17-31730131-31732070	124.343	24.2314	Distal Intergenic	17	31688735	31690425	1691	2	ENSMUSG00000117656	ENSMUST00000237283	-39707	Gm50225	predicted gene, 50225 [Source:MGI Symbol;Acc:MGI:6303023]
182	chr1-177555327-177556489	chr1-177638682-177646698	0.703252	2310043L19Rik	Myo	Myo-chr1-177555327-177556489	chr1-177555327-177556489	0.376764	deN2_peaks_unique	chr1-177555689-177556294	58.6546	15.1949	Distal Intergenic	1	177589021	177594522	5502	2	ENSMUSG00000102885	ENSMUST00000194583	38228	Gm37280	predicted gene, 37280 [Source:MGI Symbol;Acc:MGI:5610508]
252	chr1-177555327-177556489	chr1-177767973-177768912	0.673337	Adss	Myo	Myo-chr1-177555327-177556489	chr1-177555327-177556489	0.376764	deN2_peaks_unique	chr1-177555689-177556294	58.6546	15.1949	Distal Intergenic	1	177589021	177594522	5502	2	ENSMUSG00000102885	ENSMUST00000194583	38228	Gm37280	predicted gene, 37280 [Source:MGI Symbol;Acc:MGI:5610508]
3142	chr1-177555327-177556489	chr1-177770025-177770558	0.205123	Adss	Myo	Myo-chr1-177555327-177556489	chr1-177555327-177556489	0.376764	deN2_peaks_unique	chr1-177555689-177556294	58.6546	15.1949	Distal Intergenic	1	177589021	177594522	5502	2	ENSMUSG00000102885	ENSMUST00000194583	38228	Gm37280	predicted gene, 37280 [Source:MGI Symbol;Acc:MGI:5610508]
171	chr16-10753526-10755874	chr16-11224140-11226486	0.710872	Gspt1	Myo	Myo-chr16-10753526-10755874	chr16-10753526-10755874	0.376348	deN2_peaks_unique	chr16-10754766-10755104	32.5662	12.6435	Distal Intergenic	16	10782240	10785536	3297	2	ENSMUSG00000038037	ENSMUST00000229866	30432	Socs1	suppressor of cytokine signaling 1 [Source:MGI Symbol;Acc:MGI:1354910]
678	chr16-10753526-10755874	chr16-10971769-10980142	0.550606	Litaf	Myo	Myo-chr16-10753526-10755874	chr16-10753526-10755874	0.376348	deN2_peaks_unique	chr16-10754766-10755104	32.5662	12.6435	Distal Intergenic	16	10782240	10785536	3297	2	ENSMUSG00000038037	ENSMUST00000229866	30432	Socs1	suppressor of cytokine signaling 1 [Source:MGI Symbol;Acc:MGI:1354910]
834	chr16-10753526-10755874	chr16-10806018-10806594	0.514101	Prm1	Myo	Myo-chr16-10753526-10755874	chr16-10753526-10755874	0.376348	deN2_peaks_unique	chr16-10754766-10755104	32.5662	12.6435	Distal Intergenic	16	10782240	10785536	3297	2	ENSMUSG00000038037	ENSMUST00000229866	30432	Socs1	suppressor of cytokine signaling 1 [Source:MGI Symbol;Acc:MGI:1354910]
2130	chr16-10753526-10755874	chr16-11143075-11144519	0.30597	Zc3h7a	Myo	Myo-chr16-10753526-10755874	chr16-10753526-10755874	0.376348	deN2_peaks_unique	chr16-10754766-10755104	32.5662	12.6435	Distal Intergenic	16	10782240	10785536	3297	2	ENSMUSG00000038037	ENSMUST00000229866	30432	Socs1	suppressor of cytokine signaling 1 [Source:MGI Symbol;Acc:MGI:1354910]
3117	chr16-10753526-10755874	chr16-10987397-10994844	0.208167	Litaf	Myo	Myo-chr16-10753526-10755874	chr16-10753526-10755874	0.376348	deN2_peaks_unique	chr16-10754766-10755104	32.5662	12.6435	Distal Intergenic	16	10782240	10785536	3297	2	ENSMUSG00000038037	ENSMUST00000229866	30432	Socs1	suppressor of cytokine signaling 1 [Source:MGI Symbol;Acc:MGI:1354910]
2178	chr3-38279933-38282406	chr3-38455966-38457716	0.29925	Ankrd50	Myo	Myo-chr3-38279933-38282406	chr3-38279933-38282406	0.376337	deN2_peaks_unique	chr3-38281415-38281771	46.6358	21.2069	Distal Intergenic	3	38267836	38268084	249	2	ENSMUSG00000092986	ENSMUST00000175245	-13332	Gm25574	predicted gene, 25574 [Source:MGI Symbol;Acc:MGI:5455351]
578	chr13-64388079-64389521	chr13-64211714-64212374	0.574998	Cdc14b	Myo	Myo-chr13-64388079-64389521	chr13-64388079-64389521	0.376273	deN2_peaks_unique	chr13-64388251-64389448	86.1006	20.9522	Distal Intergenic	13	64359337	64370890	11554	2	ENSMUSG00000021477	ENSMUST00000222517	-17362	Ctsl	cathepsin L [Source:MGI Symbol;Acc:MGI:88564]
1233	chr13-64388079-64389521	chr13-64358424-64379060	0.440037	Ctsl	Myo	Myo-chr13-64388079-64389521	chr13-64388079-64389521	0.376273	deN2_peaks_unique	chr13-64388251-64389448	86.1006	20.9522	Distal Intergenic	13	64359337	64370890	11554	2	ENSMUSG00000021477	ENSMUST00000222517	-17362	Ctsl	cathepsin L [Source:MGI Symbol;Acc:MGI:88564]
1326	chr13-64388079-64389521	chr13-64128736-64130504	0.425544	Slc35d2	Myo	Myo-chr13-64388079-64389521	chr13-64388079-64389521	0.376273	deN2_peaks_unique	chr13-64388251-64389448	86.1006	20.9522	Distal Intergenic	13	64359337	64370890	11554	2	ENSMUSG00000021477	ENSMUST00000222517	-17362	Ctsl	cathepsin L [Source:MGI Symbol;Acc:MGI:88564]
1583	chr13-64388079-64389521	chr13-64247461-64254280	0.388005	Cdc14b	Myo	Myo-chr13-64388079-64389521	chr13-64388079-64389521	0.376273	deN2_peaks_unique	chr13-64388251-64389448	86.1006	20.9522	Distal Intergenic	13	64359337	64370890	11554	2	ENSMUSG00000021477	ENSMUST00000222517	-17362	Ctsl	cathepsin L [Source:MGI Symbol;Acc:MGI:88564]
2389	chr13-64388079-64389521	chr13-64149911-64156010	0.276665	Zfp367	Myo	Myo-chr13-64388079-64389521	chr13-64388079-64389521	0.376273	deN2_peaks_unique	chr13-64388251-64389448	86.1006	20.9522	Distal Intergenic	13	64359337	64370890	11554	2	ENSMUSG00000021477	ENSMUST00000222517	-17362	Ctsl	cathepsin L [Source:MGI Symbol;Acc:MGI:88564]
2794	chr13-64388079-64389521	chr13-64180258-64190377	0.239403	Habp4	Myo	Myo-chr13-64388079-64389521	chr13-64388079-64389521	0.376273	deN2_peaks_unique	chr13-64388251-64389448	86.1006	20.9522	Distal Intergenic	13	64359337	64370890	11554	2	ENSMUSG00000021477	ENSMUST00000222517	-17362	Ctsl	cathepsin L [Source:MGI Symbol;Acc:MGI:88564]
2998	chr13-64388079-64389521	chr13-64204627-64206584	0.220847	Cdc14b	Myo	Myo-chr13-64388079-64389521	chr13-64388079-64389521	0.376273	deN2_peaks_unique	chr13-64388251-64389448	86.1006	20.9522	Distal Intergenic	13	64359337	64370890	11554	2	ENSMUSG00000021477	ENSMUST00000222517	-17362	Ctsl	cathepsin L [Source:MGI Symbol;Acc:MGI:88564]
36	chr19-36128708-36130621	chr19-36105445-36122111	0.816634	Ankrd1	Myo	Myo-chr19-36128708-36130621	chr19-36128708-36130621	0.376241	deN2_peaks_unique	chr19-36128811-36129433	65.2466	17.932	Distal Intergenic	19	36111965	36120099	8135	2	ENSMUSG00000024803	ENSMUST00000237142	-8713	Ankrd1	ankyrin repeat domain 1 (cardiac muscle) [Source:MGI Symbol;Acc:MGI:1097717]
52	chr19-36128708-36130621	chr19-35923979-35925819	0.790669	A830019P07Rik	Myo	Myo-chr19-36128708-36130621	chr19-36128708-36130621	0.376241	deN2_peaks_unique	chr19-36128811-36129433	65.2466	17.932	Distal Intergenic	19	36111965	36120099	8135	2	ENSMUSG00000024803	ENSMUST00000237142	-8713	Ankrd1	ankyrin repeat domain 1 (cardiac muscle) [Source:MGI Symbol;Acc:MGI:1097717]
633	chr19-36128708-36130621	chr19-36080589-36093158	0.564198	Rpp30	Myo	Myo-chr19-36128708-36130621	chr19-36128708-36130621	0.376241	deN2_peaks_unique	chr19-36128811-36129433	65.2466	17.932	Distal Intergenic	19	36111965	36120099	8135	2	ENSMUSG00000024803	ENSMUST00000237142	-8713	Ankrd1	ankyrin repeat domain 1 (cardiac muscle) [Source:MGI Symbol;Acc:MGI:1097717]
745	chr19-36128708-36130621	chr19-35926393-35926980	0.529204	A830019P07Rik	Myo	Myo-chr19-36128708-36130621	chr19-36128708-36130621	0.376241	deN2_peaks_unique	chr19-36128811-36129433	65.2466	17.932	Distal Intergenic	19	36111965	36120099	8135	2	ENSMUSG00000024803	ENSMUST00000237142	-8713	Ankrd1	ankyrin repeat domain 1 (cardiac muscle) [Source:MGI Symbol;Acc:MGI:1097717]
2128	chr19-36128708-36130621	chr19-36101532-36104354	0.306126	Rpp30	Myo	Myo-chr19-36128708-36130621	chr19-36128708-36130621	0.376241	deN2_peaks_unique	chr19-36128811-36129433	65.2466	17.932	Distal Intergenic	19	36111965	36120099	8135	2	ENSMUSG00000024803	ENSMUST00000237142	-8713	Ankrd1	ankyrin repeat domain 1 (cardiac muscle) [Source:MGI Symbol;Acc:MGI:1097717]
2760	chr19-36128708-36130621	chr19-36099005-36100279	0.243177	Rpp30	Myo	Myo-chr19-36128708-36130621	chr19-36128708-36130621	0.376241	deN2_peaks_unique	chr19-36128811-36129433	65.2466	17.932	Distal Intergenic	19	36111965	36120099	8135	2	ENSMUSG00000024803	ENSMUST00000237142	-8713	Ankrd1	ankyrin repeat domain 1 (cardiac muscle) [Source:MGI Symbol;Acc:MGI:1097717]
3070	chr19-36128708-36130621	chr19-36097225-36097873	0.213041	Rpp30	Myo	Myo-chr19-36128708-36130621	chr19-36128708-36130621	0.376241	deN2_peaks_unique	chr19-36128811-36129433	65.2466	17.932	Distal Intergenic	19	36111965	36120099	8135	2	ENSMUSG00000024803	ENSMUST00000237142	-8713	Ankrd1	ankyrin repeat domain 1 (cardiac muscle) [Source:MGI Symbol;Acc:MGI:1097717]
37	chr19-36128708-36130621	chr19-36105445-36122111	0.816634	Ankrd1	Myo	Myo-chr19-36128708-36130621	chr19-36128708-36130621	0.376241	deN2_peaks_unique	chr19-36129550-36129834	66.7188	22.7635	Distal Intergenic	19	36111965	36120099	8135	2	ENSMUSG00000024803	ENSMUST00000237142	-9452	Ankrd1	ankyrin repeat domain 1 (cardiac muscle) [Source:MGI Symbol;Acc:MGI:1097717]
53	chr19-36128708-36130621	chr19-35923979-35925819	0.790669	A830019P07Rik	Myo	Myo-chr19-36128708-36130621	chr19-36128708-36130621	0.376241	deN2_peaks_unique	chr19-36129550-36129834	66.7188	22.7635	Distal Intergenic	19	36111965	36120099	8135	2	ENSMUSG00000024803	ENSMUST00000237142	-9452	Ankrd1	ankyrin repeat domain 1 (cardiac muscle) [Source:MGI Symbol;Acc:MGI:1097717]
634	chr19-36128708-36130621	chr19-36080589-36093158	0.564198	Rpp30	Myo	Myo-chr19-36128708-36130621	chr19-36128708-36130621	0.376241	deN2_peaks_unique	chr19-36129550-36129834	66.7188	22.7635	Distal Intergenic	19	36111965	36120099	8135	2	ENSMUSG00000024803	ENSMUST00000237142	-9452	Ankrd1	ankyrin repeat domain 1 (cardiac muscle) [Source:MGI Symbol;Acc:MGI:1097717]
746	chr19-36128708-36130621	chr19-35926393-35926980	0.529204	A830019P07Rik	Myo	Myo-chr19-36128708-36130621	chr19-36128708-36130621	0.376241	deN2_peaks_unique	chr19-36129550-36129834	66.7188	22.7635	Distal Intergenic	19	36111965	36120099	8135	2	ENSMUSG00000024803	ENSMUST00000237142	-9452	Ankrd1	ankyrin repeat domain 1 (cardiac muscle) [Source:MGI Symbol;Acc:MGI:1097717]
2129	chr19-36128708-36130621	chr19-36101532-36104354	0.306126	Rpp30	Myo	Myo-chr19-36128708-36130621	chr19-36128708-36130621	0.376241	deN2_peaks_unique	chr19-36129550-36129834	66.7188	22.7635	Distal Intergenic	19	36111965	36120099	8135	2	ENSMUSG00000024803	ENSMUST00000237142	-9452	Ankrd1	ankyrin repeat domain 1 (cardiac muscle) [Source:MGI Symbol;Acc:MGI:1097717]
2761	chr19-36128708-36130621	chr19-36099005-36100279	0.243177	Rpp30	Myo	Myo-chr19-36128708-36130621	chr19-36128708-36130621	0.376241	deN2_peaks_unique	chr19-36129550-36129834	66.7188	22.7635	Distal Intergenic	19	36111965	36120099	8135	2	ENSMUSG00000024803	ENSMUST00000237142	-9452	Ankrd1	ankyrin repeat domain 1 (cardiac muscle) [Source:MGI Symbol;Acc:MGI:1097717]
3071	chr19-36128708-36130621	chr19-36097225-36097873	0.213041	Rpp30	Myo	Myo-chr19-36128708-36130621	chr19-36128708-36130621	0.376241	deN2_peaks_unique	chr19-36129550-36129834	66.7188	22.7635	Distal Intergenic	19	36111965	36120099	8135	2	ENSMUSG00000024803	ENSMUST00000237142	-9452	Ankrd1	ankyrin repeat domain 1 (cardiac muscle) [Source:MGI Symbol;Acc:MGI:1097717]
293	chr3-101669128-101671341	chr3-101834865-101837384	0.657685	Mab21l3	Myo	Myo-chr3-101669128-101671341	chr3-101669128-101671341	0.375955	deN2_peaks_unique	chr3-101669732-101671165	101.51	20.0743	Distal Intergenic	3	101691789	101699632	7844	1	ENSMUSG00000106070	ENSMUST00000196442	-20624	Gm43135	predicted gene 43135 [Source:MGI Symbol;Acc:MGI:5663272]
1240	chr3-101669128-101671341	chr3-101923184-101924972	0.438773	Slc22a15	Myo	Myo-chr3-101669128-101671341	chr3-101669128-101671341	0.375955	deN2_peaks_unique	chr3-101669732-101671165	101.51	20.0743	Distal Intergenic	3	101691789	101699632	7844	1	ENSMUSG00000106070	ENSMUST00000196442	-20624	Gm43135	predicted gene 43135 [Source:MGI Symbol;Acc:MGI:5663272]
2725	chr3-101669128-101671341	chr3-101279201-101282917	0.247441	Cd2	Myo	Myo-chr3-101669128-101671341	chr3-101669128-101671341	0.375955	deN2_peaks_unique	chr3-101669732-101671165	101.51	20.0743	Distal Intergenic	3	101691789	101699632	7844	1	ENSMUSG00000106070	ENSMUST00000196442	-20624	Gm43135	predicted gene 43135 [Source:MGI Symbol;Acc:MGI:5663272]
2818	chr3-101669128-101671341	chr3-101876413-101876817	0.237474	Slc22a15	Myo	Myo-chr3-101669128-101671341	chr3-101669128-101671341	0.375955	deN2_peaks_unique	chr3-101669732-101671165	101.51	20.0743	Distal Intergenic	3	101691789	101699632	7844	1	ENSMUSG00000106070	ENSMUST00000196442	-20624	Gm43135	predicted gene 43135 [Source:MGI Symbol;Acc:MGI:5663272]
3037	chr3-101669128-101671341	chr3-101896840-101897363	0.21685	Slc22a15	Myo	Myo-chr3-101669128-101671341	chr3-101669128-101671341	0.375955	deN2_peaks_unique	chr3-101669732-101671165	101.51	20.0743	Distal Intergenic	3	101691789	101699632	7844	1	ENSMUSG00000106070	ENSMUST00000196442	-20624	Gm43135	predicted gene 43135 [Source:MGI Symbol;Acc:MGI:5663272]
791	chr9-111993682-111995066	chr9-112224978-112225824	0.522962	2310075C17Rik	Myo	Myo-chr9-111993682-111995066	chr9-111993682-111995066	0.375381	deN2_peaks_unique	chr9-111994148-111994504	46.4865	15.4884	Distal Intergenic	9	111912311	111918666	6356	2	ENSMUSG00000111054	ENSMUST00000215688	-75483	4930545L08Rik	RIKEN cDNA 4930545L08 gene [Source:MGI Symbol;Acc:MGI:1925278]
1340	chr9-111993682-111995066	chr9-112232040-112236245	0.423898	2900079G21Rik	Myo	Myo-chr9-111993682-111995066	chr9-111993682-111995066	0.375381	deN2_peaks_unique	chr9-111994148-111994504	46.4865	15.4884	Distal Intergenic	9	111912311	111918666	6356	2	ENSMUSG00000111054	ENSMUST00000215688	-75483	4930545L08Rik	RIKEN cDNA 4930545L08 gene [Source:MGI Symbol;Acc:MGI:1925278]
1372	chr9-111993682-111995066	chr9-112185805-112189578	0.418821	Arpp21	Myo	Myo-chr9-111993682-111995066	chr9-111993682-111995066	0.375381	deN2_peaks_unique	chr9-111994148-111994504	46.4865	15.4884	Distal Intergenic	9	111912311	111918666	6356	2	ENSMUSG00000111054	ENSMUST00000215688	-75483	4930545L08Rik	RIKEN cDNA 4930545L08 gene [Source:MGI Symbol;Acc:MGI:1925278]
83	chr2-57960450-57961705	chr2-58000690-58002106	0.768425	Galnt5	Myo	Myo-chr2-57960450-57961705	chr2-57960450-57961705	0.373844	deN2_peaks_unique	chr2-57960446-57960966	75.1183	18.0915	Distal Intergenic	2	57982192	57986017	3826	2	ENSMUSG00000110205	ENSMUST00000209502	25051	Gm33594	predicted gene, 33594 [Source:MGI Symbol;Acc:MGI:5592753]
1999	chr2-57960450-57961705	chr2-57997677-57998834	0.325447	Galnt5	Myo	Myo-chr2-57960450-57961705	chr2-57960450-57961705	0.373844	deN2_peaks_unique	chr2-57960446-57960966	75.1183	18.0915	Distal Intergenic	2	57982192	57986017	3826	2	ENSMUSG00000110205	ENSMUST00000209502	25051	Gm33594	predicted gene, 33594 [Source:MGI Symbol;Acc:MGI:5592753]
84	chr2-57960450-57961705	chr2-58000690-58002106	0.768425	Galnt5	Myo	Myo-chr2-57960450-57961705	chr2-57960450-57961705	0.373844	deN2_peaks_unique	chr2-57961094-57961880	71.6668	14.8604	Distal Intergenic	2	57982192	57986017	3826	2	ENSMUSG00000110205	ENSMUST00000209502	24137	Gm33594	predicted gene, 33594 [Source:MGI Symbol;Acc:MGI:5592753]
2000	chr2-57960450-57961705	chr2-57997677-57998834	0.325447	Galnt5	Myo	Myo-chr2-57960450-57961705	chr2-57960450-57961705	0.373844	deN2_peaks_unique	chr2-57961094-57961880	71.6668	14.8604	Distal Intergenic	2	57982192	57986017	3826	2	ENSMUSG00000110205	ENSMUST00000209502	24137	Gm33594	predicted gene, 33594 [Source:MGI Symbol;Acc:MGI:5592753]
3101	chr12-54333895-54335687	chr12-54201585-54206439	0.210358	Egln3	Myo	Myo-chr12-54333895-54335687	chr12-54333895-54335687	0.373604	deN2_peaks_unique	chr12-54334599-54335430	69.8466	16.4181	Distal Intergenic	12	54316164	54317015	852	2	ENSMUSG00000112705	ENSMUST00000217997	-17585	Gm47552	predicted gene, 47552 [Source:MGI Symbol;Acc:MGI:6096571]
2158	chr4-33580525-33583041	chr4-33923090-33925454	0.30165	Cnr1	Myo	Myo-chr4-33580525-33583041	chr4-33580525-33583041	0.373234	deN2_peaks_unique	chr4-33581520-33582058	56.0205	25.7183	Distal Intergenic	4	33628841	33628961	121	2	ENSMUSG00000096184	ENSMUST00000180209	46903	Gm23304	predicted gene, 23304 [Source:MGI Symbol;Acc:MGI:5453081]
1442	chr6-91645427-91651685	chr6-91266314-91271606	0.408568	Fbln2	Myo	Myo-chr6-91645427-91651685	chr6-91645427-91651685	0.373051	deN2_peaks_unique	chr6-91645543-91648913	149.104	29.0635	Distal Intergenic	6	91678198	91679223	1026	2	ENSMUSG00000108751	ENSMUST00000206576	30310	Gm45217	predicted gene 45217 [Source:MGI Symbol;Acc:MGI:5753793]
1961	chr6-91645427-91651685	chr6-91257496-91263037	0.329521	Fbln2	Myo	Myo-chr6-91645427-91651685	chr6-91645427-91651685	0.373051	deN2_peaks_unique	chr6-91645543-91648913	149.104	29.0635	Distal Intergenic	6	91678198	91679223	1026	2	ENSMUSG00000108751	ENSMUST00000206576	30310	Gm45217	predicted gene 45217 [Source:MGI Symbol;Acc:MGI:5753793]
1443	chr6-91645427-91651685	chr6-91266314-91271606	0.408568	Fbln2	Myo	Myo-chr6-91645427-91651685	chr6-91645427-91651685	0.373051	deN2_peaks_unique	chr6-91649213-91649852	66.4147	16.8938	Distal Intergenic	6	91678198	91679223	1026	2	ENSMUSG00000108751	ENSMUST00000206576	29371	Gm45217	predicted gene 45217 [Source:MGI Symbol;Acc:MGI:5753793]
1962	chr6-91645427-91651685	chr6-91257496-91263037	0.329521	Fbln2	Myo	Myo-chr6-91645427-91651685	chr6-91645427-91651685	0.373051	deN2_peaks_unique	chr6-91649213-91649852	66.4147	16.8938	Distal Intergenic	6	91678198	91679223	1026	2	ENSMUSG00000108751	ENSMUST00000206576	29371	Gm45217	predicted gene 45217 [Source:MGI Symbol;Acc:MGI:5753793]
1444	chr6-91645427-91651685	chr6-91266314-91271606	0.408568	Fbln2	Myo	Myo-chr6-91645427-91651685	chr6-91645427-91651685	0.373051	deN2_peaks_unique	chr6-91650296-91650572	63.7989	15.7996	Distal Intergenic	6	91678198	91679223	1026	2	ENSMUSG00000108751	ENSMUST00000206576	28651	Gm45217	predicted gene 45217 [Source:MGI Symbol;Acc:MGI:5753793]
1963	chr6-91645427-91651685	chr6-91257496-91263037	0.329521	Fbln2	Myo	Myo-chr6-91645427-91651685	chr6-91645427-91651685	0.373051	deN2_peaks_unique	chr6-91650296-91650572	63.7989	15.7996	Distal Intergenic	6	91678198	91679223	1026	2	ENSMUSG00000108751	ENSMUST00000206576	28651	Gm45217	predicted gene 45217 [Source:MGI Symbol;Acc:MGI:5753793]
1445	chr6-91645427-91651685	chr6-91266314-91271606	0.408568	Fbln2	Myo	Myo-chr6-91645427-91651685	chr6-91645427-91651685	0.373051	deN2_peaks_unique	chr6-91650712-91651294	58.1382	17.8024	Distal Intergenic	6	91678198	91679223	1026	2	ENSMUSG00000108751	ENSMUST00000206576	27929	Gm45217	predicted gene 45217 [Source:MGI Symbol;Acc:MGI:5753793]
1964	chr6-91645427-91651685	chr6-91257496-91263037	0.329521	Fbln2	Myo	Myo-chr6-91645427-91651685	chr6-91645427-91651685	0.373051	deN2_peaks_unique	chr6-91650712-91651294	58.1382	17.8024	Distal Intergenic	6	91678198	91679223	1026	2	ENSMUSG00000108751	ENSMUST00000206576	27929	Gm45217	predicted gene 45217 [Source:MGI Symbol;Acc:MGI:5753793]
1526	chr2-131743698-131744793	chr2-131857376-131859853	0.39587	Erv3	Myo	Myo-chr2-131743698-131744793	chr2-131743698-131744793	0.372985	deN2_peaks_unique	chr2-131744000-131745030	66.1906	17.9482	Distal Intergenic	2	131652897	131721838	68942	2	ENSMUSG00000086831	ENSMUST00000138080	-22163	Gm14280	predicted gene 14280 [Source:MGI Symbol;Acc:MGI:3650415]
289	chr11-43918846-43922220	chr11-43834624-43837270	0.659192	Adra1b	Myo	Myo-chr11-43918846-43922220	chr11-43918846-43922220	0.372315	deN2_peaks_unique	chr11-43919127-43920603	117.083	21.3609	Distal Intergenic	11	43776023	43901210	125188	2	ENSMUSG00000050541	ENSMUST00000139906	-17918	Adra1b	adrenergic receptor, alpha 1b [Source:MGI Symbol;Acc:MGI:104774]
2249	chr11-43918846-43922220	chr11-43838454-43838717	0.290846	Adra1b	Myo	Myo-chr11-43918846-43922220	chr11-43918846-43922220	0.372315	deN2_peaks_unique	chr11-43919127-43920603	117.083	21.3609	Distal Intergenic	11	43776023	43901210	125188	2	ENSMUSG00000050541	ENSMUST00000139906	-17918	Adra1b	adrenergic receptor, alpha 1b [Source:MGI Symbol;Acc:MGI:104774]
1093	chr6-112254778-112257707	chr6-112210042-112211180	0.465778	1700054K19Rik	Myo	Myo-chr6-112254778-112257707	chr6-112254778-112257707	0.370094	deN2_peaks_unique	chr6-112256680-112257076	44.7255	21.1512	Distal Intergenic	6	112273758	112330425	56668	1	ENSMUSG00000057604	ENSMUST00000032376	-16682	Lmcd1	LIM and cysteine-rich domains 1 [Source:MGI Symbol;Acc:MGI:1353635]
1524	chr6-112254778-112257707	chr6-112487438-112493882	0.396028	Oxtr	Myo	Myo-chr6-112254778-112257707	chr6-112254778-112257707	0.370094	deN2_peaks_unique	chr6-112256680-112257076	44.7255	21.1512	Distal Intergenic	6	112273758	112330425	56668	1	ENSMUSG00000057604	ENSMUST00000032376	-16682	Lmcd1	LIM and cysteine-rich domains 1 [Source:MGI Symbol;Acc:MGI:1353635]
1643	chr6-112254778-112257707	chr6-112378978-112379551	0.37755	Ssu2	Myo	Myo-chr6-112254778-112257707	chr6-112254778-112257707	0.370094	deN2_peaks_unique	chr6-112256680-112257076	44.7255	21.1512	Distal Intergenic	6	112273758	112330425	56668	1	ENSMUSG00000057604	ENSMUST00000032376	-16682	Lmcd1	LIM and cysteine-rich domains 1 [Source:MGI Symbol;Acc:MGI:1353635]
2188	chr6-112254778-112257707	chr6-112205338-112208003	0.297328	1700054K19Rik	Myo	Myo-chr6-112254778-112257707	chr6-112254778-112257707	0.370094	deN2_peaks_unique	chr6-112256680-112257076	44.7255	21.1512	Distal Intergenic	6	112273758	112330425	56668	1	ENSMUSG00000057604	ENSMUST00000032376	-16682	Lmcd1	LIM and cysteine-rich domains 1 [Source:MGI Symbol;Acc:MGI:1353635]
702	chr11-71814476-71822370	chr11-71769589-71770798	0.542784	Wscd1	Myo	Myo-chr11-71814476-71822370	chr11-71814476-71822370	0.370073	deN2_peaks_unique	chr11-71817118-71817970	56.7482	20.4103	Distal Intergenic	11	71848076	71848206	131	2	ENSMUSG00000077456	ENSMUST00000104268	30236	Gm22927	predicted gene, 22927 [Source:MGI Symbol;Acc:MGI:5452704]
2302	chr11-71814476-71822370	chr11-71749726-71751656	0.285963	Wscd1	Myo	Myo-chr11-71814476-71822370	chr11-71814476-71822370	0.370073	deN2_peaks_unique	chr11-71817118-71817970	56.7482	20.4103	Distal Intergenic	11	71848076	71848206	131	2	ENSMUSG00000077456	ENSMUST00000104268	30236	Gm22927	predicted gene, 22927 [Source:MGI Symbol;Acc:MGI:5452704]
703	chr11-71814476-71822370	chr11-71769589-71770798	0.542784	Wscd1	Myo	Myo-chr11-71814476-71822370	chr11-71814476-71822370	0.370073	deN2_peaks_unique	chr11-71821169-71821734	50.4969	12.4859	Distal Intergenic	11	71848076	71848206	131	2	ENSMUSG00000077456	ENSMUST00000104268	26472	Gm22927	predicted gene, 22927 [Source:MGI Symbol;Acc:MGI:5452704]
2303	chr11-71814476-71822370	chr11-71749726-71751656	0.285963	Wscd1	Myo	Myo-chr11-71814476-71822370	chr11-71814476-71822370	0.370073	deN2_peaks_unique	chr11-71821169-71821734	50.4969	12.4859	Distal Intergenic	11	71848076	71848206	131	2	ENSMUSG00000077456	ENSMUST00000104268	26472	Gm22927	predicted gene, 22927 [Source:MGI Symbol;Acc:MGI:5452704]
1032	chr13-92736360-92737614	chr13-92609104-92613635	0.478282	Serinc5	Myo	Myo-chr13-92736360-92737614	chr13-92736360-92737614	0.369982	deN2_peaks_unique	chr13-92736301-92737002	62.8828	17.8904	Distal Intergenic	13	92719362	92719827	466	1	ENSMUSG00000114631	ENSMUST00000223855	16940	Gm5199	predicted gene 5199 [Source:MGI Symbol;Acc:MGI:3643997]
1368	chr13-92736360-92737614	chr13-92506507-92507123	0.419327	Zfyve16	Myo	Myo-chr13-92736360-92737614	chr13-92736360-92737614	0.369982	deN2_peaks_unique	chr13-92736301-92737002	62.8828	17.8904	Distal Intergenic	13	92719362	92719827	466	1	ENSMUSG00000114631	ENSMUST00000223855	16940	Gm5199	predicted gene 5199 [Source:MGI Symbol;Acc:MGI:3643997]
3132	chr13-92736360-92737614	chr13-92702640-92703813	0.205881	Serinc5	Myo	Myo-chr13-92736360-92737614	chr13-92736360-92737614	0.369982	deN2_peaks_unique	chr13-92736301-92737002	62.8828	17.8904	Distal Intergenic	13	92719362	92719827	466	1	ENSMUSG00000114631	ENSMUST00000223855	16940	Gm5199	predicted gene 5199 [Source:MGI Symbol;Acc:MGI:3643997]
209	chr9-75420677-75424289	chr9-75192499-75198052	0.688259	Myo5a	Myo	Myo-chr9-75420677-75424289	chr9-75420677-75424289	0.369135	deN2_peaks_unique	chr9-75421713-75422570	84.7191	20.9309	Distal Intergenic	9	75410184	75417709	7526	1	ENSMUSG00000097021	ENSMUST00000180533	11530	4933433G15Rik	RIKEN cDNA 4933433G15 gene [Source:MGI Symbol;Acc:MGI:1918524]
211	chr9-75420677-75424289	chr9-75302758-75304619	0.687788	Gnb5	Myo	Myo-chr9-75420677-75424289	chr9-75420677-75424289	0.369135	deN2_peaks_unique	chr9-75421713-75422570	84.7191	20.9309	Distal Intergenic	9	75410184	75417709	7526	1	ENSMUSG00000097021	ENSMUST00000180533	11530	4933433G15Rik	RIKEN cDNA 4933433G15 gene [Source:MGI Symbol;Acc:MGI:1918524]
1003	chr9-75420677-75424289	chr9-75609303-75611951	0.483229	Tmod2	Myo	Myo-chr9-75420677-75424289	chr9-75420677-75424289	0.369135	deN2_peaks_unique	chr9-75421713-75422570	84.7191	20.9309	Distal Intergenic	9	75410184	75417709	7526	1	ENSMUSG00000097021	ENSMUST00000180533	11530	4933433G15Rik	RIKEN cDNA 4933433G15 gene [Source:MGI Symbol;Acc:MGI:1918524]
1072	chr9-75420677-75424289	chr9-75596283-75602152	0.470789	Tmod2	Myo	Myo-chr9-75420677-75424289	chr9-75420677-75424289	0.369135	deN2_peaks_unique	chr9-75421713-75422570	84.7191	20.9309	Distal Intergenic	9	75410184	75417709	7526	1	ENSMUSG00000097021	ENSMUST00000180533	11530	4933433G15Rik	RIKEN cDNA 4933433G15 gene [Source:MGI Symbol;Acc:MGI:1918524]
1931	chr9-75420677-75424289	chr9-75624113-75634710	0.333574	Lysmd2	Myo	Myo-chr9-75420677-75424289	chr9-75420677-75424289	0.369135	deN2_peaks_unique	chr9-75421713-75422570	84.7191	20.9309	Distal Intergenic	9	75410184	75417709	7526	1	ENSMUSG00000097021	ENSMUST00000180533	11530	4933433G15Rik	RIKEN cDNA 4933433G15 gene [Source:MGI Symbol;Acc:MGI:1918524]
1995	chr9-75420677-75424289	chr9-75070098-75073953	0.32584	Myo5a	Myo	Myo-chr9-75420677-75424289	chr9-75420677-75424289	0.369135	deN2_peaks_unique	chr9-75421713-75422570	84.7191	20.9309	Distal Intergenic	9	75410184	75417709	7526	1	ENSMUSG00000097021	ENSMUST00000180533	11530	4933433G15Rik	RIKEN cDNA 4933433G15 gene [Source:MGI Symbol;Acc:MGI:1918524]
2335	chr5-96038857-96040098	chr5-96159648-96165739	0.282534	Cnot6l	Myo	Myo-chr5-96038857-96040098	chr5-96038857-96040098	0.369131	deN2_peaks_unique	chr5-96039106-96039506	61.0096	11.6047	Distal Intergenic	5	96075576	96086933	11358	2	ENSMUSG00000034724	ENSMUST00000152490	47427	Cnot6l	CCR4-NOT transcription complex, subunit 6-like [Source:MGI Symbol;Acc:MGI:2443154]
3129	chr5-96038857-96040098	chr5-96372944-96375794	0.206941	Fras1	Myo	Myo-chr5-96038857-96040098	chr5-96038857-96040098	0.369131	deN2_peaks_unique	chr5-96039106-96039506	61.0096	11.6047	Distal Intergenic	5	96075576	96086933	11358	2	ENSMUSG00000034724	ENSMUST00000152490	47427	Cnot6l	CCR4-NOT transcription complex, subunit 6-like [Source:MGI Symbol;Acc:MGI:2443154]
207	chr6-146530458-146533976	chr6-146394162-146399230	0.689474	Itpr2	Myo	Myo-chr6-146530458-146533976	chr6-146530458-146533976	0.368008	deN2_peaks_unique	chr6-146532956-146533884	77.7972	18.6671	Distal Intergenic	6	146549931	146550401	471	2	ENSMUSG00000040250	ENSMUST00000152994	16517	Ints13	integrator complex subunit 13 [Source:MGI Symbol;Acc:MGI:1918427]
516	chr6-146530458-146533976	chr6-146883365-146892030	0.596044	Ppfibp1	Myo	Myo-chr6-146530458-146533976	chr6-146530458-146533976	0.368008	deN2_peaks_unique	chr6-146532956-146533884	77.7972	18.6671	Distal Intergenic	6	146549931	146550401	471	2	ENSMUSG00000040250	ENSMUST00000152994	16517	Ints13	integrator complex subunit 13 [Source:MGI Symbol;Acc:MGI:1918427]
1104	chr6-146530458-146533976	chr6-146542418-146547699	0.463149	Ints13	Myo	Myo-chr6-146530458-146533976	chr6-146530458-146533976	0.368008	deN2_peaks_unique	chr6-146532956-146533884	77.7972	18.6671	Distal Intergenic	6	146549931	146550401	471	2	ENSMUSG00000040250	ENSMUST00000152994	16517	Ints13	integrator complex subunit 13 [Source:MGI Symbol;Acc:MGI:1918427]
2487	chr6-146530458-146533976	chr6-146645018-146647910	0.268943	Med21	Myo	Myo-chr6-146530458-146533976	chr6-146530458-146533976	0.368008	deN2_peaks_unique	chr6-146532956-146533884	77.7972	18.6671	Distal Intergenic	6	146549931	146550401	471	2	ENSMUSG00000040250	ENSMUST00000152994	16517	Ints13	integrator complex subunit 13 [Source:MGI Symbol;Acc:MGI:1918427]
2957	chr6-146530458-146533976	chr6-146638450-146639757	0.223556	Med21	Myo	Myo-chr6-146530458-146533976	chr6-146530458-146533976	0.368008	deN2_peaks_unique	chr6-146532956-146533884	77.7972	18.6671	Distal Intergenic	6	146549931	146550401	471	2	ENSMUSG00000040250	ENSMUST00000152994	16517	Ints13	integrator complex subunit 13 [Source:MGI Symbol;Acc:MGI:1918427]
3050	chr6-146530458-146533976	chr6-146793207-146798086	0.215122	Arntl2	Myo	Myo-chr6-146530458-146533976	chr6-146530458-146533976	0.368008	deN2_peaks_unique	chr6-146532956-146533884	77.7972	18.6671	Distal Intergenic	6	146549931	146550401	471	2	ENSMUSG00000040250	ENSMUST00000152994	16517	Ints13	integrator complex subunit 13 [Source:MGI Symbol;Acc:MGI:1918427]
228	chr12-25230843-25233675	chr12-25090854-25105007	0.681449	Id2	Myo	Myo-chr12-25230843-25233675	chr12-25230843-25233675	0.367705	deN2_peaks_unique	chr12-25232699-25233129	42.3631	16.9369	Distal Intergenic	12	25282595	25282939	345	1	ENSMUSG00000113745	ENSMUST00000221995	-49466	Gm19340	predicted gene, 19340 [Source:MGI Symbol;Acc:MGI:5011525]
2171	chr12-25230843-25233675	chr12-24830568-24832555	0.300369	Mboat2	Myo	Myo-chr12-25230843-25233675	chr12-25230843-25233675	0.367705	deN2_peaks_unique	chr12-25232699-25233129	42.3631	16.9369	Distal Intergenic	12	25282595	25282939	345	1	ENSMUSG00000113745	ENSMUST00000221995	-49466	Gm19340	predicted gene, 19340 [Source:MGI Symbol;Acc:MGI:5011525]
3022	chr12-25230843-25233675	chr12-25011351-25018314	0.218701	Kidins220	Myo	Myo-chr12-25230843-25233675	chr12-25230843-25233675	0.367705	deN2_peaks_unique	chr12-25232699-25233129	42.3631	16.9369	Distal Intergenic	12	25282595	25282939	345	1	ENSMUSG00000113745	ENSMUST00000221995	-49466	Gm19340	predicted gene, 19340 [Source:MGI Symbol;Acc:MGI:5011525]
3149	chr12-25230843-25233675	chr12-24971364-24978128	0.204105	Kidins220	Myo	Myo-chr12-25230843-25233675	chr12-25230843-25233675	0.367705	deN2_peaks_unique	chr12-25232699-25233129	42.3631	16.9369	Distal Intergenic	12	25282595	25282939	345	1	ENSMUSG00000113745	ENSMUST00000221995	-49466	Gm19340	predicted gene, 19340 [Source:MGI Symbol;Acc:MGI:5011525]
274	chr2-93633479-93636344	chr2-93449651-93465162	0.66501	Gm10804	Myo	Myo-chr2-93633479-93636344	chr2-93633479-93636344	0.367314	deN2_peaks_unique	chr2-93635062-93635596	58.2976	12.5991	Distal Intergenic	2	93642384	93681339	38956	1	ENSMUSG00000040310	ENSMUST00000042078	-6788	Alx4	aristaless-like homeobox 4 [Source:MGI Symbol;Acc:MGI:108359]
736	chr2-93633479-93636344	chr2-93975051-93981899	0.532114	Alkbh3	Myo	Myo-chr2-93633479-93636344	chr2-93633479-93636344	0.367314	deN2_peaks_unique	chr2-93635062-93635596	58.2976	12.5991	Distal Intergenic	2	93642384	93681339	38956	1	ENSMUSG00000040310	ENSMUST00000042078	-6788	Alx4	aristaless-like homeobox 4 [Source:MGI Symbol;Acc:MGI:108359]
2572	chr2-93633479-93636344	chr2-93848765-93851363	0.261106	Accs	Myo	Myo-chr2-93633479-93636344	chr2-93633479-93636344	0.367314	deN2_peaks_unique	chr2-93635062-93635596	58.2976	12.5991	Distal Intergenic	2	93642384	93681339	38956	1	ENSMUSG00000040310	ENSMUST00000042078	-6788	Alx4	aristaless-like homeobox 4 [Source:MGI Symbol;Acc:MGI:108359]
2637	chr2-93633479-93636344	chr2-93403988-93406117	0.255697	Gm13807	Myo	Myo-chr2-93633479-93636344	chr2-93633479-93636344	0.367314	deN2_peaks_unique	chr2-93635062-93635596	58.2976	12.5991	Distal Intergenic	2	93642384	93681339	38956	1	ENSMUSG00000040310	ENSMUST00000042078	-6788	Alx4	aristaless-like homeobox 4 [Source:MGI Symbol;Acc:MGI:108359]
3092	chr2-93633479-93636344	chr2-93424620-93430434	0.211517	Mir7001	Myo	Myo-chr2-93633479-93636344	chr2-93633479-93636344	0.367314	deN2_peaks_unique	chr2-93635062-93635596	58.2976	12.5991	Distal Intergenic	2	93642384	93681339	38956	1	ENSMUSG00000040310	ENSMUST00000042078	-6788	Alx4	aristaless-like homeobox 4 [Source:MGI Symbol;Acc:MGI:108359]
3150	chr2-93633479-93636344	chr2-93954098-93958767	0.20397	Gm13889	Myo	Myo-chr2-93633479-93636344	chr2-93633479-93636344	0.367314	deN2_peaks_unique	chr2-93635062-93635596	58.2976	12.5991	Distal Intergenic	2	93642384	93681339	38956	1	ENSMUSG00000040310	ENSMUST00000042078	-6788	Alx4	aristaless-like homeobox 4 [Source:MGI Symbol;Acc:MGI:108359]
153	chr1-177621695-177624240	chr1-177638682-177646698	0.721343	2310043L19Rik	Myo	Myo-chr1-177621695-177624240	chr1-177621695-177624240	0.365312	deN2_peaks_unique	chr1-177622846-177624295	86.6943	29.7511	Distal Intergenic	1	177635707	177636937	1231	2	ENSMUSG00000103767	ENSMUST00000192759	12642	Gm37858	predicted gene, 37858 [Source:MGI Symbol;Acc:MGI:5611086]
417	chr1-177621695-177624240	chr1-177767973-177768912	0.622963	Adss	Myo	Myo-chr1-177621695-177624240	chr1-177621695-177624240	0.365312	deN2_peaks_unique	chr1-177622846-177624295	86.6943	29.7511	Distal Intergenic	1	177635707	177636937	1231	2	ENSMUSG00000103767	ENSMUST00000192759	12642	Gm37858	predicted gene, 37858 [Source:MGI Symbol;Acc:MGI:5611086]
3084	chr1-177621695-177624240	chr1-177770025-177770558	0.212045	Adss	Myo	Myo-chr1-177621695-177624240	chr1-177621695-177624240	0.365312	deN2_peaks_unique	chr1-177622846-177624295	86.6943	29.7511	Distal Intergenic	1	177635707	177636937	1231	2	ENSMUSG00000103767	ENSMUST00000192759	12642	Gm37858	predicted gene, 37858 [Source:MGI Symbol;Acc:MGI:5611086]
24	chr14-20186652-20187587	chr14-20134256-20183516	0.86034	Kcnk5	Myo	Myo-chr14-20186652-20187587	chr14-20186652-20187587	0.364376	deN2_peaks_unique	chr14-20186968-20187716	60.2786	8.03768	Distal Intergenic	14	20140057	20181809	41753	2	ENSMUSG00000023243	ENSMUST00000024011	-5160	Kcnk5	potassium channel, subfamily K, member 5 [Source:MGI Symbol;Acc:MGI:1336175]
345	chr14-20186652-20187587	chr14-20074075-20085506	0.639653	Saysd1	Myo	Myo-chr14-20186652-20187587	chr14-20186652-20187587	0.364376	deN2_peaks_unique	chr14-20186968-20187716	60.2786	8.03768	Distal Intergenic	14	20140057	20181809	41753	2	ENSMUSG00000023243	ENSMUST00000024011	-5160	Kcnk5	potassium channel, subfamily K, member 5 [Source:MGI Symbol;Acc:MGI:1336175]
1100	chr14-20186652-20187587	chr14-19976400-19977991	0.46469	Gng2	Myo	Myo-chr14-20186652-20187587	chr14-20186652-20187587	0.364376	deN2_peaks_unique	chr14-20186968-20187716	60.2786	8.03768	Distal Intergenic	14	20140057	20181809	41753	2	ENSMUSG00000023243	ENSMUST00000024011	-5160	Kcnk5	potassium channel, subfamily K, member 5 [Source:MGI Symbol;Acc:MGI:1336175]
2512	chr14-20186652-20187587	chr14-20184153-20185958	0.267082	Kcnk5	Myo	Myo-chr14-20186652-20187587	chr14-20186652-20187587	0.364376	deN2_peaks_unique	chr14-20186968-20187716	60.2786	8.03768	Distal Intergenic	14	20140057	20181809	41753	2	ENSMUSG00000023243	ENSMUST00000024011	-5160	Kcnk5	potassium channel, subfamily K, member 5 [Source:MGI Symbol;Acc:MGI:1336175]
28	chr4-59273227-59274864	chr4-59312771-59317020	0.840433	Susd1	Myo	Myo-chr4-59273227-59274864	chr4-59273227-59274864	0.362784	deN2_peaks_unique	chr4-59273237-59274054	56.3578	19.873	Distal Intergenic	4	59260051	59263269	3219	1	ENSMUSG00000086952	ENSMUST00000124589	13187	Gm12596	predicted gene 12596 [Source:MGI Symbol;Acc:MGI:3649247]
35	chr4-59273227-59274864	chr4-59254280-59266053	0.820237	Gm12596	Myo	Myo-chr4-59273227-59274864	chr4-59273227-59274864	0.362784	deN2_peaks_unique	chr4-59273237-59274054	56.3578	19.873	Distal Intergenic	4	59260051	59263269	3219	1	ENSMUSG00000086952	ENSMUST00000124589	13187	Gm12596	predicted gene 12596 [Source:MGI Symbol;Acc:MGI:3649247]
41	chr4-59273227-59274864	chr4-59328776-59342967	0.808821	Susd1	Myo	Myo-chr4-59273227-59274864	chr4-59273227-59274864	0.362784	deN2_peaks_unique	chr4-59273237-59274054	56.3578	19.873	Distal Intergenic	4	59260051	59263269	3219	1	ENSMUSG00000086952	ENSMUST00000124589	13187	Gm12596	predicted gene 12596 [Source:MGI Symbol;Acc:MGI:3649247]
94	chr4-59273227-59274864	chr4-59318380-59324519	0.76072	Susd1	Myo	Myo-chr4-59273227-59274864	chr4-59273227-59274864	0.362784	deN2_peaks_unique	chr4-59273237-59274054	56.3578	19.873	Distal Intergenic	4	59260051	59263269	3219	1	ENSMUSG00000086952	ENSMUST00000124589	13187	Gm12596	predicted gene 12596 [Source:MGI Symbol;Acc:MGI:3649247]
152	chr4-59273227-59274864	chr4-59439792-59440673	0.721907	Susd1	Myo	Myo-chr4-59273227-59274864	chr4-59273227-59274864	0.362784	deN2_peaks_unique	chr4-59273237-59274054	56.3578	19.873	Distal Intergenic	4	59260051	59263269	3219	1	ENSMUSG00000086952	ENSMUST00000124589	13187	Gm12596	predicted gene 12596 [Source:MGI Symbol;Acc:MGI:3649247]
908	chr4-59273227-59274864	chr4-59688759-59689579	0.502875	E130308A19Rik	Myo	Myo-chr4-59273227-59274864	chr4-59273227-59274864	0.362784	deN2_peaks_unique	chr4-59273237-59274054	56.3578	19.873	Distal Intergenic	4	59260051	59263269	3219	1	ENSMUSG00000086952	ENSMUST00000124589	13187	Gm12596	predicted gene 12596 [Source:MGI Symbol;Acc:MGI:3649247]
2145	chr4-59273227-59274864	chr4-59186328-59191733	0.303839	Ugcg	Myo	Myo-chr4-59273227-59274864	chr4-59273227-59274864	0.362784	deN2_peaks_unique	chr4-59273237-59274054	56.3578	19.873	Distal Intergenic	4	59260051	59263269	3219	1	ENSMUSG00000086952	ENSMUST00000124589	13187	Gm12596	predicted gene 12596 [Source:MGI Symbol;Acc:MGI:3649247]
2223	chr4-59273227-59274864	chr4-59209868-59211419	0.293497	Ugcg	Myo	Myo-chr4-59273227-59274864	chr4-59273227-59274864	0.362784	deN2_peaks_unique	chr4-59273237-59274054	56.3578	19.873	Distal Intergenic	4	59260051	59263269	3219	1	ENSMUSG00000086952	ENSMUST00000124589	13187	Gm12596	predicted gene 12596 [Source:MGI Symbol;Acc:MGI:3649247]
2632	chr4-59273227-59274864	chr4-59358848-59361355	0.256936	Susd1	Myo	Myo-chr4-59273227-59274864	chr4-59273227-59274864	0.362784	deN2_peaks_unique	chr4-59273237-59274054	56.3578	19.873	Distal Intergenic	4	59260051	59263269	3219	1	ENSMUSG00000086952	ENSMUST00000124589	13187	Gm12596	predicted gene 12596 [Source:MGI Symbol;Acc:MGI:3649247]
2786	chr4-59273227-59274864	chr4-59362655-59363507	0.24015	Susd1	Myo	Myo-chr4-59273227-59274864	chr4-59273227-59274864	0.362784	deN2_peaks_unique	chr4-59273237-59274054	56.3578	19.873	Distal Intergenic	4	59260051	59263269	3219	1	ENSMUSG00000086952	ENSMUST00000124589	13187	Gm12596	predicted gene 12596 [Source:MGI Symbol;Acc:MGI:3649247]
3	chr6-67098989-67114486	chr6-67026537-67041643	0.888896	Gadd45a	Myo	Myo-chr6-67098989-67114486	chr6-67098989-67114486	0.362653	deN2_peaks_unique	chr6-67104119-67108157	175.064	20.7739	Distal Intergenic	6	67115673	67168426	52754	1	ENSMUSG00000097603	ENSMUST00000181304	-7516	A430010J10Rik	RIKEN cDNA A430010J10 gene [Source:MGI Symbol;Acc:MGI:2442501]
3041	chr6-67098989-67114486	chr6-67069041-67078803	0.215598	E230016M11Rik	Myo	Myo-chr6-67098989-67114486	chr6-67098989-67114486	0.362653	deN2_peaks_unique	chr6-67104119-67108157	175.064	20.7739	Distal Intergenic	6	67115673	67168426	52754	1	ENSMUSG00000097603	ENSMUST00000181304	-7516	A430010J10Rik	RIKEN cDNA A430010J10 gene [Source:MGI Symbol;Acc:MGI:2442501]
4	chr6-67098989-67114486	chr6-67026537-67041643	0.888896	Gadd45a	Myo	Myo-chr6-67098989-67114486	chr6-67098989-67114486	0.362653	deN2_peaks_unique	chr6-67108950-67113246	176.634	25.3447	Promoter (2-3kb)	6	67115673	67168426	52754	1	ENSMUSG00000097603	ENSMUST00000181304	-2427	A430010J10Rik	RIKEN cDNA A430010J10 gene [Source:MGI Symbol;Acc:MGI:2442501]
3042	chr6-67098989-67114486	chr6-67069041-67078803	0.215598	E230016M11Rik	Myo	Myo-chr6-67098989-67114486	chr6-67098989-67114486	0.362653	deN2_peaks_unique	chr6-67108950-67113246	176.634	25.3447	Promoter (2-3kb)	6	67115673	67168426	52754	1	ENSMUSG00000097603	ENSMUST00000181304	-2427	A430010J10Rik	RIKEN cDNA A430010J10 gene [Source:MGI Symbol;Acc:MGI:2442501]
5	chr6-67098989-67114486	chr6-67026537-67041643	0.888896	Gadd45a	Myo	Myo-chr6-67098989-67114486	chr6-67098989-67114486	0.362653	deN2_peaks_unique	chr6-67114362-67114638	75.6949	19.7074	Promoter (1-2kb)	6	67115673	67168426	52754	1	ENSMUSG00000097603	ENSMUST00000181304	-1035	A430010J10Rik	RIKEN cDNA A430010J10 gene [Source:MGI Symbol;Acc:MGI:2442501]
3043	chr6-67098989-67114486	chr6-67069041-67078803	0.215598	E230016M11Rik	Myo	Myo-chr6-67098989-67114486	chr6-67098989-67114486	0.362653	deN2_peaks_unique	chr6-67114362-67114638	75.6949	19.7074	Promoter (1-2kb)	6	67115673	67168426	52754	1	ENSMUSG00000097603	ENSMUST00000181304	-1035	A430010J10Rik	RIKEN cDNA A430010J10 gene [Source:MGI Symbol;Acc:MGI:2442501]
62	chr3-101141464-101143406	chr3-101065301-101073833	0.781809	Ptgfrn	Myo	Myo-chr3-101141464-101143406	chr3-101141464-101143406	0.362554	deN2_peaks_unique	chr3-101141588-101142383	57.8453	22.5602	Distal Intergenic	3	101040232	101110278	70047	2	ENSMUSG00000027864	ENSMUST00000102694	-31311	Ptgfrn	prostaglandin F2 receptor negative regulator [Source:MGI Symbol;Acc:MGI:1277114]
126	chr3-101141464-101143406	chr3-101107626-101112833	0.738032	Ptgfrn	Myo	Myo-chr3-101141464-101143406	chr3-101141464-101143406	0.362554	deN2_peaks_unique	chr3-101141588-101142383	57.8453	22.5602	Distal Intergenic	3	101040232	101110278	70047	2	ENSMUSG00000027864	ENSMUST00000102694	-31311	Ptgfrn	prostaglandin F2 receptor negative regulator [Source:MGI Symbol;Acc:MGI:1277114]
719	chr3-101141464-101143406	chr3-101030522-101032402	0.538352	Cd101	Myo	Myo-chr3-101141464-101143406	chr3-101141464-101143406	0.362554	deN2_peaks_unique	chr3-101141588-101142383	57.8453	22.5602	Distal Intergenic	3	101040232	101110278	70047	2	ENSMUSG00000027864	ENSMUST00000102694	-31311	Ptgfrn	prostaglandin F2 receptor negative regulator [Source:MGI Symbol;Acc:MGI:1277114]
798	chr3-101141464-101143406	chr3-101074457-101079067	0.521492	Ptgfrn	Myo	Myo-chr3-101141464-101143406	chr3-101141464-101143406	0.362554	deN2_peaks_unique	chr3-101141588-101142383	57.8453	22.5602	Distal Intergenic	3	101040232	101110278	70047	2	ENSMUSG00000027864	ENSMUST00000102694	-31311	Ptgfrn	prostaglandin F2 receptor negative regulator [Source:MGI Symbol;Acc:MGI:1277114]
1076	chr3-101141464-101143406	chr3-100824902-100825744	0.469035	Vtcn1	Myo	Myo-chr3-101141464-101143406	chr3-101141464-101143406	0.362554	deN2_peaks_unique	chr3-101141588-101142383	57.8453	22.5602	Distal Intergenic	3	101040232	101110278	70047	2	ENSMUSG00000027864	ENSMUST00000102694	-31311	Ptgfrn	prostaglandin F2 receptor negative regulator [Source:MGI Symbol;Acc:MGI:1277114]
2062	chr3-101141464-101143406	chr3-101279201-101282917	0.315969	Cd2	Myo	Myo-chr3-101141464-101143406	chr3-101141464-101143406	0.362554	deN2_peaks_unique	chr3-101141588-101142383	57.8453	22.5602	Distal Intergenic	3	101040232	101110278	70047	2	ENSMUSG00000027864	ENSMUST00000102694	-31311	Ptgfrn	prostaglandin F2 receptor negative regulator [Source:MGI Symbol;Acc:MGI:1277114]
3014	chr3-101141464-101143406	chr3-100968832-100970631	0.219636	Ttf2	Myo	Myo-chr3-101141464-101143406	chr3-101141464-101143406	0.362554	deN2_peaks_unique	chr3-101141588-101142383	57.8453	22.5602	Distal Intergenic	3	101040232	101110278	70047	2	ENSMUSG00000027864	ENSMUST00000102694	-31311	Ptgfrn	prostaglandin F2 receptor negative regulator [Source:MGI Symbol;Acc:MGI:1277114]
398	chr11-43932719-43934304	chr11-43834624-43837270	0.626565	Adra1b	Myo	Myo-chr11-43932719-43934304	chr11-43932719-43934304	0.361791	deN2_peaks_unique	chr11-43932746-43933672	100.701	11.9761	Distal Intergenic	11	43959089	44134987	175899	1	ENSMUSG00000087172	ENSMUST00000148504	-25417	Gm12153	predicted gene 12153 [Source:MGI Symbol;Acc:MGI:3649294]
2515	chr11-43932719-43934304	chr11-43838454-43838717	0.26657	Adra1b	Myo	Myo-chr11-43932719-43934304	chr11-43932719-43934304	0.361791	deN2_peaks_unique	chr11-43932746-43933672	100.701	11.9761	Distal Intergenic	11	43959089	44134987	175899	1	ENSMUSG00000087172	ENSMUST00000148504	-25417	Gm12153	predicted gene 12153 [Source:MGI Symbol;Acc:MGI:3649294]
399	chr11-43932719-43934304	chr11-43834624-43837270	0.626565	Adra1b	Myo	Myo-chr11-43932719-43934304	chr11-43932719-43934304	0.361791	deN2_peaks_unique	chr11-43933787-43934252	92.2336	9.81204	Distal Intergenic	11	43959089	44134987	175899	1	ENSMUSG00000087172	ENSMUST00000148504	-24837	Gm12153	predicted gene 12153 [Source:MGI Symbol;Acc:MGI:3649294]
2516	chr11-43932719-43934304	chr11-43838454-43838717	0.26657	Adra1b	Myo	Myo-chr11-43932719-43934304	chr11-43932719-43934304	0.361791	deN2_peaks_unique	chr11-43933787-43934252	92.2336	9.81204	Distal Intergenic	11	43959089	44134987	175899	1	ENSMUSG00000087172	ENSMUST00000148504	-24837	Gm12153	predicted gene 12153 [Source:MGI Symbol;Acc:MGI:3649294]
1620	chr1-143808133-143810686	chr1-143999303-144007995	0.381825	Rgs2	Myo	Myo-chr1-143808133-143810686	chr1-143808133-143810686	0.361504	deN2_peaks_unique	chr1-143808700-143809953	101.952	25.593	Distal Intergenic	1	143794717	143806941	12225	1	ENSMUSG00000018189	ENSMUST00000185539	13984	Uchl5	ubiquitin carboxyl-terminal esterase L5 [Source:MGI Symbol;Acc:MGI:1914848]
243	chr3-55226134-55227834	chr3-55446733-55448578	0.675606	Dclk1	Myo	Myo-chr3-55226134-55227834	chr3-55226134-55227834	0.361429	deN2_peaks_unique	chr3-55226337-55227779	101.031	27.8032	Distal Intergenic	3	55242364	55539068	296705	1	ENSMUSG00000027797	ENSMUST00000196745	-14585	Dclk1	doublecortin-like kinase 1 [Source:MGI Symbol;Acc:MGI:1330861]
534	chr3-55226134-55227834	chr3-55241029-55244589	0.59121	Dclk1	Myo	Myo-chr3-55226134-55227834	chr3-55226134-55227834	0.361429	deN2_peaks_unique	chr3-55226337-55227779	101.031	27.8032	Distal Intergenic	3	55242364	55539068	296705	1	ENSMUSG00000027797	ENSMUST00000196745	-14585	Dclk1	doublecortin-like kinase 1 [Source:MGI Symbol;Acc:MGI:1330861]
1786	chr3-55226134-55227834	chr3-55111046-55120997	0.355867	Spg20	Myo	Myo-chr3-55226134-55227834	chr3-55226134-55227834	0.361429	deN2_peaks_unique	chr3-55226337-55227779	101.031	27.8032	Distal Intergenic	3	55242364	55539068	296705	1	ENSMUSG00000027797	ENSMUST00000196745	-14585	Dclk1	doublecortin-like kinase 1 [Source:MGI Symbol;Acc:MGI:1330861]
2511	chrX-8221999-8223775	chrX-8129935-8141825	0.267151	Wdr13	Myo	Myo-chrX-8221999-8223775	chrX-8221999-8223775	0.360882	deN2_peaks_unique	chrX-8222285-8223150	57.2889	8.01202	Distal Intergenic	20	8193848	8206525	12678	2	ENSMUSG00000031169	ENSMUST00000082320	-15761	Porcn	porcupine O-acyltransferase [Source:MGI Symbol;Acc:MGI:1890212]
72	chr13-93995266-93999828	chr13-94115353-94118427	0.775255	Lhfpl2	Myo	Myo-chr13-93995266-93999828	chr13-93995266-93999828	0.359697	deN2_peaks_unique	chr13-93996099-93998107	103.196	22.2925	Distal Intergenic	13	93983195	93991768	8574	2	ENSMUSG00000113791	ENSMUST00000221440	-4332	Gm47216	predicted gene, 47216 [Source:MGI Symbol;Acc:MGI:6096024]
109	chr13-93995266-93999828	chr13-94096680-94100421	0.746133	Lhfpl2	Myo	Myo-chr13-93995266-93999828	chr13-93995266-93999828	0.359697	deN2_peaks_unique	chr13-93996099-93998107	103.196	22.2925	Distal Intergenic	13	93983195	93991768	8574	2	ENSMUSG00000113791	ENSMUST00000221440	-4332	Gm47216	predicted gene, 47216 [Source:MGI Symbol;Acc:MGI:6096024]
130	chr13-93995266-93999828	chr13-94168218-94170086	0.735031	Lhfpl2	Myo	Myo-chr13-93995266-93999828	chr13-93995266-93999828	0.359697	deN2_peaks_unique	chr13-93996099-93998107	103.196	22.2925	Distal Intergenic	13	93983195	93991768	8574	2	ENSMUSG00000113791	ENSMUST00000221440	-4332	Gm47216	predicted gene, 47216 [Source:MGI Symbol;Acc:MGI:6096024]
1021	chr13-93995266-93999828	chr13-94093971-94094891	0.480549	Lhfpl2	Myo	Myo-chr13-93995266-93999828	chr13-93995266-93999828	0.359697	deN2_peaks_unique	chr13-93996099-93998107	103.196	22.2925	Distal Intergenic	13	93983195	93991768	8574	2	ENSMUSG00000113791	ENSMUST00000221440	-4332	Gm47216	predicted gene, 47216 [Source:MGI Symbol;Acc:MGI:6096024]
1982	chr13-93995266-93999828	chr13-94057009-94060239	0.327223	Lhfpl2	Myo	Myo-chr13-93995266-93999828	chr13-93995266-93999828	0.359697	deN2_peaks_unique	chr13-93996099-93998107	103.196	22.2925	Distal Intergenic	13	93983195	93991768	8574	2	ENSMUSG00000113791	ENSMUST00000221440	-4332	Gm47216	predicted gene, 47216 [Source:MGI Symbol;Acc:MGI:6096024]
73	chr13-93995266-93999828	chr13-94115353-94118427	0.775255	Lhfpl2	Myo	Myo-chr13-93995266-93999828	chr13-93995266-93999828	0.359697	deN2_peaks_unique	chr13-93998385-93998661	64.0965	18.9714	Distal Intergenic	13	93983195	93991768	8574	2	ENSMUSG00000113791	ENSMUST00000221440	-6618	Gm47216	predicted gene, 47216 [Source:MGI Symbol;Acc:MGI:6096024]
110	chr13-93995266-93999828	chr13-94096680-94100421	0.746133	Lhfpl2	Myo	Myo-chr13-93995266-93999828	chr13-93995266-93999828	0.359697	deN2_peaks_unique	chr13-93998385-93998661	64.0965	18.9714	Distal Intergenic	13	93983195	93991768	8574	2	ENSMUSG00000113791	ENSMUST00000221440	-6618	Gm47216	predicted gene, 47216 [Source:MGI Symbol;Acc:MGI:6096024]
131	chr13-93995266-93999828	chr13-94168218-94170086	0.735031	Lhfpl2	Myo	Myo-chr13-93995266-93999828	chr13-93995266-93999828	0.359697	deN2_peaks_unique	chr13-93998385-93998661	64.0965	18.9714	Distal Intergenic	13	93983195	93991768	8574	2	ENSMUSG00000113791	ENSMUST00000221440	-6618	Gm47216	predicted gene, 47216 [Source:MGI Symbol;Acc:MGI:6096024]
1022	chr13-93995266-93999828	chr13-94093971-94094891	0.480549	Lhfpl2	Myo	Myo-chr13-93995266-93999828	chr13-93995266-93999828	0.359697	deN2_peaks_unique	chr13-93998385-93998661	64.0965	18.9714	Distal Intergenic	13	93983195	93991768	8574	2	ENSMUSG00000113791	ENSMUST00000221440	-6618	Gm47216	predicted gene, 47216 [Source:MGI Symbol;Acc:MGI:6096024]
1983	chr13-93995266-93999828	chr13-94057009-94060239	0.327223	Lhfpl2	Myo	Myo-chr13-93995266-93999828	chr13-93995266-93999828	0.359697	deN2_peaks_unique	chr13-93998385-93998661	64.0965	18.9714	Distal Intergenic	13	93983195	93991768	8574	2	ENSMUSG00000113791	ENSMUST00000221440	-6618	Gm47216	predicted gene, 47216 [Source:MGI Symbol;Acc:MGI:6096024]
446	chr8-118149649-118151158	chr8-118312741-118315168	0.615429	Cdh13	Myo	Myo-chr8-118149649-118151158	chr8-118149649-118151158	0.359361	deN2_peaks_unique	chr8-118150124-118150786	60.5205	20.4931	Distal Intergenic	8	118120954	118121083	130	1	ENSMUSG00000065028	ENSMUST00000083094	29171	Gm25200	predicted gene, 25200 [Source:MGI Symbol;Acc:MGI:5454977]
1009	chr8-118149649-118151158	chr8-118282882-118294625	0.482867	Cdh13	Myo	Myo-chr8-118149649-118151158	chr8-118149649-118151158	0.359361	deN2_peaks_unique	chr8-118150124-118150786	60.5205	20.4931	Distal Intergenic	8	118120954	118121083	130	1	ENSMUSG00000065028	ENSMUST00000083094	29171	Gm25200	predicted gene, 25200 [Source:MGI Symbol;Acc:MGI:5454977]
2048	chr8-118149649-118151158	chr8-118310428-118312087	0.317873	Cdh13	Myo	Myo-chr8-118149649-118151158	chr8-118149649-118151158	0.359361	deN2_peaks_unique	chr8-118150124-118150786	60.5205	20.4931	Distal Intergenic	8	118120954	118121083	130	1	ENSMUSG00000065028	ENSMUST00000083094	29171	Gm25200	predicted gene, 25200 [Source:MGI Symbol;Acc:MGI:5454977]
374	chr8-26508911-26510192	chr8-26824064-26834192	0.632681	2310008N11Rik	Myo	Myo-chr8-26508911-26510192	chr8-26508911-26510192	0.357991	deN2_peaks_unique	chr8-26509577-26509977	45.5139	15.4678	Distal Intergenic	8	26457590	26484652	27063	2	ENSMUSG00000109961	ENSMUST00000209999	-24926	Gm31983	predicted gene, 31983 [Source:MGI Symbol;Acc:MGI:5591142]
1002	chr8-26508911-26510192	chr8-26971628-26986707	0.483558	Zfp703	Myo	Myo-chr8-26508911-26510192	chr8-26508911-26510192	0.357991	deN2_peaks_unique	chr8-26509577-26509977	45.5139	15.4678	Distal Intergenic	8	26457590	26484652	27063	2	ENSMUSG00000109961	ENSMUST00000209999	-24926	Gm31983	predicted gene, 31983 [Source:MGI Symbol;Acc:MGI:5591142]
240	chr12-81679605-81680848	chr12-81630118-81632481	0.677009	Ttc9	Myo	Myo-chr12-81679605-81680848	chr12-81679605-81680848	0.357494	deN2_peaks_unique	chr12-81679494-81680360	68.7617	21.7308	Distal Intergenic	12	81717830	81720052	2223	2	ENSMUSG00000113184	ENSMUST00000221438	39692	Gm49654	predicted gene, 49654 [Source:MGI Symbol;Acc:MGI:6215088]
1412	chr12-81679605-81680848	chr12-81503138-81503710	0.414241	Synj2bp	Myo	Myo-chr12-81679605-81680848	chr12-81679605-81680848	0.357494	deN2_peaks_unique	chr12-81679494-81680360	68.7617	21.7308	Distal Intergenic	12	81717830	81720052	2223	2	ENSMUSG00000113184	ENSMUST00000221438	39692	Gm49654	predicted gene, 49654 [Source:MGI Symbol;Acc:MGI:6215088]
2125	chr12-81679605-81680848	chr12-81917499-81920817	0.306283	Pcnx	Myo	Myo-chr12-81679605-81680848	chr12-81679605-81680848	0.357494	deN2_peaks_unique	chr12-81679494-81680360	68.7617	21.7308	Distal Intergenic	12	81717830	81720052	2223	2	ENSMUSG00000113184	ENSMUST00000221438	39692	Gm49654	predicted gene, 49654 [Source:MGI Symbol;Acc:MGI:6215088]
2827	chr12-81679605-81680848	chr12-81633069-81633577	0.236004	Ttc9	Myo	Myo-chr12-81679605-81680848	chr12-81679605-81680848	0.357494	deN2_peaks_unique	chr12-81679494-81680360	68.7617	21.7308	Distal Intergenic	12	81717830	81720052	2223	2	ENSMUSG00000113184	ENSMUST00000221438	39692	Gm49654	predicted gene, 49654 [Source:MGI Symbol;Acc:MGI:6215088]
51	chr16-92958099-92964087	chr16-92820307-92828967	0.791283	Runx1	Myo	Myo-chr16-92958099-92964087	chr16-92958099-92964087	0.357336	deN2_peaks_unique	chr16-92960187-92964972	125.366	25.3657	Distal Intergenic	16	92861877	92874472	12596	1	ENSMUSG00000116805	ENSMUST00000231501	98311	Gm49723	predicted gene, 49723 [Source:MGI Symbol;Acc:MGI:6215199]
80	chr16-92958099-92964087	chr16-92683602-92700459	0.770816	Runx1	Myo	Myo-chr16-92958099-92964087	chr16-92958099-92964087	0.357336	deN2_peaks_unique	chr16-92960187-92964972	125.366	25.3657	Distal Intergenic	16	92861877	92874472	12596	1	ENSMUSG00000116805	ENSMUST00000231501	98311	Gm49723	predicted gene, 49723 [Source:MGI Symbol;Acc:MGI:6215199]
17	chr1-192794514-192801001	chr1-192735095-192737585	0.865595	Hhat	Myo	Myo-chr1-192794514-192801001	chr1-192794514-192801001	0.356815	deN2_peaks_unique	chr1-192798105-192800867	146.297	33.044	Distal Intergenic	1	192820674	192821127	454	2	ENSMUSG00000103874	ENSMUST00000195130	20260	Gm38360	predicted gene, 38360 [Source:MGI Symbol;Acc:MGI:5611588]
116	chr1-192794514-192801001	chr1-192850869-192857298	0.743927	Gm15867	Myo	Myo-chr1-192794514-192801001	chr1-192794514-192801001	0.356815	deN2_peaks_unique	chr1-192798105-192800867	146.297	33.044	Distal Intergenic	1	192820674	192821127	454	2	ENSMUSG00000103874	ENSMUST00000195130	20260	Gm38360	predicted gene, 38360 [Source:MGI Symbol;Acc:MGI:5611588]
201	chr1-192794514-192801001	chr1-193150873-193151749	0.690869	Irf6	Myo	Myo-chr1-192794514-192801001	chr1-192794514-192801001	0.356815	deN2_peaks_unique	chr1-192798105-192800867	146.297	33.044	Distal Intergenic	1	192820674	192821127	454	2	ENSMUSG00000103874	ENSMUST00000195130	20260	Gm38360	predicted gene, 38360 [Source:MGI Symbol;Acc:MGI:5611588]
220	chr1-192794514-192801001	chr1-193203567-193204712	0.683672	Traf3ip3	Myo	Myo-chr1-192794514-192801001	chr1-192794514-192801001	0.356815	deN2_peaks_unique	chr1-192798105-192800867	146.297	33.044	Distal Intergenic	1	192820674	192821127	454	2	ENSMUSG00000103874	ENSMUST00000195130	20260	Gm38360	predicted gene, 38360 [Source:MGI Symbol;Acc:MGI:5611588]
1016	chr1-192794514-192801001	chr1-193188331-193192308	0.481972	Traf3ip3	Myo	Myo-chr1-192794514-192801001	chr1-192794514-192801001	0.356815	deN2_peaks_unique	chr1-192798105-192800867	146.297	33.044	Distal Intergenic	1	192820674	192821127	454	2	ENSMUSG00000103874	ENSMUST00000195130	20260	Gm38360	predicted gene, 38360 [Source:MGI Symbol;Acc:MGI:5611588]
1200	chr1-192794514-192801001	chr1-193035278-193036583	0.446113	Syt14	Myo	Myo-chr1-192794514-192801001	chr1-192794514-192801001	0.356815	deN2_peaks_unique	chr1-192798105-192800867	146.297	33.044	Distal Intergenic	1	192820674	192821127	454	2	ENSMUSG00000103874	ENSMUST00000195130	20260	Gm38360	predicted gene, 38360 [Source:MGI Symbol;Acc:MGI:5611588]
1235	chr1-192794514-192801001	chr1-192832418-192835747	0.439743	A730013G03Rik	Myo	Myo-chr1-192794514-192801001	chr1-192794514-192801001	0.356815	deN2_peaks_unique	chr1-192798105-192800867	146.297	33.044	Distal Intergenic	1	192820674	192821127	454	2	ENSMUSG00000103874	ENSMUST00000195130	20260	Gm38360	predicted gene, 38360 [Source:MGI Symbol;Acc:MGI:5611588]
1378	chr1-192794514-192801001	chr1-192849408-192850171	0.418115	Sertad4	Myo	Myo-chr1-192794514-192801001	chr1-192794514-192801001	0.356815	deN2_peaks_unique	chr1-192798105-192800867	146.297	33.044	Distal Intergenic	1	192820674	192821127	454	2	ENSMUSG00000103874	ENSMUST00000195130	20260	Gm38360	predicted gene, 38360 [Source:MGI Symbol;Acc:MGI:5611588]
1525	chr1-192794514-192801001	chr1-193195154-193199538	0.395971	Traf3ip3	Myo	Myo-chr1-192794514-192801001	chr1-192794514-192801001	0.356815	deN2_peaks_unique	chr1-192798105-192800867	146.297	33.044	Distal Intergenic	1	192820674	192821127	454	2	ENSMUSG00000103874	ENSMUST00000195130	20260	Gm38360	predicted gene, 38360 [Source:MGI Symbol;Acc:MGI:5611588]
1538	chr1-192794514-192801001	chr1-192840552-192841864	0.393741	1700065J18Rik	Myo	Myo-chr1-192794514-192801001	chr1-192794514-192801001	0.356815	deN2_peaks_unique	chr1-192798105-192800867	146.297	33.044	Distal Intergenic	1	192820674	192821127	454	2	ENSMUSG00000103874	ENSMUST00000195130	20260	Gm38360	predicted gene, 38360 [Source:MGI Symbol;Acc:MGI:5611588]
2106	chr1-192794514-192801001	chr1-192726032-192727880	0.310259	Hhat	Myo	Myo-chr1-192794514-192801001	chr1-192794514-192801001	0.356815	deN2_peaks_unique	chr1-192798105-192800867	146.297	33.044	Distal Intergenic	1	192820674	192821127	454	2	ENSMUSG00000103874	ENSMUST00000195130	20260	Gm38360	predicted gene, 38360 [Source:MGI Symbol;Acc:MGI:5611588]
2237	chr1-192794514-192801001	chr1-193156532-193157389	0.292264	Irf6	Myo	Myo-chr1-192794514-192801001	chr1-192794514-192801001	0.356815	deN2_peaks_unique	chr1-192798105-192800867	146.297	33.044	Distal Intergenic	1	192820674	192821127	454	2	ENSMUSG00000103874	ENSMUST00000195130	20260	Gm38360	predicted gene, 38360 [Source:MGI Symbol;Acc:MGI:5611588]
2255	chr1-192794514-192801001	chr1-193200223-193201994	0.290187	Traf3ip3	Myo	Myo-chr1-192794514-192801001	chr1-192794514-192801001	0.356815	deN2_peaks_unique	chr1-192798105-192800867	146.297	33.044	Distal Intergenic	1	192820674	192821127	454	2	ENSMUSG00000103874	ENSMUST00000195130	20260	Gm38360	predicted gene, 38360 [Source:MGI Symbol;Acc:MGI:5611588]
2291	chr1-192794514-192801001	chr1-192769071-192772252	0.28718	Hhat	Myo	Myo-chr1-192794514-192801001	chr1-192794514-192801001	0.356815	deN2_peaks_unique	chr1-192798105-192800867	146.297	33.044	Distal Intergenic	1	192820674	192821127	454	2	ENSMUSG00000103874	ENSMUST00000195130	20260	Gm38360	predicted gene, 38360 [Source:MGI Symbol;Acc:MGI:5611588]
2320	chr1-192794514-192801001	chr1-193241398-193244242	0.283777	Hsd11b1	Myo	Myo-chr1-192794514-192801001	chr1-192794514-192801001	0.356815	deN2_peaks_unique	chr1-192798105-192800867	146.297	33.044	Distal Intergenic	1	192820674	192821127	454	2	ENSMUSG00000103874	ENSMUST00000195130	20260	Gm38360	predicted gene, 38360 [Source:MGI Symbol;Acc:MGI:5611588]
2958	chr1-192794514-192801001	chr1-193207588-193208734	0.223353	Lamb3	Myo	Myo-chr1-192794514-192801001	chr1-192794514-192801001	0.356815	deN2_peaks_unique	chr1-192798105-192800867	146.297	33.044	Distal Intergenic	1	192820674	192821127	454	2	ENSMUSG00000103874	ENSMUST00000195130	20260	Gm38360	predicted gene, 38360 [Source:MGI Symbol;Acc:MGI:5611588]
1731	chr18-5386816-5387933	chr18-5154342-5167701	0.364627	Gm26682	Myo	Myo-chr18-5386816-5387933	chr18-5386816-5387933	0.355991	deN2_peaks_unique	chr18-5386759-5387051	79.9229	17.6264	Distal Intergenic	18	5368541	5370482	1942	2	ENSMUSG00000117617	ENSMUST00000234572	-16278	Gm50065	predicted gene, 50065 [Source:MGI Symbol;Acc:MGI:6275387]
1732	chr18-5386816-5387933	chr18-5154342-5167701	0.364627	Gm26682	Myo	Myo-chr18-5386816-5387933	chr18-5386816-5387933	0.355991	deN2_peaks_unique	chr18-5387232-5387771	87.3441	23.6994	Distal Intergenic	18	5368541	5370482	1942	2	ENSMUSG00000117617	ENSMUST00000234572	-16751	Gm50065	predicted gene, 50065 [Source:MGI Symbol;Acc:MGI:6275387]
452	chr12-27182086-27183445	chr12-27341148-27343999	0.614792	Sox11	Myo	Myo-chr12-27182086-27183445	chr12-27182086-27183445	0.355108	deN2_peaks_unique	chr12-27182623-27183088	45.1117	14.9462	Distal Intergenic	12	27134080	27160633	26554	2	ENSMUSG00000094002	ENSMUST00000182592	-21991	Gm9866	predicted gene 9866 [Source:MGI Symbol;Acc:MGI:3643118]
1623	chr12-27182086-27183445	chr12-27338668-27339871	0.380545	Sox11	Myo	Myo-chr12-27182086-27183445	chr12-27182086-27183445	0.355108	deN2_peaks_unique	chr12-27182623-27183088	45.1117	14.9462	Distal Intergenic	12	27134080	27160633	26554	2	ENSMUSG00000094002	ENSMUST00000182592	-21991	Gm9866	predicted gene 9866 [Source:MGI Symbol;Acc:MGI:3643118]
322	chr7-80164584-80167454	chr7-79857643-79861369	0.647422	Anpep	Myo	Myo-chr7-80164584-80167454	chr7-80164584-80167454	0.35393	deN2_peaks_unique	chr7-80166437-80166879	64.8414	20.0489	Distal Intergenic	7	80155169	80156771	1603	1	ENSMUSG00000108757	ENSMUST00000205955	11269	Gm45202	predicted gene 45202 [Source:MGI Symbol;Acc:MGI:5753778]
1132	chr7-80164584-80167454	chr7-80345414-80349411	0.458631	Unc45a	Myo	Myo-chr7-80164584-80167454	chr7-80164584-80167454	0.35393	deN2_peaks_unique	chr7-80166437-80166879	64.8414	20.0489	Distal Intergenic	7	80155169	80156771	1603	1	ENSMUSG00000108757	ENSMUST00000205955	11269	Gm45202	predicted gene 45202 [Source:MGI Symbol;Acc:MGI:5753778]
2743	chr7-80164584-80167454	chr7-80468579-80469329	0.244727	Blm	Myo	Myo-chr7-80164584-80167454	chr7-80164584-80167454	0.35393	deN2_peaks_unique	chr7-80166437-80166879	64.8414	20.0489	Distal Intergenic	7	80155169	80156771	1603	1	ENSMUSG00000108757	ENSMUST00000205955	11269	Gm45202	predicted gene 45202 [Source:MGI Symbol;Acc:MGI:5753778]
2917	chr7-80164584-80167454	chr7-80291933-80300058	0.226629	Prc1	Myo	Myo-chr7-80164584-80167454	chr7-80164584-80167454	0.35393	deN2_peaks_unique	chr7-80166437-80166879	64.8414	20.0489	Distal Intergenic	7	80155169	80156771	1603	1	ENSMUSG00000108757	ENSMUST00000205955	11269	Gm45202	predicted gene 45202 [Source:MGI Symbol;Acc:MGI:5753778]
3176	chr7-80164584-80167454	chr7-79843983-79849868	0.200054	Anpep	Myo	Myo-chr7-80164584-80167454	chr7-80164584-80167454	0.35393	deN2_peaks_unique	chr7-80166437-80166879	64.8414	20.0489	Distal Intergenic	7	80155169	80156771	1603	1	ENSMUSG00000108757	ENSMUST00000205955	11269	Gm45202	predicted gene 45202 [Source:MGI Symbol;Acc:MGI:5753778]
85	chr3-101492935-101498905	chr3-101065301-101073833	0.768007	Ptgfrn	Myo	Myo-chr3-101492935-101498905	chr3-101492935-101498905	0.352265	deN2_peaks_unique	chr3-101493977-101494938	66.8167	19.5535	Distal Intergenic	3	101425274	101426936	1663	2	ENSMUSG00000106137	ENSMUST00000196233	-67042	Gm42538	predicted gene 42538 [Source:MGI Symbol;Acc:MGI:5662675]
111	chr3-101492935-101498905	chr3-101107626-101112833	0.745952	Ptgfrn	Myo	Myo-chr3-101492935-101498905	chr3-101492935-101498905	0.352265	deN2_peaks_unique	chr3-101493977-101494938	66.8167	19.5535	Distal Intergenic	3	101425274	101426936	1663	2	ENSMUSG00000106137	ENSMUST00000196233	-67042	Gm42538	predicted gene 42538 [Source:MGI Symbol;Acc:MGI:5662675]
767	chr3-101492935-101498905	chr3-101074457-101079067	0.526136	Ptgfrn	Myo	Myo-chr3-101492935-101498905	chr3-101492935-101498905	0.352265	deN2_peaks_unique	chr3-101493977-101494938	66.8167	19.5535	Distal Intergenic	3	101425274	101426936	1663	2	ENSMUSG00000106137	ENSMUST00000196233	-67042	Gm42538	predicted gene 42538 [Source:MGI Symbol;Acc:MGI:5662675]
842	chr3-101492935-101498905	chr3-101030522-101032402	0.512767	Cd101	Myo	Myo-chr3-101492935-101498905	chr3-101492935-101498905	0.352265	deN2_peaks_unique	chr3-101493977-101494938	66.8167	19.5535	Distal Intergenic	3	101425274	101426936	1663	2	ENSMUSG00000106137	ENSMUST00000196233	-67042	Gm42538	predicted gene 42538 [Source:MGI Symbol;Acc:MGI:5662675]
2278	chr3-101492935-101498905	chr3-101279201-101282917	0.287852	Cd2	Myo	Myo-chr3-101492935-101498905	chr3-101492935-101498905	0.352265	deN2_peaks_unique	chr3-101493977-101494938	66.8167	19.5535	Distal Intergenic	3	101425274	101426936	1663	2	ENSMUSG00000106137	ENSMUST00000196233	-67042	Gm42538	predicted gene 42538 [Source:MGI Symbol;Acc:MGI:5662675]
86	chr3-101492935-101498905	chr3-101065301-101073833	0.768007	Ptgfrn	Myo	Myo-chr3-101492935-101498905	chr3-101492935-101498905	0.352265	deN2_peaks_unique	chr3-101497273-101498303	72.8987	19.6608	Distal Intergenic	3	101425274	101426936	1663	2	ENSMUSG00000106137	ENSMUST00000196233	-70338	Gm42538	predicted gene 42538 [Source:MGI Symbol;Acc:MGI:5662675]
112	chr3-101492935-101498905	chr3-101107626-101112833	0.745952	Ptgfrn	Myo	Myo-chr3-101492935-101498905	chr3-101492935-101498905	0.352265	deN2_peaks_unique	chr3-101497273-101498303	72.8987	19.6608	Distal Intergenic	3	101425274	101426936	1663	2	ENSMUSG00000106137	ENSMUST00000196233	-70338	Gm42538	predicted gene 42538 [Source:MGI Symbol;Acc:MGI:5662675]
768	chr3-101492935-101498905	chr3-101074457-101079067	0.526136	Ptgfrn	Myo	Myo-chr3-101492935-101498905	chr3-101492935-101498905	0.352265	deN2_peaks_unique	chr3-101497273-101498303	72.8987	19.6608	Distal Intergenic	3	101425274	101426936	1663	2	ENSMUSG00000106137	ENSMUST00000196233	-70338	Gm42538	predicted gene 42538 [Source:MGI Symbol;Acc:MGI:5662675]
843	chr3-101492935-101498905	chr3-101030522-101032402	0.512767	Cd101	Myo	Myo-chr3-101492935-101498905	chr3-101492935-101498905	0.352265	deN2_peaks_unique	chr3-101497273-101498303	72.8987	19.6608	Distal Intergenic	3	101425274	101426936	1663	2	ENSMUSG00000106137	ENSMUST00000196233	-70338	Gm42538	predicted gene 42538 [Source:MGI Symbol;Acc:MGI:5662675]
2279	chr3-101492935-101498905	chr3-101279201-101282917	0.287852	Cd2	Myo	Myo-chr3-101492935-101498905	chr3-101492935-101498905	0.352265	deN2_peaks_unique	chr3-101497273-101498303	72.8987	19.6608	Distal Intergenic	3	101425274	101426936	1663	2	ENSMUSG00000106137	ENSMUST00000196233	-70338	Gm42538	predicted gene 42538 [Source:MGI Symbol;Acc:MGI:5662675]
1409	chr12-86671539-86673032	chr12-86360642-86361816	0.414576	Esrrb	Myo	Myo-chr12-86671539-86673032	chr12-86671539-86673032	0.35214	deN2_peaks_unique	chr12-86671697-86673071	80.2301	22.4853	Distal Intergenic	12	86678700	86692091	13392	1	ENSMUSG00000021256	ENSMUST00000021681	-5629	Vash1	vasohibin 1 [Source:MGI Symbol;Acc:MGI:2442543]
2277	chr12-86671539-86673032	chr12-86706436-86706786	0.287901	Angel1	Myo	Myo-chr12-86671539-86673032	chr12-86671539-86673032	0.35214	deN2_peaks_unique	chr12-86671697-86673071	80.2301	22.4853	Distal Intergenic	12	86678700	86692091	13392	1	ENSMUSG00000021256	ENSMUST00000021681	-5629	Vash1	vasohibin 1 [Source:MGI Symbol;Acc:MGI:2442543]
471	chr12-104907342-104910124	chr12-104990228-105014824	0.609281	Syne3	Myo	Myo-chr12-104907342-104910124	chr12-104907342-104910124	0.351225	deN2_peaks_unique	chr12-104907170-104907568	59.7553	19.4167	Distal Intergenic	12	104925501	104926689	1189	2	ENSMUSG00000100975	ENSMUST00000185486	19121	Gm28875	predicted gene 28875 [Source:MGI Symbol;Acc:MGI:5579581]
2411	chr12-104907342-104910124	chr12-104735987-104736808	0.275405	Dicer1	Myo	Myo-chr12-104907342-104910124	chr12-104907342-104910124	0.351225	deN2_peaks_unique	chr12-104907170-104907568	59.7553	19.4167	Distal Intergenic	12	104925501	104926689	1189	2	ENSMUSG00000100975	ENSMUST00000185486	19121	Gm28875	predicted gene 28875 [Source:MGI Symbol;Acc:MGI:5579581]
2648	chr12-104907342-104910124	chr12-104715236-104720180	0.254998	Dicer1	Myo	Myo-chr12-104907342-104910124	chr12-104907342-104910124	0.351225	deN2_peaks_unique	chr12-104907170-104907568	59.7553	19.4167	Distal Intergenic	12	104925501	104926689	1189	2	ENSMUSG00000100975	ENSMUST00000185486	19121	Gm28875	predicted gene 28875 [Source:MGI Symbol;Acc:MGI:5579581]
2680	chr12-104907342-104910124	chr12-105027293-105046721	0.251783	Scarna13	Myo	Myo-chr12-104907342-104910124	chr12-104907342-104910124	0.351225	deN2_peaks_unique	chr12-104907170-104907568	59.7553	19.4167	Distal Intergenic	12	104925501	104926689	1189	2	ENSMUSG00000100975	ENSMUST00000185486	19121	Gm28875	predicted gene 28875 [Source:MGI Symbol;Acc:MGI:5579581]
2704	chr12-104907342-104910124	chr12-104867274-104868248	0.24868	Clmn	Myo	Myo-chr12-104907342-104910124	chr12-104907342-104910124	0.351225	deN2_peaks_unique	chr12-104907170-104907568	59.7553	19.4167	Distal Intergenic	12	104925501	104926689	1189	2	ENSMUSG00000100975	ENSMUST00000185486	19121	Gm28875	predicted gene 28875 [Source:MGI Symbol;Acc:MGI:5579581]
472	chr12-104907342-104910124	chr12-104990228-105014824	0.609281	Syne3	Myo	Myo-chr12-104907342-104910124	chr12-104907342-104910124	0.351225	deN2_peaks_unique	chr12-104907745-104910110	119.062	20.8296	Distal Intergenic	12	104925501	104926689	1189	2	ENSMUSG00000100975	ENSMUST00000185486	16579	Gm28875	predicted gene 28875 [Source:MGI Symbol;Acc:MGI:5579581]
2412	chr12-104907342-104910124	chr12-104735987-104736808	0.275405	Dicer1	Myo	Myo-chr12-104907342-104910124	chr12-104907342-104910124	0.351225	deN2_peaks_unique	chr12-104907745-104910110	119.062	20.8296	Distal Intergenic	12	104925501	104926689	1189	2	ENSMUSG00000100975	ENSMUST00000185486	16579	Gm28875	predicted gene 28875 [Source:MGI Symbol;Acc:MGI:5579581]
2649	chr12-104907342-104910124	chr12-104715236-104720180	0.254998	Dicer1	Myo	Myo-chr12-104907342-104910124	chr12-104907342-104910124	0.351225	deN2_peaks_unique	chr12-104907745-104910110	119.062	20.8296	Distal Intergenic	12	104925501	104926689	1189	2	ENSMUSG00000100975	ENSMUST00000185486	16579	Gm28875	predicted gene 28875 [Source:MGI Symbol;Acc:MGI:5579581]
2681	chr12-104907342-104910124	chr12-105027293-105046721	0.251783	Scarna13	Myo	Myo-chr12-104907342-104910124	chr12-104907342-104910124	0.351225	deN2_peaks_unique	chr12-104907745-104910110	119.062	20.8296	Distal Intergenic	12	104925501	104926689	1189	2	ENSMUSG00000100975	ENSMUST00000185486	16579	Gm28875	predicted gene 28875 [Source:MGI Symbol;Acc:MGI:5579581]
2705	chr12-104907342-104910124	chr12-104867274-104868248	0.24868	Clmn	Myo	Myo-chr12-104907342-104910124	chr12-104907342-104910124	0.351225	deN2_peaks_unique	chr12-104907745-104910110	119.062	20.8296	Distal Intergenic	12	104925501	104926689	1189	2	ENSMUSG00000100975	ENSMUST00000185486	16579	Gm28875	predicted gene 28875 [Source:MGI Symbol;Acc:MGI:5579581]
19	chr13-99053793-99059853	chr13-99469552-99478521	0.862767	Map1b	Myo	Myo-chr13-99053793-99059853	chr13-99053793-99059853	0.350157	deN2_peaks_unique	chr13-99055343-99056932	110.285	33.0282	Distal Intergenic	13	99040398	99040650	253	2	ENSMUSG00000089488	ENSMUST00000158863	-14694	Gm24733	predicted gene, 24733 [Source:MGI Symbol;Acc:MGI:5454510]
1211	chr13-99053793-99059853	chr13-99085901-99089186	0.444741	2310020H05Rik	Myo	Myo-chr13-99053793-99059853	chr13-99053793-99059853	0.350157	deN2_peaks_unique	chr13-99055343-99056932	110.285	33.0282	Distal Intergenic	13	99040398	99040650	253	2	ENSMUSG00000089488	ENSMUST00000158863	-14694	Gm24733	predicted gene, 24733 [Source:MGI Symbol;Acc:MGI:5454510]
1383	chr13-99053793-99059853	chr13-99439459-99453519	0.417517	Map1b	Myo	Myo-chr13-99053793-99059853	chr13-99053793-99059853	0.350157	deN2_peaks_unique	chr13-99055343-99056932	110.285	33.0282	Distal Intergenic	13	99040398	99040650	253	2	ENSMUSG00000089488	ENSMUST00000158863	-14694	Gm24733	predicted gene, 24733 [Source:MGI Symbol;Acc:MGI:5454510]
2131	chr13-99053793-99059853	chr13-98885514-98900737	0.305732	Tnpo1	Myo	Myo-chr13-99053793-99059853	chr13-99053793-99059853	0.350157	deN2_peaks_unique	chr13-99055343-99056932	110.285	33.0282	Distal Intergenic	13	99040398	99040650	253	2	ENSMUSG00000089488	ENSMUST00000158863	-14694	Gm24733	predicted gene, 24733 [Source:MGI Symbol;Acc:MGI:5454510]
20	chr13-99053793-99059853	chr13-99469552-99478521	0.862767	Map1b	Myo	Myo-chr13-99053793-99059853	chr13-99053793-99059853	0.350157	deN2_peaks_unique	chr13-99057829-99059374	95.9718	26.0493	Distal Intergenic	13	99040398	99040650	253	2	ENSMUSG00000089488	ENSMUST00000158863	-17180	Gm24733	predicted gene, 24733 [Source:MGI Symbol;Acc:MGI:5454510]
1212	chr13-99053793-99059853	chr13-99085901-99089186	0.444741	2310020H05Rik	Myo	Myo-chr13-99053793-99059853	chr13-99053793-99059853	0.350157	deN2_peaks_unique	chr13-99057829-99059374	95.9718	26.0493	Distal Intergenic	13	99040398	99040650	253	2	ENSMUSG00000089488	ENSMUST00000158863	-17180	Gm24733	predicted gene, 24733 [Source:MGI Symbol;Acc:MGI:5454510]
1384	chr13-99053793-99059853	chr13-99439459-99453519	0.417517	Map1b	Myo	Myo-chr13-99053793-99059853	chr13-99053793-99059853	0.350157	deN2_peaks_unique	chr13-99057829-99059374	95.9718	26.0493	Distal Intergenic	13	99040398	99040650	253	2	ENSMUSG00000089488	ENSMUST00000158863	-17180	Gm24733	predicted gene, 24733 [Source:MGI Symbol;Acc:MGI:5454510]
2132	chr13-99053793-99059853	chr13-98885514-98900737	0.305732	Tnpo1	Myo	Myo-chr13-99053793-99059853	chr13-99053793-99059853	0.350157	deN2_peaks_unique	chr13-99057829-99059374	95.9718	26.0493	Distal Intergenic	13	99040398	99040650	253	2	ENSMUSG00000089488	ENSMUST00000158863	-17180	Gm24733	predicted gene, 24733 [Source:MGI Symbol;Acc:MGI:5454510]
21	chr13-99053793-99059853	chr13-99469552-99478521	0.862767	Map1b	Myo	Myo-chr13-99053793-99059853	chr13-99053793-99059853	0.350157	deN2_peaks_unique	chr13-99059542-99060030	78.2633	18.6741	Distal Intergenic	13	99040398	99040650	253	2	ENSMUSG00000089488	ENSMUST00000158863	-18893	Gm24733	predicted gene, 24733 [Source:MGI Symbol;Acc:MGI:5454510]
1213	chr13-99053793-99059853	chr13-99085901-99089186	0.444741	2310020H05Rik	Myo	Myo-chr13-99053793-99059853	chr13-99053793-99059853	0.350157	deN2_peaks_unique	chr13-99059542-99060030	78.2633	18.6741	Distal Intergenic	13	99040398	99040650	253	2	ENSMUSG00000089488	ENSMUST00000158863	-18893	Gm24733	predicted gene, 24733 [Source:MGI Symbol;Acc:MGI:5454510]
1385	chr13-99053793-99059853	chr13-99439459-99453519	0.417517	Map1b	Myo	Myo-chr13-99053793-99059853	chr13-99053793-99059853	0.350157	deN2_peaks_unique	chr13-99059542-99060030	78.2633	18.6741	Distal Intergenic	13	99040398	99040650	253	2	ENSMUSG00000089488	ENSMUST00000158863	-18893	Gm24733	predicted gene, 24733 [Source:MGI Symbol;Acc:MGI:5454510]
2133	chr13-99053793-99059853	chr13-98885514-98900737	0.305732	Tnpo1	Myo	Myo-chr13-99053793-99059853	chr13-99053793-99059853	0.350157	deN2_peaks_unique	chr13-99059542-99060030	78.2633	18.6741	Distal Intergenic	13	99040398	99040650	253	2	ENSMUSG00000089488	ENSMUST00000158863	-18893	Gm24733	predicted gene, 24733 [Source:MGI Symbol;Acc:MGI:5454510]
812	chr5-146721469-146722840	chr5-146843308-146847085	0.518148	Rasl11a	Myo	Myo-chr5-146721469-146722840	chr5-146721469-146722840	0.349181	deN2_peaks_unique	chr5-146721566-146722260	45.29	13.9269	Distal Intergenic	5	146706622	146707496	875	1	ENSMUSG00000106020	ENSMUST00000197707	14945	4930573C15Rik	RIKEN cDNA 4930573C15 gene [Source:MGI Symbol;Acc:MGI:1923199]
1847	chr5-146721469-146722840	chr5-146281200-146285085	0.347189	Cdk8	Myo	Myo-chr5-146721469-146722840	chr5-146721469-146722840	0.349181	deN2_peaks_unique	chr5-146721566-146722260	45.29	13.9269	Distal Intergenic	5	146706622	146707496	875	1	ENSMUSG00000106020	ENSMUST00000197707	14945	4930573C15Rik	RIKEN cDNA 4930573C15 gene [Source:MGI Symbol;Acc:MGI:1923199]
2092	chr5-146721469-146722840	chr5-146831725-146842391	0.312218	Rpl21	Myo	Myo-chr5-146721469-146722840	chr5-146721469-146722840	0.349181	deN2_peaks_unique	chr5-146721566-146722260	45.29	13.9269	Distal Intergenic	5	146706622	146707496	875	1	ENSMUSG00000106020	ENSMUST00000197707	14945	4930573C15Rik	RIKEN cDNA 4930573C15 gene [Source:MGI Symbol;Acc:MGI:1923199]
619	chr1-151248548-151254614	chr1-151674895-151678626	0.567029	Niban1	Myo	Myo-chr1-151248548-151254614	chr1-151248548-151254614	0.347774	deN2_peaks_unique	chr1-151249624-151251962	156.398	36.0811	Distal Intergenic	1	151260824	151260914	91	2	ENSMUSG00000088498	ENSMUST00000157873	8952	Gm24402	predicted gene, 24402 [Source:MGI Symbol;Acc:MGI:5454179]
1105	chr1-151248548-151254614	chr1-151138345-151139391	0.46291	C730036E19Rik	Myo	Myo-chr1-151248548-151254614	chr1-151248548-151254614	0.347774	deN2_peaks_unique	chr1-151249624-151251962	156.398	36.0811	Distal Intergenic	1	151260824	151260914	91	2	ENSMUSG00000088498	ENSMUST00000157873	8952	Gm24402	predicted gene, 24402 [Source:MGI Symbol;Acc:MGI:5454179]
1157	chr1-151248548-151254614	chr1-151679175-151681576	0.454324	Niban1	Myo	Myo-chr1-151248548-151254614	chr1-151248548-151254614	0.347774	deN2_peaks_unique	chr1-151249624-151251962	156.398	36.0811	Distal Intergenic	1	151260824	151260914	91	2	ENSMUSG00000088498	ENSMUST00000157873	8952	Gm24402	predicted gene, 24402 [Source:MGI Symbol;Acc:MGI:5454179]
1890	chr1-151248548-151254614	chr1-150991601-150994168	0.340089	Hmcn1	Myo	Myo-chr1-151248548-151254614	chr1-151248548-151254614	0.347774	deN2_peaks_unique	chr1-151249624-151251962	156.398	36.0811	Distal Intergenic	1	151260824	151260914	91	2	ENSMUSG00000088498	ENSMUST00000157873	8952	Gm24402	predicted gene, 24402 [Source:MGI Symbol;Acc:MGI:5454179]
3164	chr1-151248548-151254614	chr1-151570234-151574318	0.202032	Niban1	Myo	Myo-chr1-151248548-151254614	chr1-151248548-151254614	0.347774	deN2_peaks_unique	chr1-151249624-151251962	156.398	36.0811	Distal Intergenic	1	151260824	151260914	91	2	ENSMUSG00000088498	ENSMUST00000157873	8952	Gm24402	predicted gene, 24402 [Source:MGI Symbol;Acc:MGI:5454179]
910	chr2-38984746-38993537	chr2-38931318-38938492	0.50275	Olfml2a	Myo	Myo-chr2-38984746-38993537	chr2-38984746-38993537	0.347662	deN2_peaks_unique	chr2-38986842-38987305	66.9969	27.0945	Distal Intergenic	2	38997476	39006168	8693	1	ENSMUSG00000035295	ENSMUST00000039535	-10171	Wdr38	WD repeat domain 38 [Source:MGI Symbol;Acc:MGI:1923896]
1062	chr2-38984746-38993537	chr2-39096711-39097330	0.472547	Scai	Myo	Myo-chr2-38984746-38993537	chr2-38984746-38993537	0.347662	deN2_peaks_unique	chr2-38986842-38987305	66.9969	27.0945	Distal Intergenic	2	38997476	39006168	8693	1	ENSMUSG00000035295	ENSMUST00000039535	-10171	Wdr38	WD repeat domain 38 [Source:MGI Symbol;Acc:MGI:1923896]
2717	chr2-38984746-38993537	chr2-38717287-38718129	0.247847	Nr5a1	Myo	Myo-chr2-38984746-38993537	chr2-38984746-38993537	0.347662	deN2_peaks_unique	chr2-38986842-38987305	66.9969	27.0945	Distal Intergenic	2	38997476	39006168	8693	1	ENSMUSG00000035295	ENSMUST00000039535	-10171	Wdr38	WD repeat domain 38 [Source:MGI Symbol;Acc:MGI:1923896]
2835	chr2-38984746-38993537	chr2-38994174-38995395	0.23544	Wdr38	Myo	Myo-chr2-38984746-38993537	chr2-38984746-38993537	0.347662	deN2_peaks_unique	chr2-38986842-38987305	66.9969	27.0945	Distal Intergenic	2	38997476	39006168	8693	1	ENSMUSG00000035295	ENSMUST00000039535	-10171	Wdr38	WD repeat domain 38 [Source:MGI Symbol;Acc:MGI:1923896]
2974	chr2-38984746-38993537	chr2-38851779-38852230	0.222135	Mir181a-2	Myo	Myo-chr2-38984746-38993537	chr2-38984746-38993537	0.347662	deN2_peaks_unique	chr2-38986842-38987305	66.9969	27.0945	Distal Intergenic	2	38997476	39006168	8693	1	ENSMUSG00000035295	ENSMUST00000039535	-10171	Wdr38	WD repeat domain 38 [Source:MGI Symbol;Acc:MGI:1923896]
911	chr2-38984746-38993537	chr2-38931318-38938492	0.50275	Olfml2a	Myo	Myo-chr2-38984746-38993537	chr2-38984746-38993537	0.347662	deN2_peaks_unique	chr2-38987556-38988702	74.4984	23.4636	Distal Intergenic	2	38997476	39006168	8693	1	ENSMUSG00000035295	ENSMUST00000039535	-8774	Wdr38	WD repeat domain 38 [Source:MGI Symbol;Acc:MGI:1923896]
1063	chr2-38984746-38993537	chr2-39096711-39097330	0.472547	Scai	Myo	Myo-chr2-38984746-38993537	chr2-38984746-38993537	0.347662	deN2_peaks_unique	chr2-38987556-38988702	74.4984	23.4636	Distal Intergenic	2	38997476	39006168	8693	1	ENSMUSG00000035295	ENSMUST00000039535	-8774	Wdr38	WD repeat domain 38 [Source:MGI Symbol;Acc:MGI:1923896]
2718	chr2-38984746-38993537	chr2-38717287-38718129	0.247847	Nr5a1	Myo	Myo-chr2-38984746-38993537	chr2-38984746-38993537	0.347662	deN2_peaks_unique	chr2-38987556-38988702	74.4984	23.4636	Distal Intergenic	2	38997476	39006168	8693	1	ENSMUSG00000035295	ENSMUST00000039535	-8774	Wdr38	WD repeat domain 38 [Source:MGI Symbol;Acc:MGI:1923896]
2836	chr2-38984746-38993537	chr2-38994174-38995395	0.23544	Wdr38	Myo	Myo-chr2-38984746-38993537	chr2-38984746-38993537	0.347662	deN2_peaks_unique	chr2-38987556-38988702	74.4984	23.4636	Distal Intergenic	2	38997476	39006168	8693	1	ENSMUSG00000035295	ENSMUST00000039535	-8774	Wdr38	WD repeat domain 38 [Source:MGI Symbol;Acc:MGI:1923896]
2975	chr2-38984746-38993537	chr2-38851779-38852230	0.222135	Mir181a-2	Myo	Myo-chr2-38984746-38993537	chr2-38984746-38993537	0.347662	deN2_peaks_unique	chr2-38987556-38988702	74.4984	23.4636	Distal Intergenic	2	38997476	39006168	8693	1	ENSMUSG00000035295	ENSMUST00000039535	-8774	Wdr38	WD repeat domain 38 [Source:MGI Symbol;Acc:MGI:1923896]
912	chr2-38984746-38993537	chr2-38931318-38938492	0.50275	Olfml2a	Myo	Myo-chr2-38984746-38993537	chr2-38984746-38993537	0.347662	deN2_peaks_unique	chr2-38988851-38989754	81.6068	16.5795	Distal Intergenic	2	38997476	39006168	8693	1	ENSMUSG00000035295	ENSMUST00000039535	-7722	Wdr38	WD repeat domain 38 [Source:MGI Symbol;Acc:MGI:1923896]
1064	chr2-38984746-38993537	chr2-39096711-39097330	0.472547	Scai	Myo	Myo-chr2-38984746-38993537	chr2-38984746-38993537	0.347662	deN2_peaks_unique	chr2-38988851-38989754	81.6068	16.5795	Distal Intergenic	2	38997476	39006168	8693	1	ENSMUSG00000035295	ENSMUST00000039535	-7722	Wdr38	WD repeat domain 38 [Source:MGI Symbol;Acc:MGI:1923896]
2719	chr2-38984746-38993537	chr2-38717287-38718129	0.247847	Nr5a1	Myo	Myo-chr2-38984746-38993537	chr2-38984746-38993537	0.347662	deN2_peaks_unique	chr2-38988851-38989754	81.6068	16.5795	Distal Intergenic	2	38997476	39006168	8693	1	ENSMUSG00000035295	ENSMUST00000039535	-7722	Wdr38	WD repeat domain 38 [Source:MGI Symbol;Acc:MGI:1923896]
2837	chr2-38984746-38993537	chr2-38994174-38995395	0.23544	Wdr38	Myo	Myo-chr2-38984746-38993537	chr2-38984746-38993537	0.347662	deN2_peaks_unique	chr2-38988851-38989754	81.6068	16.5795	Distal Intergenic	2	38997476	39006168	8693	1	ENSMUSG00000035295	ENSMUST00000039535	-7722	Wdr38	WD repeat domain 38 [Source:MGI Symbol;Acc:MGI:1923896]
2976	chr2-38984746-38993537	chr2-38851779-38852230	0.222135	Mir181a-2	Myo	Myo-chr2-38984746-38993537	chr2-38984746-38993537	0.347662	deN2_peaks_unique	chr2-38988851-38989754	81.6068	16.5795	Distal Intergenic	2	38997476	39006168	8693	1	ENSMUSG00000035295	ENSMUST00000039535	-7722	Wdr38	WD repeat domain 38 [Source:MGI Symbol;Acc:MGI:1923896]
913	chr2-38984746-38993537	chr2-38931318-38938492	0.50275	Olfml2a	Myo	Myo-chr2-38984746-38993537	chr2-38984746-38993537	0.347662	deN2_peaks_unique	chr2-38989966-38990947	79.7899	18.1602	Distal Intergenic	2	38997476	39006168	8693	1	ENSMUSG00000035295	ENSMUST00000039535	-6529	Wdr38	WD repeat domain 38 [Source:MGI Symbol;Acc:MGI:1923896]
1065	chr2-38984746-38993537	chr2-39096711-39097330	0.472547	Scai	Myo	Myo-chr2-38984746-38993537	chr2-38984746-38993537	0.347662	deN2_peaks_unique	chr2-38989966-38990947	79.7899	18.1602	Distal Intergenic	2	38997476	39006168	8693	1	ENSMUSG00000035295	ENSMUST00000039535	-6529	Wdr38	WD repeat domain 38 [Source:MGI Symbol;Acc:MGI:1923896]
2720	chr2-38984746-38993537	chr2-38717287-38718129	0.247847	Nr5a1	Myo	Myo-chr2-38984746-38993537	chr2-38984746-38993537	0.347662	deN2_peaks_unique	chr2-38989966-38990947	79.7899	18.1602	Distal Intergenic	2	38997476	39006168	8693	1	ENSMUSG00000035295	ENSMUST00000039535	-6529	Wdr38	WD repeat domain 38 [Source:MGI Symbol;Acc:MGI:1923896]
2838	chr2-38984746-38993537	chr2-38994174-38995395	0.23544	Wdr38	Myo	Myo-chr2-38984746-38993537	chr2-38984746-38993537	0.347662	deN2_peaks_unique	chr2-38989966-38990947	79.7899	18.1602	Distal Intergenic	2	38997476	39006168	8693	1	ENSMUSG00000035295	ENSMUST00000039535	-6529	Wdr38	WD repeat domain 38 [Source:MGI Symbol;Acc:MGI:1923896]
2977	chr2-38984746-38993537	chr2-38851779-38852230	0.222135	Mir181a-2	Myo	Myo-chr2-38984746-38993537	chr2-38984746-38993537	0.347662	deN2_peaks_unique	chr2-38989966-38990947	79.7899	18.1602	Distal Intergenic	2	38997476	39006168	8693	1	ENSMUSG00000035295	ENSMUST00000039535	-6529	Wdr38	WD repeat domain 38 [Source:MGI Symbol;Acc:MGI:1923896]
1599	chr5-148787162-148790773	chr5-148737809-148742378	0.385343	2210417A02Rik	Myo	Myo-chr5-148787162-148790773	chr5-148787162-148790773	0.346091	deN2_peaks_unique	chr5-148789515-148789822	35.4059	10.7186	Distal Intergenic	5	148777963	148783080	5118	1	ENSMUSG00000085740	ENSMUST00000155504	11553	4930505K14Rik	RIKEN cDNA 4930505K14 gene [Source:MGI Symbol;Acc:MGI:1925265]
3009	chr5-148787162-148790773	chr5-149143668-149144491	0.220163	Gm42788	Myo	Myo-chr5-148787162-148790773	chr5-148787162-148790773	0.346091	deN2_peaks_unique	chr5-148789515-148789822	35.4059	10.7186	Distal Intergenic	5	148777963	148783080	5118	1	ENSMUSG00000085740	ENSMUST00000155504	11553	4930505K14Rik	RIKEN cDNA 4930505K14 gene [Source:MGI Symbol;Acc:MGI:1925265]
3075	chr5-148787162-148790773	chr5-148881668-148886469	0.212703	Katnal1	Myo	Myo-chr5-148787162-148790773	chr5-148787162-148790773	0.346091	deN2_peaks_unique	chr5-148789515-148789822	35.4059	10.7186	Distal Intergenic	5	148777963	148783080	5118	1	ENSMUSG00000085740	ENSMUST00000155504	11553	4930505K14Rik	RIKEN cDNA 4930505K14 gene [Source:MGI Symbol;Acc:MGI:1925265]
1161	chr12-78926915-78931310	chr12-78980085-78986744	0.453656	Tmem229b	Myo	Myo-chr12-78926915-78931310	chr12-78926915-78931310	0.346025	deN2_peaks_unique	chr12-78928833-78930918	82.4036	13.9314	Distal Intergenic	12	78888691	78906964	18274	2	ENSMUSG00000021118	ENSMUST00000021544	-21870	Plek2	pleckstrin 2 [Source:MGI Symbol;Acc:MGI:1351466]
1314	chr12-78926915-78931310	chr12-79022556-79027359	0.429162	Plekhh1	Myo	Myo-chr12-78926915-78931310	chr12-78926915-78931310	0.346025	deN2_peaks_unique	chr12-78928833-78930918	82.4036	13.9314	Distal Intergenic	12	78888691	78906964	18274	2	ENSMUSG00000021118	ENSMUST00000021544	-21870	Plek2	pleckstrin 2 [Source:MGI Symbol;Acc:MGI:1351466]
1586	chr12-78926915-78931310	chr12-79028638-79031539	0.387462	Plekhh1	Myo	Myo-chr12-78926915-78931310	chr12-78926915-78931310	0.346025	deN2_peaks_unique	chr12-78928833-78930918	82.4036	13.9314	Distal Intergenic	12	78888691	78906964	18274	2	ENSMUSG00000021118	ENSMUST00000021544	-21870	Plek2	pleckstrin 2 [Source:MGI Symbol;Acc:MGI:1351466]
1884	chr12-78926915-78931310	chr12-78717777-78718197	0.34108	Fam71d	Myo	Myo-chr12-78926915-78931310	chr12-78926915-78931310	0.346025	deN2_peaks_unique	chr12-78928833-78930918	82.4036	13.9314	Distal Intergenic	12	78888691	78906964	18274	2	ENSMUSG00000021118	ENSMUST00000021544	-21870	Plek2	pleckstrin 2 [Source:MGI Symbol;Acc:MGI:1351466]
2288	chr12-78926915-78931310	chr12-78906574-78908676	0.287408	Plek2	Myo	Myo-chr12-78926915-78931310	chr12-78926915-78931310	0.346025	deN2_peaks_unique	chr12-78928833-78930918	82.4036	13.9314	Distal Intergenic	12	78888691	78906964	18274	2	ENSMUSG00000021118	ENSMUST00000021544	-21870	Plek2	pleckstrin 2 [Source:MGI Symbol;Acc:MGI:1351466]
2728	chr12-78926915-78931310	chr12-79210176-79210959	0.246652	Rdh12	Myo	Myo-chr12-78926915-78931310	chr12-78926915-78931310	0.346025	deN2_peaks_unique	chr12-78928833-78930918	82.4036	13.9314	Distal Intergenic	12	78888691	78906964	18274	2	ENSMUSG00000021118	ENSMUST00000021544	-21870	Plek2	pleckstrin 2 [Source:MGI Symbol;Acc:MGI:1351466]
2771	chr12-78926915-78931310	chr12-79190224-79194046	0.242247	Rdh11	Myo	Myo-chr12-78926915-78931310	chr12-78926915-78931310	0.346025	deN2_peaks_unique	chr12-78928833-78930918	82.4036	13.9314	Distal Intergenic	12	78888691	78906964	18274	2	ENSMUSG00000021118	ENSMUST00000021544	-21870	Plek2	pleckstrin 2 [Source:MGI Symbol;Acc:MGI:1351466]
2808	chr12-78926915-78931310	chr12-79208427-79209523	0.23829	Rdh12	Myo	Myo-chr12-78926915-78931310	chr12-78926915-78931310	0.346025	deN2_peaks_unique	chr12-78928833-78930918	82.4036	13.9314	Distal Intergenic	12	78888691	78906964	18274	2	ENSMUSG00000021118	ENSMUST00000021544	-21870	Plek2	pleckstrin 2 [Source:MGI Symbol;Acc:MGI:1351466]
2521	chr1-90633211-90635802	chr1-90795972-90805826	0.266282	Col6a3	Myo	Myo-chr1-90633211-90635802	chr1-90633211-90635802	0.34495	deN2_peaks_unique	chr1-90633976-90634336	35.3169	11.2128	Distal Intergenic	1	90611580	90612622	1043	1	ENSMUSG00000034432	ENSMUST00000186882	22397	Cops8	COP9 signalosome subunit 8 [Source:MGI Symbol;Acc:MGI:1915363]
2651	chr1-90633211-90635802	chr1-90925581-90926493	0.254367	Mlph	Myo	Myo-chr1-90633211-90635802	chr1-90633211-90635802	0.34495	deN2_peaks_unique	chr1-90633976-90634336	35.3169	11.2128	Distal Intergenic	1	90611580	90612622	1043	1	ENSMUSG00000034432	ENSMUST00000186882	22397	Cops8	COP9 signalosome subunit 8 [Source:MGI Symbol;Acc:MGI:1915363]
1362	chr3-122703951-122705633	chr3-122479505-122480793	0.420193	Bcar3	Myo	Myo-chr3-122703951-122705633	chr3-122703951-122705633	0.344529	deN2_peaks_unique	chr3-122704080-122704628	45.681	17.5346	Distal Intergenic	3	122728947	122859374	130428	1	ENSMUSG00000053965	ENSMUST00000066728	-24319	Pde5a	phosphodiesterase 5A, cGMP-specific [Source:MGI Symbol;Acc:MGI:2651499]
1440	chr3-122703951-122705633	chr3-122543181-122543732	0.40899	Mir7657	Myo	Myo-chr3-122703951-122705633	chr3-122703951-122705633	0.344529	deN2_peaks_unique	chr3-122704080-122704628	45.681	17.5346	Distal Intergenic	3	122728947	122859374	130428	1	ENSMUSG00000053965	ENSMUST00000066728	-24319	Pde5a	phosphodiesterase 5A, cGMP-specific [Source:MGI Symbol;Acc:MGI:2651499]
1478	chr3-122703951-122705633	chr3-122526722-122527288	0.403789	Bcar3	Myo	Myo-chr3-122703951-122705633	chr3-122703951-122705633	0.344529	deN2_peaks_unique	chr3-122704080-122704628	45.681	17.5346	Distal Intergenic	3	122728947	122859374	130428	1	ENSMUSG00000053965	ENSMUST00000066728	-24319	Pde5a	phosphodiesterase 5A, cGMP-specific [Source:MGI Symbol;Acc:MGI:2651499]
1493	chr3-122703951-122705633	chr3-122796902-122797416	0.400336	Pde5a	Myo	Myo-chr3-122703951-122705633	chr3-122703951-122705633	0.344529	deN2_peaks_unique	chr3-122704080-122704628	45.681	17.5346	Distal Intergenic	3	122728947	122859374	130428	1	ENSMUSG00000053965	ENSMUST00000066728	-24319	Pde5a	phosphodiesterase 5A, cGMP-specific [Source:MGI Symbol;Acc:MGI:2651499]
1500	chr3-122703951-122705633	chr3-122504611-122505931	0.399084	Bcar3	Myo	Myo-chr3-122703951-122705633	chr3-122703951-122705633	0.344529	deN2_peaks_unique	chr3-122704080-122704628	45.681	17.5346	Distal Intergenic	3	122728947	122859374	130428	1	ENSMUSG00000053965	ENSMUST00000066728	-24319	Pde5a	phosphodiesterase 5A, cGMP-specific [Source:MGI Symbol;Acc:MGI:2651499]
1515	chr3-122703951-122705633	chr3-122728458-122731340	0.397222	Pde5a	Myo	Myo-chr3-122703951-122705633	chr3-122703951-122705633	0.344529	deN2_peaks_unique	chr3-122704080-122704628	45.681	17.5346	Distal Intergenic	3	122728947	122859374	130428	1	ENSMUSG00000053965	ENSMUST00000066728	-24319	Pde5a	phosphodiesterase 5A, cGMP-specific [Source:MGI Symbol;Acc:MGI:2651499]
1615	chr3-122703951-122705633	chr3-122418420-122422860	0.383853	Bcar3	Myo	Myo-chr3-122703951-122705633	chr3-122703951-122705633	0.344529	deN2_peaks_unique	chr3-122704080-122704628	45.681	17.5346	Distal Intergenic	3	122728947	122859374	130428	1	ENSMUSG00000053965	ENSMUST00000066728	-24319	Pde5a	phosphodiesterase 5A, cGMP-specific [Source:MGI Symbol;Acc:MGI:2651499]
1698	chr3-122703951-122705633	chr3-122520868-122521725	0.370693	Bcar3	Myo	Myo-chr3-122703951-122705633	chr3-122703951-122705633	0.344529	deN2_peaks_unique	chr3-122704080-122704628	45.681	17.5346	Distal Intergenic	3	122728947	122859374	130428	1	ENSMUSG00000053965	ENSMUST00000066728	-24319	Pde5a	phosphodiesterase 5A, cGMP-specific [Source:MGI Symbol;Acc:MGI:2651499]
2617	chr3-122703951-122705633	chr3-122508164-122511279	0.258256	Bcar3	Myo	Myo-chr3-122703951-122705633	chr3-122703951-122705633	0.344529	deN2_peaks_unique	chr3-122704080-122704628	45.681	17.5346	Distal Intergenic	3	122728947	122859374	130428	1	ENSMUSG00000053965	ENSMUST00000066728	-24319	Pde5a	phosphodiesterase 5A, cGMP-specific [Source:MGI Symbol;Acc:MGI:2651499]
2810	chr3-122703951-122705633	chr3-122481702-122485549	0.238051	Bcar3	Myo	Myo-chr3-122703951-122705633	chr3-122703951-122705633	0.344529	deN2_peaks_unique	chr3-122704080-122704628	45.681	17.5346	Distal Intergenic	3	122728947	122859374	130428	1	ENSMUSG00000053965	ENSMUST00000066728	-24319	Pde5a	phosphodiesterase 5A, cGMP-specific [Source:MGI Symbol;Acc:MGI:2651499]
128	chr9-49884263-49885956	chr9-49796361-49799382	0.736108	Ncam1	Myo	Myo-chr9-49884263-49885956	chr9-49884263-49885956	0.343845	deN2_peaks_unique	chr9-49884059-49885672	101.78	16.2704	Distal Intergenic	9	49825869	49825975	107	2	ENSMUSG00000094255	ENSMUST00000178565	-58085	Gm25633	predicted gene, 25633 [Source:MGI Symbol;Acc:MGI:5455410]
1909	chr9-49884263-49885956	chr9-49571337-49572352	0.337704	Ncam1	Myo	Myo-chr9-49884263-49885956	chr9-49884263-49885956	0.343845	deN2_peaks_unique	chr9-49884059-49885672	101.78	16.2704	Distal Intergenic	9	49825869	49825975	107	2	ENSMUSG00000094255	ENSMUST00000178565	-58085	Gm25633	predicted gene, 25633 [Source:MGI Symbol;Acc:MGI:5455410]
129	chr9-49884263-49885956	chr9-49796361-49799382	0.736108	Ncam1	Myo	Myo-chr9-49884263-49885956	chr9-49884263-49885956	0.343845	deN2_peaks_unique	chr9-49885833-49886196	74.6501	18.0844	Distal Intergenic	9	49825869	49825975	107	2	ENSMUSG00000094255	ENSMUST00000178565	-59859	Gm25633	predicted gene, 25633 [Source:MGI Symbol;Acc:MGI:5455410]
1910	chr9-49884263-49885956	chr9-49571337-49572352	0.337704	Ncam1	Myo	Myo-chr9-49884263-49885956	chr9-49884263-49885956	0.343845	deN2_peaks_unique	chr9-49885833-49886196	74.6501	18.0844	Distal Intergenic	9	49825869	49825975	107	2	ENSMUSG00000094255	ENSMUST00000178565	-59859	Gm25633	predicted gene, 25633 [Source:MGI Symbol;Acc:MGI:5455410]
303	chr2-128921863-128925164	chr2-129113043-129116932	0.655559	Polr1b	Myo	Myo-chr2-128921863-128925164	chr2-128921863-128925164	0.343297	deN2_peaks_unique	chr2-128922248-128922677	47.0521	18.0863	Downstream (2-3kb)	2	128925571	128925692	122	2	ENSMUSG00000092719	ENSMUST00000174978	3015	Gm22859	predicted gene, 22859 [Source:MGI Symbol;Acc:MGI:5452636]
759	chr2-128921863-128925164	chr2-128770962-128772035	0.526973	Mertk	Myo	Myo-chr2-128921863-128925164	chr2-128921863-128925164	0.343297	deN2_peaks_unique	chr2-128922248-128922677	47.0521	18.0863	Downstream (2-3kb)	2	128925571	128925692	122	2	ENSMUSG00000092719	ENSMUST00000174978	3015	Gm22859	predicted gene, 22859 [Source:MGI Symbol;Acc:MGI:5452636]
1114	chr2-128921863-128925164	chr2-129181786-129184642	0.461734	AI847159	Myo	Myo-chr2-128921863-128925164	chr2-128921863-128925164	0.343297	deN2_peaks_unique	chr2-128922248-128922677	47.0521	18.0863	Downstream (2-3kb)	2	128925571	128925692	122	2	ENSMUSG00000092719	ENSMUST00000174978	3015	Gm22859	predicted gene, 22859 [Source:MGI Symbol;Acc:MGI:5452636]
1366	chr2-128921863-128925164	chr2-128849465-128851928	0.419741	Tmem87b	Myo	Myo-chr2-128921863-128925164	chr2-128921863-128925164	0.343297	deN2_peaks_unique	chr2-128922248-128922677	47.0521	18.0863	Downstream (2-3kb)	2	128925571	128925692	122	2	ENSMUSG00000092719	ENSMUST00000174978	3015	Gm22859	predicted gene, 22859 [Source:MGI Symbol;Acc:MGI:5452636]
2039	chr2-128921863-128925164	chr2-128861689-128866537	0.319807	Fbln7	Myo	Myo-chr2-128921863-128925164	chr2-128921863-128925164	0.343297	deN2_peaks_unique	chr2-128922248-128922677	47.0521	18.0863	Downstream (2-3kb)	2	128925571	128925692	122	2	ENSMUSG00000092719	ENSMUST00000174978	3015	Gm22859	predicted gene, 22859 [Source:MGI Symbol;Acc:MGI:5452636]
2828	chr2-128921863-128925164	chr2-128846940-128848091	0.235974	Tmem87b	Myo	Myo-chr2-128921863-128925164	chr2-128921863-128925164	0.343297	deN2_peaks_unique	chr2-128922248-128922677	47.0521	18.0863	Downstream (2-3kb)	2	128925571	128925692	122	2	ENSMUSG00000092719	ENSMUST00000174978	3015	Gm22859	predicted gene, 22859 [Source:MGI Symbol;Acc:MGI:5452636]
313	chr10-95470923-95472523	chr10-95355408-95357864	0.654065	2310039L15Rik	Myo	Myo-chr10-95470923-95472523	chr10-95470923-95472523	0.340739	deN2_peaks_unique	chr10-95471521-95472024	50.579	17.1267	Distal Intergenic	10	95477343	95478117	775	2	ENSMUSG00000112450	ENSMUST00000219947	6093	Gm3619	predicted gene 3619 [Source:MGI Symbol;Acc:MGI:3781795]
586	chr8-118264490-118271379	chr8-118312741-118315168	0.573175	Cdh13	Myo	Myo-chr8-118264490-118271379	chr8-118264490-118271379	0.339797	deN2_peaks_unique	chr8-118265250-118265958	60.1029	13.14	Distal Intergenic	8	118283733	119324921	1041189	1	ENSMUSG00000031841	ENSMUST00000117160	-17775	Cdh13	cadherin 13 [Source:MGI Symbol;Acc:MGI:99551]
983	chr8-118264490-118271379	chr8-118282882-118294625	0.48707	Cdh13	Myo	Myo-chr8-118264490-118271379	chr8-118264490-118271379	0.339797	deN2_peaks_unique	chr8-118265250-118265958	60.1029	13.14	Distal Intergenic	8	118283733	119324921	1041189	1	ENSMUSG00000031841	ENSMUST00000117160	-17775	Cdh13	cadherin 13 [Source:MGI Symbol;Acc:MGI:99551]
2126	chr8-118264490-118271379	chr8-118310428-118312087	0.306173	Cdh13	Myo	Myo-chr8-118264490-118271379	chr8-118264490-118271379	0.339797	deN2_peaks_unique	chr8-118265250-118265958	60.1029	13.14	Distal Intergenic	8	118283733	119324921	1041189	1	ENSMUSG00000031841	ENSMUST00000117160	-17775	Cdh13	cadherin 13 [Source:MGI Symbol;Acc:MGI:99551]
587	chr8-118264490-118271379	chr8-118312741-118315168	0.573175	Cdh13	Myo	Myo-chr8-118264490-118271379	chr8-118264490-118271379	0.339797	deN2_peaks_unique	chr8-118268411-118269599	86.4376	21.5011	Distal Intergenic	8	118283733	119324921	1041189	1	ENSMUSG00000031841	ENSMUST00000117160	-14134	Cdh13	cadherin 13 [Source:MGI Symbol;Acc:MGI:99551]
984	chr8-118264490-118271379	chr8-118282882-118294625	0.48707	Cdh13	Myo	Myo-chr8-118264490-118271379	chr8-118264490-118271379	0.339797	deN2_peaks_unique	chr8-118268411-118269599	86.4376	21.5011	Distal Intergenic	8	118283733	119324921	1041189	1	ENSMUSG00000031841	ENSMUST00000117160	-14134	Cdh13	cadherin 13 [Source:MGI Symbol;Acc:MGI:99551]
2127	chr8-118264490-118271379	chr8-118310428-118312087	0.306173	Cdh13	Myo	Myo-chr8-118264490-118271379	chr8-118264490-118271379	0.339797	deN2_peaks_unique	chr8-118268411-118269599	86.4376	21.5011	Distal Intergenic	8	118283733	119324921	1041189	1	ENSMUSG00000031841	ENSMUST00000117160	-14134	Cdh13	cadherin 13 [Source:MGI Symbol;Acc:MGI:99551]
157	chr7-19931721-19936419	chr7-19909194-19913120	0.719423	Pvr	Myo	Myo-chr7-19931721-19936419	chr7-19931721-19936419	0.339712	deN2_peaks_unique	chr7-19933220-19936234	108.179	22.3587	Downstream (1-2kb)	7	19938182	19944898	6717	2	ENSMUSG00000040498	ENSMUST00000208210	8664	Igsf23	immunoglobulin superfamily, member 23 [Source:MGI Symbol;Acc:MGI:1917330]
370	chr7-19931721-19936419	chr7-19919854-19923653	0.633463	Pvr	Myo	Myo-chr7-19931721-19936419	chr7-19931721-19936419	0.339712	deN2_peaks_unique	chr7-19933220-19936234	108.179	22.3587	Downstream (1-2kb)	7	19938182	19944898	6717	2	ENSMUSG00000040498	ENSMUST00000208210	8664	Igsf23	immunoglobulin superfamily, member 23 [Source:MGI Symbol;Acc:MGI:1917330]
464	chr7-19931721-19936419	chr7-19812473-19819357	0.611162	Bcl3	Myo	Myo-chr7-19931721-19936419	chr7-19931721-19936419	0.339712	deN2_peaks_unique	chr7-19933220-19936234	108.179	22.3587	Downstream (1-2kb)	7	19938182	19944898	6717	2	ENSMUSG00000040498	ENSMUST00000208210	8664	Igsf23	immunoglobulin superfamily, member 23 [Source:MGI Symbol;Acc:MGI:1917330]
940	chr7-19931721-19936419	chr7-19952169-19953693	0.496751	Igsf23	Myo	Myo-chr7-19931721-19936419	chr7-19931721-19936419	0.339712	deN2_peaks_unique	chr7-19933220-19936234	108.179	22.3587	Downstream (1-2kb)	7	19938182	19944898	6717	2	ENSMUSG00000040498	ENSMUST00000208210	8664	Igsf23	immunoglobulin superfamily, member 23 [Source:MGI Symbol;Acc:MGI:1917330]
974	chr7-19931721-19936419	chr7-19820070-19827535	0.488346	Bcl3	Myo	Myo-chr7-19931721-19936419	chr7-19931721-19936419	0.339712	deN2_peaks_unique	chr7-19933220-19936234	108.179	22.3587	Downstream (1-2kb)	7	19938182	19944898	6717	2	ENSMUSG00000040498	ENSMUST00000208210	8664	Igsf23	immunoglobulin superfamily, member 23 [Source:MGI Symbol;Acc:MGI:1917330]
2735	chr7-19931721-19936419	chr7-19863449-19868367	0.245827	Ceacam16	Myo	Myo-chr7-19931721-19936419	chr7-19931721-19936419	0.339712	deN2_peaks_unique	chr7-19933220-19936234	108.179	22.3587	Downstream (1-2kb)	7	19938182	19944898	6717	2	ENSMUSG00000040498	ENSMUST00000208210	8664	Igsf23	immunoglobulin superfamily, member 23 [Source:MGI Symbol;Acc:MGI:1917330]
1395	chr2-154705427-154708210	chr2-154564159-154567066	0.416822	E2f1	Myo	Myo-chr2-154705427-154708210	chr2-154705427-154708210	0.339186	deN2_peaks_unique	chr2-154706612-154707015	36.2707	18.8168	Promoter (2-3kb)	2	154703809	154704699	891	1	ENSMUSG00000082064	ENSMUST00000119057	2804	Rpl5-ps2	ribisomal protein L5, pseudogene 2 [Source:MGI Symbol;Acc:MGI:3649355]
628	chr3-144641899-144645535	chr3-144975959-144977203	0.56483	Clca4a	Myo	Myo-chr3-144641899-144645535	chr3-144641899-144645535	0.337633	deN2_peaks_unique	chr3-144642388-144644973	212.357	35.0071	Distal Intergenic	3	144625403	144625964	562	2	ENSMUSG00000105045	ENSMUST00000198343	-16425	Rpl9-ps8	ribosomal protein L9, pseudogene 8 [Source:MGI Symbol;Acc:MGI:3646987]
816	chr3-144641899-144645535	chr3-144897094-144897663	0.517513	Clca4c-ps	Myo	Myo-chr3-144641899-144645535	chr3-144641899-144645535	0.337633	deN2_peaks_unique	chr3-144642388-144644973	212.357	35.0071	Distal Intergenic	3	144625403	144625964	562	2	ENSMUSG00000105045	ENSMUST00000198343	-16425	Rpl9-ps8	ribosomal protein L9, pseudogene 8 [Source:MGI Symbol;Acc:MGI:3646987]
943	chr3-144641899-144645535	chr3-144886930-144887387	0.496288	Clca4c-ps	Myo	Myo-chr3-144641899-144645535	chr3-144641899-144645535	0.337633	deN2_peaks_unique	chr3-144642388-144644973	212.357	35.0071	Distal Intergenic	3	144625403	144625964	562	2	ENSMUSG00000105045	ENSMUST00000198343	-16425	Rpl9-ps8	ribosomal protein L9, pseudogene 8 [Source:MGI Symbol;Acc:MGI:3646987]
1563	chr3-144641899-144645535	chr3-144691814-144699961	0.390675	Sh3glb1	Myo	Myo-chr3-144641899-144645535	chr3-144641899-144645535	0.337633	deN2_peaks_unique	chr3-144642388-144644973	212.357	35.0071	Distal Intergenic	3	144625403	144625964	562	2	ENSMUSG00000105045	ENSMUST00000198343	-16425	Rpl9-ps8	ribosomal protein L9, pseudogene 8 [Source:MGI Symbol;Acc:MGI:3646987]
1785	chr3-144641899-144645535	chr3-144759699-144760100	0.355919	Clca3a1	Myo	Myo-chr3-144641899-144645535	chr3-144641899-144645535	0.337633	deN2_peaks_unique	chr3-144642388-144644973	212.357	35.0071	Distal Intergenic	3	144625403	144625964	562	2	ENSMUSG00000105045	ENSMUST00000198343	-16425	Rpl9-ps8	ribosomal protein L9, pseudogene 8 [Source:MGI Symbol;Acc:MGI:3646987]
925	chr9-111962741-111964137	chr9-112224978-112225824	0.50063	2310075C17Rik	Myo	Myo-chr9-111962741-111964137	chr9-111962741-111964137	0.337018	deN2_peaks_unique	chr9-111963171-111964292	66.5135	11.1519	Distal Intergenic	9	111912311	111918666	6356	2	ENSMUSG00000111054	ENSMUST00000215688	-44506	4930545L08Rik	RIKEN cDNA 4930545L08 gene [Source:MGI Symbol;Acc:MGI:1925278]
1341	chr9-111962741-111964137	chr9-112232040-112236245	0.423891	2900079G21Rik	Myo	Myo-chr9-111962741-111964137	chr9-111962741-111964137	0.337018	deN2_peaks_unique	chr9-111963171-111964292	66.5135	11.1519	Distal Intergenic	9	111912311	111918666	6356	2	ENSMUSG00000111054	ENSMUST00000215688	-44506	4930545L08Rik	RIKEN cDNA 4930545L08 gene [Source:MGI Symbol;Acc:MGI:1925278]
1369	chr9-111962741-111964137	chr9-112185805-112189578	0.419046	Arpp21	Myo	Myo-chr9-111962741-111964137	chr9-111962741-111964137	0.337018	deN2_peaks_unique	chr9-111963171-111964292	66.5135	11.1519	Distal Intergenic	9	111912311	111918666	6356	2	ENSMUSG00000111054	ENSMUST00000215688	-44506	4930545L08Rik	RIKEN cDNA 4930545L08 gene [Source:MGI Symbol;Acc:MGI:1925278]
2556	chr11-67162793-67166499	chr11-67059058-67059421	0.262509	Sco1	Myo	Myo-chr11-67162793-67166499	chr11-67162793-67166499	0.336923	deN2_peaks_unique	chr11-67162807-67166104	167.766	28.1285	Distal Intergenic	11	67171027	67197517	26491	1	ENSMUSG00000033196	ENSMUST00000170159	-4923	Myh2	myosin, heavy polypeptide 2, skeletal muscle, adult [Source:MGI Symbol;Acc:MGI:1339710]
2665	chr11-67162793-67166499	chr11-66960892-66961252	0.252982	Tmem238l	Myo	Myo-chr11-67162793-67166499	chr11-67162793-67166499	0.336923	deN2_peaks_unique	chr11-67162807-67166104	167.766	28.1285	Distal Intergenic	11	67171027	67197517	26491	1	ENSMUSG00000033196	ENSMUST00000170159	-4923	Myh2	myosin, heavy polypeptide 2, skeletal muscle, adult [Source:MGI Symbol;Acc:MGI:1339710]
2909	chr11-67162793-67166499	chr11-67320053-67320827	0.227296	Myh13	Myo	Myo-chr11-67162793-67166499	chr11-67162793-67166499	0.336923	deN2_peaks_unique	chr11-67162807-67166104	167.766	28.1285	Distal Intergenic	11	67171027	67197517	26491	1	ENSMUSG00000033196	ENSMUST00000170159	-4923	Myh2	myosin, heavy polypeptide 2, skeletal muscle, adult [Source:MGI Symbol;Acc:MGI:1339710]
381	chr14-47633842-47635952	chr14-47373304-47379447	0.630778	Lgals3	Myo	Myo-chr14-47633842-47635952	chr14-47633842-47635952	0.335829	deN2_peaks_unique	chr14-47634151-47634476	46.6463	17.5577	Distal Intergenic	14	47648448	47739894	91447	1	ENSMUSG00000021843	ENSMUST00000187839	-13972	Ktn1	kinectin 1 [Source:MGI Symbol;Acc:MGI:109153]
484	chr14-47633842-47635952	chr14-47526700-47540456	0.604753	Fbxo34	Myo	Myo-chr14-47633842-47635952	chr14-47633842-47635952	0.335829	deN2_peaks_unique	chr14-47634151-47634476	46.6463	17.5577	Distal Intergenic	14	47648448	47739894	91447	1	ENSMUSG00000021843	ENSMUST00000187839	-13972	Ktn1	kinectin 1 [Source:MGI Symbol;Acc:MGI:109153]
590	chr14-47633842-47635952	chr14-47897276-47899160	0.572609	4930447J18Rik	Myo	Myo-chr14-47633842-47635952	chr14-47633842-47635952	0.335829	deN2_peaks_unique	chr14-47634151-47634476	46.6463	17.5577	Distal Intergenic	14	47648448	47739894	91447	1	ENSMUSG00000021843	ENSMUST00000187839	-13972	Ktn1	kinectin 1 [Source:MGI Symbol;Acc:MGI:109153]
1069	chr14-47633842-47635952	chr14-47371523-47372295	0.471623	Lgals3	Myo	Myo-chr14-47633842-47635952	chr14-47633842-47635952	0.335829	deN2_peaks_unique	chr14-47634151-47634476	46.6463	17.5577	Distal Intergenic	14	47648448	47739894	91447	1	ENSMUSG00000021843	ENSMUST00000187839	-13972	Ktn1	kinectin 1 [Source:MGI Symbol;Acc:MGI:109153]
1140	chr14-47633842-47635952	chr14-47509177-47514199	0.457527	Fbxo34	Myo	Myo-chr14-47633842-47635952	chr14-47633842-47635952	0.335829	deN2_peaks_unique	chr14-47634151-47634476	46.6463	17.5577	Distal Intergenic	14	47648448	47739894	91447	1	ENSMUSG00000021843	ENSMUST00000187839	-13972	Ktn1	kinectin 1 [Source:MGI Symbol;Acc:MGI:109153]
1424	chr14-47633842-47635952	chr14-47711285-47714539	0.412799	Ktn1	Myo	Myo-chr14-47633842-47635952	chr14-47633842-47635952	0.335829	deN2_peaks_unique	chr14-47634151-47634476	46.6463	17.5577	Distal Intergenic	14	47648448	47739894	91447	1	ENSMUSG00000021843	ENSMUST00000187839	-13972	Ktn1	kinectin 1 [Source:MGI Symbol;Acc:MGI:109153]
2152	chr14-47633842-47635952	chr14-47364130-47365561	0.302436	Lgals3	Myo	Myo-chr14-47633842-47635952	chr14-47633842-47635952	0.335829	deN2_peaks_unique	chr14-47634151-47634476	46.6463	17.5577	Distal Intergenic	14	47648448	47739894	91447	1	ENSMUSG00000021843	ENSMUST00000187839	-13972	Ktn1	kinectin 1 [Source:MGI Symbol;Acc:MGI:109153]
3163	chr14-47633842-47635952	chr14-47731838-47758586	0.202132	Ktn1	Myo	Myo-chr14-47633842-47635952	chr14-47633842-47635952	0.335829	deN2_peaks_unique	chr14-47634151-47634476	46.6463	17.5577	Distal Intergenic	14	47648448	47739894	91447	1	ENSMUSG00000021843	ENSMUST00000187839	-13972	Ktn1	kinectin 1 [Source:MGI Symbol;Acc:MGI:109153]
553	chr7-97764297-97767003	chr7-97740401-97743088	0.5838	Aqp11	Myo	Myo-chr7-97764297-97767003	chr7-97764297-97767003	0.335557	deN2_peaks_unique	chr7-97764410-97765207	64.5195	16.8631	Distal Intergenic	7	97788541	97854912	66372	1	ENSMUSG00000030774	ENSMUST00000205757	-23334	Pak1	p21 (RAC1) activated kinase 1 [Source:MGI Symbol;Acc:MGI:1339975]
1234	chr7-97764297-97767003	chr7-98157982-98166306	0.439919	Capn5	Myo	Myo-chr7-97764297-97767003	chr7-97764297-97767003	0.335557	deN2_peaks_unique	chr7-97764410-97765207	64.5195	16.8631	Distal Intergenic	7	97788541	97854912	66372	1	ENSMUSG00000030774	ENSMUST00000205757	-23334	Pak1	p21 (RAC1) activated kinase 1 [Source:MGI Symbol;Acc:MGI:1339975]
2506	chr7-97764297-97767003	chr7-98116272-98126498	0.267573	Myo7a	Myo	Myo-chr7-97764297-97767003	chr7-97764297-97767003	0.335557	deN2_peaks_unique	chr7-97764410-97765207	64.5195	16.8631	Distal Intergenic	7	97788541	97854912	66372	1	ENSMUSG00000030774	ENSMUST00000205757	-23334	Pak1	p21 (RAC1) activated kinase 1 [Source:MGI Symbol;Acc:MGI:1339975]
2602	chr7-97764297-97767003	chr7-97788011-97789461	0.259176	Pak1	Myo	Myo-chr7-97764297-97767003	chr7-97764297-97767003	0.335557	deN2_peaks_unique	chr7-97764410-97765207	64.5195	16.8631	Distal Intergenic	7	97788541	97854912	66372	1	ENSMUSG00000030774	ENSMUST00000205757	-23334	Pak1	p21 (RAC1) activated kinase 1 [Source:MGI Symbol;Acc:MGI:1339975]
3011	chr7-97764297-97767003	chr7-98174352-98180130	0.220023	Capn5	Myo	Myo-chr7-97764297-97767003	chr7-97764297-97767003	0.335557	deN2_peaks_unique	chr7-97764410-97765207	64.5195	16.8631	Distal Intergenic	7	97788541	97854912	66372	1	ENSMUSG00000030774	ENSMUST00000205757	-23334	Pak1	p21 (RAC1) activated kinase 1 [Source:MGI Symbol;Acc:MGI:1339975]
730	chr4-132588181-132589208	chr4-132861613-132862175	0.534728	Stx12	Myo	Myo-chr4-132588181-132589208	chr4-132588181-132589208	0.334888	deN2_peaks_unique	chr4-132588276-132588676	58.7832	22.583	Distal Intergenic	4	132564067	132582683	18617	1	ENSMUSG00000056529	ENSMUST00000070690	24210	Ptafr	platelet-activating factor receptor [Source:MGI Symbol;Acc:MGI:106066]
752	chr4-132588181-132589208	chr4-132397065-132399365	0.527965	Phactr4	Myo	Myo-chr4-132588181-132589208	chr4-132588181-132589208	0.334888	deN2_peaks_unique	chr4-132588276-132588676	58.7832	22.583	Distal Intergenic	4	132564067	132582683	18617	1	ENSMUSG00000056529	ENSMUST00000070690	24210	Ptafr	platelet-activating factor receptor [Source:MGI Symbol;Acc:MGI:106066]
1288	chr4-132588181-132589208	chr4-132647006-132654498	0.431611	Eya3	Myo	Myo-chr4-132588181-132589208	chr4-132588181-132589208	0.334888	deN2_peaks_unique	chr4-132588276-132588676	58.7832	22.583	Distal Intergenic	4	132564067	132582683	18617	1	ENSMUSG00000056529	ENSMUST00000070690	24210	Ptafr	platelet-activating factor receptor [Source:MGI Symbol;Acc:MGI:106066]
2595	chr4-132588181-132589208	chr4-132735185-132737223	0.259477	Xkr8	Myo	Myo-chr4-132588181-132589208	chr4-132588181-132589208	0.334888	deN2_peaks_unique	chr4-132588276-132588676	58.7832	22.583	Distal Intergenic	4	132564067	132582683	18617	1	ENSMUSG00000056529	ENSMUST00000070690	24210	Ptafr	platelet-activating factor receptor [Source:MGI Symbol;Acc:MGI:106066]
731	chr4-132588181-132589208	chr4-132861613-132862175	0.534728	Stx12	Myo	Myo-chr4-132588181-132589208	chr4-132588181-132589208	0.334888	deN2_peaks_unique	chr4-132588901-132589384	50.6579	19.7403	Distal Intergenic	4	132564067	132582683	18617	1	ENSMUSG00000056529	ENSMUST00000070690	24835	Ptafr	platelet-activating factor receptor [Source:MGI Symbol;Acc:MGI:106066]
753	chr4-132588181-132589208	chr4-132397065-132399365	0.527965	Phactr4	Myo	Myo-chr4-132588181-132589208	chr4-132588181-132589208	0.334888	deN2_peaks_unique	chr4-132588901-132589384	50.6579	19.7403	Distal Intergenic	4	132564067	132582683	18617	1	ENSMUSG00000056529	ENSMUST00000070690	24835	Ptafr	platelet-activating factor receptor [Source:MGI Symbol;Acc:MGI:106066]
1289	chr4-132588181-132589208	chr4-132647006-132654498	0.431611	Eya3	Myo	Myo-chr4-132588181-132589208	chr4-132588181-132589208	0.334888	deN2_peaks_unique	chr4-132588901-132589384	50.6579	19.7403	Distal Intergenic	4	132564067	132582683	18617	1	ENSMUSG00000056529	ENSMUST00000070690	24835	Ptafr	platelet-activating factor receptor [Source:MGI Symbol;Acc:MGI:106066]
2596	chr4-132588181-132589208	chr4-132735185-132737223	0.259477	Xkr8	Myo	Myo-chr4-132588181-132589208	chr4-132588181-132589208	0.334888	deN2_peaks_unique	chr4-132588901-132589384	50.6579	19.7403	Distal Intergenic	4	132564067	132582683	18617	1	ENSMUSG00000056529	ENSMUST00000070690	24835	Ptafr	platelet-activating factor receptor [Source:MGI Symbol;Acc:MGI:106066]
1768	chr10-40151784-40153868	chr10-40028148-40035329	0.358399	Mfsd4b1	Myo	Myo-chr10-40151784-40153868	chr10-40151784-40153868	0.334197	deN2_peaks_unique	chr10-40151847-40153496	90.8981	22.1154	Distal Intergenic	10	40132902	40142258	9357	2	ENSMUSG00000019838	ENSMUST00000217252	-9590	Slc16a10	solute carrier family 16 (monocarboxylic acid transporters), member 10 [Source:MGI Symbol;Acc:MGI:1919722]
2214	chr13-102064142-102066227	chr13-101748669-101771619	0.294318	Pik3r1	Myo	Myo-chr13-102064142-102066227	chr13-102064142-102066227	0.333825	deN2_peaks_unique	chr13-102064173-102065097	85.408	24.2132	Distal Intergenic	13	102114117	102116035	1919	2	ENSMUSG00000102542	ENSMUST00000195109	50938	Gm38133	predicted gene, 38133 [Source:MGI Symbol;Acc:MGI:5611361]
1107	chr10-21440459-21444582	chr10-21683344-21689029	0.462683	Gm5420	Myo	Myo-chr10-21440459-21444582	chr10-21440459-21444582	0.333507	deN2_peaks_unique	chr10-21440601-21442315	89.4066	15.6029	Downstream (2-3kb)	10	21445181	21445636	456	2	ENSMUSG00000112738	ENSMUST00000219604	3321	Gm48386	predicted gene, 48386 [Source:MGI Symbol;Acc:MGI:6097868]
2696	chr10-21440459-21444582	chr10-21378523-21385538	0.249695	Aldh8a1	Myo	Myo-chr10-21440459-21444582	chr10-21440459-21444582	0.333507	deN2_peaks_unique	chr10-21440601-21442315	89.4066	15.6029	Downstream (2-3kb)	10	21445181	21445636	456	2	ENSMUSG00000112738	ENSMUST00000219604	3321	Gm48386	predicted gene, 48386 [Source:MGI Symbol;Acc:MGI:6097868]
711	chr5-146711422-146714279	chr5-146843308-146847085	0.540972	Rasl11a	Myo	Myo-chr5-146711422-146714279	chr5-146711422-146714279	0.333314	deN2_peaks_unique	chr5-146712714-146713226	48.678	20.2145	Distal Intergenic	5	146706622	146707496	875	1	ENSMUSG00000106020	ENSMUST00000197707	6093	4930573C15Rik	RIKEN cDNA 4930573C15 gene [Source:MGI Symbol;Acc:MGI:1923199]
1949	chr5-146711422-146714279	chr5-146281200-146285085	0.330704	Cdk8	Myo	Myo-chr5-146711422-146714279	chr5-146711422-146714279	0.333314	deN2_peaks_unique	chr5-146712714-146713226	48.678	20.2145	Distal Intergenic	5	146706622	146707496	875	1	ENSMUSG00000106020	ENSMUST00000197707	6093	4930573C15Rik	RIKEN cDNA 4930573C15 gene [Source:MGI Symbol;Acc:MGI:1923199]
2206	chr5-146711422-146714279	chr5-146831725-146842391	0.294911	Rpl21	Myo	Myo-chr5-146711422-146714279	chr5-146711422-146714279	0.333314	deN2_peaks_unique	chr5-146712714-146713226	48.678	20.2145	Distal Intergenic	5	146706622	146707496	875	1	ENSMUSG00000106020	ENSMUST00000197707	6093	4930573C15Rik	RIKEN cDNA 4930573C15 gene [Source:MGI Symbol;Acc:MGI:1923199]
1199	chr1-60598487-60601385	chr1-60262924-60264072	0.446298	Nbeal1	Myo	Myo-chr1-60598487-60601385	chr1-60598487-60601385	0.332811	deN2_peaks_unique	chr1-60600349-60600809	75.4639	18.6314	Distal Intergenic	1	60594807	60596236	1430	2	ENSMUSG00000103215	ENSMUST00000195569	-4114	Gm38388	predicted gene, 38388 [Source:MGI Symbol;Acc:MGI:5613624]
1835	chr1-60598487-60601385	chr1-60713292-60719051	0.348561	Cd28	Myo	Myo-chr1-60598487-60601385	chr1-60598487-60601385	0.332811	deN2_peaks_unique	chr1-60600349-60600809	75.4639	18.6314	Distal Intergenic	1	60594807	60596236	1430	2	ENSMUSG00000103215	ENSMUST00000195569	-4114	Gm38388	predicted gene, 38388 [Source:MGI Symbol;Acc:MGI:5613624]
1872	chr6-91654965-91657387	chr6-91257496-91263037	0.343179	Fbln2	Myo	Myo-chr6-91654965-91657387	chr6-91654965-91657387	0.33179	deN2_peaks_unique	chr6-91655134-91657476	122.248	12.1229	Distal Intergenic	6	91678198	91679223	1026	2	ENSMUSG00000108751	ENSMUST00000206576	21747	Gm45217	predicted gene 45217 [Source:MGI Symbol;Acc:MGI:5753793]
2146	chr6-91654965-91657387	chr6-91266314-91271606	0.303769	Fbln2	Myo	Myo-chr6-91654965-91657387	chr6-91654965-91657387	0.33179	deN2_peaks_unique	chr6-91655134-91657476	122.248	12.1229	Distal Intergenic	6	91678198	91679223	1026	2	ENSMUSG00000108751	ENSMUST00000206576	21747	Gm45217	predicted gene 45217 [Source:MGI Symbol;Acc:MGI:5753793]
246	chr9-74908668-74914211	chr9-75192499-75198052	0.674767	Myo5a	Myo	Myo-chr9-74908668-74914211	chr9-74908668-74914211	0.331432	deN2_peaks_unique	chr9-74911718-74912263	64.6906	23.794	Distal Intergenic	9	74952884	74955684	2801	1	ENSMUSG00000034858	ENSMUST00000216809	-40621	Fam214a	family with sequence similarity 214, member A [Source:MGI Symbol;Acc:MGI:2387648]
2349	chr9-74908668-74914211	chr9-75070098-75073953	0.280629	Myo5a	Myo	Myo-chr9-74908668-74914211	chr9-74908668-74914211	0.331432	deN2_peaks_unique	chr9-74911718-74912263	64.6906	23.794	Distal Intergenic	9	74952884	74955684	2801	1	ENSMUSG00000034858	ENSMUST00000216809	-40621	Fam214a	family with sequence similarity 214, member A [Source:MGI Symbol;Acc:MGI:2387648]
2430	chr9-74908668-74914211	chr9-74860423-74863944	0.273977	Onecut1	Myo	Myo-chr9-74908668-74914211	chr9-74908668-74914211	0.331432	deN2_peaks_unique	chr9-74911718-74912263	64.6906	23.794	Distal Intergenic	9	74952884	74955684	2801	1	ENSMUSG00000034858	ENSMUST00000216809	-40621	Fam214a	family with sequence similarity 214, member A [Source:MGI Symbol;Acc:MGI:2387648]
247	chr9-74908668-74914211	chr9-75192499-75198052	0.674767	Myo5a	Myo	Myo-chr9-74908668-74914211	chr9-74908668-74914211	0.331432	deN2_peaks_unique	chr9-74912655-74913606	72.432	19.6529	Distal Intergenic	9	74952884	74955684	2801	1	ENSMUSG00000034858	ENSMUST00000216809	-39278	Fam214a	family with sequence similarity 214, member A [Source:MGI Symbol;Acc:MGI:2387648]
2350	chr9-74908668-74914211	chr9-75070098-75073953	0.280629	Myo5a	Myo	Myo-chr9-74908668-74914211	chr9-74908668-74914211	0.331432	deN2_peaks_unique	chr9-74912655-74913606	72.432	19.6529	Distal Intergenic	9	74952884	74955684	2801	1	ENSMUSG00000034858	ENSMUST00000216809	-39278	Fam214a	family with sequence similarity 214, member A [Source:MGI Symbol;Acc:MGI:2387648]
2431	chr9-74908668-74914211	chr9-74860423-74863944	0.273977	Onecut1	Myo	Myo-chr9-74908668-74914211	chr9-74908668-74914211	0.331432	deN2_peaks_unique	chr9-74912655-74913606	72.432	19.6529	Distal Intergenic	9	74952884	74955684	2801	1	ENSMUSG00000034858	ENSMUST00000216809	-39278	Fam214a	family with sequence similarity 214, member A [Source:MGI Symbol;Acc:MGI:2387648]
556	chr15-6055804-6057824	chr15-6491488-6493028	0.582429	C9	Myo	Myo-chr15-6055804-6057824	chr15-6055804-6057824	0.330707	deN2_peaks_unique	chr15-6056971-6057655	57.9599	16.2267	Distal Intergenic	15	6034961	6035820	860	1	ENSMUSG00000115093	ENSMUST00000227373	22011	Gm8047	predicted gene 8047 [Source:MGI Symbol;Acc:MGI:3648510]
2292	chr15-6055804-6057824	chr15-6385199-6391574	0.28717	Dab2	Myo	Myo-chr15-6055804-6057824	chr15-6055804-6057824	0.330707	deN2_peaks_unique	chr15-6056971-6057655	57.9599	16.2267	Distal Intergenic	15	6034961	6035820	860	1	ENSMUSG00000115093	ENSMUST00000227373	22011	Gm8047	predicted gene 8047 [Source:MGI Symbol;Acc:MGI:3648510]
804	chr12-72674030-72675485	chr12-72667747-72669158	0.520402	Dhrs7	Myo	Myo-chr12-72674030-72675485	chr12-72674030-72675485	0.330572	deN2_peaks_unique	chr12-72674764-72675046	48.2537	33.5104	Distal Intergenic	12	72650353	72664909	14557	2	ENSMUSG00000021094	ENSMUST00000021512	-9856	Dhrs7	dehydrogenase/reductase (SDR family) member 7 [Source:MGI Symbol;Acc:MGI:1913625]
1857	chr12-72674030-72675485	chr12-72538047-72539039	0.345803	Pcnx4	Myo	Myo-chr12-72674030-72675485	chr12-72674030-72675485	0.330572	deN2_peaks_unique	chr12-72674764-72675046	48.2537	33.5104	Distal Intergenic	12	72650353	72664909	14557	2	ENSMUSG00000021094	ENSMUST00000021512	-9856	Dhrs7	dehydrogenase/reductase (SDR family) member 7 [Source:MGI Symbol;Acc:MGI:1913625]
2676	chr12-72674030-72675485	chr12-72662491-72666538	0.252396	Dhrs7	Myo	Myo-chr12-72674030-72675485	chr12-72674030-72675485	0.330572	deN2_peaks_unique	chr12-72674764-72675046	48.2537	33.5104	Distal Intergenic	12	72650353	72664909	14557	2	ENSMUSG00000021094	ENSMUST00000021512	-9856	Dhrs7	dehydrogenase/reductase (SDR family) member 7 [Source:MGI Symbol;Acc:MGI:1913625]
214	chr9-119477516-119480265	chr9-119559413-119564532	0.685762	Scn5a	Myo	Myo-chr9-119477516-119480265	chr9-119477516-119480265	0.330155	deN2_peaks_unique	chr9-119477820-119480117	121.337	16.9981	Distal Intergenic	9	119444987	119464239	19253	1	ENSMUSG00000042787	ENSMUST00000214462	32834	Exog	endo/exonuclease (5'-3'), endonuclease G-like [Source:MGI Symbol;Acc:MGI:2143333]
986	chr9-119477516-119480265	chr9-119576878-119581972	0.487007	Scn5a	Myo	Myo-chr9-119477516-119480265	chr9-119477516-119480265	0.330155	deN2_peaks_unique	chr9-119477820-119480117	121.337	16.9981	Distal Intergenic	9	119444987	119464239	19253	1	ENSMUSG00000042787	ENSMUST00000214462	32834	Exog	endo/exonuclease (5'-3'), endonuclease G-like [Source:MGI Symbol;Acc:MGI:2143333]
1262	chr9-119477516-119480265	chr9-119350229-119353178	0.435294	Acaa1a	Myo	Myo-chr9-119477516-119480265	chr9-119477516-119480265	0.330155	deN2_peaks_unique	chr9-119477820-119480117	121.337	16.9981	Distal Intergenic	9	119444987	119464239	19253	1	ENSMUSG00000042787	ENSMUST00000214462	32834	Exog	endo/exonuclease (5'-3'), endonuclease G-like [Source:MGI Symbol;Acc:MGI:2143333]
1582	chr9-119477516-119480265	chr9-119050922-119054436	0.388086	Vill	Myo	Myo-chr9-119477516-119480265	chr9-119477516-119480265	0.330155	deN2_peaks_unique	chr9-119477820-119480117	121.337	16.9981	Distal Intergenic	9	119444987	119464239	19253	1	ENSMUSG00000042787	ENSMUST00000214462	32834	Exog	endo/exonuclease (5'-3'), endonuclease G-like [Source:MGI Symbol;Acc:MGI:2143333]
2110	chr9-119477516-119480265	chr9-119241383-119241887	0.308873	Oxsr1	Myo	Myo-chr9-119477516-119480265	chr9-119477516-119480265	0.330155	deN2_peaks_unique	chr9-119477820-119480117	121.337	16.9981	Distal Intergenic	9	119444987	119464239	19253	1	ENSMUSG00000042787	ENSMUST00000214462	32834	Exog	endo/exonuclease (5'-3'), endonuclease G-like [Source:MGI Symbol;Acc:MGI:2143333]
2116	chr9-119477516-119480265	chr9-119565951-119567191	0.307807	Scn5a	Myo	Myo-chr9-119477516-119480265	chr9-119477516-119480265	0.330155	deN2_peaks_unique	chr9-119477820-119480117	121.337	16.9981	Distal Intergenic	9	119444987	119464239	19253	1	ENSMUSG00000042787	ENSMUST00000214462	32834	Exog	endo/exonuclease (5'-3'), endonuclease G-like [Source:MGI Symbol;Acc:MGI:2143333]
2390	chr9-119477516-119480265	chr9-119027464-119038160	0.276655	Mir26a-1	Myo	Myo-chr9-119477516-119480265	chr9-119477516-119480265	0.330155	deN2_peaks_unique	chr9-119477820-119480117	121.337	16.9981	Distal Intergenic	9	119444987	119464239	19253	1	ENSMUSG00000042787	ENSMUST00000214462	32834	Exog	endo/exonuclease (5'-3'), endonuclease G-like [Source:MGI Symbol;Acc:MGI:2143333]
2544	chr9-119477516-119480265	chr9-119149545-119150079	0.26354	Acaa1b	Myo	Myo-chr9-119477516-119480265	chr9-119477516-119480265	0.330155	deN2_peaks_unique	chr9-119477820-119480117	121.337	16.9981	Distal Intergenic	9	119444987	119464239	19253	1	ENSMUSG00000042787	ENSMUST00000214462	32834	Exog	endo/exonuclease (5'-3'), endonuclease G-like [Source:MGI Symbol;Acc:MGI:2143333]
2683	chr9-119477516-119480265	chr9-119690953-119691399	0.251601	Scn10a	Myo	Myo-chr9-119477516-119480265	chr9-119477516-119480265	0.330155	deN2_peaks_unique	chr9-119477820-119480117	121.337	16.9981	Distal Intergenic	9	119444987	119464239	19253	1	ENSMUSG00000042787	ENSMUST00000214462	32834	Exog	endo/exonuclease (5'-3'), endonuclease G-like [Source:MGI Symbol;Acc:MGI:2143333]
1272	chr5-9068572-9070357	chr5-9105935-9118007	0.433793	Tmem243	Myo	Myo-chr5-9068572-9070357	chr5-9068572-9070357	0.329892	deN2_peaks_unique	chr5-9069229-9069505	45.9165	23.2868	Distal Intergenic	5	9100668	9158080	57413	1	ENSMUSG00000079659	ENSMUST00000196029	-31163	Tmem243	transmembrane protein 243, mitochondrial [Source:MGI Symbol;Acc:MGI:3606159]
2562	chr5-9068572-9070357	chr5-8797330-8799133	0.26212	Abcb1b	Myo	Myo-chr5-9068572-9070357	chr5-9068572-9070357	0.329892	deN2_peaks_unique	chr5-9069229-9069505	45.9165	23.2868	Distal Intergenic	5	9100668	9158080	57413	1	ENSMUSG00000079659	ENSMUST00000196029	-31163	Tmem243	transmembrane protein 243, mitochondrial [Source:MGI Symbol;Acc:MGI:3606159]
1135	chr4-88462401-88463861	chr4-88400151-88401050	0.457992	Focad	Myo	Myo-chr4-88462401-88463861	chr4-88462401-88463861	0.329245	deN2_peaks_unique	chr4-88462751-88463214	40.5457	12.8189	Distal Intergenic	4	88410341	88438928	28588	2	ENSMUSG00000028497	ENSMUST00000151280	-23824	Hacd4	3-hydroxyacyl-CoA dehydratase 4 [Source:MGI Symbol;Acc:MGI:1914025]
1943	chr4-88462401-88463861	chr4-88122423-88122910	0.332018	Mir491	Myo	Myo-chr4-88462401-88463861	chr4-88462401-88463861	0.329245	deN2_peaks_unique	chr4-88462751-88463214	40.5457	12.8189	Distal Intergenic	4	88410341	88438928	28588	2	ENSMUSG00000028497	ENSMUST00000151280	-23824	Hacd4	3-hydroxyacyl-CoA dehydratase 4 [Source:MGI Symbol;Acc:MGI:1914025]
2655	chr4-88462401-88463861	chr4-88640646-88641955	0.253813	Ifna13	Myo	Myo-chr4-88462401-88463861	chr4-88462401-88463861	0.329245	deN2_peaks_unique	chr4-88462751-88463214	40.5457	12.8189	Distal Intergenic	4	88410341	88438928	28588	2	ENSMUSG00000028497	ENSMUST00000151280	-23824	Hacd4	3-hydroxyacyl-CoA dehydratase 4 [Source:MGI Symbol;Acc:MGI:1914025]
2518	chr1-184090237-184091353	chr1-184014097-184014535	0.266497	Dusp10	Myo	Myo-chr1-184090237-184091353	chr1-184090237-184091353	0.328701	deN2_peaks_unique	chr1-184090359-184090657	43.3498	20.5883	Distal Intergenic	1	184034381	184075636	41256	1	ENSMUSG00000039384	ENSMUST00000048655	55979	Dusp10	dual specificity phosphatase 10 [Source:MGI Symbol;Acc:MGI:1927070]
329	chr8-26501772-26504973	chr8-26824064-26834192	0.646296	2310008N11Rik	Myo	Myo-chr8-26501772-26504973	chr8-26501772-26504973	0.327973	deN2_peaks_unique	chr8-26504173-26504930	57.3015	23.0797	Distal Intergenic	8	26457590	26484652	27063	2	ENSMUSG00000109961	ENSMUST00000209999	-19522	Gm31983	predicted gene, 31983 [Source:MGI Symbol;Acc:MGI:5591142]
920	chr8-26501772-26504973	chr8-26971628-26986707	0.501979	Zfp703	Myo	Myo-chr8-26501772-26504973	chr8-26501772-26504973	0.327973	deN2_peaks_unique	chr8-26504173-26504930	57.3015	23.0797	Distal Intergenic	8	26457590	26484652	27063	2	ENSMUSG00000109961	ENSMUST00000209999	-19522	Gm31983	predicted gene, 31983 [Source:MGI Symbol;Acc:MGI:5591142]
622	chr6-112400727-112407613	chr6-112210042-112211180	0.566675	1700054K19Rik	Myo	Myo-chr6-112400727-112407613	chr6-112400727-112407613	0.327961	deN2_peaks_unique	chr6-112401824-112402438	42.6734	33.2525	Distal Intergenic	6	112393350	112393817	468	2	ENSMUSG00000107541	ENSMUST00000203696	-8008	Gm44336	predicted gene, 44336 [Source:MGI Symbol;Acc:MGI:5690728]
898	chr6-112400727-112407613	chr6-112487438-112493882	0.504391	Oxtr	Myo	Myo-chr6-112400727-112407613	chr6-112400727-112407613	0.327961	deN2_peaks_unique	chr6-112401824-112402438	42.6734	33.2525	Distal Intergenic	6	112393350	112393817	468	2	ENSMUSG00000107541	ENSMUST00000203696	-8008	Gm44336	predicted gene, 44336 [Source:MGI Symbol;Acc:MGI:5690728]
1263	chr6-112400727-112407613	chr6-112378978-112379551	0.435223	Ssu2	Myo	Myo-chr6-112400727-112407613	chr6-112400727-112407613	0.327961	deN2_peaks_unique	chr6-112401824-112402438	42.6734	33.2525	Distal Intergenic	6	112393350	112393817	468	2	ENSMUSG00000107541	ENSMUST00000203696	-8008	Gm44336	predicted gene, 44336 [Source:MGI Symbol;Acc:MGI:5690728]
2961	chr14-66973161-66978655	chr14-66909649-66911502	0.22314	Pnma2	Myo	Myo-chr14-66973161-66978655	chr14-66973161-66978655	0.327372	deN2_peaks_unique	chr14-66977049-66977325	30.1393	16.0754	Distal Intergenic	14	66970452	66970584	133	1	ENSMUSG00000065673	ENSMUST00000083739	6598	Gm24258	predicted gene, 24258 [Source:MGI Symbol;Acc:MGI:5454035]
692	chr15-103387141-103395287	chr15-103331572-103372258	0.546572	Mir6963	Myo	Myo-chr15-103387141-103395287	chr15-103387141-103395287	0.326967	deN2_peaks_unique	chr15-103393440-103394200	56.3539	12.5723	Distal Intergenic	15	103378071	103378407	337	1	ENSMUSG00000104327	ENSMUST00000193409	15370	Gm37322	predicted gene, 37322 [Source:MGI Symbol;Acc:MGI:5610550]
924	chr15-103387141-103395287	chr15-103257678-103259109	0.500644	Nfe2	Myo	Myo-chr15-103387141-103395287	chr15-103387141-103395287	0.326967	deN2_peaks_unique	chr15-103393440-103394200	56.3539	12.5723	Distal Intergenic	15	103378071	103378407	337	1	ENSMUSG00000104327	ENSMUST00000193409	15370	Gm37322	predicted gene, 37322 [Source:MGI Symbol;Acc:MGI:5610550]
2203	chr15-103387141-103395287	chr15-103511590-103512116	0.295388	Pde1b	Myo	Myo-chr15-103387141-103395287	chr15-103387141-103395287	0.326967	deN2_peaks_unique	chr15-103393440-103394200	56.3539	12.5723	Distal Intergenic	15	103378071	103378407	337	1	ENSMUSG00000104327	ENSMUST00000193409	15370	Gm37322	predicted gene, 37322 [Source:MGI Symbol;Acc:MGI:5610550]
2374	chr15-103387141-103395287	chr15-103212014-103216984	0.278501	Cbx5	Myo	Myo-chr15-103387141-103395287	chr15-103387141-103395287	0.326967	deN2_peaks_unique	chr15-103393440-103394200	56.3539	12.5723	Distal Intergenic	15	103378071	103378407	337	1	ENSMUSG00000104327	ENSMUST00000193409	15370	Gm37322	predicted gene, 37322 [Source:MGI Symbol;Acc:MGI:5610550]
2783	chr15-103387141-103395287	chr15-103513489-103515450	0.240524	Pde1b	Myo	Myo-chr15-103387141-103395287	chr15-103387141-103395287	0.326967	deN2_peaks_unique	chr15-103393440-103394200	56.3539	12.5723	Distal Intergenic	15	103378071	103378407	337	1	ENSMUSG00000104327	ENSMUST00000193409	15370	Gm37322	predicted gene, 37322 [Source:MGI Symbol;Acc:MGI:5610550]
596	chr7-97756686-97758394	chr7-97740401-97743088	0.571945	Aqp11	Myo	Myo-chr7-97756686-97758394	chr7-97756686-97758394	0.326862	deN2_peaks_unique	chr7-97756538-97757917	66.8075	22.228	Distal Intergenic	7	97724006	97738289	14284	2	ENSMUSG00000042797	ENSMUST00000206389	-18250	Aqp11	aquaporin 11 [Source:MGI Symbol;Acc:MGI:1913583]
1506	chr7-97756686-97758394	chr7-98157982-98166306	0.398487	Capn5	Myo	Myo-chr7-97756686-97758394	chr7-97756686-97758394	0.326862	deN2_peaks_unique	chr7-97756538-97757917	66.8075	22.228	Distal Intergenic	7	97724006	97738289	14284	2	ENSMUSG00000042797	ENSMUST00000206389	-18250	Aqp11	aquaporin 11 [Source:MGI Symbol;Acc:MGI:1913583]
2468	chr7-97756686-97758394	chr7-98116272-98126498	0.270689	Myo7a	Myo	Myo-chr7-97756686-97758394	chr7-97756686-97758394	0.326862	deN2_peaks_unique	chr7-97756538-97757917	66.8075	22.228	Distal Intergenic	7	97724006	97738289	14284	2	ENSMUSG00000042797	ENSMUST00000206389	-18250	Aqp11	aquaporin 11 [Source:MGI Symbol;Acc:MGI:1913583]
2690	chr7-97756686-97758394	chr7-97788011-97789461	0.25071	Pak1	Myo	Myo-chr7-97756686-97758394	chr7-97756686-97758394	0.326862	deN2_peaks_unique	chr7-97756538-97757917	66.8075	22.228	Distal Intergenic	7	97724006	97738289	14284	2	ENSMUSG00000042797	ENSMUST00000206389	-18250	Aqp11	aquaporin 11 [Source:MGI Symbol;Acc:MGI:1913583]
3124	chr7-97756686-97758394	chr7-98174352-98180130	0.207373	Capn5	Myo	Myo-chr7-97756686-97758394	chr7-97756686-97758394	0.326862	deN2_peaks_unique	chr7-97756538-97757917	66.8075	22.228	Distal Intergenic	7	97724006	97738289	14284	2	ENSMUSG00000042797	ENSMUST00000206389	-18250	Aqp11	aquaporin 11 [Source:MGI Symbol;Acc:MGI:1913583]
1969	chr16-93292080-93293679	chr16-93368523-93370143	0.328768	Mir802	Myo	Myo-chr16-93292080-93293679	chr16-93292080-93293679	0.326742	deN2_peaks_unique	chr16-93292483-93293466	66.4147	16.8938	Distal Intergenic	16	93343724	93353189	9466	2	ENSMUSG00000100277	ENSMUST00000185971	59723	1810053B23Rik	RIKEN cDNA 1810053B23 gene [Source:MGI Symbol;Acc:MGI:1917107]
582	chr18-5928377-5931049	chr18-6024556-6033034	0.573834	Arhgap12	Myo	Myo-chr18-5928377-5931049	chr18-5928377-5931049	0.326067	deN2_peaks_unique	chr18-5929439-5929852	70.355	20.6879	Distal Intergenic	18	5945183	5965965	20783	1	ENSMUSG00000117508	ENSMUST00000234953	-15331	Gm34804	predicted gene, 34804 [Source:MGI Symbol;Acc:MGI:5593963]
2035	chr18-5928377-5931049	chr18-6234644-6245498	0.320336	Kif5b	Myo	Myo-chr18-5928377-5931049	chr18-5928377-5931049	0.326067	deN2_peaks_unique	chr18-5929439-5929852	70.355	20.6879	Distal Intergenic	18	5945183	5965965	20783	1	ENSMUSG00000117508	ENSMUST00000234953	-15331	Gm34804	predicted gene, 34804 [Source:MGI Symbol;Acc:MGI:5593963]
2437	chr18-5928377-5931049	chr18-6226322-6226742	0.273688	Kif5b	Myo	Myo-chr18-5928377-5931049	chr18-5928377-5931049	0.326067	deN2_peaks_unique	chr18-5929439-5929852	70.355	20.6879	Distal Intergenic	18	5945183	5965965	20783	1	ENSMUSG00000117508	ENSMUST00000234953	-15331	Gm34804	predicted gene, 34804 [Source:MGI Symbol;Acc:MGI:5593963]
161	chr10-70417877-70420572	chr10-70247974-70257483	0.716469	Slc16a9	Myo	Myo-chr10-70417877-70420572	chr10-70417877-70420572	0.324836	deN2_peaks_unique	chr10-70419195-70419800	58.4381	16.2351	Distal Intergenic	10	70412460	70415581	3122	2	ENSMUSG00000112884	ENSMUST00000219437	-3615	Gm47946	predicted gene, 47946 [Source:MGI Symbol;Acc:MGI:6097213]
815	chr10-70417877-70420572	chr10-70439449-70445043	0.517523	Fam13c	Myo	Myo-chr10-70417877-70420572	chr10-70417877-70420572	0.324836	deN2_peaks_unique	chr10-70419195-70419800	58.4381	16.2351	Distal Intergenic	10	70412460	70415581	3122	2	ENSMUSG00000112884	ENSMUST00000219437	-3615	Gm47946	predicted gene, 47946 [Source:MGI Symbol;Acc:MGI:6097213]
1557	chr10-70417877-70420572	chr10-70261591-70267908	0.391147	Slc16a9	Myo	Myo-chr10-70417877-70420572	chr10-70417877-70420572	0.324836	deN2_peaks_unique	chr10-70419195-70419800	58.4381	16.2351	Distal Intergenic	10	70412460	70415581	3122	2	ENSMUSG00000112884	ENSMUST00000219437	-3615	Gm47946	predicted gene, 47946 [Source:MGI Symbol;Acc:MGI:6097213]
991	chr14-55157042-55158322	chr14-54947629-54948256	0.485572	Mir208a	Myo	Myo-chr14-55157042-55158322	chr14-55157042-55158322	0.32296	deN2_peaks_unique	chr14-55157045-55157530	80.9287	19.2515	Distal Intergenic	14	55161477	55161608	132	2	ENSMUSG00000077492	ENSMUST00000104304	4078	Gm23596	predicted gene, 23596 [Source:MGI Symbol;Acc:MGI:5453373]
1202	chr14-55157042-55158322	chr14-55053592-55055754	0.446104	Thtpa	Myo	Myo-chr14-55157042-55158322	chr14-55157042-55158322	0.32296	deN2_peaks_unique	chr14-55157045-55157530	80.9287	19.2515	Distal Intergenic	14	55161477	55161608	132	2	ENSMUSG00000077492	ENSMUST00000104304	4078	Gm23596	predicted gene, 23596 [Source:MGI Symbol;Acc:MGI:5453373]
1521	chr14-55157042-55158322	chr14-54945854-54946500	0.396777	Myh6	Myo	Myo-chr14-55157042-55158322	chr14-55157042-55158322	0.32296	deN2_peaks_unique	chr14-55157045-55157530	80.9287	19.2515	Distal Intergenic	14	55161477	55161608	132	2	ENSMUSG00000077492	ENSMUST00000104304	4078	Gm23596	predicted gene, 23596 [Source:MGI Symbol;Acc:MGI:5453373]
1758	chr14-55157042-55158322	chr14-55113137-55120102	0.359806	Jph4	Myo	Myo-chr14-55157042-55158322	chr14-55157042-55158322	0.32296	deN2_peaks_unique	chr14-55157045-55157530	80.9287	19.2515	Distal Intergenic	14	55161477	55161608	132	2	ENSMUSG00000077492	ENSMUST00000104304	4078	Gm23596	predicted gene, 23596 [Source:MGI Symbol;Acc:MGI:5453373]
1954	chr14-55157042-55158322	chr14-54922242-54928065	0.330475	Efs	Myo	Myo-chr14-55157042-55158322	chr14-55157042-55158322	0.32296	deN2_peaks_unique	chr14-55157045-55157530	80.9287	19.2515	Distal Intergenic	14	55161477	55161608	132	2	ENSMUSG00000077492	ENSMUST00000104304	4078	Gm23596	predicted gene, 23596 [Source:MGI Symbol;Acc:MGI:5453373]
2014	chr14-55157042-55158322	chr14-54817374-54818717	0.323311	Rnf212b	Myo	Myo-chr14-55157042-55158322	chr14-55157042-55158322	0.32296	deN2_peaks_unique	chr14-55157045-55157530	80.9287	19.2515	Distal Intergenic	14	55161477	55161608	132	2	ENSMUSG00000077492	ENSMUST00000104304	4078	Gm23596	predicted gene, 23596 [Source:MGI Symbol;Acc:MGI:5453373]
2233	chr14-55157042-55158322	chr14-54996653-54997843	0.292647	Myh7	Myo	Myo-chr14-55157042-55158322	chr14-55157042-55158322	0.32296	deN2_peaks_unique	chr14-55157045-55157530	80.9287	19.2515	Distal Intergenic	14	55161477	55161608	132	2	ENSMUSG00000077492	ENSMUST00000104304	4078	Gm23596	predicted gene, 23596 [Source:MGI Symbol;Acc:MGI:5453373]
2531	chr14-55157042-55158322	chr14-54929773-54930683	0.264907	Il25	Myo	Myo-chr14-55157042-55158322	chr14-55157042-55158322	0.32296	deN2_peaks_unique	chr14-55157045-55157530	80.9287	19.2515	Distal Intergenic	14	55161477	55161608	132	2	ENSMUSG00000077492	ENSMUST00000104304	4078	Gm23596	predicted gene, 23596 [Source:MGI Symbol;Acc:MGI:5453373]
992	chr14-55157042-55158322	chr14-54947629-54948256	0.485572	Mir208a	Myo	Myo-chr14-55157042-55158322	chr14-55157042-55158322	0.32296	deN2_peaks_unique	chr14-55157649-55158592	87.0592	17.1837	Downstream (2-3kb)	14	55161477	55161608	132	2	ENSMUSG00000077492	ENSMUST00000104304	3016	Gm23596	predicted gene, 23596 [Source:MGI Symbol;Acc:MGI:5453373]
1203	chr14-55157042-55158322	chr14-55053592-55055754	0.446104	Thtpa	Myo	Myo-chr14-55157042-55158322	chr14-55157042-55158322	0.32296	deN2_peaks_unique	chr14-55157649-55158592	87.0592	17.1837	Downstream (2-3kb)	14	55161477	55161608	132	2	ENSMUSG00000077492	ENSMUST00000104304	3016	Gm23596	predicted gene, 23596 [Source:MGI Symbol;Acc:MGI:5453373]
1522	chr14-55157042-55158322	chr14-54945854-54946500	0.396777	Myh6	Myo	Myo-chr14-55157042-55158322	chr14-55157042-55158322	0.32296	deN2_peaks_unique	chr14-55157649-55158592	87.0592	17.1837	Downstream (2-3kb)	14	55161477	55161608	132	2	ENSMUSG00000077492	ENSMUST00000104304	3016	Gm23596	predicted gene, 23596 [Source:MGI Symbol;Acc:MGI:5453373]
1759	chr14-55157042-55158322	chr14-55113137-55120102	0.359806	Jph4	Myo	Myo-chr14-55157042-55158322	chr14-55157042-55158322	0.32296	deN2_peaks_unique	chr14-55157649-55158592	87.0592	17.1837	Downstream (2-3kb)	14	55161477	55161608	132	2	ENSMUSG00000077492	ENSMUST00000104304	3016	Gm23596	predicted gene, 23596 [Source:MGI Symbol;Acc:MGI:5453373]
1955	chr14-55157042-55158322	chr14-54922242-54928065	0.330475	Efs	Myo	Myo-chr14-55157042-55158322	chr14-55157042-55158322	0.32296	deN2_peaks_unique	chr14-55157649-55158592	87.0592	17.1837	Downstream (2-3kb)	14	55161477	55161608	132	2	ENSMUSG00000077492	ENSMUST00000104304	3016	Gm23596	predicted gene, 23596 [Source:MGI Symbol;Acc:MGI:5453373]
2015	chr14-55157042-55158322	chr14-54817374-54818717	0.323311	Rnf212b	Myo	Myo-chr14-55157042-55158322	chr14-55157042-55158322	0.32296	deN2_peaks_unique	chr14-55157649-55158592	87.0592	17.1837	Downstream (2-3kb)	14	55161477	55161608	132	2	ENSMUSG00000077492	ENSMUST00000104304	3016	Gm23596	predicted gene, 23596 [Source:MGI Symbol;Acc:MGI:5453373]
2234	chr14-55157042-55158322	chr14-54996653-54997843	0.292647	Myh7	Myo	Myo-chr14-55157042-55158322	chr14-55157042-55158322	0.32296	deN2_peaks_unique	chr14-55157649-55158592	87.0592	17.1837	Downstream (2-3kb)	14	55161477	55161608	132	2	ENSMUSG00000077492	ENSMUST00000104304	3016	Gm23596	predicted gene, 23596 [Source:MGI Symbol;Acc:MGI:5453373]
2532	chr14-55157042-55158322	chr14-54929773-54930683	0.264907	Il25	Myo	Myo-chr14-55157042-55158322	chr14-55157042-55158322	0.32296	deN2_peaks_unique	chr14-55157649-55158592	87.0592	17.1837	Downstream (2-3kb)	14	55161477	55161608	132	2	ENSMUSG00000077492	ENSMUST00000104304	3016	Gm23596	predicted gene, 23596 [Source:MGI Symbol;Acc:MGI:5453373]
616	chr19-5014490-5019191	chr19-5342994-5357337	0.567288	Cst6	Myo	Myo-chr19-5014490-5019191	chr19-5014490-5019191	0.320662	deN2_peaks_unique	chr19-5016351-5017225	93.0324	24.8945	Distal Intergenic	19	5023860	5031972	8113	1	ENSMUSG00000024891	ENSMUST00000236152	-6635	Slc29a2	solute carrier family 29 (nucleoside transporters), member 2 [Source:MGI Symbol;Acc:MGI:1345278]
1359	chr19-5014490-5019191	chr19-4937165-4938837	0.42054	Peli3	Myo	Myo-chr19-5014490-5019191	chr19-5014490-5019191	0.320662	deN2_peaks_unique	chr19-5016351-5017225	93.0324	24.8945	Distal Intergenic	19	5023860	5031972	8113	1	ENSMUSG00000024891	ENSMUST00000236152	-6635	Slc29a2	solute carrier family 29 (nucleoside transporters), member 2 [Source:MGI Symbol;Acc:MGI:1345278]
1430	chr19-5014490-5019191	chr19-5035902-5063407	0.411238	Brms1	Myo	Myo-chr19-5014490-5019191	chr19-5014490-5019191	0.320662	deN2_peaks_unique	chr19-5016351-5017225	93.0324	24.8945	Distal Intergenic	19	5023860	5031972	8113	1	ENSMUSG00000024891	ENSMUST00000236152	-6635	Slc29a2	solute carrier family 29 (nucleoside transporters), member 2 [Source:MGI Symbol;Acc:MGI:1345278]
617	chr19-5014490-5019191	chr19-5342994-5357337	0.567288	Cst6	Myo	Myo-chr19-5014490-5019191	chr19-5014490-5019191	0.320662	deN2_peaks_unique	chr19-5017474-5018306	80.7339	24.6737	Distal Intergenic	19	5023860	5031972	8113	1	ENSMUSG00000024891	ENSMUST00000236152	-5554	Slc29a2	solute carrier family 29 (nucleoside transporters), member 2 [Source:MGI Symbol;Acc:MGI:1345278]
1360	chr19-5014490-5019191	chr19-4937165-4938837	0.42054	Peli3	Myo	Myo-chr19-5014490-5019191	chr19-5014490-5019191	0.320662	deN2_peaks_unique	chr19-5017474-5018306	80.7339	24.6737	Distal Intergenic	19	5023860	5031972	8113	1	ENSMUSG00000024891	ENSMUST00000236152	-5554	Slc29a2	solute carrier family 29 (nucleoside transporters), member 2 [Source:MGI Symbol;Acc:MGI:1345278]
1431	chr19-5014490-5019191	chr19-5035902-5063407	0.411238	Brms1	Myo	Myo-chr19-5014490-5019191	chr19-5014490-5019191	0.320662	deN2_peaks_unique	chr19-5017474-5018306	80.7339	24.6737	Distal Intergenic	19	5023860	5031972	8113	1	ENSMUSG00000024891	ENSMUST00000236152	-5554	Slc29a2	solute carrier family 29 (nucleoside transporters), member 2 [Source:MGI Symbol;Acc:MGI:1345278]
92	chr1-20690897-20692424	chr1-20666339-20682006	0.763321	Lincmd1	Myo	Myo-chr1-20690897-20692424	chr1-20690897-20692424	0.320397	deN2_peaks_unique	chr1-20691546-20691926	46.8869	16.0119	Distal Intergenic	1	20682769	20682887	119	1	ENSMUSG00000065480	ENSMUST00000083546	8778	Mir133b	microRNA 133b [Source:MGI Symbol;Acc:MGI:3618720]
197	chr1-20690897-20692424	chr1-20682599-20689386	0.694979	Mir133b	Myo	Myo-chr1-20690897-20692424	chr1-20690897-20692424	0.320397	deN2_peaks_unique	chr1-20691546-20691926	46.8869	16.0119	Distal Intergenic	1	20682769	20682887	119	1	ENSMUSG00000065480	ENSMUST00000083546	8778	Mir133b	microRNA 133b [Source:MGI Symbol;Acc:MGI:3618720]
584	chr1-20690897-20692424	chr1-20619110-20620022	0.573559	Pkhd1	Myo	Myo-chr1-20690897-20692424	chr1-20690897-20692424	0.320397	deN2_peaks_unique	chr1-20691546-20691926	46.8869	16.0119	Distal Intergenic	1	20682769	20682887	119	1	ENSMUSG00000065480	ENSMUST00000083546	8778	Mir133b	microRNA 133b [Source:MGI Symbol;Acc:MGI:3618720]
1669	chr1-20690897-20692424	chr1-20889841-20891974	0.374789	Paqr8	Myo	Myo-chr1-20690897-20692424	chr1-20690897-20692424	0.320397	deN2_peaks_unique	chr1-20691546-20691926	46.8869	16.0119	Distal Intergenic	1	20682769	20682887	119	1	ENSMUSG00000065480	ENSMUST00000083546	8778	Mir133b	microRNA 133b [Source:MGI Symbol;Acc:MGI:3618720]
1965	chr1-20690897-20692424	chr1-20801614-20802281	0.329234	Mcm3	Myo	Myo-chr1-20690897-20692424	chr1-20690897-20692424	0.320397	deN2_peaks_unique	chr1-20691546-20691926	46.8869	16.0119	Distal Intergenic	1	20682769	20682887	119	1	ENSMUSG00000065480	ENSMUST00000083546	8778	Mir133b	microRNA 133b [Source:MGI Symbol;Acc:MGI:3618720]
2451	chr1-20690897-20692424	chr1-20893095-20893503	0.272386	Paqr8	Myo	Myo-chr1-20690897-20692424	chr1-20690897-20692424	0.320397	deN2_peaks_unique	chr1-20691546-20691926	46.8869	16.0119	Distal Intergenic	1	20682769	20682887	119	1	ENSMUSG00000065480	ENSMUST00000083546	8778	Mir133b	microRNA 133b [Source:MGI Symbol;Acc:MGI:3618720]
972	chr1-191802103-191805487	chr1-192061110-192063354	0.48854	Traf5	Myo	Myo-chr1-191802103-191805487	chr1-191802103-191805487	0.31856	deN2_peaks_unique	chr1-191802708-191803314	62.2255	21.5948	Distal Intergenic	1	191790983	191791314	332	2	ENSMUSG00000102596	ENSMUST00000192352	-11395	Gm20203	predicted gene, 20203 [Source:MGI Symbol;Acc:MGI:5012388]
1717	chr1-191802103-191805487	chr1-191974578-191975474	0.367474	Rd3	Myo	Myo-chr1-191802103-191805487	chr1-191802103-191805487	0.31856	deN2_peaks_unique	chr1-191802708-191803314	62.2255	21.5948	Distal Intergenic	1	191790983	191791314	332	2	ENSMUSG00000102596	ENSMUST00000192352	-11395	Gm20203	predicted gene, 20203 [Source:MGI Symbol;Acc:MGI:5012388]
2190	chr1-191802103-191805487	chr1-192086119-192096391	0.297105	Traf5	Myo	Myo-chr1-191802103-191805487	chr1-191802103-191805487	0.31856	deN2_peaks_unique	chr1-191802708-191803314	62.2255	21.5948	Distal Intergenic	1	191790983	191791314	332	2	ENSMUSG00000102596	ENSMUST00000192352	-11395	Gm20203	predicted gene, 20203 [Source:MGI Symbol;Acc:MGI:5012388]
1489	chr7-76006095-76009192	chr7-76407901-76408649	0.400971	Agbl1	Myo	Myo-chr7-76006095-76009192	chr7-76006095-76009192	0.316841	deN2_peaks_unique	chr7-76007806-76008739	49.7022	16.5888	Distal Intergenic	7	76000824	76002880	2057	1	ENSMUSG00000108495	ENSMUST00000206543	6983	Gm45139	predicted gene 45139 [Source:MGI Symbol;Acc:MGI:5753715]
1748	chr6-115492324-115494351	chr6-115360639-115362522	0.361787	Pparg	Myo	Myo-chr6-115492324-115494351	chr6-115492324-115494351	0.316179	deN2_peaks_unique	chr6-115492393-115493551	71.8216	22.8692	Distal Intergenic	6	115451815	115464990	13176	2	ENSMUSG00000108141	ENSMUST00000204889	-27404	Gm44079	predicted gene, 44079 [Source:MGI Symbol;Acc:MGI:5690471]
362	chr5-33555766-33558847	chr5-33715951-33724515	0.635221	Fgfr3	Myo	Myo-chr5-33555766-33558847	chr5-33555766-33558847	0.315953	deN2_peaks_unique	chr5-33556266-33556574	33.3743	23.8582	Distal Intergenic	5	33600356	33628912	28557	2	ENSMUSG00000037339	ENSMUST00000065162	72338	Fam53a	family with sequence similarity 53, member A [Source:MGI Symbol;Acc:MGI:1919225]
661	chr5-33555766-33558847	chr5-33875429-33876031	0.55496	Nsd2	Myo	Myo-chr5-33555766-33558847	chr5-33555766-33558847	0.315953	deN2_peaks_unique	chr5-33556266-33556574	33.3743	23.8582	Distal Intergenic	5	33600356	33628912	28557	2	ENSMUSG00000037339	ENSMUST00000065162	72338	Fam53a	family with sequence similarity 53, member A [Source:MGI Symbol;Acc:MGI:1919225]
2107	chr5-33555766-33558847	chr5-33237437-33252299	0.310211	Ctbp1	Myo	Myo-chr5-33555766-33558847	chr5-33555766-33558847	0.315953	deN2_peaks_unique	chr5-33556266-33556574	33.3743	23.8582	Distal Intergenic	5	33600356	33628912	28557	2	ENSMUSG00000037339	ENSMUST00000065162	72338	Fam53a	family with sequence similarity 53, member A [Source:MGI Symbol;Acc:MGI:1919225]
2310	chr12-74516245-74518521	chr12-74283805-74285202	0.285256	1700086L19Rik	Myo	Myo-chr12-74516245-74518521	chr12-74516245-74518521	0.315581	deN2_peaks_unique	chr12-74516368-74516664	39.8013	14.3211	Distal Intergenic	12	74593652	74594100	449	2	ENSMUSG00000113962	ENSMUST00000223276	77436	Gm47618	predicted gene, 47618 [Source:MGI Symbol;Acc:MGI:6096681]
353	chr7-67457807-67467678	chr7-67606967-67609972	0.63721	Lrrc28	Myo	Myo-chr7-67457807-67467678	chr7-67457807-67467678	0.315567	deN2_peaks_unique	chr7-67459654-67460263	47.6553	20.7112	Distal Intergenic	7	67429073	67443933	14861	2	ENSMUSG00000109329	ENSMUST00000208755	-15722	Gm33926	predicted gene, 33926 [Source:MGI Symbol;Acc:MGI:5593085]
375	chr7-67457807-67467678	chr7-67213597-67233694	0.632201	Lysmd4	Myo	Myo-chr7-67457807-67467678	chr7-67457807-67467678	0.315567	deN2_peaks_unique	chr7-67459654-67460263	47.6553	20.7112	Distal Intergenic	7	67429073	67443933	14861	2	ENSMUSG00000109329	ENSMUST00000208755	-15722	Gm33926	predicted gene, 33926 [Source:MGI Symbol;Acc:MGI:5593085]
490	chr7-67457807-67467678	chr7-67535557-67537802	0.60148	Lrrc28	Myo	Myo-chr7-67457807-67467678	chr7-67457807-67467678	0.315567	deN2_peaks_unique	chr7-67459654-67460263	47.6553	20.7112	Distal Intergenic	7	67429073	67443933	14861	2	ENSMUSG00000109329	ENSMUST00000208755	-15722	Gm33926	predicted gene, 33926 [Source:MGI Symbol;Acc:MGI:5593085]
611	chr7-67457807-67467678	chr7-67619496-67622610	0.567499	Lrrc28	Myo	Myo-chr7-67457807-67467678	chr7-67457807-67467678	0.315567	deN2_peaks_unique	chr7-67459654-67460263	47.6553	20.7112	Distal Intergenic	7	67429073	67443933	14861	2	ENSMUSG00000109329	ENSMUST00000208755	-15722	Gm33926	predicted gene, 33926 [Source:MGI Symbol;Acc:MGI:5593085]
870	chr7-67457807-67467678	chr7-67269318-67273038	0.508204	Mef2a	Myo	Myo-chr7-67457807-67467678	chr7-67457807-67467678	0.315567	deN2_peaks_unique	chr7-67459654-67460263	47.6553	20.7112	Distal Intergenic	7	67429073	67443933	14861	2	ENSMUSG00000109329	ENSMUST00000208755	-15722	Gm33926	predicted gene, 33926 [Source:MGI Symbol;Acc:MGI:5593085]
882	chr7-67457807-67467678	chr7-67261979-67264739	0.506081	Mef2a	Myo	Myo-chr7-67457807-67467678	chr7-67457807-67467678	0.315567	deN2_peaks_unique	chr7-67459654-67460263	47.6553	20.7112	Distal Intergenic	7	67429073	67443933	14861	2	ENSMUSG00000109329	ENSMUST00000208755	-15722	Gm33926	predicted gene, 33926 [Source:MGI Symbol;Acc:MGI:5593085]
914	chr7-67457807-67467678	chr7-67319192-67321469	0.502737	Mef2a	Myo	Myo-chr7-67457807-67467678	chr7-67457807-67467678	0.315567	deN2_peaks_unique	chr7-67459654-67460263	47.6553	20.7112	Distal Intergenic	7	67429073	67443933	14861	2	ENSMUSG00000109329	ENSMUST00000208755	-15722	Gm33926	predicted gene, 33926 [Source:MGI Symbol;Acc:MGI:5593085]
2069	chr7-67457807-67467678	chr7-67316435-67318612	0.314847	Mef2a	Myo	Myo-chr7-67457807-67467678	chr7-67457807-67467678	0.315567	deN2_peaks_unique	chr7-67459654-67460263	47.6553	20.7112	Distal Intergenic	7	67429073	67443933	14861	2	ENSMUSG00000109329	ENSMUST00000208755	-15722	Gm33926	predicted gene, 33926 [Source:MGI Symbol;Acc:MGI:5593085]
2229	chr7-67457807-67467678	chr7-67313350-67314419	0.292663	Mef2a	Myo	Myo-chr7-67457807-67467678	chr7-67457807-67467678	0.315567	deN2_peaks_unique	chr7-67459654-67460263	47.6553	20.7112	Distal Intergenic	7	67429073	67443933	14861	2	ENSMUSG00000109329	ENSMUST00000208755	-15722	Gm33926	predicted gene, 33926 [Source:MGI Symbol;Acc:MGI:5593085]
2280	chr7-67457807-67467678	chr7-67617794-67618777	0.287789	Lrrc28	Myo	Myo-chr7-67457807-67467678	chr7-67457807-67467678	0.315567	deN2_peaks_unique	chr7-67459654-67460263	47.6553	20.7112	Distal Intergenic	7	67429073	67443933	14861	2	ENSMUSG00000109329	ENSMUST00000208755	-15722	Gm33926	predicted gene, 33926 [Source:MGI Symbol;Acc:MGI:5593085]
2357	chr7-67457807-67467678	chr7-67680867-67681452	0.279683	Ttc23	Myo	Myo-chr7-67457807-67467678	chr7-67457807-67467678	0.315567	deN2_peaks_unique	chr7-67459654-67460263	47.6553	20.7112	Distal Intergenic	7	67429073	67443933	14861	2	ENSMUSG00000109329	ENSMUST00000208755	-15722	Gm33926	predicted gene, 33926 [Source:MGI Symbol;Acc:MGI:5593085]
2402	chr7-67457807-67467678	chr7-67267075-67267509	0.275778	Mef2a	Myo	Myo-chr7-67457807-67467678	chr7-67457807-67467678	0.315567	deN2_peaks_unique	chr7-67459654-67460263	47.6553	20.7112	Distal Intergenic	7	67429073	67443933	14861	2	ENSMUSG00000109329	ENSMUST00000208755	-15722	Gm33926	predicted gene, 33926 [Source:MGI Symbol;Acc:MGI:5593085]
2557	chr7-67457807-67467678	chr7-67265264-67266196	0.262272	Mef2a	Myo	Myo-chr7-67457807-67467678	chr7-67457807-67467678	0.315567	deN2_peaks_unique	chr7-67459654-67460263	47.6553	20.7112	Distal Intergenic	7	67429073	67443933	14861	2	ENSMUSG00000109329	ENSMUST00000208755	-15722	Gm33926	predicted gene, 33926 [Source:MGI Symbol;Acc:MGI:5593085]
2706	chr7-67457807-67467678	chr7-67362884-67375890	0.248494	Mef2a	Myo	Myo-chr7-67457807-67467678	chr7-67457807-67467678	0.315567	deN2_peaks_unique	chr7-67459654-67460263	47.6553	20.7112	Distal Intergenic	7	67429073	67443933	14861	2	ENSMUSG00000109329	ENSMUST00000208755	-15722	Gm33926	predicted gene, 33926 [Source:MGI Symbol;Acc:MGI:5593085]
354	chr7-67457807-67467678	chr7-67606967-67609972	0.63721	Lrrc28	Myo	Myo-chr7-67457807-67467678	chr7-67457807-67467678	0.315567	deN2_peaks_unique	chr7-67461672-67463030	87.1608	32.5433	Distal Intergenic	7	67429073	67443933	14861	2	ENSMUSG00000109329	ENSMUST00000208755	-17740	Gm33926	predicted gene, 33926 [Source:MGI Symbol;Acc:MGI:5593085]
376	chr7-67457807-67467678	chr7-67213597-67233694	0.632201	Lysmd4	Myo	Myo-chr7-67457807-67467678	chr7-67457807-67467678	0.315567	deN2_peaks_unique	chr7-67461672-67463030	87.1608	32.5433	Distal Intergenic	7	67429073	67443933	14861	2	ENSMUSG00000109329	ENSMUST00000208755	-17740	Gm33926	predicted gene, 33926 [Source:MGI Symbol;Acc:MGI:5593085]
491	chr7-67457807-67467678	chr7-67535557-67537802	0.60148	Lrrc28	Myo	Myo-chr7-67457807-67467678	chr7-67457807-67467678	0.315567	deN2_peaks_unique	chr7-67461672-67463030	87.1608	32.5433	Distal Intergenic	7	67429073	67443933	14861	2	ENSMUSG00000109329	ENSMUST00000208755	-17740	Gm33926	predicted gene, 33926 [Source:MGI Symbol;Acc:MGI:5593085]
612	chr7-67457807-67467678	chr7-67619496-67622610	0.567499	Lrrc28	Myo	Myo-chr7-67457807-67467678	chr7-67457807-67467678	0.315567	deN2_peaks_unique	chr7-67461672-67463030	87.1608	32.5433	Distal Intergenic	7	67429073	67443933	14861	2	ENSMUSG00000109329	ENSMUST00000208755	-17740	Gm33926	predicted gene, 33926 [Source:MGI Symbol;Acc:MGI:5593085]
871	chr7-67457807-67467678	chr7-67269318-67273038	0.508204	Mef2a	Myo	Myo-chr7-67457807-67467678	chr7-67457807-67467678	0.315567	deN2_peaks_unique	chr7-67461672-67463030	87.1608	32.5433	Distal Intergenic	7	67429073	67443933	14861	2	ENSMUSG00000109329	ENSMUST00000208755	-17740	Gm33926	predicted gene, 33926 [Source:MGI Symbol;Acc:MGI:5593085]
883	chr7-67457807-67467678	chr7-67261979-67264739	0.506081	Mef2a	Myo	Myo-chr7-67457807-67467678	chr7-67457807-67467678	0.315567	deN2_peaks_unique	chr7-67461672-67463030	87.1608	32.5433	Distal Intergenic	7	67429073	67443933	14861	2	ENSMUSG00000109329	ENSMUST00000208755	-17740	Gm33926	predicted gene, 33926 [Source:MGI Symbol;Acc:MGI:5593085]
915	chr7-67457807-67467678	chr7-67319192-67321469	0.502737	Mef2a	Myo	Myo-chr7-67457807-67467678	chr7-67457807-67467678	0.315567	deN2_peaks_unique	chr7-67461672-67463030	87.1608	32.5433	Distal Intergenic	7	67429073	67443933	14861	2	ENSMUSG00000109329	ENSMUST00000208755	-17740	Gm33926	predicted gene, 33926 [Source:MGI Symbol;Acc:MGI:5593085]
2070	chr7-67457807-67467678	chr7-67316435-67318612	0.314847	Mef2a	Myo	Myo-chr7-67457807-67467678	chr7-67457807-67467678	0.315567	deN2_peaks_unique	chr7-67461672-67463030	87.1608	32.5433	Distal Intergenic	7	67429073	67443933	14861	2	ENSMUSG00000109329	ENSMUST00000208755	-17740	Gm33926	predicted gene, 33926 [Source:MGI Symbol;Acc:MGI:5593085]
2230	chr7-67457807-67467678	chr7-67313350-67314419	0.292663	Mef2a	Myo	Myo-chr7-67457807-67467678	chr7-67457807-67467678	0.315567	deN2_peaks_unique	chr7-67461672-67463030	87.1608	32.5433	Distal Intergenic	7	67429073	67443933	14861	2	ENSMUSG00000109329	ENSMUST00000208755	-17740	Gm33926	predicted gene, 33926 [Source:MGI Symbol;Acc:MGI:5593085]
2281	chr7-67457807-67467678	chr7-67617794-67618777	0.287789	Lrrc28	Myo	Myo-chr7-67457807-67467678	chr7-67457807-67467678	0.315567	deN2_peaks_unique	chr7-67461672-67463030	87.1608	32.5433	Distal Intergenic	7	67429073	67443933	14861	2	ENSMUSG00000109329	ENSMUST00000208755	-17740	Gm33926	predicted gene, 33926 [Source:MGI Symbol;Acc:MGI:5593085]
2358	chr7-67457807-67467678	chr7-67680867-67681452	0.279683	Ttc23	Myo	Myo-chr7-67457807-67467678	chr7-67457807-67467678	0.315567	deN2_peaks_unique	chr7-67461672-67463030	87.1608	32.5433	Distal Intergenic	7	67429073	67443933	14861	2	ENSMUSG00000109329	ENSMUST00000208755	-17740	Gm33926	predicted gene, 33926 [Source:MGI Symbol;Acc:MGI:5593085]
2403	chr7-67457807-67467678	chr7-67267075-67267509	0.275778	Mef2a	Myo	Myo-chr7-67457807-67467678	chr7-67457807-67467678	0.315567	deN2_peaks_unique	chr7-67461672-67463030	87.1608	32.5433	Distal Intergenic	7	67429073	67443933	14861	2	ENSMUSG00000109329	ENSMUST00000208755	-17740	Gm33926	predicted gene, 33926 [Source:MGI Symbol;Acc:MGI:5593085]
2558	chr7-67457807-67467678	chr7-67265264-67266196	0.262272	Mef2a	Myo	Myo-chr7-67457807-67467678	chr7-67457807-67467678	0.315567	deN2_peaks_unique	chr7-67461672-67463030	87.1608	32.5433	Distal Intergenic	7	67429073	67443933	14861	2	ENSMUSG00000109329	ENSMUST00000208755	-17740	Gm33926	predicted gene, 33926 [Source:MGI Symbol;Acc:MGI:5593085]
2707	chr7-67457807-67467678	chr7-67362884-67375890	0.248494	Mef2a	Myo	Myo-chr7-67457807-67467678	chr7-67457807-67467678	0.315567	deN2_peaks_unique	chr7-67461672-67463030	87.1608	32.5433	Distal Intergenic	7	67429073	67443933	14861	2	ENSMUSG00000109329	ENSMUST00000208755	-17740	Gm33926	predicted gene, 33926 [Source:MGI Symbol;Acc:MGI:5593085]
355	chr7-67457807-67467678	chr7-67606967-67609972	0.63721	Lrrc28	Myo	Myo-chr7-67457807-67467678	chr7-67457807-67467678	0.315567	deN2_peaks_unique	chr7-67463136-67463768	78.6198	26.272	Distal Intergenic	7	67429073	67443933	14861	2	ENSMUSG00000109329	ENSMUST00000208755	-19204	Gm33926	predicted gene, 33926 [Source:MGI Symbol;Acc:MGI:5593085]
377	chr7-67457807-67467678	chr7-67213597-67233694	0.632201	Lysmd4	Myo	Myo-chr7-67457807-67467678	chr7-67457807-67467678	0.315567	deN2_peaks_unique	chr7-67463136-67463768	78.6198	26.272	Distal Intergenic	7	67429073	67443933	14861	2	ENSMUSG00000109329	ENSMUST00000208755	-19204	Gm33926	predicted gene, 33926 [Source:MGI Symbol;Acc:MGI:5593085]
492	chr7-67457807-67467678	chr7-67535557-67537802	0.60148	Lrrc28	Myo	Myo-chr7-67457807-67467678	chr7-67457807-67467678	0.315567	deN2_peaks_unique	chr7-67463136-67463768	78.6198	26.272	Distal Intergenic	7	67429073	67443933	14861	2	ENSMUSG00000109329	ENSMUST00000208755	-19204	Gm33926	predicted gene, 33926 [Source:MGI Symbol;Acc:MGI:5593085]
613	chr7-67457807-67467678	chr7-67619496-67622610	0.567499	Lrrc28	Myo	Myo-chr7-67457807-67467678	chr7-67457807-67467678	0.315567	deN2_peaks_unique	chr7-67463136-67463768	78.6198	26.272	Distal Intergenic	7	67429073	67443933	14861	2	ENSMUSG00000109329	ENSMUST00000208755	-19204	Gm33926	predicted gene, 33926 [Source:MGI Symbol;Acc:MGI:5593085]
872	chr7-67457807-67467678	chr7-67269318-67273038	0.508204	Mef2a	Myo	Myo-chr7-67457807-67467678	chr7-67457807-67467678	0.315567	deN2_peaks_unique	chr7-67463136-67463768	78.6198	26.272	Distal Intergenic	7	67429073	67443933	14861	2	ENSMUSG00000109329	ENSMUST00000208755	-19204	Gm33926	predicted gene, 33926 [Source:MGI Symbol;Acc:MGI:5593085]
884	chr7-67457807-67467678	chr7-67261979-67264739	0.506081	Mef2a	Myo	Myo-chr7-67457807-67467678	chr7-67457807-67467678	0.315567	deN2_peaks_unique	chr7-67463136-67463768	78.6198	26.272	Distal Intergenic	7	67429073	67443933	14861	2	ENSMUSG00000109329	ENSMUST00000208755	-19204	Gm33926	predicted gene, 33926 [Source:MGI Symbol;Acc:MGI:5593085]
916	chr7-67457807-67467678	chr7-67319192-67321469	0.502737	Mef2a	Myo	Myo-chr7-67457807-67467678	chr7-67457807-67467678	0.315567	deN2_peaks_unique	chr7-67463136-67463768	78.6198	26.272	Distal Intergenic	7	67429073	67443933	14861	2	ENSMUSG00000109329	ENSMUST00000208755	-19204	Gm33926	predicted gene, 33926 [Source:MGI Symbol;Acc:MGI:5593085]
2071	chr7-67457807-67467678	chr7-67316435-67318612	0.314847	Mef2a	Myo	Myo-chr7-67457807-67467678	chr7-67457807-67467678	0.315567	deN2_peaks_unique	chr7-67463136-67463768	78.6198	26.272	Distal Intergenic	7	67429073	67443933	14861	2	ENSMUSG00000109329	ENSMUST00000208755	-19204	Gm33926	predicted gene, 33926 [Source:MGI Symbol;Acc:MGI:5593085]
2231	chr7-67457807-67467678	chr7-67313350-67314419	0.292663	Mef2a	Myo	Myo-chr7-67457807-67467678	chr7-67457807-67467678	0.315567	deN2_peaks_unique	chr7-67463136-67463768	78.6198	26.272	Distal Intergenic	7	67429073	67443933	14861	2	ENSMUSG00000109329	ENSMUST00000208755	-19204	Gm33926	predicted gene, 33926 [Source:MGI Symbol;Acc:MGI:5593085]
2282	chr7-67457807-67467678	chr7-67617794-67618777	0.287789	Lrrc28	Myo	Myo-chr7-67457807-67467678	chr7-67457807-67467678	0.315567	deN2_peaks_unique	chr7-67463136-67463768	78.6198	26.272	Distal Intergenic	7	67429073	67443933	14861	2	ENSMUSG00000109329	ENSMUST00000208755	-19204	Gm33926	predicted gene, 33926 [Source:MGI Symbol;Acc:MGI:5593085]
2359	chr7-67457807-67467678	chr7-67680867-67681452	0.279683	Ttc23	Myo	Myo-chr7-67457807-67467678	chr7-67457807-67467678	0.315567	deN2_peaks_unique	chr7-67463136-67463768	78.6198	26.272	Distal Intergenic	7	67429073	67443933	14861	2	ENSMUSG00000109329	ENSMUST00000208755	-19204	Gm33926	predicted gene, 33926 [Source:MGI Symbol;Acc:MGI:5593085]
2404	chr7-67457807-67467678	chr7-67267075-67267509	0.275778	Mef2a	Myo	Myo-chr7-67457807-67467678	chr7-67457807-67467678	0.315567	deN2_peaks_unique	chr7-67463136-67463768	78.6198	26.272	Distal Intergenic	7	67429073	67443933	14861	2	ENSMUSG00000109329	ENSMUST00000208755	-19204	Gm33926	predicted gene, 33926 [Source:MGI Symbol;Acc:MGI:5593085]
2559	chr7-67457807-67467678	chr7-67265264-67266196	0.262272	Mef2a	Myo	Myo-chr7-67457807-67467678	chr7-67457807-67467678	0.315567	deN2_peaks_unique	chr7-67463136-67463768	78.6198	26.272	Distal Intergenic	7	67429073	67443933	14861	2	ENSMUSG00000109329	ENSMUST00000208755	-19204	Gm33926	predicted gene, 33926 [Source:MGI Symbol;Acc:MGI:5593085]
2708	chr7-67457807-67467678	chr7-67362884-67375890	0.248494	Mef2a	Myo	Myo-chr7-67457807-67467678	chr7-67457807-67467678	0.315567	deN2_peaks_unique	chr7-67463136-67463768	78.6198	26.272	Distal Intergenic	7	67429073	67443933	14861	2	ENSMUSG00000109329	ENSMUST00000208755	-19204	Gm33926	predicted gene, 33926 [Source:MGI Symbol;Acc:MGI:5593085]
356	chr7-67457807-67467678	chr7-67606967-67609972	0.63721	Lrrc28	Myo	Myo-chr7-67457807-67467678	chr7-67457807-67467678	0.315567	deN2_peaks_unique	chr7-67465530-67466891	93.5824	20.5167	Distal Intergenic	7	67429073	67443933	14861	2	ENSMUSG00000109329	ENSMUST00000208755	-21598	Gm33926	predicted gene, 33926 [Source:MGI Symbol;Acc:MGI:5593085]
378	chr7-67457807-67467678	chr7-67213597-67233694	0.632201	Lysmd4	Myo	Myo-chr7-67457807-67467678	chr7-67457807-67467678	0.315567	deN2_peaks_unique	chr7-67465530-67466891	93.5824	20.5167	Distal Intergenic	7	67429073	67443933	14861	2	ENSMUSG00000109329	ENSMUST00000208755	-21598	Gm33926	predicted gene, 33926 [Source:MGI Symbol;Acc:MGI:5593085]
493	chr7-67457807-67467678	chr7-67535557-67537802	0.60148	Lrrc28	Myo	Myo-chr7-67457807-67467678	chr7-67457807-67467678	0.315567	deN2_peaks_unique	chr7-67465530-67466891	93.5824	20.5167	Distal Intergenic	7	67429073	67443933	14861	2	ENSMUSG00000109329	ENSMUST00000208755	-21598	Gm33926	predicted gene, 33926 [Source:MGI Symbol;Acc:MGI:5593085]
614	chr7-67457807-67467678	chr7-67619496-67622610	0.567499	Lrrc28	Myo	Myo-chr7-67457807-67467678	chr7-67457807-67467678	0.315567	deN2_peaks_unique	chr7-67465530-67466891	93.5824	20.5167	Distal Intergenic	7	67429073	67443933	14861	2	ENSMUSG00000109329	ENSMUST00000208755	-21598	Gm33926	predicted gene, 33926 [Source:MGI Symbol;Acc:MGI:5593085]
873	chr7-67457807-67467678	chr7-67269318-67273038	0.508204	Mef2a	Myo	Myo-chr7-67457807-67467678	chr7-67457807-67467678	0.315567	deN2_peaks_unique	chr7-67465530-67466891	93.5824	20.5167	Distal Intergenic	7	67429073	67443933	14861	2	ENSMUSG00000109329	ENSMUST00000208755	-21598	Gm33926	predicted gene, 33926 [Source:MGI Symbol;Acc:MGI:5593085]
885	chr7-67457807-67467678	chr7-67261979-67264739	0.506081	Mef2a	Myo	Myo-chr7-67457807-67467678	chr7-67457807-67467678	0.315567	deN2_peaks_unique	chr7-67465530-67466891	93.5824	20.5167	Distal Intergenic	7	67429073	67443933	14861	2	ENSMUSG00000109329	ENSMUST00000208755	-21598	Gm33926	predicted gene, 33926 [Source:MGI Symbol;Acc:MGI:5593085]
917	chr7-67457807-67467678	chr7-67319192-67321469	0.502737	Mef2a	Myo	Myo-chr7-67457807-67467678	chr7-67457807-67467678	0.315567	deN2_peaks_unique	chr7-67465530-67466891	93.5824	20.5167	Distal Intergenic	7	67429073	67443933	14861	2	ENSMUSG00000109329	ENSMUST00000208755	-21598	Gm33926	predicted gene, 33926 [Source:MGI Symbol;Acc:MGI:5593085]
2072	chr7-67457807-67467678	chr7-67316435-67318612	0.314847	Mef2a	Myo	Myo-chr7-67457807-67467678	chr7-67457807-67467678	0.315567	deN2_peaks_unique	chr7-67465530-67466891	93.5824	20.5167	Distal Intergenic	7	67429073	67443933	14861	2	ENSMUSG00000109329	ENSMUST00000208755	-21598	Gm33926	predicted gene, 33926 [Source:MGI Symbol;Acc:MGI:5593085]
2232	chr7-67457807-67467678	chr7-67313350-67314419	0.292663	Mef2a	Myo	Myo-chr7-67457807-67467678	chr7-67457807-67467678	0.315567	deN2_peaks_unique	chr7-67465530-67466891	93.5824	20.5167	Distal Intergenic	7	67429073	67443933	14861	2	ENSMUSG00000109329	ENSMUST00000208755	-21598	Gm33926	predicted gene, 33926 [Source:MGI Symbol;Acc:MGI:5593085]
2283	chr7-67457807-67467678	chr7-67617794-67618777	0.287789	Lrrc28	Myo	Myo-chr7-67457807-67467678	chr7-67457807-67467678	0.315567	deN2_peaks_unique	chr7-67465530-67466891	93.5824	20.5167	Distal Intergenic	7	67429073	67443933	14861	2	ENSMUSG00000109329	ENSMUST00000208755	-21598	Gm33926	predicted gene, 33926 [Source:MGI Symbol;Acc:MGI:5593085]
2360	chr7-67457807-67467678	chr7-67680867-67681452	0.279683	Ttc23	Myo	Myo-chr7-67457807-67467678	chr7-67457807-67467678	0.315567	deN2_peaks_unique	chr7-67465530-67466891	93.5824	20.5167	Distal Intergenic	7	67429073	67443933	14861	2	ENSMUSG00000109329	ENSMUST00000208755	-21598	Gm33926	predicted gene, 33926 [Source:MGI Symbol;Acc:MGI:5593085]
2405	chr7-67457807-67467678	chr7-67267075-67267509	0.275778	Mef2a	Myo	Myo-chr7-67457807-67467678	chr7-67457807-67467678	0.315567	deN2_peaks_unique	chr7-67465530-67466891	93.5824	20.5167	Distal Intergenic	7	67429073	67443933	14861	2	ENSMUSG00000109329	ENSMUST00000208755	-21598	Gm33926	predicted gene, 33926 [Source:MGI Symbol;Acc:MGI:5593085]
2560	chr7-67457807-67467678	chr7-67265264-67266196	0.262272	Mef2a	Myo	Myo-chr7-67457807-67467678	chr7-67457807-67467678	0.315567	deN2_peaks_unique	chr7-67465530-67466891	93.5824	20.5167	Distal Intergenic	7	67429073	67443933	14861	2	ENSMUSG00000109329	ENSMUST00000208755	-21598	Gm33926	predicted gene, 33926 [Source:MGI Symbol;Acc:MGI:5593085]
2709	chr7-67457807-67467678	chr7-67362884-67375890	0.248494	Mef2a	Myo	Myo-chr7-67457807-67467678	chr7-67457807-67467678	0.315567	deN2_peaks_unique	chr7-67465530-67466891	93.5824	20.5167	Distal Intergenic	7	67429073	67443933	14861	2	ENSMUSG00000109329	ENSMUST00000208755	-21598	Gm33926	predicted gene, 33926 [Source:MGI Symbol;Acc:MGI:5593085]
134	chr1-162508550-162510777	chr1-162857521-162861052	0.731553	Fmo1	Myo	Myo-chr1-162508550-162510777	chr1-162508550-162510777	0.314771	deN2_peaks_unique	chr1-162509266-162510096	55.4964	22.5015	Distal Intergenic	1	161990212	162478034	487823	2	ENSMUSG00000040265	ENSMUST00000070330	-31233	Dnm3	dynamin 3 [Source:MGI Symbol;Acc:MGI:1341299]
1253	chr1-162508550-162510777	chr1-162862127-162862764	0.43678	Fmo1	Myo	Myo-chr1-162508550-162510777	chr1-162508550-162510777	0.314771	deN2_peaks_unique	chr1-162509266-162510096	55.4964	22.5015	Distal Intergenic	1	161990212	162478034	487823	2	ENSMUSG00000040265	ENSMUST00000070330	-31233	Dnm3	dynamin 3 [Source:MGI Symbol;Acc:MGI:1341299]
1920	chr1-162508550-162510777	chr1-162882549-162883293	0.33529	Fmo2	Myo	Myo-chr1-162508550-162510777	chr1-162508550-162510777	0.314771	deN2_peaks_unique	chr1-162509266-162510096	55.4964	22.5015	Distal Intergenic	1	161990212	162478034	487823	2	ENSMUSG00000040265	ENSMUST00000070330	-31233	Dnm3	dynamin 3 [Source:MGI Symbol;Acc:MGI:1341299]
2134	chr1-162508550-162510777	chr1-162640768-162645518	0.305592	Myoc	Myo	Myo-chr1-162508550-162510777	chr1-162508550-162510777	0.314771	deN2_peaks_unique	chr1-162509266-162510096	55.4964	22.5015	Distal Intergenic	1	161990212	162478034	487823	2	ENSMUSG00000040265	ENSMUST00000070330	-31233	Dnm3	dynamin 3 [Source:MGI Symbol;Acc:MGI:1341299]
2625	chr1-162508550-162510777	chr1-162476227-162478704	0.257323	Dnm3	Myo	Myo-chr1-162508550-162510777	chr1-162508550-162510777	0.314771	deN2_peaks_unique	chr1-162509266-162510096	55.4964	22.5015	Distal Intergenic	1	161990212	162478034	487823	2	ENSMUSG00000040265	ENSMUST00000070330	-31233	Dnm3	dynamin 3 [Source:MGI Symbol;Acc:MGI:1341299]
763	chr3-41192934-41196908	chr3-41070257-41071122	0.526677	Pgrmc2	Myo	Myo-chr3-41192934-41196908	chr3-41192934-41196908	0.313643	deN2_peaks_unique	chr3-41194250-41195513	94.081	37.202	Distal Intergenic	3	41163048	41172663	9616	2	ENSMUSG00000105258	ENSMUST00000197878	-21588	Gm40038	predicted gene, 40038 [Source:MGI Symbol;Acc:MGI:5622923]
2645	chr3-41192934-41196908	chr3-40903102-40903592	0.255196	1700034I23Rik	Myo	Myo-chr3-41192934-41196908	chr3-41192934-41196908	0.313643	deN2_peaks_unique	chr3-41194250-41195513	94.081	37.202	Distal Intergenic	3	41163048	41172663	9616	2	ENSMUSG00000105258	ENSMUST00000197878	-21588	Gm40038	predicted gene, 40038 [Source:MGI Symbol;Acc:MGI:5622923]
797	chr11-116522658-116524819	chr11-116921856-116923564	0.521852	Mgat5b	Myo	Myo-chr11-116522658-116524819	chr11-116522658-116524819	0.313325	deN2_peaks_unique	chr11-116522817-116523461	58.2619	40.4982	Distal Intergenic	11	116530925	116536657	5733	1	ENSMUSG00000061878	ENSMUST00000106388	-7464	Sphk1	sphingosine kinase 1 [Source:MGI Symbol;Acc:MGI:1316649]
1091	chr11-116522658-116524819	chr11-116753189-116755500	0.465931	BC018473	Myo	Myo-chr11-116522658-116524819	chr11-116522658-116524819	0.313325	deN2_peaks_unique	chr11-116522817-116523461	58.2619	40.4982	Distal Intergenic	11	116530925	116536657	5733	1	ENSMUSG00000061878	ENSMUST00000106388	-7464	Sphk1	sphingosine kinase 1 [Source:MGI Symbol;Acc:MGI:1316649]
424	chr7-67389881-67391672	chr7-67213597-67233694	0.621651	Lysmd4	Myo	Myo-chr7-67389881-67391672	chr7-67389881-67391672	0.312068	deN2_peaks_unique	chr7-67390597-67391511	72.3457	28.3189	Distal Intergenic	7	67251809	67372858	121050	2	ENSMUSG00000030557	ENSMUST00000133074	-17740	Mef2a	myocyte enhancer factor 2A [Source:MGI Symbol;Acc:MGI:99532]
479	chr7-67389881-67391672	chr7-67535557-67537802	0.606749	Lrrc28	Myo	Myo-chr7-67389881-67391672	chr7-67389881-67391672	0.312068	deN2_peaks_unique	chr7-67390597-67391511	72.3457	28.3189	Distal Intergenic	7	67251809	67372858	121050	2	ENSMUSG00000030557	ENSMUST00000133074	-17740	Mef2a	myocyte enhancer factor 2A [Source:MGI Symbol;Acc:MGI:99532]
546	chr7-67389881-67391672	chr7-67606967-67609972	0.586597	Lrrc28	Myo	Myo-chr7-67389881-67391672	chr7-67389881-67391672	0.312068	deN2_peaks_unique	chr7-67390597-67391511	72.3457	28.3189	Distal Intergenic	7	67251809	67372858	121050	2	ENSMUSG00000030557	ENSMUST00000133074	-17740	Mef2a	myocyte enhancer factor 2A [Source:MGI Symbol;Acc:MGI:99532]
800	chr7-67389881-67391672	chr7-67619496-67622610	0.521264	Lrrc28	Myo	Myo-chr7-67389881-67391672	chr7-67389881-67391672	0.312068	deN2_peaks_unique	chr7-67390597-67391511	72.3457	28.3189	Distal Intergenic	7	67251809	67372858	121050	2	ENSMUSG00000030557	ENSMUST00000133074	-17740	Mef2a	myocyte enhancer factor 2A [Source:MGI Symbol;Acc:MGI:99532]
1296	chr7-67389881-67391672	chr7-67269318-67273038	0.431142	Mef2a	Myo	Myo-chr7-67389881-67391672	chr7-67389881-67391672	0.312068	deN2_peaks_unique	chr7-67390597-67391511	72.3457	28.3189	Distal Intergenic	7	67251809	67372858	121050	2	ENSMUSG00000030557	ENSMUST00000133074	-17740	Mef2a	myocyte enhancer factor 2A [Source:MGI Symbol;Acc:MGI:99532]
1302	chr7-67389881-67391672	chr7-67261979-67264739	0.430652	Mef2a	Myo	Myo-chr7-67389881-67391672	chr7-67389881-67391672	0.312068	deN2_peaks_unique	chr7-67390597-67391511	72.3457	28.3189	Distal Intergenic	7	67251809	67372858	121050	2	ENSMUSG00000030557	ENSMUST00000133074	-17740	Mef2a	myocyte enhancer factor 2A [Source:MGI Symbol;Acc:MGI:99532]
1310	chr7-67389881-67391672	chr7-67319192-67321469	0.429689	Mef2a	Myo	Myo-chr7-67389881-67391672	chr7-67389881-67391672	0.312068	deN2_peaks_unique	chr7-67390597-67391511	72.3457	28.3189	Distal Intergenic	7	67251809	67372858	121050	2	ENSMUSG00000030557	ENSMUST00000133074	-17740	Mef2a	myocyte enhancer factor 2A [Source:MGI Symbol;Acc:MGI:99532]
2546	chr7-67389881-67391672	chr7-67316435-67318612	0.263292	Mef2a	Myo	Myo-chr7-67389881-67391672	chr7-67389881-67391672	0.312068	deN2_peaks_unique	chr7-67390597-67391511	72.3457	28.3189	Distal Intergenic	7	67251809	67372858	121050	2	ENSMUSG00000030557	ENSMUST00000133074	-17740	Mef2a	myocyte enhancer factor 2A [Source:MGI Symbol;Acc:MGI:99532]
2576	chr7-67389881-67391672	chr7-67313350-67314419	0.260879	Mef2a	Myo	Myo-chr7-67389881-67391672	chr7-67389881-67391672	0.312068	deN2_peaks_unique	chr7-67390597-67391511	72.3457	28.3189	Distal Intergenic	7	67251809	67372858	121050	2	ENSMUSG00000030557	ENSMUST00000133074	-17740	Mef2a	myocyte enhancer factor 2A [Source:MGI Symbol;Acc:MGI:99532]
2641	chr7-67389881-67391672	chr7-67617794-67618777	0.255598	Lrrc28	Myo	Myo-chr7-67389881-67391672	chr7-67389881-67391672	0.312068	deN2_peaks_unique	chr7-67390597-67391511	72.3457	28.3189	Distal Intergenic	7	67251809	67372858	121050	2	ENSMUSG00000030557	ENSMUST00000133074	-17740	Mef2a	myocyte enhancer factor 2A [Source:MGI Symbol;Acc:MGI:99532]
2795	chr7-67389881-67391672	chr7-67265264-67266196	0.239291	Mef2a	Myo	Myo-chr7-67389881-67391672	chr7-67389881-67391672	0.312068	deN2_peaks_unique	chr7-67390597-67391511	72.3457	28.3189	Distal Intergenic	7	67251809	67372858	121050	2	ENSMUSG00000030557	ENSMUST00000133074	-17740	Mef2a	myocyte enhancer factor 2A [Source:MGI Symbol;Acc:MGI:99532]
2849	chr7-67389881-67391672	chr7-67267075-67267509	0.233832	Mef2a	Myo	Myo-chr7-67389881-67391672	chr7-67389881-67391672	0.312068	deN2_peaks_unique	chr7-67390597-67391511	72.3457	28.3189	Distal Intergenic	7	67251809	67372858	121050	2	ENSMUSG00000030557	ENSMUST00000133074	-17740	Mef2a	myocyte enhancer factor 2A [Source:MGI Symbol;Acc:MGI:99532]
3049	chr7-67389881-67391672	chr7-67680867-67681452	0.215135	Ttc23	Myo	Myo-chr7-67389881-67391672	chr7-67389881-67391672	0.312068	deN2_peaks_unique	chr7-67390597-67391511	72.3457	28.3189	Distal Intergenic	7	67251809	67372858	121050	2	ENSMUSG00000030557	ENSMUST00000133074	-17740	Mef2a	myocyte enhancer factor 2A [Source:MGI Symbol;Acc:MGI:99532]
237	chr1-155491622-155495252	chr1-155227414-155242483	0.679035	BC034090	Myo	Myo-chr1-155491622-155495252	chr1-155491622-155495252	0.311863	deN2_peaks_unique	chr1-155493081-155494789	101.405	13.5792	Distal Intergenic	1	155520173	155527111	6939	2	ENSMUSG00000073535	ENSMUST00000097531	32322	Gm5532	predicted gene 5532 [Source:MGI Symbol;Acc:MGI:3646828]
838	chr1-155491622-155495252	chr1-155526192-155534680	0.513222	Gm5532	Myo	Myo-chr1-155491622-155495252	chr1-155491622-155495252	0.311863	deN2_peaks_unique	chr1-155493081-155494789	101.405	13.5792	Distal Intergenic	1	155520173	155527111	6939	2	ENSMUSG00000073535	ENSMUST00000097531	32322	Gm5532	predicted gene 5532 [Source:MGI Symbol;Acc:MGI:3646828]
2929	chr1-155491622-155495252	chr1-155243702-155245977	0.226003	BC034090	Myo	Myo-chr1-155491622-155495252	chr1-155491622-155495252	0.311863	deN2_peaks_unique	chr1-155493081-155494789	101.405	13.5792	Distal Intergenic	1	155520173	155527111	6939	2	ENSMUSG00000073535	ENSMUST00000097531	32322	Gm5532	predicted gene 5532 [Source:MGI Symbol;Acc:MGI:3646828]
1215	chr13-43520500-43527021	chr13-43714640-43716042	0.442963	Gm20751	Myo	Myo-chr13-43520500-43527021	chr13-43520500-43527021	0.311689	deN2_peaks_unique	chr13-43522200-43522498	54.3826	20.3558	Distal Intergenic	13	43530220	43531781	1562	1	ENSMUSG00000112983	ENSMUST00000222336	-7722	Gm32939	predicted gene, 32939 [Source:MGI Symbol;Acc:MGI:5592098]
2002	chr13-43520500-43527021	chr13-43466411-43487573	0.325307	Ranbp9	Myo	Myo-chr13-43520500-43527021	chr13-43520500-43527021	0.311689	deN2_peaks_unique	chr13-43522200-43522498	54.3826	20.3558	Distal Intergenic	13	43530220	43531781	1562	1	ENSMUSG00000112983	ENSMUST00000222336	-7722	Gm32939	predicted gene, 32939 [Source:MGI Symbol;Acc:MGI:5592098]
1216	chr13-43520500-43527021	chr13-43714640-43716042	0.442963	Gm20751	Myo	Myo-chr13-43520500-43527021	chr13-43520500-43527021	0.311689	deN2_peaks_unique	chr13-43523888-43526815	196.428	50.2931	Distal Intergenic	13	43530220	43531781	1562	1	ENSMUSG00000112983	ENSMUST00000222336	-3405	Gm32939	predicted gene, 32939 [Source:MGI Symbol;Acc:MGI:5592098]
2003	chr13-43520500-43527021	chr13-43466411-43487573	0.325307	Ranbp9	Myo	Myo-chr13-43520500-43527021	chr13-43520500-43527021	0.311689	deN2_peaks_unique	chr13-43523888-43526815	196.428	50.2931	Distal Intergenic	13	43530220	43531781	1562	1	ENSMUSG00000112983	ENSMUST00000222336	-3405	Gm32939	predicted gene, 32939 [Source:MGI Symbol;Acc:MGI:5592098]
699	chr3-144667530-144670910	chr3-144975959-144977203	0.54289	Clca4a	Myo	Myo-chr3-144667530-144670910	chr3-144667530-144670910	0.311259	deN2_peaks_unique	chr3-144668988-144669530	93.4859	24.9021	Distal Intergenic	3	144684895	144697467	12573	2	ENSMUSG00000037062	ENSMUST00000199350	27937	Sh3glb1	SH3-domain GRB2-like B1 (endophilin) [Source:MGI Symbol;Acc:MGI:1859730]
770	chr3-144667530-144670910	chr3-144897094-144897663	0.525336	Clca4c-ps	Myo	Myo-chr3-144667530-144670910	chr3-144667530-144670910	0.311259	deN2_peaks_unique	chr3-144668988-144669530	93.4859	24.9021	Distal Intergenic	3	144684895	144697467	12573	2	ENSMUSG00000037062	ENSMUST00000199350	27937	Sh3glb1	SH3-domain GRB2-like B1 (endophilin) [Source:MGI Symbol;Acc:MGI:1859730]
1123	chr3-144667530-144670910	chr3-144886930-144887387	0.460049	Clca4c-ps	Myo	Myo-chr3-144667530-144670910	chr3-144667530-144670910	0.311259	deN2_peaks_unique	chr3-144668988-144669530	93.4859	24.9021	Distal Intergenic	3	144684895	144697467	12573	2	ENSMUSG00000037062	ENSMUST00000199350	27937	Sh3glb1	SH3-domain GRB2-like B1 (endophilin) [Source:MGI Symbol;Acc:MGI:1859730]
1397	chr3-144667530-144670910	chr3-144691814-144699961	0.416465	Sh3glb1	Myo	Myo-chr3-144667530-144670910	chr3-144667530-144670910	0.311259	deN2_peaks_unique	chr3-144668988-144669530	93.4859	24.9021	Distal Intergenic	3	144684895	144697467	12573	2	ENSMUSG00000037062	ENSMUST00000199350	27937	Sh3glb1	SH3-domain GRB2-like B1 (endophilin) [Source:MGI Symbol;Acc:MGI:1859730]
2286	chr3-144667530-144670910	chr3-144759699-144760100	0.287496	Clca3a1	Myo	Myo-chr3-144667530-144670910	chr3-144667530-144670910	0.311259	deN2_peaks_unique	chr3-144668988-144669530	93.4859	24.9021	Distal Intergenic	3	144684895	144697467	12573	2	ENSMUSG00000037062	ENSMUST00000199350	27937	Sh3glb1	SH3-domain GRB2-like B1 (endophilin) [Source:MGI Symbol;Acc:MGI:1859730]
700	chr3-144667530-144670910	chr3-144975959-144977203	0.54289	Clca4a	Myo	Myo-chr3-144667530-144670910	chr3-144667530-144670910	0.311259	deN2_peaks_unique	chr3-144669684-144670202	92.4774	23.2354	Distal Intergenic	3	144684895	144697467	12573	2	ENSMUSG00000037062	ENSMUST00000199350	27265	Sh3glb1	SH3-domain GRB2-like B1 (endophilin) [Source:MGI Symbol;Acc:MGI:1859730]
771	chr3-144667530-144670910	chr3-144897094-144897663	0.525336	Clca4c-ps	Myo	Myo-chr3-144667530-144670910	chr3-144667530-144670910	0.311259	deN2_peaks_unique	chr3-144669684-144670202	92.4774	23.2354	Distal Intergenic	3	144684895	144697467	12573	2	ENSMUSG00000037062	ENSMUST00000199350	27265	Sh3glb1	SH3-domain GRB2-like B1 (endophilin) [Source:MGI Symbol;Acc:MGI:1859730]
1124	chr3-144667530-144670910	chr3-144886930-144887387	0.460049	Clca4c-ps	Myo	Myo-chr3-144667530-144670910	chr3-144667530-144670910	0.311259	deN2_peaks_unique	chr3-144669684-144670202	92.4774	23.2354	Distal Intergenic	3	144684895	144697467	12573	2	ENSMUSG00000037062	ENSMUST00000199350	27265	Sh3glb1	SH3-domain GRB2-like B1 (endophilin) [Source:MGI Symbol;Acc:MGI:1859730]
1398	chr3-144667530-144670910	chr3-144691814-144699961	0.416465	Sh3glb1	Myo	Myo-chr3-144667530-144670910	chr3-144667530-144670910	0.311259	deN2_peaks_unique	chr3-144669684-144670202	92.4774	23.2354	Distal Intergenic	3	144684895	144697467	12573	2	ENSMUSG00000037062	ENSMUST00000199350	27265	Sh3glb1	SH3-domain GRB2-like B1 (endophilin) [Source:MGI Symbol;Acc:MGI:1859730]
2287	chr3-144667530-144670910	chr3-144759699-144760100	0.287496	Clca3a1	Myo	Myo-chr3-144667530-144670910	chr3-144667530-144670910	0.311259	deN2_peaks_unique	chr3-144669684-144670202	92.4774	23.2354	Distal Intergenic	3	144684895	144697467	12573	2	ENSMUSG00000037062	ENSMUST00000199350	27265	Sh3glb1	SH3-domain GRB2-like B1 (endophilin) [Source:MGI Symbol;Acc:MGI:1859730]
406	chr13-99827411-99828567	chr13-99512916-99517420	0.625003	Map1b	Myo	Myo-chr13-99827411-99828567	chr13-99827411-99828567	0.309253	deN2_peaks_unique	chr13-99827176-99828247	59.1077	20.4627	Distal Intergenic	13	99898489	99900641	2153	2	ENSMUSG00000021647	ENSMUST00000022150	72394	Cartpt	CART prepropeptide [Source:MGI Symbol;Acc:MGI:1351330]
2599	chr13-99827411-99828567	chr13-100107196-100111147	0.259268	Serf1	Myo	Myo-chr13-99827411-99828567	chr13-99827411-99828567	0.309253	deN2_peaks_unique	chr13-99827176-99828247	59.1077	20.4627	Distal Intergenic	13	99898489	99900641	2153	2	ENSMUSG00000021647	ENSMUST00000022150	72394	Cartpt	CART prepropeptide [Source:MGI Symbol;Acc:MGI:1351330]
132	chr9-49999907-50001101	chr9-49796361-49799382	0.734443	Ncam1	Myo	Myo-chr9-49999907-50001101	chr9-49999907-50001101	0.30888	deN2_peaks_unique	chr9-50000208-50000762	47.8646	19.1478	Distal Intergenic	9	49954878	49956554	1677	1	ENSMUSG00000111682	ENSMUST00000215094	45331	Gm47543	predicted gene, 47543 [Source:MGI Symbol;Acc:MGI:6096554]
264	chr9-49999907-50001101	chr9-50490781-50492372	0.668458	Plet1	Myo	Myo-chr9-49999907-50001101	chr9-49999907-50001101	0.30888	deN2_peaks_unique	chr9-50000208-50000762	47.8646	19.1478	Distal Intergenic	9	49954878	49956554	1677	1	ENSMUSG00000111682	ENSMUST00000215094	45331	Gm47543	predicted gene, 47543 [Source:MGI Symbol;Acc:MGI:6096554]
1823	chr9-49999907-50001101	chr9-49571337-49572352	0.350474	Ncam1	Myo	Myo-chr9-49999907-50001101	chr9-49999907-50001101	0.30888	deN2_peaks_unique	chr9-50000208-50000762	47.8646	19.1478	Distal Intergenic	9	49954878	49956554	1677	1	ENSMUSG00000111682	ENSMUST00000215094	45331	Gm47543	predicted gene, 47543 [Source:MGI Symbol;Acc:MGI:6096554]
671	chr1-134159809-134163090	chr1-134283064-134306344	0.551924	Myog	Myo	Myo-chr1-134159809-134163090	chr1-134159809-134163090	0.308525	deN2_peaks_unique	chr1-134161120-134162423	62.2114	24.8106	Distal Intergenic	1	134182176	134190036	7861	1	ENSMUSG00000064246	ENSMUST00000156873	-19753	Chil1	chitinase-like 1 [Source:MGI Symbol;Acc:MGI:1340899]
888	chr1-134159809-134163090	chr1-134329856-134340591	0.505601	Ppfia4	Myo	Myo-chr1-134159809-134163090	chr1-134159809-134163090	0.308525	deN2_peaks_unique	chr1-134161120-134162423	62.2114	24.8106	Distal Intergenic	1	134182176	134190036	7861	1	ENSMUSG00000064246	ENSMUST00000156873	-19753	Chil1	chitinase-like 1 [Source:MGI Symbol;Acc:MGI:1340899]
978	chr1-134159809-134163090	chr1-134320473-134324495	0.487616	Ppfia4	Myo	Myo-chr1-134159809-134163090	chr1-134159809-134163090	0.308525	deN2_peaks_unique	chr1-134161120-134162423	62.2114	24.8106	Distal Intergenic	1	134182176	134190036	7861	1	ENSMUSG00000064246	ENSMUST00000156873	-19753	Chil1	chitinase-like 1 [Source:MGI Symbol;Acc:MGI:1340899]
1407	chr1-134159809-134163090	chr1-134187546-134209267	0.415058	Chil1	Myo	Myo-chr1-134159809-134163090	chr1-134159809-134163090	0.308525	deN2_peaks_unique	chr1-134161120-134162423	62.2114	24.8106	Distal Intergenic	1	134182176	134190036	7861	1	ENSMUSG00000064246	ENSMUST00000156873	-19753	Chil1	chitinase-like 1 [Source:MGI Symbol;Acc:MGI:1340899]
1967	chr1-134159809-134163090	chr1-134232383-134236665	0.328939	Adora1	Myo	Myo-chr1-134159809-134163090	chr1-134159809-134163090	0.308525	deN2_peaks_unique	chr1-134161120-134162423	62.2114	24.8106	Distal Intergenic	1	134182176	134190036	7861	1	ENSMUSG00000064246	ENSMUST00000156873	-19753	Chil1	chitinase-like 1 [Source:MGI Symbol;Acc:MGI:1340899]
2830	chr1-134159809-134163090	chr1-133803842-133804315	0.235875	Atp2b4	Myo	Myo-chr1-134159809-134163090	chr1-134159809-134163090	0.308525	deN2_peaks_unique	chr1-134161120-134162423	62.2114	24.8106	Distal Intergenic	1	134182176	134190036	7861	1	ENSMUSG00000064246	ENSMUST00000156873	-19753	Chil1	chitinase-like 1 [Source:MGI Symbol;Acc:MGI:1340899]
2968	chr1-134159809-134163090	chr1-134477594-134478035	0.222575	Klhl12	Myo	Myo-chr1-134159809-134163090	chr1-134159809-134163090	0.308525	deN2_peaks_unique	chr1-134161120-134162423	62.2114	24.8106	Distal Intergenic	1	134182176	134190036	7861	1	ENSMUSG00000064246	ENSMUST00000156873	-19753	Chil1	chitinase-like 1 [Source:MGI Symbol;Acc:MGI:1340899]
2988	chr1-134159809-134163090	chr1-133914609-133923354	0.221507	Prelp	Myo	Myo-chr1-134159809-134163090	chr1-134159809-134163090	0.308525	deN2_peaks_unique	chr1-134161120-134162423	62.2114	24.8106	Distal Intergenic	1	134182176	134190036	7861	1	ENSMUSG00000064246	ENSMUST00000156873	-19753	Chil1	chitinase-like 1 [Source:MGI Symbol;Acc:MGI:1340899]
266	chr6-108683896-108685011	chr6-108442304-108460718	0.668368	Itpr1	Myo	Myo-chr6-108683896-108685011	chr6-108683896-108685011	0.308392	deN2_peaks_unique	chr6-108684162-108684558	66.2537	22.7535	Distal Intergenic	6	108663046	108665665	2620	1	ENSMUSG00000030103	ENSMUST00000204550	21117	Bhlhe40	basic helix-loop-helix family, member e40 [Source:MGI Symbol;Acc:MGI:1097714]
835	chr6-108683896-108685011	chr6-108831443-108837552	0.513469	Edem1	Myo	Myo-chr6-108683896-108685011	chr6-108683896-108685011	0.308392	deN2_peaks_unique	chr6-108684162-108684558	66.2537	22.7535	Distal Intergenic	6	108663046	108665665	2620	1	ENSMUSG00000030103	ENSMUST00000204550	21117	Bhlhe40	basic helix-loop-helix family, member e40 [Source:MGI Symbol;Acc:MGI:1097714]
1876	chr6-108683896-108685011	chr6-108248165-108251489	0.34227	Itpr1	Myo	Myo-chr6-108683896-108685011	chr6-108683896-108685011	0.308392	deN2_peaks_unique	chr6-108684162-108684558	66.2537	22.7535	Distal Intergenic	6	108663046	108665665	2620	1	ENSMUSG00000030103	ENSMUST00000204550	21117	Bhlhe40	basic helix-loop-helix family, member e40 [Source:MGI Symbol;Acc:MGI:1097714]
267	chr6-108683896-108685011	chr6-108442304-108460718	0.668368	Itpr1	Myo	Myo-chr6-108683896-108685011	chr6-108683896-108685011	0.308392	deN2_peaks_unique	chr6-108684683-108684983	64.0972	21.6351	Distal Intergenic	6	108663046	108665665	2620	1	ENSMUSG00000030103	ENSMUST00000204550	21638	Bhlhe40	basic helix-loop-helix family, member e40 [Source:MGI Symbol;Acc:MGI:1097714]
836	chr6-108683896-108685011	chr6-108831443-108837552	0.513469	Edem1	Myo	Myo-chr6-108683896-108685011	chr6-108683896-108685011	0.308392	deN2_peaks_unique	chr6-108684683-108684983	64.0972	21.6351	Distal Intergenic	6	108663046	108665665	2620	1	ENSMUSG00000030103	ENSMUST00000204550	21638	Bhlhe40	basic helix-loop-helix family, member e40 [Source:MGI Symbol;Acc:MGI:1097714]
1877	chr6-108683896-108685011	chr6-108248165-108251489	0.34227	Itpr1	Myo	Myo-chr6-108683896-108685011	chr6-108683896-108685011	0.308392	deN2_peaks_unique	chr6-108684683-108684983	64.0972	21.6351	Distal Intergenic	6	108663046	108665665	2620	1	ENSMUSG00000030103	ENSMUST00000204550	21638	Bhlhe40	basic helix-loop-helix family, member e40 [Source:MGI Symbol;Acc:MGI:1097714]
301	chr4-55325362-55326585	chr4-55415384-55416416	0.656028	Gm12505	Myo	Myo-chr4-55325362-55326585	chr4-55325362-55326585	0.308144	deN2_peaks_unique	chr4-55325474-55326411	79.9895	21.3966	Distal Intergenic	4	55350043	55392237	42195	1	ENSMUSG00000028426	ENSMUST00000030134	-23632	Rad23b	RAD23 homolog B, nucleotide excision repair protein [Source:MGI Symbol;Acc:MGI:105128]
1166	chr6-107458129-107459722	chr6-107528975-107531676	0.451356	Lrrn1	Myo	Myo-chr6-107458129-107459722	chr6-107458129-107459722	0.308095	deN2_peaks_unique	chr6-107458013-107458442	59.2518	22.5943	Distal Intergenic	6	107448819	107448944	126	2	ENSMUSG00000098494	ENSMUST00000184596	-9070	Gm27690	predicted gene, 27690 [Source:MGI Symbol;Acc:MGI:5531072]
1167	chr6-107458129-107459722	chr6-107528975-107531676	0.451356	Lrrn1	Myo	Myo-chr6-107458129-107459722	chr6-107458129-107459722	0.308095	deN2_peaks_unique	chr6-107458928-107459205	80.9373	23.5861	Distal Intergenic	6	107448819	107448944	126	2	ENSMUSG00000098494	ENSMUST00000184596	-9985	Gm27690	predicted gene, 27690 [Source:MGI Symbol;Acc:MGI:5531072]
1168	chr6-107458129-107459722	chr6-107528975-107531676	0.451356	Lrrn1	Myo	Myo-chr6-107458129-107459722	chr6-107458129-107459722	0.308095	deN2_peaks_unique	chr6-107459471-107460097	68.532	26.0462	Distal Intergenic	6	107448819	107448944	126	2	ENSMUSG00000098494	ENSMUST00000184596	-10528	Gm27690	predicted gene, 27690 [Source:MGI Symbol;Acc:MGI:5531072]
598	chr15-38405822-38410763	chr15-38593535-38596398	0.571717	2310043O21Rik	Myo	Myo-chr15-38405822-38410763	chr15-38405822-38410763	0.306487	deN2_peaks_unique	chr15-38409043-38409819	65.3496	15.2985	Distal Intergenic	15	38385634	38404154	18521	2	ENSMUSG00000115405	ENSMUST00000227422	-4890	Gm41307	predicted gene, 41307 [Source:MGI Symbol;Acc:MGI:5624192]
2465	chr15-38405822-38410763	chr15-38727892-38728724	0.271107	Gm45924	Myo	Myo-chr15-38405822-38410763	chr15-38405822-38410763	0.306487	deN2_peaks_unique	chr15-38409043-38409819	65.3496	15.2985	Distal Intergenic	15	38385634	38404154	18521	2	ENSMUSG00000115405	ENSMUST00000227422	-4890	Gm41307	predicted gene, 41307 [Source:MGI Symbol;Acc:MGI:5624192]
2691	chr15-38405822-38410763	chr15-38725717-38726118	0.250368	Gm45924	Myo	Myo-chr15-38405822-38410763	chr15-38405822-38410763	0.306487	deN2_peaks_unique	chr15-38409043-38409819	65.3496	15.2985	Distal Intergenic	15	38385634	38404154	18521	2	ENSMUSG00000115405	ENSMUST00000227422	-4890	Gm41307	predicted gene, 41307 [Source:MGI Symbol;Acc:MGI:5624192]
1345	chr8-95385279-95386952	chr8-95366376-95368354	0.423309	Mmp15	Myo	Myo-chr8-95385279-95386952	chr8-95385279-95386952	0.306165	deN2_peaks_unique	chr8-95385719-95386235	45.6192	21.7014	Distal Intergenic	8	95369871	95370720	850	1	ENSMUSG00000031790	ENSMUST00000212235	15849	Mmp15	matrix metallopeptidase 15 [Source:MGI Symbol;Acc:MGI:109320]
1655	chr8-95385279-95386952	chr8-95340598-95342394	0.375938	Usb1	Myo	Myo-chr8-95385279-95386952	chr8-95385279-95386952	0.306165	deN2_peaks_unique	chr8-95385719-95386235	45.6192	21.7014	Distal Intergenic	8	95369871	95370720	850	1	ENSMUSG00000031790	ENSMUST00000212235	15849	Mmp15	matrix metallopeptidase 15 [Source:MGI Symbol;Acc:MGI:109320]
2226	chr8-95385279-95386952	chr8-95087003-95088017	0.292807	Katnb1	Myo	Myo-chr8-95385279-95386952	chr8-95385279-95386952	0.306165	deN2_peaks_unique	chr8-95385719-95386235	45.6192	21.7014	Distal Intergenic	8	95369871	95370720	850	1	ENSMUSG00000031790	ENSMUST00000212235	15849	Mmp15	matrix metallopeptidase 15 [Source:MGI Symbol;Acc:MGI:109320]
722	chr8-68243148-68245317	chr8-68274797-68280130	0.537999	Sh2d4a	Myo	Myo-chr8-68243148-68245317	chr8-68243148-68245317	0.305688	deN2_peaks_unique	chr8-68243496-68244328	51.3308	15.5852	Distal Intergenic	8	68120316	68212027	91712	2	ENSMUSG00000030465	ENSMUST00000212994	-31470	Psd3	pleckstrin and Sec7 domain containing 3 [Source:MGI Symbol;Acc:MGI:1918215]
1585	chr8-68243148-68245317	chr8-67945295-67952067	0.387595	Psd3	Myo	Myo-chr8-68243148-68245317	chr8-68243148-68245317	0.305688	deN2_peaks_unique	chr8-68243496-68244328	51.3308	15.5852	Distal Intergenic	8	68120316	68212027	91712	2	ENSMUSG00000030465	ENSMUST00000212994	-31470	Psd3	pleckstrin and Sec7 domain containing 3 [Source:MGI Symbol;Acc:MGI:1918215]
2079	chr8-68243148-68245317	chr8-68271981-68274234	0.313896	Sh2d4a	Myo	Myo-chr8-68243148-68245317	chr8-68243148-68245317	0.305688	deN2_peaks_unique	chr8-68243496-68244328	51.3308	15.5852	Distal Intergenic	8	68120316	68212027	91712	2	ENSMUSG00000030465	ENSMUST00000212994	-31470	Psd3	pleckstrin and Sec7 domain containing 3 [Source:MGI Symbol;Acc:MGI:1918215]
1573	chr6-22269749-22271529	chr6-22330015-22331054	0.389159	Fam3c	Myo	Myo-chr6-22269749-22271529	chr6-22269749-22271529	0.305328	deN2_peaks_unique	chr6-22269797-22270799	65.4098	22.1985	Distal Intergenic	6	22288227	22293579	5353	1	ENSMUSG00000029671	ENSMUST00000128245	-17428	Wnt16	wingless-type MMTV integration site family, member 16 [Source:MGI Symbol;Acc:MGI:2136018]
2831	chr6-22269749-22271529	chr6-22287975-22289886	0.235684	Wnt16	Myo	Myo-chr6-22269749-22271529	chr6-22269749-22271529	0.305328	deN2_peaks_unique	chr6-22269797-22270799	65.4098	22.1985	Distal Intergenic	6	22288227	22293579	5353	1	ENSMUSG00000029671	ENSMUST00000128245	-17428	Wnt16	wingless-type MMTV integration site family, member 16 [Source:MGI Symbol;Acc:MGI:2136018]
2427	chr17-10037411-10043073	chr17-10323073-10329631	0.274055	1700110C19Rik	Myo	Myo-chr17-10037411-10043073	chr17-10037411-10043073	0.304756	deN2_peaks_unique	chr17-10037445-10037791	80.1735	27.9519	Distal Intergenic	17	9947837	9948297	461	1	ENSMUSG00000117206	ENSMUST00000233132	89609	Gm49809	predicted gene, 49809 [Source:MGI Symbol;Acc:MGI:6270476]
2589	chr17-10037411-10043073	chr17-9773692-9777618	0.259767	4930452A19Rik	Myo	Myo-chr17-10037411-10043073	chr17-10037411-10043073	0.304756	deN2_peaks_unique	chr17-10037445-10037791	80.1735	27.9519	Distal Intergenic	17	9947837	9948297	461	1	ENSMUSG00000117206	ENSMUST00000233132	89609	Gm49809	predicted gene, 49809 [Source:MGI Symbol;Acc:MGI:6270476]
2428	chr17-10037411-10043073	chr17-10323073-10329631	0.274055	1700110C19Rik	Myo	Myo-chr17-10037411-10043073	chr17-10037411-10043073	0.304756	deN2_peaks_unique	chr17-10037968-10039311	96.6479	21.105	Distal Intergenic	17	9947837	9948297	461	1	ENSMUSG00000117206	ENSMUST00000233132	90132	Gm49809	predicted gene, 49809 [Source:MGI Symbol;Acc:MGI:6270476]
2590	chr17-10037411-10043073	chr17-9773692-9777618	0.259767	4930452A19Rik	Myo	Myo-chr17-10037411-10043073	chr17-10037411-10043073	0.304756	deN2_peaks_unique	chr17-10037968-10039311	96.6479	21.105	Distal Intergenic	17	9947837	9948297	461	1	ENSMUSG00000117206	ENSMUST00000233132	90132	Gm49809	predicted gene, 49809 [Source:MGI Symbol;Acc:MGI:6270476]
2429	chr17-10037411-10043073	chr17-10323073-10329631	0.274055	1700110C19Rik	Myo	Myo-chr17-10037411-10043073	chr17-10037411-10043073	0.304756	deN2_peaks_unique	chr17-10041271-10043179	111.044	23.5042	Distal Intergenic	17	9947837	9948297	461	1	ENSMUSG00000117206	ENSMUST00000233132	93435	Gm49809	predicted gene, 49809 [Source:MGI Symbol;Acc:MGI:6270476]
2591	chr17-10037411-10043073	chr17-9773692-9777618	0.259767	4930452A19Rik	Myo	Myo-chr17-10037411-10043073	chr17-10037411-10043073	0.304756	deN2_peaks_unique	chr17-10041271-10043179	111.044	23.5042	Distal Intergenic	17	9947837	9948297	461	1	ENSMUSG00000117206	ENSMUST00000233132	93435	Gm49809	predicted gene, 49809 [Source:MGI Symbol;Acc:MGI:6270476]
314	chr4-138938718-138944857	chr4-138723267-138725941	0.653906	Pla2g2c	Myo	Myo-chr4-138938718-138944857	chr4-138938718-138944857	0.303643	deN2_peaks_unique	chr4-138940770-138944717	144.419	25.5923	Distal Intergenic	4	138967112	138968360	1249	1	ENSMUSG00000070661	ENSMUST00000116094	-22395	Rnf186	ring finger protein 186 [Source:MGI Symbol;Acc:MGI:1914075]
980	chr4-138938718-138944857	chr4-138967102-138982575	0.487406	Rnf186	Myo	Myo-chr4-138938718-138944857	chr4-138938718-138944857	0.303643	deN2_peaks_unique	chr4-138940770-138944717	144.419	25.5923	Distal Intergenic	4	138967112	138968360	1249	1	ENSMUSG00000070661	ENSMUST00000116094	-22395	Rnf186	ring finger protein 186 [Source:MGI Symbol;Acc:MGI:1914075]
1873	chr4-138938718-138944857	chr4-139072816-139096821	0.342661	Htr6	Myo	Myo-chr4-138938718-138944857	chr4-138938718-138944857	0.303643	deN2_peaks_unique	chr4-138940770-138944717	144.419	25.5923	Distal Intergenic	4	138967112	138968360	1249	1	ENSMUSG00000070661	ENSMUST00000116094	-22395	Rnf186	ring finger protein 186 [Source:MGI Symbol;Acc:MGI:1914075]
3108	chr4-138938718-138944857	chr4-138777425-138782595	0.208942	Pla2g2d	Myo	Myo-chr4-138938718-138944857	chr4-138938718-138944857	0.303643	deN2_peaks_unique	chr4-138940770-138944717	144.419	25.5923	Distal Intergenic	4	138967112	138968360	1249	1	ENSMUSG00000070661	ENSMUST00000116094	-22395	Rnf186	ring finger protein 186 [Source:MGI Symbol;Acc:MGI:1914075]
1379	chr7-76176918-76178227	chr7-76407901-76408649	0.418037	Agbl1	Myo	Myo-chr7-76176918-76178227	chr7-76176918-76178227	0.303187	deN2_peaks_unique	chr7-76177230-76177631	75.2591	21.8545	Distal Intergenic	7	76229887	77124698	894812	1	ENSMUSG00000025754	ENSMUST00000156166	-52256	Agbl1	ATP/GTP binding protein-like 1 [Source:MGI Symbol;Acc:MGI:3646469]
1380	chr7-76176918-76178227	chr7-76407901-76408649	0.418037	Agbl1	Myo	Myo-chr7-76176918-76178227	chr7-76176918-76178227	0.303187	deN2_peaks_unique	chr7-76177845-76178379	72.5799	21.2662	Distal Intergenic	7	76229887	77124698	894812	1	ENSMUSG00000025754	ENSMUST00000156166	-51508	Agbl1	ATP/GTP binding protein-like 1 [Source:MGI Symbol;Acc:MGI:3646469]
1260	chr10-21462729-21463788	chr10-21683344-21689029	0.43565	Gm5420	Myo	Myo-chr10-21462729-21463788	chr10-21462729-21463788	0.302914	deN2_peaks_unique	chr10-21463284-21463689	52.2447	18.7292	Distal Intergenic	10	21445181	21445636	456	2	ENSMUSG00000112738	ENSMUST00000219604	-17649	Gm48386	predicted gene, 48386 [Source:MGI Symbol;Acc:MGI:6097868]
401	chr11-32335288-32344250	chr11-32345087-32372067	0.626515	Sh3pxd2b	Myo	Myo-chr11-32335288-32344250	chr11-32335288-32344250	0.302216	deN2_peaks_unique	chr11-32335528-32336062	80.4512	21.4043	Distal Intergenic	11	32347820	32428173	80354	1	ENSMUSG00000040711	ENSMUST00000038753	-11758	Sh3pxd2b	SH3 and PX domains 2B [Source:MGI Symbol;Acc:MGI:2442062]
481	chr11-32335288-32344250	chr11-32249763-32254592	0.605624	Nprl3	Myo	Myo-chr11-32335288-32344250	chr11-32335288-32344250	0.302216	deN2_peaks_unique	chr11-32335528-32336062	80.4512	21.4043	Distal Intergenic	11	32347820	32428173	80354	1	ENSMUSG00000040711	ENSMUST00000038753	-11758	Sh3pxd2b	SH3 and PX domains 2B [Source:MGI Symbol;Acc:MGI:2442062]
2952	chr11-32335288-32344250	chr11-32255815-32257899	0.224011	Nprl3	Myo	Myo-chr11-32335288-32344250	chr11-32335288-32344250	0.302216	deN2_peaks_unique	chr11-32335528-32336062	80.4512	21.4043	Distal Intergenic	11	32347820	32428173	80354	1	ENSMUSG00000040711	ENSMUST00000038753	-11758	Sh3pxd2b	SH3 and PX domains 2B [Source:MGI Symbol;Acc:MGI:2442062]
402	chr11-32335288-32344250	chr11-32345087-32372067	0.626515	Sh3pxd2b	Myo	Myo-chr11-32335288-32344250	chr11-32335288-32344250	0.302216	deN2_peaks_unique	chr11-32336190-32337188	89.5422	16.6765	Distal Intergenic	11	32347820	32428173	80354	1	ENSMUSG00000040711	ENSMUST00000038753	-10632	Sh3pxd2b	SH3 and PX domains 2B [Source:MGI Symbol;Acc:MGI:2442062]
482	chr11-32335288-32344250	chr11-32249763-32254592	0.605624	Nprl3	Myo	Myo-chr11-32335288-32344250	chr11-32335288-32344250	0.302216	deN2_peaks_unique	chr11-32336190-32337188	89.5422	16.6765	Distal Intergenic	11	32347820	32428173	80354	1	ENSMUSG00000040711	ENSMUST00000038753	-10632	Sh3pxd2b	SH3 and PX domains 2B [Source:MGI Symbol;Acc:MGI:2442062]
2953	chr11-32335288-32344250	chr11-32255815-32257899	0.224011	Nprl3	Myo	Myo-chr11-32335288-32344250	chr11-32335288-32344250	0.302216	deN2_peaks_unique	chr11-32336190-32337188	89.5422	16.6765	Distal Intergenic	11	32347820	32428173	80354	1	ENSMUSG00000040711	ENSMUST00000038753	-10632	Sh3pxd2b	SH3 and PX domains 2B [Source:MGI Symbol;Acc:MGI:2442062]
548	chr5-29730761-29731667	chr5-29587810-29589226	0.586418	Ube3c	Myo	Myo-chr5-29730761-29731667	chr5-29730761-29731667	0.30151	deN2_peaks_unique	chr5-29730856-29731556	51.911	15.0787	Distal Intergenic	5	29735688	29786478	50791	1	ENSMUSG00000029131	ENSMUST00000008733	-4132	Dnajb6	DnaJ heat shock protein family (Hsp40) member B6 [Source:MGI Symbol;Acc:MGI:1344381]
1642	chr5-29730761-29731667	chr5-29734115-29750290	0.377571	Dnajb6	Myo	Myo-chr5-29730761-29731667	chr5-29730761-29731667	0.30151	deN2_peaks_unique	chr5-29730856-29731556	51.911	15.0787	Distal Intergenic	5	29735688	29786478	50791	1	ENSMUSG00000029131	ENSMUST00000008733	-4132	Dnajb6	DnaJ heat shock protein family (Hsp40) member B6 [Source:MGI Symbol;Acc:MGI:1344381]
2284	chr5-29730761-29731667	chr5-29767167-29783914	0.287784	Dnajb6	Myo	Myo-chr5-29730761-29731667	chr5-29730761-29731667	0.30151	deN2_peaks_unique	chr5-29730856-29731556	51.911	15.0787	Distal Intergenic	5	29735688	29786478	50791	1	ENSMUSG00000029131	ENSMUST00000008733	-4132	Dnajb6	DnaJ heat shock protein family (Hsp40) member B6 [Source:MGI Symbol;Acc:MGI:1344381]
2603	chr5-29730761-29731667	chr5-29750934-29752229	0.259098	Dnajb6	Myo	Myo-chr5-29730761-29731667	chr5-29730761-29731667	0.30151	deN2_peaks_unique	chr5-29730856-29731556	51.911	15.0787	Distal Intergenic	5	29735688	29786478	50791	1	ENSMUSG00000029131	ENSMUST00000008733	-4132	Dnajb6	DnaJ heat shock protein family (Hsp40) member B6 [Source:MGI Symbol;Acc:MGI:1344381]
509	chr11-43913230-43915491	chr11-43834624-43837270	0.597702	Adra1b	Myo	Myo-chr11-43913230-43915491	chr11-43913230-43915491	0.301255	deN2_peaks_unique	chr11-43914241-43915453	73.4926	17.0017	Distal Intergenic	11	43776023	43901210	125188	2	ENSMUSG00000050541	ENSMUST00000139906	-13032	Adra1b	adrenergic receptor, alpha 1b [Source:MGI Symbol;Acc:MGI:104774]
2749	chr11-43913230-43915491	chr11-43838454-43838717	0.244259	Adra1b	Myo	Myo-chr11-43913230-43915491	chr11-43913230-43915491	0.301255	deN2_peaks_unique	chr11-43914241-43915453	73.4926	17.0017	Distal Intergenic	11	43776023	43901210	125188	2	ENSMUSG00000050541	ENSMUST00000139906	-13032	Adra1b	adrenergic receptor, alpha 1b [Source:MGI Symbol;Acc:MGI:104774]
939	chr11-72420280-72422055	chr11-72363534-72365126	0.496974	Tekt1	Myo	Myo-chr11-72420280-72422055	chr11-72420280-72422055	0.301138	deN2_peaks_unique	chr11-72421338-72421899	61.779	16.292	Distal Intergenic	11	72390114	72411713	21600	2	ENSMUSG00000045667	ENSMUST00000050226	-9626	Smtnl2	smoothelin-like 2 [Source:MGI Symbol;Acc:MGI:2442764]
1851	chr11-72420280-72422055	chr11-72265389-72267759	0.346531	Slc13a5	Myo	Myo-chr11-72420280-72422055	chr11-72420280-72422055	0.301138	deN2_peaks_unique	chr11-72421338-72421899	61.779	16.292	Distal Intergenic	11	72390114	72411713	21600	2	ENSMUSG00000045667	ENSMUST00000050226	-9626	Smtnl2	smoothelin-like 2 [Source:MGI Symbol;Acc:MGI:2442764]
2391	chr11-72420280-72422055	chr11-72361222-72362756	0.276625	Tekt1	Myo	Myo-chr11-72420280-72422055	chr11-72420280-72422055	0.301138	deN2_peaks_unique	chr11-72421338-72421899	61.779	16.292	Distal Intergenic	11	72390114	72411713	21600	2	ENSMUSG00000045667	ENSMUST00000050226	-9626	Smtnl2	smoothelin-like 2 [Source:MGI Symbol;Acc:MGI:2442764]
1232	chr10-88320459-88322570	chr10-88726411-88733446	0.440293	Arl1	Myo	Myo-chr10-88320459-88322570	chr10-88320459-88322570	0.300283	deN2_peaks_unique	chr10-88320710-88321401	42.9937	19.5378	Downstream (1-2kb)	10	88309813	88310132	320	2	ENSMUSG00000112715	ENSMUST00000218701	-10579	Gm48476	predicted gene, 48476 [Source:MGI Symbol;Acc:MGI:6097991]
1777	chr10-88320459-88322570	chr10-88456596-88458561	0.356866	Sycp3	Myo	Myo-chr10-88320459-88322570	chr10-88320459-88322570	0.300283	deN2_peaks_unique	chr10-88320710-88321401	42.9937	19.5378	Downstream (1-2kb)	10	88309813	88310132	320	2	ENSMUSG00000112715	ENSMUST00000218701	-10579	Gm48476	predicted gene, 48476 [Source:MGI Symbol;Acc:MGI:6097991]
2098	chr10-88320459-88322570	chr10-88355931-88358989	0.31177	Dram1	Myo	Myo-chr10-88320459-88322570	chr10-88320459-88322570	0.300283	deN2_peaks_unique	chr10-88320710-88321401	42.9937	19.5378	Downstream (1-2kb)	10	88309813	88310132	320	2	ENSMUSG00000112715	ENSMUST00000218701	-10579	Gm48476	predicted gene, 48476 [Source:MGI Symbol;Acc:MGI:6097991]
2848	chr10-88320459-88322570	chr10-88425275-88431669	0.23395	Gnptab	Myo	Myo-chr10-88320459-88322570	chr10-88320459-88322570	0.300283	deN2_peaks_unique	chr10-88320710-88321401	42.9937	19.5378	Downstream (1-2kb)	10	88309813	88310132	320	2	ENSMUSG00000112715	ENSMUST00000218701	-10579	Gm48476	predicted gene, 48476 [Source:MGI Symbol;Acc:MGI:6097991]
733	chr1-194424714-194429499	chr1-194618599-194627979	0.533182	Plxna2	Myo	Myo-chr1-194424714-194429499	chr1-194424714-194429499	0.298359	deN2_peaks_unique	chr1-194425794-194426439	72.5799	21.2662	Distal Intergenic	1	194618218	194620867	2650	1	ENSMUSG00000026640	ENSMUST00000194398	-191779	Plxna2	plexin A2 [Source:MGI Symbol;Acc:MGI:107684]
2736	chr7-74787721-74790096	chr7-74501087-74501926	0.24553	Slco3a1	Myo	Myo-chr7-74787721-74790096	chr7-74787721-74790096	0.29812	deN2_peaks_unique	chr7-74787753-74788089	96.3314	20.554	Distal Intergenic	7	74765987	74771243	5257	1	ENSMUSG00000108468	ENSMUST00000206203	21767	Gm30459	predicted gene, 30459 [Source:MGI Symbol;Acc:MGI:5589618]
2737	chr7-74787721-74790096	chr7-74501087-74501926	0.24553	Slco3a1	Myo	Myo-chr7-74787721-74790096	chr7-74787721-74790096	0.29812	deN2_peaks_unique	chr7-74788262-74789504	111.494	23.5101	Distal Intergenic	7	74765987	74771243	5257	1	ENSMUSG00000108468	ENSMUST00000206203	22276	Gm30459	predicted gene, 30459 [Source:MGI Symbol;Acc:MGI:5589618]
108	chr17-31745446-31755974	chr17-31824926-31866470	0.74679	Sik1	Myo	Myo-chr17-31745446-31755974	chr17-31745446-31755974	0.297457	deN2_peaks_unique	chr17-31745972-31748829	198.874	24.381	Distal Intergenic	17	31789504	31793080	3577	1	ENSMUSG00000117355	ENSMUST00000234022	-40675	Gm49999	predicted gene, 49999 [Source:MGI Symbol;Acc:MGI:6275282]
497	chr17-31745446-31755974	chr17-32011508-32020500	0.601016	Hsf2bp	Myo	Myo-chr17-31745446-31755974	chr17-31745446-31755974	0.297457	deN2_peaks_unique	chr17-31745972-31748829	198.874	24.381	Distal Intergenic	17	31789504	31793080	3577	1	ENSMUSG00000117355	ENSMUST00000234022	-40675	Gm49999	predicted gene, 49999 [Source:MGI Symbol;Acc:MGI:6275282]
583	chr17-31745446-31755974	chr17-32021197-32031274	0.573834	Hsf2bp	Myo	Myo-chr17-31745446-31755974	chr17-31745446-31755974	0.297457	deN2_peaks_unique	chr17-31745972-31748829	198.874	24.381	Distal Intergenic	17	31789504	31793080	3577	1	ENSMUSG00000117355	ENSMUST00000234022	-40675	Gm49999	predicted gene, 49999 [Source:MGI Symbol;Acc:MGI:6275282]
637	chr17-31745446-31755974	chr17-31676927-31695848	0.562772	Cryaa	Myo	Myo-chr17-31745446-31755974	chr17-31745446-31755974	0.297457	deN2_peaks_unique	chr17-31745972-31748829	198.874	24.381	Distal Intergenic	17	31789504	31793080	3577	1	ENSMUSG00000117355	ENSMUST00000234022	-40675	Gm49999	predicted gene, 49999 [Source:MGI Symbol;Acc:MGI:6275282]
1110	chr17-31745446-31755974	chr17-32107789-32119952	0.462068	Pdxk-ps	Myo	Myo-chr17-31745446-31755974	chr17-31745446-31755974	0.297457	deN2_peaks_unique	chr17-31745972-31748829	198.874	24.381	Distal Intergenic	17	31789504	31793080	3577	1	ENSMUSG00000117355	ENSMUST00000234022	-40675	Gm49999	predicted gene, 49999 [Source:MGI Symbol;Acc:MGI:6275282]
1974	chr17-31745446-31755974	chr17-31574345-31580682	0.328184	Pknox1	Myo	Myo-chr17-31745446-31755974	chr17-31745446-31755974	0.297457	deN2_peaks_unique	chr17-31745972-31748829	198.874	24.381	Distal Intergenic	17	31789504	31793080	3577	1	ENSMUSG00000117355	ENSMUST00000234022	-40675	Gm49999	predicted gene, 49999 [Source:MGI Symbol;Acc:MGI:6275282]
2196	chr17-31745446-31755974	chr17-31335578-31337148	0.296807	Slc37a1	Myo	Myo-chr17-31745446-31755974	chr17-31745446-31755974	0.297457	deN2_peaks_unique	chr17-31745972-31748829	198.874	24.381	Distal Intergenic	17	31789504	31793080	3577	1	ENSMUSG00000117355	ENSMUST00000234022	-40675	Gm49999	predicted gene, 49999 [Source:MGI Symbol;Acc:MGI:6275282]
2509	chr17-31745446-31755974	chr17-31600121-31600975	0.267341	Pknox1	Myo	Myo-chr17-31745446-31755974	chr17-31745446-31755974	0.297457	deN2_peaks_unique	chr17-31745972-31748829	198.874	24.381	Distal Intergenic	17	31789504	31793080	3577	1	ENSMUSG00000117355	ENSMUST00000234022	-40675	Gm49999	predicted gene, 49999 [Source:MGI Symbol;Acc:MGI:6275282]
454	chr7-19955495-19956979	chr7-19909194-19913120	0.614293	Pvr	Myo	Myo-chr7-19955495-19956979	chr7-19955495-19956979	0.29646	deN2_peaks_unique	chr7-19956023-19956552	52.9423	12.5231	Promoter (2-3kb)	7	19953783	19954583	801	1	ENSMUSG00000070778	ENSMUST00000094754	2241	Rpl7a-ps8	ribosomal protein L7A, pseudogene 8 [Source:MGI Symbol;Acc:MGI:3644288]
691	chr7-19955495-19956979	chr7-19919854-19923653	0.54664	Pvr	Myo	Myo-chr7-19955495-19956979	chr7-19955495-19956979	0.29646	deN2_peaks_unique	chr7-19956023-19956552	52.9423	12.5231	Promoter (2-3kb)	7	19953783	19954583	801	1	ENSMUSG00000070778	ENSMUST00000094754	2241	Rpl7a-ps8	ribosomal protein L7A, pseudogene 8 [Source:MGI Symbol;Acc:MGI:3644288]
732	chr7-19955495-19956979	chr7-19812473-19819357	0.534111	Bcl3	Myo	Myo-chr7-19955495-19956979	chr7-19955495-19956979	0.29646	deN2_peaks_unique	chr7-19956023-19956552	52.9423	12.5231	Promoter (2-3kb)	7	19953783	19954583	801	1	ENSMUSG00000070778	ENSMUST00000094754	2241	Rpl7a-ps8	ribosomal protein L7A, pseudogene 8 [Source:MGI Symbol;Acc:MGI:3644288]
1098	chr7-19955495-19956979	chr7-19820070-19827535	0.465009	Bcl3	Myo	Myo-chr7-19955495-19956979	chr7-19955495-19956979	0.29646	deN2_peaks_unique	chr7-19956023-19956552	52.9423	12.5231	Promoter (2-3kb)	7	19953783	19954583	801	1	ENSMUSG00000070778	ENSMUST00000094754	2241	Rpl7a-ps8	ribosomal protein L7A, pseudogene 8 [Source:MGI Symbol;Acc:MGI:3644288]
1361	chr7-19955495-19956979	chr7-19952169-19953693	0.420376	Igsf23	Myo	Myo-chr7-19955495-19956979	chr7-19955495-19956979	0.29646	deN2_peaks_unique	chr7-19956023-19956552	52.9423	12.5231	Promoter (2-3kb)	7	19953783	19954583	801	1	ENSMUSG00000070778	ENSMUST00000094754	2241	Rpl7a-ps8	ribosomal protein L7A, pseudogene 8 [Source:MGI Symbol;Acc:MGI:3644288]
2889	chr7-19955495-19956979	chr7-19863449-19868367	0.228965	Ceacam16	Myo	Myo-chr7-19955495-19956979	chr7-19955495-19956979	0.29646	deN2_peaks_unique	chr7-19956023-19956552	52.9423	12.5231	Promoter (2-3kb)	7	19953783	19954583	801	1	ENSMUSG00000070778	ENSMUST00000094754	2241	Rpl7a-ps8	ribosomal protein L7A, pseudogene 8 [Source:MGI Symbol;Acc:MGI:3644288]
517	chr8-105161167-105162461	chr8-105372113-105373538	0.595647	Plekhg4	Myo	Myo-chr8-105161167-105162461	chr8-105161167-105162461	0.295961	deN2_peaks_unique	chr8-105161112-105162119	77.209	19.1946	Promoter (2-3kb)	8	105164587	105170367	5781	1	ENSMUSG00000099465	ENSMUST00000185540	-2468	Gm3830	predicted gene 3830 [Source:MGI Symbol;Acc:MGI:3782002]
1045	chr8-105161167-105162461	chr8-105274199-105320433	0.474056	E2f4	Myo	Myo-chr8-105161167-105162461	chr8-105161167-105162461	0.295961	deN2_peaks_unique	chr8-105161112-105162119	77.209	19.1946	Promoter (2-3kb)	8	105164587	105170367	5781	1	ENSMUSG00000099465	ENSMUST00000185540	-2468	Gm3830	predicted gene 3830 [Source:MGI Symbol;Acc:MGI:3782002]
2068	chr8-105161167-105162461	chr8-105089921-105090281	0.314864	Ces3b	Myo	Myo-chr8-105161167-105162461	chr8-105161167-105162461	0.295961	deN2_peaks_unique	chr8-105161112-105162119	77.209	19.1946	Promoter (2-3kb)	8	105164587	105170367	5781	1	ENSMUSG00000099465	ENSMUST00000185540	-2468	Gm3830	predicted gene 3830 [Source:MGI Symbol;Acc:MGI:3782002]
2313	chr8-105161167-105162461	chr8-105463346-105486680	0.284629	Tppp3	Myo	Myo-chr8-105161167-105162461	chr8-105161167-105162461	0.295961	deN2_peaks_unique	chr8-105161112-105162119	77.209	19.1946	Promoter (2-3kb)	8	105164587	105170367	5781	1	ENSMUSG00000099465	ENSMUST00000185540	-2468	Gm3830	predicted gene 3830 [Source:MGI Symbol;Acc:MGI:3782002]
2434	chr8-105161167-105162461	chr8-105386238-105389558	0.273812	Kctd19	Myo	Myo-chr8-105161167-105162461	chr8-105161167-105162461	0.295961	deN2_peaks_unique	chr8-105161112-105162119	77.209	19.1946	Promoter (2-3kb)	8	105164587	105170367	5781	1	ENSMUSG00000099465	ENSMUST00000185540	-2468	Gm3830	predicted gene 3830 [Source:MGI Symbol;Acc:MGI:3782002]
928	chr10-88630474-88632724	chr10-88726411-88733446	0.499899	Arl1	Myo	Myo-chr10-88630474-88632724	chr10-88630474-88632724	0.294724	deN2_peaks_unique	chr10-88631050-88632516	106.648	33.5239	Distal Intergenic	10	88641379	88642170	792	1	ENSMUSG00000112231	ENSMUST00000219481	-8863	Gm8435	predicted gene 8435 [Source:MGI Symbol;Acc:MGI:3643053]
2137	chr10-88630474-88632724	chr10-88355931-88358989	0.30521	Dram1	Myo	Myo-chr10-88630474-88632724	chr10-88630474-88632724	0.294724	deN2_peaks_unique	chr10-88631050-88632516	106.648	33.5239	Distal Intergenic	10	88641379	88642170	792	1	ENSMUSG00000112231	ENSMUST00000219481	-8863	Gm8435	predicted gene 8435 [Source:MGI Symbol;Acc:MGI:3643053]
2140	chr10-88630474-88632724	chr10-88456596-88458561	0.304584	Sycp3	Myo	Myo-chr10-88630474-88632724	chr10-88630474-88632724	0.294724	deN2_peaks_unique	chr10-88631050-88632516	106.648	33.5239	Distal Intergenic	10	88641379	88642170	792	1	ENSMUSG00000112231	ENSMUST00000219481	-8863	Gm8435	predicted gene 8435 [Source:MGI Symbol;Acc:MGI:3643053]
2248	chr10-88630474-88632724	chr10-88824773-88828854	0.290973	Utp20	Myo	Myo-chr10-88630474-88632724	chr10-88630474-88632724	0.294724	deN2_peaks_unique	chr10-88631050-88632516	106.648	33.5239	Distal Intergenic	10	88641379	88642170	792	1	ENSMUSG00000112231	ENSMUST00000219481	-8863	Gm8435	predicted gene 8435 [Source:MGI Symbol;Acc:MGI:3643053]
2380	chr10-88630474-88632724	chr10-88499938-88521115	0.277903	Chpt1	Myo	Myo-chr10-88630474-88632724	chr10-88630474-88632724	0.294724	deN2_peaks_unique	chr10-88631050-88632516	106.648	33.5239	Distal Intergenic	10	88641379	88642170	792	1	ENSMUSG00000112231	ENSMUST00000219481	-8863	Gm8435	predicted gene 8435 [Source:MGI Symbol;Acc:MGI:3643053]
2677	chr10-88630474-88632724	chr10-88425275-88431669	0.251999	Gnptab	Myo	Myo-chr10-88630474-88632724	chr10-88630474-88632724	0.294724	deN2_peaks_unique	chr10-88631050-88632516	106.648	33.5239	Distal Intergenic	10	88641379	88642170	792	1	ENSMUSG00000112231	ENSMUST00000219481	-8863	Gm8435	predicted gene 8435 [Source:MGI Symbol;Acc:MGI:3643053]
2834	chr10-88630474-88632724	chr10-88522802-88526498	0.235479	Mybpc1	Myo	Myo-chr10-88630474-88632724	chr10-88630474-88632724	0.294724	deN2_peaks_unique	chr10-88631050-88632516	106.648	33.5239	Distal Intergenic	10	88641379	88642170	792	1	ENSMUSG00000112231	ENSMUST00000219481	-8863	Gm8435	predicted gene 8435 [Source:MGI Symbol;Acc:MGI:3643053]
3098	chr10-88630474-88632724	chr10-88594979-88607007	0.210911	Mybpc1	Myo	Myo-chr10-88630474-88632724	chr10-88630474-88632724	0.294724	deN2_peaks_unique	chr10-88631050-88632516	106.648	33.5239	Distal Intergenic	10	88641379	88642170	792	1	ENSMUSG00000112231	ENSMUST00000219481	-8863	Gm8435	predicted gene 8435 [Source:MGI Symbol;Acc:MGI:3643053]
677	chr18-5918907-5920532	chr18-6024556-6033034	0.550866	Arhgap12	Myo	Myo-chr18-5918907-5920532	chr18-5918907-5920532	0.294717	deN2_peaks_unique	chr18-5919107-5920467	77.1088	21.8879	Distal Intergenic	18	5945183	5965965	20783	1	ENSMUSG00000117508	ENSMUST00000234953	-24716	Gm34804	predicted gene, 34804 [Source:MGI Symbol;Acc:MGI:5593963]
2221	chr18-5918907-5920532	chr18-6234644-6245498	0.293722	Kif5b	Myo	Myo-chr18-5918907-5920532	chr18-5918907-5920532	0.294717	deN2_peaks_unique	chr18-5919107-5920467	77.1088	21.8879	Distal Intergenic	18	5945183	5965965	20783	1	ENSMUSG00000117508	ENSMUST00000234953	-24716	Gm34804	predicted gene, 34804 [Source:MGI Symbol;Acc:MGI:5593963]
2447	chr18-5918907-5920532	chr18-6226322-6226742	0.272801	Kif5b	Myo	Myo-chr18-5918907-5920532	chr18-5918907-5920532	0.294717	deN2_peaks_unique	chr18-5919107-5920467	77.1088	21.8879	Distal Intergenic	18	5945183	5965965	20783	1	ENSMUSG00000117508	ENSMUST00000234953	-24716	Gm34804	predicted gene, 34804 [Source:MGI Symbol;Acc:MGI:5593963]
1079	chr1-60603084-60606659	chr1-60262924-60264072	0.468182	Nbeal1	Myo	Myo-chr1-60603084-60606659	chr1-60603084-60606659	0.294131	deN2_peaks_unique	chr1-60603687-60605308	112.719	39.3433	Distal Intergenic	1	60594807	60596236	1430	2	ENSMUSG00000103215	ENSMUST00000195569	-7452	Gm38388	predicted gene, 38388 [Source:MGI Symbol;Acc:MGI:5613624]
1795	chr1-60603084-60606659	chr1-60713292-60719051	0.354052	Cd28	Myo	Myo-chr1-60603084-60606659	chr1-60603084-60606659	0.294131	deN2_peaks_unique	chr1-60603687-60605308	112.719	39.3433	Distal Intergenic	1	60594807	60596236	1430	2	ENSMUSG00000103215	ENSMUST00000195569	-7452	Gm38388	predicted gene, 38388 [Source:MGI Symbol;Acc:MGI:5613624]
748	chr13-35382849-35384180	chr13-35165697-35167812	0.528634	4930529N20Rik	Myo	Myo-chr13-35382849-35384180	chr13-35382849-35384180	0.292721	deN2_peaks_unique	chr13-35383076-35383632	64.1714	14.2353	Distal Intergenic	13	35395383	35455832	60450	1	ENSMUSG00000114838	ENSMUST00000226101	-11751	Gm48703	predicted gene, 48703 [Source:MGI Symbol;Acc:MGI:6098342]
749	chr13-35382849-35384180	chr13-35165697-35167812	0.528634	4930529N20Rik	Myo	Myo-chr13-35382849-35384180	chr13-35382849-35384180	0.292721	deN2_peaks_unique	chr13-35383916-35384336	65.2646	13.7287	Distal Intergenic	13	35395383	35455832	60450	1	ENSMUSG00000114838	ENSMUST00000226101	-11047	Gm48703	predicted gene, 48703 [Source:MGI Symbol;Acc:MGI:6098342]
281	chr1-128443172-128445690	chr1-128589059-128595834	0.6613	Cxcr4	Myo	Myo-chr1-128443172-128445690	chr1-128443172-128445690	0.292488	deN2_peaks_unique	chr1-128443636-128444615	101.108	23.3661	Distal Intergenic	1	128412118	128417368	5251	2	ENSMUSG00000026356	ENSMUST00000064309	-26269	Dars	aspartyl-tRNA synthetase [Source:MGI Symbol;Acc:MGI:2442544]
818	chr1-128443172-128445690	chr1-128357224-128361451	0.517131	Mcm6	Myo	Myo-chr1-128443172-128445690	chr1-128443172-128445690	0.292488	deN2_peaks_unique	chr1-128443636-128444615	101.108	23.3661	Distal Intergenic	1	128412118	128417368	5251	2	ENSMUSG00000026356	ENSMUST00000064309	-26269	Dars	aspartyl-tRNA synthetase [Source:MGI Symbol;Acc:MGI:2442544]
1418	chr1-128443172-128445690	chr1-128148450-128150302	0.413391	R3hdm1	Myo	Myo-chr1-128443172-128445690	chr1-128443172-128445690	0.292488	deN2_peaks_unique	chr1-128443636-128444615	101.108	23.3661	Distal Intergenic	1	128412118	128417368	5251	2	ENSMUSG00000026356	ENSMUST00000064309	-26269	Dars	aspartyl-tRNA synthetase [Source:MGI Symbol;Acc:MGI:2442544]
2051	chr1-128443172-128445690	chr1-128241132-128248095	0.317143	Ubxn4	Myo	Myo-chr1-128443172-128445690	chr1-128443172-128445690	0.292488	deN2_peaks_unique	chr1-128443636-128444615	101.108	23.3661	Distal Intergenic	1	128412118	128417368	5251	2	ENSMUSG00000026356	ENSMUST00000064309	-26269	Dars	aspartyl-tRNA synthetase [Source:MGI Symbol;Acc:MGI:2442544]
2612	chr1-128443172-128445690	chr1-128415743-128419869	0.258648	Dars	Myo	Myo-chr1-128443172-128445690	chr1-128443172-128445690	0.292488	deN2_peaks_unique	chr1-128443636-128444615	101.108	23.3661	Distal Intergenic	1	128412118	128417368	5251	2	ENSMUSG00000026356	ENSMUST00000064309	-26269	Dars	aspartyl-tRNA synthetase [Source:MGI Symbol;Acc:MGI:2442544]
282	chr1-128443172-128445690	chr1-128589059-128595834	0.6613	Cxcr4	Myo	Myo-chr1-128443172-128445690	chr1-128443172-128445690	0.292488	deN2_peaks_unique	chr1-128444875-128445274	84.3814	20.3836	Distal Intergenic	1	128412118	128417368	5251	2	ENSMUSG00000026356	ENSMUST00000064309	-27508	Dars	aspartyl-tRNA synthetase [Source:MGI Symbol;Acc:MGI:2442544]
819	chr1-128443172-128445690	chr1-128357224-128361451	0.517131	Mcm6	Myo	Myo-chr1-128443172-128445690	chr1-128443172-128445690	0.292488	deN2_peaks_unique	chr1-128444875-128445274	84.3814	20.3836	Distal Intergenic	1	128412118	128417368	5251	2	ENSMUSG00000026356	ENSMUST00000064309	-27508	Dars	aspartyl-tRNA synthetase [Source:MGI Symbol;Acc:MGI:2442544]
1419	chr1-128443172-128445690	chr1-128148450-128150302	0.413391	R3hdm1	Myo	Myo-chr1-128443172-128445690	chr1-128443172-128445690	0.292488	deN2_peaks_unique	chr1-128444875-128445274	84.3814	20.3836	Distal Intergenic	1	128412118	128417368	5251	2	ENSMUSG00000026356	ENSMUST00000064309	-27508	Dars	aspartyl-tRNA synthetase [Source:MGI Symbol;Acc:MGI:2442544]
2052	chr1-128443172-128445690	chr1-128241132-128248095	0.317143	Ubxn4	Myo	Myo-chr1-128443172-128445690	chr1-128443172-128445690	0.292488	deN2_peaks_unique	chr1-128444875-128445274	84.3814	20.3836	Distal Intergenic	1	128412118	128417368	5251	2	ENSMUSG00000026356	ENSMUST00000064309	-27508	Dars	aspartyl-tRNA synthetase [Source:MGI Symbol;Acc:MGI:2442544]
2613	chr1-128443172-128445690	chr1-128415743-128419869	0.258648	Dars	Myo	Myo-chr1-128443172-128445690	chr1-128443172-128445690	0.292488	deN2_peaks_unique	chr1-128444875-128445274	84.3814	20.3836	Distal Intergenic	1	128412118	128417368	5251	2	ENSMUSG00000026356	ENSMUST00000064309	-27508	Dars	aspartyl-tRNA synthetase [Source:MGI Symbol;Acc:MGI:2442544]
998	chr15-3706484-3709906	chr15-3267931-3277866	0.484696	Selenop	Myo	Myo-chr15-3706484-3709906	chr15-3706484-3709906	0.290015	deN2_peaks_unique	chr15-3706628-3708311	88.9384	18.8248	Distal Intergenic	15	3745892	3746875	984	2	ENSMUSG00000098177	ENSMUST00000181990	38564	Gm4823	predicted gene 4823 [Source:MGI Symbol;Acc:MGI:3648399]
2642	chr15-3706484-3709906	chr15-3977518-3980510	0.255411	Fbxo4	Myo	Myo-chr15-3706484-3709906	chr15-3706484-3709906	0.290015	deN2_peaks_unique	chr15-3706628-3708311	88.9384	18.8248	Distal Intergenic	15	3745892	3746875	984	2	ENSMUSG00000098177	ENSMUST00000181990	38564	Gm4823	predicted gene 4823 [Source:MGI Symbol;Acc:MGI:3648399]
961	chr4-58264088-58273755	chr4-58545376-58554872	0.491204	Lpar1	Myo	Myo-chr4-58264088-58273755	chr4-58264088-58273755	0.289958	deN2_peaks_unique	chr4-58268554-58269564	72.5601	23.9663	Distal Intergenic	4	58285960	58374302	88343	1	ENSMUSG00000057280	ENSMUST00000081919	-16396	Musk	muscle, skeletal, receptor tyrosine kinase [Source:MGI Symbol;Acc:MGI:103581]
2173	chr4-58264088-58273755	chr4-58203391-58208337	0.299589	Svep1	Myo	Myo-chr4-58264088-58273755	chr4-58264088-58273755	0.289958	deN2_peaks_unique	chr4-58268554-58269564	72.5601	23.9663	Distal Intergenic	4	58285960	58374302	88343	1	ENSMUSG00000057280	ENSMUST00000081919	-16396	Musk	muscle, skeletal, receptor tyrosine kinase [Source:MGI Symbol;Acc:MGI:103581]
962	chr4-58264088-58273755	chr4-58545376-58554872	0.491204	Lpar1	Myo	Myo-chr4-58264088-58273755	chr4-58264088-58273755	0.289958	deN2_peaks_unique	chr4-58270812-58272008	91.7954	26.5291	Distal Intergenic	4	58285960	58374302	88343	1	ENSMUSG00000057280	ENSMUST00000081919	-13952	Musk	muscle, skeletal, receptor tyrosine kinase [Source:MGI Symbol;Acc:MGI:103581]
2174	chr4-58264088-58273755	chr4-58203391-58208337	0.299589	Svep1	Myo	Myo-chr4-58264088-58273755	chr4-58264088-58273755	0.289958	deN2_peaks_unique	chr4-58270812-58272008	91.7954	26.5291	Distal Intergenic	4	58285960	58374302	88343	1	ENSMUSG00000057280	ENSMUST00000081919	-13952	Musk	muscle, skeletal, receptor tyrosine kinase [Source:MGI Symbol;Acc:MGI:103581]
844	chr2-57197889-57199967	chr2-57249573-57266040	0.512656	Gpd2	Myo	Myo-chr2-57197889-57199967	chr2-57197889-57199967	0.289797	deN2_peaks_unique	chr2-57198680-57199169	55.6458	21.4437	Distal Intergenic	2	57214054	57214242	189	2	ENSMUSG00000080812	ENSMUST00000117970	15073	Gm13526	predicted gene 13526 [Source:MGI Symbol;Acc:MGI:3651219]
1721	chr10-84335094-84336116	chr10-84386896-84391075	0.366557	Nuak1	Myo	Myo-chr10-84335094-84336116	chr10-84335094-84336116	0.289568	deN2_peaks_unique	chr10-84335415-84335921	41.7381	22.1021	Distal Intergenic	10	84308886	84309344	459	1	ENSMUSG00000111875	ENSMUST00000214125	26530	Gm5425	predicted gene 5425 [Source:MGI Symbol;Acc:MGI:3643901]
2778	chr10-84335094-84336116	chr10-84437148-84445497	0.240992	Nuak1	Myo	Myo-chr10-84335094-84336116	chr10-84335094-84336116	0.289568	deN2_peaks_unique	chr10-84335415-84335921	41.7381	22.1021	Distal Intergenic	10	84308886	84309344	459	1	ENSMUSG00000111875	ENSMUST00000214125	26530	Gm5425	predicted gene 5425 [Source:MGI Symbol;Acc:MGI:3643901]
1333	chr13-101523135-101525202	chr13-101677557-101689412	0.425129	Pik3r1	Myo	Myo-chr13-101523135-101525202	chr13-101523135-101525202	0.289502	deN2_peaks_unique	chr13-101524160-101524441	53.9369	17.196	Distal Intergenic	13	101545206	101548279	3074	1	ENSMUSG00000114400	ENSMUST00000224257	-20765	Gm47533	predicted gene, 47533 [Source:MGI Symbol;Acc:MGI:6096539]
2467	chr13-101523135-101525202	chr13-101748669-101771619	0.270726	Pik3r1	Myo	Myo-chr13-101523135-101525202	chr13-101523135-101525202	0.289502	deN2_peaks_unique	chr13-101524160-101524441	53.9369	17.196	Distal Intergenic	13	101545206	101548279	3074	1	ENSMUSG00000114400	ENSMUST00000224257	-20765	Gm47533	predicted gene, 47533 [Source:MGI Symbol;Acc:MGI:6096539]
551	chr18-5814974-5823316	chr18-6024556-6033034	0.584101	Arhgap12	Myo	Myo-chr18-5814974-5823316	chr18-5814974-5823316	0.288774	deN2_peaks_unique	chr18-5817495-5821061	187.428	51.3436	Distal Intergenic	18	5731081	5772804	41724	1	ENSMUSG00000024238	ENSMUST00000177030	86415	Zeb1	zinc finger E-box binding homeobox 1 [Source:MGI Symbol;Acc:MGI:1344313]
1804	chr18-5814974-5823316	chr18-6226322-6226742	0.352694	Kif5b	Myo	Myo-chr18-5814974-5823316	chr18-5814974-5823316	0.288774	deN2_peaks_unique	chr18-5817495-5821061	187.428	51.3436	Distal Intergenic	18	5731081	5772804	41724	1	ENSMUSG00000024238	ENSMUST00000177030	86415	Zeb1	zinc finger E-box binding homeobox 1 [Source:MGI Symbol;Acc:MGI:1344313]
1860	chr18-5814974-5823316	chr18-6234644-6245498	0.345325	Kif5b	Myo	Myo-chr18-5814974-5823316	chr18-5814974-5823316	0.288774	deN2_peaks_unique	chr18-5817495-5821061	187.428	51.3436	Distal Intergenic	18	5731081	5772804	41724	1	ENSMUSG00000024238	ENSMUST00000177030	86415	Zeb1	zinc finger E-box binding homeobox 1 [Source:MGI Symbol;Acc:MGI:1344313]
2331	chr16-49950405-49954545	chr16-49861407-49864226	0.283082	Cd47	Myo	Myo-chr16-49950405-49954545	chr16-49950405-49954545	0.288696	deN2_peaks_unique	chr16-49951713-49952264	38.5275	25.644	Distal Intergenic	16	49866833	49911091	44259	1	ENSMUSG00000055447	ENSMUST00000229104	84881	Cd47	CD47 antigen (Rh-related antigen, integrin-associated signal transducer) [Source:MGI Symbol;Acc:MGI:96617]
1701	chr12-54312173-54314867	chr12-54201585-54206439	0.370201	Egln3	Myo	Myo-chr12-54312173-54314867	chr12-54312173-54314867	0.288547	deN2_peaks_unique	chr12-54312542-54314133	98.2626	30.5457	Promoter (2-3kb)	12	54316164	54317015	852	2	ENSMUSG00000112705	ENSMUST00000217997	2882	Gm47552	predicted gene, 47552 [Source:MGI Symbol;Acc:MGI:6096571]
3053	chr12-54312173-54314867	chr12-54640105-54645094	0.214765	Mir1892	Myo	Myo-chr12-54312173-54314867	chr12-54312173-54314867	0.288547	deN2_peaks_unique	chr12-54312542-54314133	98.2626	30.5457	Promoter (2-3kb)	12	54316164	54317015	852	2	ENSMUSG00000112705	ENSMUST00000217997	2882	Gm47552	predicted gene, 47552 [Source:MGI Symbol;Acc:MGI:6096571]
124	chr16-93055914-93057103	chr16-92820307-92828967	0.738095	Runx1	Myo	Myo-chr16-93055914-93057103	chr16-93055914-93057103	0.288539	deN2_peaks_unique	chr16-93056211-93056644	49.4895	15.0335	Distal Intergenic	16	93072755	93072822	68	1	ENSMUSG00000098983	ENSMUST00000184529	-16111	Gm28003	predicted gene, 28003 [Source:MGI Symbol;Acc:MGI:5531385]
2355	chr16-93055914-93057103	chr16-93368523-93370143	0.280078	Mir802	Myo	Myo-chr16-93055914-93057103	chr16-93055914-93057103	0.288539	deN2_peaks_unique	chr16-93056211-93056644	49.4895	15.0335	Distal Intergenic	16	93072755	93072822	68	1	ENSMUSG00000098983	ENSMUST00000184529	-16111	Gm28003	predicted gene, 28003 [Source:MGI Symbol;Acc:MGI:5531385]
1495	chr6-49989396-49991016	chr6-50185259-50192081	0.399967	Mpp6	Myo	Myo-chr6-49989396-49991016	chr6-49989396-49991016	0.28726	deN2_peaks_unique	chr6-49990030-49990558	36.994	16.7933	Distal Intergenic	6	50051186	50107628	56443	1	ENSMUSG00000108071	ENSMUST00000204812	-60628	Gm3455	predicted gene 3455 [Source:MGI Symbol;Acc:MGI:3781631]
3033	chr10-126267239-126268071	chr10-126006329-126012933	0.217467	Lrig3	Myo	Myo-chr10-126267239-126268071	chr10-126267239-126268071	0.286405	deN2_peaks_unique	chr10-126267128-126267698	46.1628	9.89433	Distal Intergenic	10	126255117	126257218	2102	1	ENSMUSG00000112387	ENSMUST00000217671	12012	1700021G15Rik	RIKEN cDNA 1700021G15 gene [Source:MGI Symbol;Acc:MGI:1920506]
3034	chr10-126267239-126268071	chr10-126006329-126012933	0.217467	Lrig3	Myo	Myo-chr10-126267239-126268071	chr10-126267239-126268071	0.286405	deN2_peaks_unique	chr10-126267842-126268195	48.8118	13.4803	Distal Intergenic	10	126255117	126257218	2102	1	ENSMUSG00000112387	ENSMUST00000217671	12726	1700021G15Rik	RIKEN cDNA 1700021G15 gene [Source:MGI Symbol;Acc:MGI:1920506]
1043	chr13-64410301-64411877	chr13-64211714-64212374	0.474972	Cdc14b	Myo	Myo-chr13-64410301-64411877	chr13-64410301-64411877	0.285921	deN2_peaks_unique	chr13-64410579-64410877	30.7466	15.0911	Distal Intergenic	13	64432314	64441773	9460	1	ENSMUSG00000021483	ENSMUST00000021939	-21437	Cdk20	cyclin-dependent kinase 20 [Source:MGI Symbol;Acc:MGI:2145349]
1246	chr13-64410301-64411877	chr13-64358424-64379060	0.437846	Ctsl	Myo	Myo-chr13-64410301-64411877	chr13-64410301-64411877	0.285921	deN2_peaks_unique	chr13-64410579-64410877	30.7466	15.0911	Distal Intergenic	13	64432314	64441773	9460	1	ENSMUSG00000021483	ENSMUST00000021939	-21437	Cdk20	cyclin-dependent kinase 20 [Source:MGI Symbol;Acc:MGI:2145349]
1608	chr13-64410301-64411877	chr13-64128736-64130504	0.384418	Slc35d2	Myo	Myo-chr13-64410301-64411877	chr13-64410301-64411877	0.285921	deN2_peaks_unique	chr13-64410579-64410877	30.7466	15.0911	Distal Intergenic	13	64432314	64441773	9460	1	ENSMUSG00000021483	ENSMUST00000021939	-21437	Cdk20	cyclin-dependent kinase 20 [Source:MGI Symbol;Acc:MGI:2145349]
1640	chr13-64410301-64411877	chr13-64247461-64254280	0.378032	Cdc14b	Myo	Myo-chr13-64410301-64411877	chr13-64410301-64411877	0.285921	deN2_peaks_unique	chr13-64410579-64410877	30.7466	15.0911	Distal Intergenic	13	64432314	64441773	9460	1	ENSMUSG00000021483	ENSMUST00000021939	-21437	Cdk20	cyclin-dependent kinase 20 [Source:MGI Symbol;Acc:MGI:2145349]
2471	chr13-64410301-64411877	chr13-64149911-64156010	0.27035	Zfp367	Myo	Myo-chr13-64410301-64411877	chr13-64410301-64411877	0.285921	deN2_peaks_unique	chr13-64410579-64410877	30.7466	15.0911	Distal Intergenic	13	64432314	64441773	9460	1	ENSMUSG00000021483	ENSMUST00000021939	-21437	Cdk20	cyclin-dependent kinase 20 [Source:MGI Symbol;Acc:MGI:2145349]
2899	chr13-64410301-64411877	chr13-64180258-64190377	0.227944	Habp4	Myo	Myo-chr13-64410301-64411877	chr13-64410301-64411877	0.285921	deN2_peaks_unique	chr13-64410579-64410877	30.7466	15.0911	Distal Intergenic	13	64432314	64441773	9460	1	ENSMUSG00000021483	ENSMUST00000021939	-21437	Cdk20	cyclin-dependent kinase 20 [Source:MGI Symbol;Acc:MGI:2145349]
1106	chr1-184658779-184660424	chr1-184707112-184709518	0.462789	4930488B22Rik	Myo	Myo-chr1-184658779-184660424	chr1-184658779-184660424	0.284916	deN2_peaks_unique	chr1-184659866-184660324	64.6101	24.3306	Distal Intergenic	1	184610280	184629473	19194	2	ENSMUSG00000103308	ENSMUST00000193667	-30394	Gm37800	predicted gene, 37800 [Source:MGI Symbol;Acc:MGI:5611028]
1365	chr1-184658779-184660424	chr1-184722947-184735972	0.419777	Hlx	Myo	Myo-chr1-184658779-184660424	chr1-184658779-184660424	0.284916	deN2_peaks_unique	chr1-184659866-184660324	64.6101	24.3306	Distal Intergenic	1	184610280	184629473	19194	2	ENSMUSG00000103308	ENSMUST00000193667	-30394	Gm37800	predicted gene, 37800 [Source:MGI Symbol;Acc:MGI:5611028]
875	chr15-102033916-102035548	chr15-102002621-102005984	0.508102	Krt8	Myo	Myo-chr15-102033916-102035548	chr15-102033916-102035548	0.282408	deN2_peaks_unique	chr15-102033562-102035201	82.1478	10.7794	Distal Intergenic	15	102028180	102032027	3848	1	ENSMUSG00000023043	ENSMUST00000023803	5383	Krt18	keratin 18 [Source:MGI Symbol;Acc:MGI:96692]
1903	chr15-102033916-102035548	chr15-102027868-102028923	0.338295	Krt18	Myo	Myo-chr15-102033916-102035548	chr15-102033916-102035548	0.282408	deN2_peaks_unique	chr15-102033562-102035201	82.1478	10.7794	Distal Intergenic	15	102028180	102032027	3848	1	ENSMUSG00000023043	ENSMUST00000023803	5383	Krt18	keratin 18 [Source:MGI Symbol;Acc:MGI:96692]
2667	chr15-102033916-102035548	chr15-102362202-102363822	0.252789	Sp7	Myo	Myo-chr15-102033916-102035548	chr15-102033916-102035548	0.282408	deN2_peaks_unique	chr15-102033562-102035201	82.1478	10.7794	Distal Intergenic	15	102028180	102032027	3848	1	ENSMUSG00000023043	ENSMUST00000023803	5383	Krt18	keratin 18 [Source:MGI Symbol;Acc:MGI:96692]
2801	chr15-102033916-102035548	chr15-102230324-102252868	0.238898	Itgb7	Myo	Myo-chr15-102033916-102035548	chr15-102033916-102035548	0.282408	deN2_peaks_unique	chr15-102033562-102035201	82.1478	10.7794	Distal Intergenic	15	102028180	102032027	3848	1	ENSMUSG00000023043	ENSMUST00000023803	5383	Krt18	keratin 18 [Source:MGI Symbol;Acc:MGI:96692]
3004	chr15-102033916-102035548	chr15-102191351-102195361	0.220385	Csad	Myo	Myo-chr15-102033916-102035548	chr15-102033916-102035548	0.282408	deN2_peaks_unique	chr15-102033562-102035201	82.1478	10.7794	Distal Intergenic	15	102028180	102032027	3848	1	ENSMUSG00000023043	ENSMUST00000023803	5383	Krt18	keratin 18 [Source:MGI Symbol;Acc:MGI:96692]
930	chr9-67064812-67067795	chr9-67104631-67106695	0.498748	Gm10646	Myo	Myo-chr9-67064812-67067795	chr9-67064812-67067795	0.281337	deN2_peaks_unique	chr9-67065080-67066870	104.978	32.926	Distal Intergenic	9	67022590	67049406	26817	2	ENSMUSG00000032366	ENSMUST00000113707	-15675	Tpm1	tropomyosin 1, alpha [Source:MGI Symbol;Acc:MGI:98809]
3039	chr9-67064812-67067795	chr9-66977818-66979563	0.216331	Lactb	Myo	Myo-chr9-67064812-67067795	chr9-67064812-67067795	0.281337	deN2_peaks_unique	chr9-67065080-67066870	104.978	32.926	Distal Intergenic	9	67022590	67049406	26817	2	ENSMUSG00000032366	ENSMUST00000113707	-15675	Tpm1	tropomyosin 1, alpha [Source:MGI Symbol;Acc:MGI:98809]
1259	chr13-112066170-112069192	chr13-112316601-112318618	0.435839	Ankrd55	Myo	Myo-chr13-112066170-112069192	chr13-112066170-112069192	0.280113	deN2_peaks_unique	chr13-112067239-112067582	51.1857	22.9165	Distal Intergenic	13	112005502	112017332	11831	1	ENSMUSG00000086092	ENSMUST00000156109	61738	Gm15323	predicted gene 15323 [Source:MGI Symbol;Acc:MGI:3705285]
1605	chr13-112066170-112069192	chr13-111795583-111811406	0.384721	Map3k1	Myo	Myo-chr13-112066170-112069192	chr13-112066170-112069192	0.280113	deN2_peaks_unique	chr13-112067239-112067582	51.1857	22.9165	Distal Intergenic	13	112005502	112017332	11831	1	ENSMUSG00000086092	ENSMUST00000156109	61738	Gm15323	predicted gene 15323 [Source:MGI Symbol;Acc:MGI:3705285]
2400	chr13-112066170-112069192	chr13-112314576-112316071	0.275991	Ankrd55	Myo	Myo-chr13-112066170-112069192	chr13-112066170-112069192	0.280113	deN2_peaks_unique	chr13-112067239-112067582	51.1857	22.9165	Distal Intergenic	13	112005502	112017332	11831	1	ENSMUSG00000086092	ENSMUST00000156109	61738	Gm15323	predicted gene 15323 [Source:MGI Symbol;Acc:MGI:3705285]
2663	chr13-112066170-112069192	chr13-111867550-111869322	0.253062	Gm15326	Myo	Myo-chr13-112066170-112069192	chr13-112066170-112069192	0.280113	deN2_peaks_unique	chr13-112067239-112067582	51.1857	22.9165	Distal Intergenic	13	112005502	112017332	11831	1	ENSMUSG00000086092	ENSMUST00000156109	61738	Gm15323	predicted gene 15323 [Source:MGI Symbol;Acc:MGI:3705285]
2218	chr17-10078845-10081265	chr17-10323073-10329631	0.293912	1700110C19Rik	Myo	Myo-chr17-10078845-10081265	chr17-10078845-10081265	0.279987	deN2_peaks_unique	chr17-10079320-10079977	72.962	27.2402	Distal Intergenic	17	9947837	9948297	461	1	ENSMUSG00000117206	ENSMUST00000233132	131484	Gm49809	predicted gene, 49809 [Source:MGI Symbol;Acc:MGI:6270476]
2723	chr17-10078845-10081265	chr17-9773692-9777618	0.247457	4930452A19Rik	Myo	Myo-chr17-10078845-10081265	chr17-10078845-10081265	0.279987	deN2_peaks_unique	chr17-10079320-10079977	72.962	27.2402	Distal Intergenic	17	9947837	9948297	461	1	ENSMUSG00000117206	ENSMUST00000233132	131484	Gm49809	predicted gene, 49809 [Source:MGI Symbol;Acc:MGI:6270476]
2219	chr17-10078845-10081265	chr17-10323073-10329631	0.293912	1700110C19Rik	Myo	Myo-chr17-10078845-10081265	chr17-10078845-10081265	0.279987	deN2_peaks_unique	chr17-10080126-10080540	66.2267	25.9902	Distal Intergenic	17	9947837	9948297	461	1	ENSMUSG00000117206	ENSMUST00000233132	132290	Gm49809	predicted gene, 49809 [Source:MGI Symbol;Acc:MGI:6270476]
2724	chr17-10078845-10081265	chr17-9773692-9777618	0.247457	4930452A19Rik	Myo	Myo-chr17-10078845-10081265	chr17-10078845-10081265	0.279987	deN2_peaks_unique	chr17-10080126-10080540	66.2267	25.9902	Distal Intergenic	17	9947837	9948297	461	1	ENSMUSG00000117206	ENSMUST00000233132	132290	Gm49809	predicted gene, 49809 [Source:MGI Symbol;Acc:MGI:6270476]
965	chr2-168612076-168616003	chr2-168600500-168611428	0.490454	Nfatc2	Myo	Myo-chr2-168612076-168616003	chr2-168612076-168616003	0.279621	deN2_peaks_unique	chr2-168613188-168613811	58.2496	19.9143	Distal Intergenic	2	168519098	168601657	82560	2	ENSMUSG00000027544	ENSMUST00000137451	-11532	Nfatc2	nuclear factor of activated T cells, cytoplasmic, calcineurin dependent 2 [Source:MGI Symbol;Acc:MGI:102463]
1278	chr2-168612076-168616003	chr2-168712107-168713616	0.432493	Atp9a	Myo	Myo-chr2-168612076-168616003	chr2-168612076-168616003	0.279621	deN2_peaks_unique	chr2-168613188-168613811	58.2496	19.9143	Distal Intergenic	2	168519098	168601657	82560	2	ENSMUSG00000027544	ENSMUST00000137451	-11532	Nfatc2	nuclear factor of activated T cells, cytoplasmic, calcineurin dependent 2 [Source:MGI Symbol;Acc:MGI:102463]
610	chr12-104917213-104918030	chr12-104990228-105014824	0.567515	Syne3	Myo	Myo-chr12-104917213-104918030	chr12-104917213-104918030	0.278422	deN2_peaks_unique	chr12-104917056-104917421	47.2465	13.964	Distal Intergenic	12	104925501	104926689	1189	2	ENSMUSG00000100975	ENSMUST00000185486	9268	Gm28875	predicted gene 28875 [Source:MGI Symbol;Acc:MGI:5579581]
2686	chr12-104917213-104918030	chr12-104735987-104736808	0.251446	Dicer1	Myo	Myo-chr12-104917213-104918030	chr12-104917213-104918030	0.278422	deN2_peaks_unique	chr12-104917056-104917421	47.2465	13.964	Distal Intergenic	12	104925501	104926689	1189	2	ENSMUSG00000100975	ENSMUST00000185486	9268	Gm28875	predicted gene 28875 [Source:MGI Symbol;Acc:MGI:5579581]
2792	chr12-104917213-104918030	chr12-105027293-105046721	0.239655	Scarna13	Myo	Myo-chr12-104917213-104918030	chr12-104917213-104918030	0.278422	deN2_peaks_unique	chr12-104917056-104917421	47.2465	13.964	Distal Intergenic	12	104925501	104926689	1189	2	ENSMUSG00000100975	ENSMUST00000185486	9268	Gm28875	predicted gene 28875 [Source:MGI Symbol;Acc:MGI:5579581]
2879	chr12-104917213-104918030	chr12-104867274-104868248	0.230543	Clmn	Myo	Myo-chr12-104917213-104918030	chr12-104917213-104918030	0.278422	deN2_peaks_unique	chr12-104917056-104917421	47.2465	13.964	Distal Intergenic	12	104925501	104926689	1189	2	ENSMUSG00000100975	ENSMUST00000185486	9268	Gm28875	predicted gene 28875 [Source:MGI Symbol;Acc:MGI:5579581]
2945	chr12-104917213-104918030	chr12-104715236-104720180	0.22489	Dicer1	Myo	Myo-chr12-104917213-104918030	chr12-104917213-104918030	0.278422	deN2_peaks_unique	chr12-104917056-104917421	47.2465	13.964	Distal Intergenic	12	104925501	104926689	1189	2	ENSMUSG00000100975	ENSMUST00000185486	9268	Gm28875	predicted gene 28875 [Source:MGI Symbol;Acc:MGI:5579581]
1305	chr12-76466042-76467796	chr12-76084885-76085783	0.43028	Syne2	Myo	Myo-chr12-76466042-76467796	chr12-76466042-76467796	0.277887	deN2_peaks_unique	chr12-76466963-76467503	53.5928	19.2843	Distal Intergenic	12	76449698	76450515	818	1	ENSMUSG00000073000	ENSMUST00000220043	17266	Gm10451	predicted gene 10451 [Source:MGI Symbol;Acc:MGI:3641898]
1663	chr7-38111443-38113503	chr7-38260505-38275321	0.375138	Pop4	Myo	Myo-chr7-38111443-38113503	chr7-38111443-38113503	0.27766	deN2_peaks_unique	chr7-38112220-38112584	35.3491	18.2749	Distal Intergenic	7	38097984	38107534	9551	2	ENSMUSG00000002068	ENSMUST00000108023	-4687	Ccne1	cyclin E1 [Source:MGI Symbol;Acc:MGI:88316]
1929	chr7-38111443-38113503	chr7-38200019-38233218	0.333615	Plekhf1	Myo	Myo-chr7-38111443-38113503	chr7-38111443-38113503	0.27766	deN2_peaks_unique	chr7-38112220-38112584	35.3491	18.2749	Distal Intergenic	7	38097984	38107534	9551	2	ENSMUSG00000002068	ENSMUST00000108023	-4687	Ccne1	cyclin E1 [Source:MGI Symbol;Acc:MGI:88316]
251	chr9-53834694-53836789	chr9-53848327-53858169	0.673655	Sln	Myo	Myo-chr9-53834694-53836789	chr9-53834694-53836789	0.276557	deN2_peaks_unique	chr9-53834803-53836950	102.919	23.3922	Distal Intergenic	9	53850164	53854560	4397	1	ENSMUSG00000042045	ENSMUST00000048485	-13214	Sln	sarcolipin [Source:MGI Symbol;Acc:MGI:1913652]
2862	chr9-53834694-53836789	chr9-53705491-53706964	0.233019	Rab39	Myo	Myo-chr9-53834694-53836789	chr9-53834694-53836789	0.276557	deN2_peaks_unique	chr9-53834803-53836950	102.919	23.3922	Distal Intergenic	9	53850164	53854560	4397	1	ENSMUSG00000042045	ENSMUST00000048485	-13214	Sln	sarcolipin [Source:MGI Symbol;Acc:MGI:1913652]
367	chr10-95465267-95466962	chr10-95355408-95357864	0.634124	2310039L15Rik	Myo	Myo-chr10-95465267-95466962	chr10-95465267-95466962	0.276089	deN2_peaks_unique	chr10-95465196-95466542	101.38	22.2676	Distal Intergenic	10	95445316	95461224	15909	2	ENSMUSG00000112261	ENSMUST00000219379	-3973	Gm47599	predicted gene, 47599 [Source:MGI Symbol;Acc:MGI:6096651]
179	chr13-60453768-60459468	chr13-60206886-60208719	0.705891	Gm5084	Myo	Myo-chr13-60453768-60459468	chr13-60453768-60459468	0.275707	deN2_peaks_unique	chr13-60454931-60455226	50.8027	30.9186	Distal Intergenic	13	60422756	60434731	11976	2	ENSMUSG00000114274	ENSMUST00000225539	-20201	Gm35333	predicted gene, 35333 [Source:MGI Symbol;Acc:MGI:5594492]
1034	chr13-60453768-60459468	chr13-60032311-60034630	0.477491	A530065N20Rik	Myo	Myo-chr13-60453768-60459468	chr13-60453768-60459468	0.275707	deN2_peaks_unique	chr13-60454931-60455226	50.8027	30.9186	Distal Intergenic	13	60422756	60434731	11976	2	ENSMUSG00000114274	ENSMUST00000225539	-20201	Gm35333	predicted gene, 35333 [Source:MGI Symbol;Acc:MGI:5594492]
1255	chr13-60453768-60459468	chr13-60734047-60762725	0.436647	Dapk1	Myo	Myo-chr13-60453768-60459468	chr13-60453768-60459468	0.275707	deN2_peaks_unique	chr13-60454931-60455226	50.8027	30.9186	Distal Intergenic	13	60422756	60434731	11976	2	ENSMUSG00000114274	ENSMUST00000225539	-20201	Gm35333	predicted gene, 35333 [Source:MGI Symbol;Acc:MGI:5594492]
1735	chr13-60453768-60459468	chr13-60171437-60180080	0.364121	Gas1	Myo	Myo-chr13-60453768-60459468	chr13-60453768-60459468	0.275707	deN2_peaks_unique	chr13-60454931-60455226	50.8027	30.9186	Distal Intergenic	13	60422756	60434731	11976	2	ENSMUSG00000114274	ENSMUST00000225539	-20201	Gm35333	predicted gene, 35333 [Source:MGI Symbol;Acc:MGI:5594492]
3015	chr13-60453768-60459468	chr13-60600053-60609365	0.219496	Dapk1	Myo	Myo-chr13-60453768-60459468	chr13-60453768-60459468	0.275707	deN2_peaks_unique	chr13-60454931-60455226	50.8027	30.9186	Distal Intergenic	13	60422756	60434731	11976	2	ENSMUSG00000114274	ENSMUST00000225539	-20201	Gm35333	predicted gene, 35333 [Source:MGI Symbol;Acc:MGI:5594492]
397	chr19-55136659-55139978	chr19-55239662-55240309	0.626765	Gucy2g	Myo	Myo-chr19-55136659-55139978	chr19-55136659-55139978	0.27332	deN2_peaks_unique	chr19-55139621-55139991	45.2733	17.0078	Distal Intergenic	19	55091175	55127238	36064	2	ENSMUSG00000024978	ENSMUST00000236422	-12384	Gpam	glycerol-3-phosphate acyltransferase, mitochondrial [Source:MGI Symbol;Acc:MGI:109162]
970	chr19-55136659-55139978	chr19-55242129-55242778	0.488638	Gucy2g	Myo	Myo-chr19-55136659-55139978	chr19-55136659-55139978	0.27332	deN2_peaks_unique	chr19-55139621-55139991	45.2733	17.0078	Distal Intergenic	19	55091175	55127238	36064	2	ENSMUSG00000024978	ENSMUST00000236422	-12384	Gpam	glycerol-3-phosphate acyltransferase, mitochondrial [Source:MGI Symbol;Acc:MGI:109162]
1497	chr19-55136659-55139978	chr19-55252455-55254982	0.39982	Acsl5	Myo	Myo-chr19-55136659-55139978	chr19-55136659-55139978	0.27332	deN2_peaks_unique	chr19-55139621-55139991	45.2733	17.0078	Distal Intergenic	19	55091175	55127238	36064	2	ENSMUSG00000024978	ENSMUST00000236422	-12384	Gpam	glycerol-3-phosphate acyltransferase, mitochondrial [Source:MGI Symbol;Acc:MGI:109162]
2066	chr19-55136659-55139978	chr19-55290733-55292264	0.315065	Acsl5	Myo	Myo-chr19-55136659-55139978	chr19-55136659-55139978	0.27332	deN2_peaks_unique	chr19-55139621-55139991	45.2733	17.0078	Distal Intergenic	19	55091175	55127238	36064	2	ENSMUSG00000024978	ENSMUST00000236422	-12384	Gpam	glycerol-3-phosphate acyltransferase, mitochondrial [Source:MGI Symbol;Acc:MGI:109162]
903	chr18-6279756-6283287	chr18-6024556-6033034	0.503633	Arhgap12	Myo	Myo-chr18-6279756-6283287	chr18-6279756-6283287	0.272513	deN2_peaks_unique	chr18-6280244-6282812	164.152	34.4451	Distal Intergenic	18	6241314	6242174	861	2	ENSMUSG00000006740	ENSMUST00000170959	-38071	Kif5b	kinesin family member 5B [Source:MGI Symbol;Acc:MGI:1098268]
1986	chr18-6279756-6283287	chr18-6234644-6245498	0.326917	Kif5b	Myo	Myo-chr18-6279756-6283287	chr18-6279756-6283287	0.272513	deN2_peaks_unique	chr18-6280244-6282812	164.152	34.4451	Distal Intergenic	18	6241314	6242174	861	2	ENSMUSG00000006740	ENSMUST00000170959	-38071	Kif5b	kinesin family member 5B [Source:MGI Symbol;Acc:MGI:1098268]
2539	chr18-6279756-6283287	chr18-6226322-6226742	0.263967	Kif5b	Myo	Myo-chr18-6279756-6283287	chr18-6279756-6283287	0.272513	deN2_peaks_unique	chr18-6280244-6282812	164.152	34.4451	Distal Intergenic	18	6241314	6242174	861	2	ENSMUSG00000006740	ENSMUST00000170959	-38071	Kif5b	kinesin family member 5B [Source:MGI Symbol;Acc:MGI:1098268]
448	chr8-11642529-11646844	chr8-11607508-11624084	0.615346	Ankrd10	Myo	Myo-chr8-11642529-11646844	chr8-11642529-11646844	0.272257	deN2_peaks_unique	chr8-11642767-11646030	123.022	11.5914	Distal Intergenic	8	11637282	11638324	1043	1	ENSMUSG00000109810	ENSMUST00000209605	5486	Gm45592	predicted gene 45592 [Source:MGI Symbol;Acc:MGI:5791428]
453	chr8-11642529-11646844	chr8-11624626-11641386	0.614714	Ankrd10	Myo	Myo-chr8-11642529-11646844	chr8-11642529-11646844	0.272257	deN2_peaks_unique	chr8-11642767-11646030	123.022	11.5914	Distal Intergenic	8	11637282	11638324	1043	1	ENSMUSG00000109810	ENSMUST00000209605	5486	Gm45592	predicted gene 45592 [Source:MGI Symbol;Acc:MGI:5791428]
558	chr8-11642529-11646844	chr8-11689173-11695328	0.581901	Gm6524	Myo	Myo-chr8-11642529-11646844	chr8-11642529-11646844	0.272257	deN2_peaks_unique	chr8-11642767-11646030	123.022	11.5914	Distal Intergenic	8	11637282	11638324	1043	1	ENSMUSG00000109810	ENSMUST00000209605	5486	Gm45592	predicted gene 45592 [Source:MGI Symbol;Acc:MGI:5791428]
1287	chr8-11642529-11646844	chr8-11695847-11699028	0.43162	Gm6524	Myo	Myo-chr8-11642529-11646844	chr8-11642529-11646844	0.272257	deN2_peaks_unique	chr8-11642767-11646030	123.022	11.5914	Distal Intergenic	8	11637282	11638324	1043	1	ENSMUSG00000109810	ENSMUST00000209605	5486	Gm45592	predicted gene 45592 [Source:MGI Symbol;Acc:MGI:5791428]
1332	chr8-11642529-11646844	chr8-11760781-11763513	0.425135	Arhgef7	Myo	Myo-chr8-11642529-11646844	chr8-11642529-11646844	0.272257	deN2_peaks_unique	chr8-11642767-11646030	123.022	11.5914	Distal Intergenic	8	11637282	11638324	1043	1	ENSMUSG00000109810	ENSMUST00000209605	5486	Gm45592	predicted gene 45592 [Source:MGI Symbol;Acc:MGI:5791428]
1334	chr8-11642529-11646844	chr8-11663898-11665286	0.424784	1700016D06Rik	Myo	Myo-chr8-11642529-11646844	chr8-11642529-11646844	0.272257	deN2_peaks_unique	chr8-11642767-11646030	123.022	11.5914	Distal Intergenic	8	11637282	11638324	1043	1	ENSMUSG00000109810	ENSMUST00000209605	5486	Gm45592	predicted gene 45592 [Source:MGI Symbol;Acc:MGI:5791428]
1476	chr8-11642529-11646844	chr8-11699687-11702315	0.404028	1700016D06Rik	Myo	Myo-chr8-11642529-11646844	chr8-11642529-11646844	0.272257	deN2_peaks_unique	chr8-11642767-11646030	123.022	11.5914	Distal Intergenic	8	11637282	11638324	1043	1	ENSMUSG00000109810	ENSMUST00000209605	5486	Gm45592	predicted gene 45592 [Source:MGI Symbol;Acc:MGI:5791428]
1934	chr8-11642529-11646844	chr8-11659524-11660094	0.333288	1700016D06Rik	Myo	Myo-chr8-11642529-11646844	chr8-11642529-11646844	0.272257	deN2_peaks_unique	chr8-11642767-11646030	123.022	11.5914	Distal Intergenic	8	11637282	11638324	1043	1	ENSMUSG00000109810	ENSMUST00000209605	5486	Gm45592	predicted gene 45592 [Source:MGI Symbol;Acc:MGI:5791428]
2179	chr8-11642529-11646844	chr8-11703396-11712635	0.29885	1700016D06Rik	Myo	Myo-chr8-11642529-11646844	chr8-11642529-11646844	0.272257	deN2_peaks_unique	chr8-11642767-11646030	123.022	11.5914	Distal Intergenic	8	11637282	11638324	1043	1	ENSMUSG00000109810	ENSMUST00000209605	5486	Gm45592	predicted gene 45592 [Source:MGI Symbol;Acc:MGI:5791428]
2878	chr8-11642529-11646844	chr8-11267371-11286392	0.230716	Col4a1	Myo	Myo-chr8-11642529-11646844	chr8-11642529-11646844	0.272257	deN2_peaks_unique	chr8-11642767-11646030	123.022	11.5914	Distal Intergenic	8	11637282	11638324	1043	1	ENSMUSG00000109810	ENSMUST00000209605	5486	Gm45592	predicted gene 45592 [Source:MGI Symbol;Acc:MGI:5791428]
2949	chr8-11642529-11646844	chr8-11399835-11428394	0.224481	Col4a2	Myo	Myo-chr8-11642529-11646844	chr8-11642529-11646844	0.272257	deN2_peaks_unique	chr8-11642767-11646030	123.022	11.5914	Distal Intergenic	8	11637282	11638324	1043	1	ENSMUSG00000109810	ENSMUST00000209605	5486	Gm45592	predicted gene 45592 [Source:MGI Symbol;Acc:MGI:5791428]
187	chr19-42656888-42662346	chr19-42769604-42772398	0.699314	Hps1	Myo	Myo-chr19-42656888-42662346	chr19-42656888-42662346	0.271011	deN2_peaks_unique	chr19-42659744-42660164	40.2985	27.2963	Distal Intergenic	19	42699777	42699902	126	2	ENSMUSG00000077768	ENSMUST00000104580	39738	Gm25216	predicted gene, 25216 [Source:MGI Symbol;Acc:MGI:5454993]
259	chr19-42656888-42662346	chr19-42751173-42761864	0.671623	Hps1	Myo	Myo-chr19-42656888-42662346	chr19-42656888-42662346	0.271011	deN2_peaks_unique	chr19-42659744-42660164	40.2985	27.2963	Distal Intergenic	19	42699777	42699902	126	2	ENSMUSG00000077768	ENSMUST00000104580	39738	Gm25216	predicted gene, 25216 [Source:MGI Symbol;Acc:MGI:5454993]
664	chr19-42656888-42662346	chr19-42776616-42782227	0.554446	Hps1	Myo	Myo-chr19-42656888-42662346	chr19-42656888-42662346	0.271011	deN2_peaks_unique	chr19-42659744-42660164	40.2985	27.2963	Distal Intergenic	19	42699777	42699902	126	2	ENSMUSG00000077768	ENSMUST00000104580	39738	Gm25216	predicted gene, 25216 [Source:MGI Symbol;Acc:MGI:5454993]
1734	chr19-42656888-42662346	chr19-42763751-42765197	0.364341	Hps1	Myo	Myo-chr19-42656888-42662346	chr19-42656888-42662346	0.271011	deN2_peaks_unique	chr19-42659744-42660164	40.2985	27.2963	Distal Intergenic	19	42699777	42699902	126	2	ENSMUSG00000077768	ENSMUST00000104580	39738	Gm25216	predicted gene, 25216 [Source:MGI Symbol;Acc:MGI:5454993]
2325	chr19-42656888-42662346	chr19-42514998-42522312	0.283618	R3hcc1l	Myo	Myo-chr19-42656888-42662346	chr19-42656888-42662346	0.271011	deN2_peaks_unique	chr19-42659744-42660164	40.2985	27.2963	Distal Intergenic	19	42699777	42699902	126	2	ENSMUSG00000077768	ENSMUST00000104580	39738	Gm25216	predicted gene, 25216 [Source:MGI Symbol;Acc:MGI:5454993]
2647	chr19-42656888-42662346	chr19-42597229-42604417	0.255053	Loxl4	Myo	Myo-chr19-42656888-42662346	chr19-42656888-42662346	0.271011	deN2_peaks_unique	chr19-42659744-42660164	40.2985	27.2963	Distal Intergenic	19	42699777	42699902	126	2	ENSMUSG00000077768	ENSMUST00000104580	39738	Gm25216	predicted gene, 25216 [Source:MGI Symbol;Acc:MGI:5454993]
2180	chr12-9887243-9888547	chr12-9569608-9585942	0.298787	Osr1	Myo	Myo-chr12-9887243-9888547	chr12-9887243-9888547	0.269975	deN2_peaks_unique	chr12-9888142-9888620	58.4266	18.8613	Distal Intergenic	12	9865347	9865450	104	2	ENSMUSG00000088337	ENSMUST00000157712	-22693	Gm22845	predicted gene, 22845 [Source:MGI Symbol;Acc:MGI:5452622]
419	chr10-118765412-118767034	chr10-119048536-119050805	0.62295	Gm33677	Myo	Myo-chr10-118765412-118767034	chr10-118765412-118767034	0.269504	deN2_peaks_unique	chr10-118765894-118766459	36.1379	25.541	Distal Intergenic	10	118803719	118805259	1541	2	ENSMUSG00000112198	ENSMUST00000218911	38800	Gm4065	predicted gene 4065 [Source:MGI Symbol;Acc:MGI:3782240]
[truncated: 270 more rows]
