# Supplementary material for: Reprogramming of cis-regulatory networks during skeletal muscle atrophy in male mice
Source: Nat Commun. 2023 Oct 18;14:6581. doi: 10.1038/s41467-023-42313-3 (PMC10584982; doi:10.1038/s41467-023-42313-3)
Supplement: Supplementary file 4 — Source Data [file 41467_2023_42313_MOESM4_ESM.zip › Supplementary data7.xlsx]

## Sheet: Supplementary data7
	peaks	Peak2	coaccess	SYMBOL	celltype.x	ATAC_avg_log2FC	Peak_Group	overlapFeature	peak_H3k27ac	normalized_read_density_in_deN2_peaks	normalized_read_density_in_Sham1_peaks	geneChr	geneStart	geneEnd	geneLength	geneStrand	geneId	transcriptId	distanceToTSS	geneSymbol	geneDescription
3180	chr1-90421857-90430772	chr1-90017601-90019581	0.259394	Asb18	FAP	-0.101348	Sham1_peaks_unique	includeFeature	chr1-90423977-90424751	28.2271	51.9979	1	90453394	90454501	1108	2	ENSMUSG00000101997	ENSMUST00000187630	29750	Gm28722	predicted gene 28722 [Source:MGI Symbol;Acc:MGI:5579428]
3202	chr1-90421857-90430772	chr1-90049752-90053022	0.273121	Iqca	FAP	-0.101348	Sham1_peaks_unique	includeFeature	chr1-90423977-90424751	28.2271	51.9979	1	90453394	90454501	1108	2	ENSMUSG00000101997	ENSMUST00000187630	29750	Gm28722	predicted gene 28722 [Source:MGI Symbol;Acc:MGI:5579428]
3259	chr1-90421857-90430772	chr1-90201052-90215257	0.529823	Ackr3	FAP	-0.101348	Sham1_peaks_unique	includeFeature	chr1-90423977-90424751	28.2271	51.9979	1	90453394	90454501	1108	2	ENSMUSG00000101997	ENSMUST00000187630	29750	Gm28722	predicted gene 28722 [Source:MGI Symbol;Acc:MGI:5579428]
592	chr5-138919723-138921608	chr5-138986155-139000282	0.572372	Pdgfa	Myo	-0.250377	Sham1_peaks_unique	includeFeature	chr5-138920071-138920629	25.1866	43.6741	5	138977145	138994281	17137	2	ENSMUSG00000025856	ENSMUST00000144934	73652	Pdgfa	platelet derived growth factor, alpha [Source:MGI Symbol;Acc:MGI:97527]
1862	chr5-138919723-138921608	chr5-139147793-139153264	0.344981	Prkar1b	Myo	-0.250377	Sham1_peaks_unique	includeFeature	chr5-138920071-138920629	25.1866	43.6741	5	138977145	138994281	17137	2	ENSMUSG00000025856	ENSMUST00000144934	73652	Pdgfa	platelet derived growth factor, alpha [Source:MGI Symbol;Acc:MGI:97527]
476	chr15-41912994-41918477	chr15-41860920-41872502	0.607995	Abra	Myo	-0.250502	Sham1_peaks_unique	includeFeature	chr15-41916421-41917622	44.4563	71.8908	15	41922076	41923151	1076	1	ENSMUSG00000116083	ENSMUST00000229137	-4454	Gm5469	predicted gene 5469 [Source:MGI Symbol;Acc:MGI:3645122]
2825	chr15-41912994-41918477	chr15-41787145-41792473	0.236425	Oxr1	Myo	-0.250502	Sham1_peaks_unique	includeFeature	chr15-41916421-41917622	44.4563	71.8908	15	41922076	41923151	1076	1	ENSMUSG00000116083	ENSMUST00000229137	-4454	Gm5469	predicted gene 5469 [Source:MGI Symbol;Acc:MGI:3645122]
498	chr4-49558053-49561412	chr4-49595658-49600076	0.600813	Pgap4	Myo	-0.250939	Sham1_peaks_unique	includeFeature	chr4-49560131-49560437	28.0395	43.4387	4	49535995	49549546	13552	2	ENSMUSG00000028307	ENSMUST00000029987	-10586	Aldob	aldolase B, fructose-bisphosphate [Source:MGI Symbol;Acc:MGI:87995]
648	chr4-49558053-49561412	chr4-49535004-49537372	0.558768	Aldob	Myo	-0.250939	Sham1_peaks_unique	includeFeature	chr4-49560131-49560437	28.0395	43.4387	4	49535995	49549546	13552	2	ENSMUSG00000028307	ENSMUST00000029987	-10586	Aldob	aldolase B, fructose-bisphosphate [Source:MGI Symbol;Acc:MGI:87995]
1205	chr4-49558053-49561412	chr4-49540876-49541549	0.446013	Aldob	Myo	-0.250939	Sham1_peaks_unique	includeFeature	chr4-49560131-49560437	28.0395	43.4387	4	49535995	49549546	13552	2	ENSMUSG00000028307	ENSMUST00000029987	-10586	Aldob	aldolase B, fructose-bisphosphate [Source:MGI Symbol;Acc:MGI:87995]
1416	chr4-49558053-49561412	chr4-49626016-49636514	0.413479	Rnf20	Myo	-0.250939	Sham1_peaks_unique	includeFeature	chr4-49560131-49560437	28.0395	43.4387	4	49535995	49549546	13552	2	ENSMUSG00000028307	ENSMUST00000029987	-10586	Aldob	aldolase B, fructose-bisphosphate [Source:MGI Symbol;Acc:MGI:87995]
1866	chr4-49558053-49561412	chr4-49517094-49523613	0.343796	Zfp189	Myo	-0.250939	Sham1_peaks_unique	includeFeature	chr4-49560131-49560437	28.0395	43.4387	4	49535995	49549546	13552	2	ENSMUSG00000028307	ENSMUST00000029987	-10586	Aldob	aldolase B, fructose-bisphosphate [Source:MGI Symbol;Acc:MGI:87995]
2604	chr4-49558053-49561412	chr4-49591015-49593097	0.25909	Pgap4	Myo	-0.250939	Sham1_peaks_unique	includeFeature	chr4-49560131-49560437	28.0395	43.4387	4	49535995	49549546	13552	2	ENSMUSG00000028307	ENSMUST00000029987	-10586	Aldob	aldolase B, fructose-bisphosphate [Source:MGI Symbol;Acc:MGI:87995]
59	chr11-60974846-60984117	chr11-60921230-60959604	0.785323	Map2k3os	Myo	-0.255497	Sham1_peaks_unique	includeFeature	chr11-60976317-60977650	25.5845	64.0232	11	60950662	60951821	1160	1	ENSMUSG00000018932	ENSMUST00000137609	25656	Map2k3	mitogen-activated protein kinase kinase 3 [Source:MGI Symbol;Acc:MGI:1346868]
103	chr11-60974846-60984117	chr11-61056814-61077931	0.752636	Kcnj12	Myo	-0.255497	Sham1_peaks_unique	includeFeature	chr11-60976317-60977650	25.5845	64.0232	11	60950662	60951821	1160	1	ENSMUSG00000018932	ENSMUST00000137609	25656	Map2k3	mitogen-activated protein kinase kinase 3 [Source:MGI Symbol;Acc:MGI:1346868]
164	chr11-60974846-60984117	chr11-61014055-61033603	0.715834	Kcnj12	Myo	-0.255497	Sham1_peaks_unique	includeFeature	chr11-60976317-60977650	25.5845	64.0232	11	60950662	60951821	1160	1	ENSMUSG00000018932	ENSMUST00000137609	25656	Map2k3	mitogen-activated protein kinase kinase 3 [Source:MGI Symbol;Acc:MGI:1346868]
600	chr11-60974846-60984117	chr11-60854890-60882758	0.570676	Tmem11	Myo	-0.255497	Sham1_peaks_unique	includeFeature	chr11-60976317-60977650	25.5845	64.0232	11	60950662	60951821	1160	1	ENSMUSG00000018932	ENSMUST00000137609	25656	Map2k3	mitogen-activated protein kinase kinase 3 [Source:MGI Symbol;Acc:MGI:1346868]
2265	chr11-60974846-60984117	chr11-61167618-61177958	0.28925	Usp22	Myo	-0.255497	Sham1_peaks_unique	includeFeature	chr11-60976317-60977650	25.5845	64.0232	11	60950662	60951821	1160	1	ENSMUSG00000018932	ENSMUST00000137609	25656	Map2k3	mitogen-activated protein kinase kinase 3 [Source:MGI Symbol;Acc:MGI:1346868]
2498	chr11-60974846-60984117	chr11-60795935-60800366	0.26792	Shmt1	Myo	-0.255497	Sham1_peaks_unique	includeFeature	chr11-60976317-60977650	25.5845	64.0232	11	60950662	60951821	1160	1	ENSMUSG00000018932	ENSMUST00000137609	25656	Map2k3	mitogen-activated protein kinase kinase 3 [Source:MGI Symbol;Acc:MGI:1346868]
2726	chr11-60974846-60984117	chr11-60828410-60832576	0.247418	Dhrs7b	Myo	-0.255497	Sham1_peaks_unique	includeFeature	chr11-60976317-60977650	25.5845	64.0232	11	60950662	60951821	1160	1	ENSMUSG00000018932	ENSMUST00000137609	25656	Map2k3	mitogen-activated protein kinase kinase 3 [Source:MGI Symbol;Acc:MGI:1346868]
2812	chr11-60974846-60984117	chr11-60697164-60744096	0.237817	Mir5100	Myo	-0.255497	Sham1_peaks_unique	includeFeature	chr11-60976317-60977650	25.5845	64.0232	11	60950662	60951821	1160	1	ENSMUSG00000018932	ENSMUST00000137609	25656	Map2k3	mitogen-activated protein kinase kinase 3 [Source:MGI Symbol;Acc:MGI:1346868]
2851	chr11-60974846-60984117	chr11-60534505-60542573	0.233821	Alkbh5	Myo	-0.255497	Sham1_peaks_unique	includeFeature	chr11-60976317-60977650	25.5845	64.0232	11	60950662	60951821	1160	1	ENSMUSG00000018932	ENSMUST00000137609	25656	Map2k3	mitogen-activated protein kinase kinase 3 [Source:MGI Symbol;Acc:MGI:1346868]
294	chr7-99638961-99642486	chr7-99620559-99636909	0.657138	Tpbgl	Myo	-0.25678	Sham1_peaks_unique	includeFeature	chr7-99640440-99641608	22.8743	59.827	7	99653688	99653818	131	2	ENSMUSG00000065698	ENSMUST00000083764	12210	Gm25409	predicted gene, 25409 [Source:MGI Symbol;Acc:MGI:5455186]
673	chr7-99638961-99642486	chr7-99418801-99421526	0.5518	Gdpd5	Myo	-0.25678	Sham1_peaks_unique	includeFeature	chr7-99640440-99641608	22.8743	59.827	7	99653688	99653818	131	2	ENSMUSG00000065698	ENSMUST00000083764	12210	Gm25409	predicted gene, 25409 [Source:MGI Symbol;Acc:MGI:5455186]
1133	chr7-99638961-99642486	chr7-99423969-99430358	0.45853	Gdpd5	Myo	-0.25678	Sham1_peaks_unique	includeFeature	chr7-99640440-99641608	22.8743	59.827	7	99653688	99653818	131	2	ENSMUSG00000065698	ENSMUST00000083764	12210	Gm25409	predicted gene, 25409 [Source:MGI Symbol;Acc:MGI:5455186]
1248	chr7-99638961-99642486	chr7-99413960-99416473	0.437398	Gdpd5	Myo	-0.25678	Sham1_peaks_unique	includeFeature	chr7-99640440-99641608	22.8743	59.827	7	99653688	99653818	131	2	ENSMUSG00000065698	ENSMUST00000083764	12210	Gm25409	predicted gene, 25409 [Source:MGI Symbol;Acc:MGI:5455186]
2309	chr7-99638961-99642486	chr7-99960222-99968151	0.28528	Rnf169	Myo	-0.25678	Sham1_peaks_unique	includeFeature	chr7-99640440-99641608	22.8743	59.827	7	99653688	99653818	131	2	ENSMUSG00000065698	ENSMUST00000083764	12210	Gm25409	predicted gene, 25409 [Source:MGI Symbol;Acc:MGI:5455186]
2545	chr7-99638961-99642486	chr7-99658159-99669862	0.263416	Slco2b1	Myo	-0.25678	Sham1_peaks_unique	includeFeature	chr7-99640440-99641608	22.8743	59.827	7	99653688	99653818	131	2	ENSMUSG00000065698	ENSMUST00000083764	12210	Gm25409	predicted gene, 25409 [Source:MGI Symbol;Acc:MGI:5455186]
3055	chr7-99638961-99642486	chr7-99975910-99984576	0.214664	Rnf169	Myo	-0.25678	Sham1_peaks_unique	includeFeature	chr7-99640440-99641608	22.8743	59.827	7	99653688	99653818	131	2	ENSMUSG00000065698	ENSMUST00000083764	12210	Gm25409	predicted gene, 25409 [Source:MGI Symbol;Acc:MGI:5455186]
802	chr14-31870635-31875433	chr14-31829363-31832380	0.520723	Ankrd28	Myo	-0.260065	Sham1_peaks_unique	includeFeature	chr14-31871541-31872284	26.0229	65.1735	14	31906528	31931716	25189	1	ENSMUSG00000046005	ENSMUST00000143315	-34244	D830044D21Rik	RIKEN cDNA D830044D21 gene [Source:MGI Symbol;Acc:MGI:2444378]
1622	chr14-31870635-31875433	chr14-32190170-32204094	0.380658	Parg	Myo	-0.260065	Sham1_peaks_unique	includeFeature	chr14-31871541-31872284	26.0229	65.1735	14	31906528	31931716	25189	1	ENSMUSG00000046005	ENSMUST00000143315	-34244	D830044D21Rik	RIKEN cDNA D830044D21 gene [Source:MGI Symbol;Acc:MGI:2444378]
2258	chr14-31870635-31875433	chr14-31574247-31578701	0.289716	Colq	Myo	-0.260065	Sham1_peaks_unique	includeFeature	chr14-31871541-31872284	26.0229	65.1735	14	31906528	31931716	25189	1	ENSMUSG00000046005	ENSMUST00000143315	-34244	D830044D21Rik	RIKEN cDNA D830044D21 gene [Source:MGI Symbol;Acc:MGI:2444378]
2367	chr14-31870635-31875433	chr14-31739116-31740609	0.279131	Ankrd28	Myo	-0.260065	Sham1_peaks_unique	includeFeature	chr14-31871541-31872284	26.0229	65.1735	14	31906528	31931716	25189	1	ENSMUSG00000046005	ENSMUST00000143315	-34244	D830044D21Rik	RIKEN cDNA D830044D21 gene [Source:MGI Symbol;Acc:MGI:2444378]
2582	chr14-31870635-31875433	chr14-32079249-32092723	0.260425	Dph3	Myo	-0.260065	Sham1_peaks_unique	includeFeature	chr14-31871541-31872284	26.0229	65.1735	14	31906528	31931716	25189	1	ENSMUSG00000046005	ENSMUST00000143315	-34244	D830044D21Rik	RIKEN cDNA D830044D21 gene [Source:MGI Symbol;Acc:MGI:2444378]
75	chr13-51928649-51933127	chr13-51830501-51856206	0.774756	Gadd45g	Myo	-0.26021	Sham1_peaks_unique	includeFeature	chr13-51930312-51930639	27.0624	32.3141	13	51973214	51976583	3370	1	ENSMUSG00000097495	ENSMUST00000181851	-42575	Gm26651	predicted gene, 26651 [Source:MGI Symbol;Acc:MGI:5477145]
1206	chr13-51928649-51933127	chr13-51773819-51787100	0.445965	Sema4d	Myo	-0.26021	Sham1_peaks_unique	includeFeature	chr13-51930312-51930639	27.0624	32.3141	13	51973214	51976583	3370	1	ENSMUSG00000097495	ENSMUST00000181851	-42575	Gm26651	predicted gene, 26651 [Source:MGI Symbol;Acc:MGI:5477145]
666	chr7-90074200-90076300	chr7-90126776-90151617	0.553353	Picalm	Myo	-0.260299	Sham1_peaks_unique	includeFeature	chr7-90074382-90075158	27.5386	59.9885	7	90042697	90043916	1220	1	ENSMUSG00000108897	ENSMUST00000208325	31686	Gm44861	predicted gene 44861 [Source:MGI Symbol;Acc:MGI:5753437]
921	chr7-90074200-90076300	chr7-90154387-90163132	0.501852	Picalm	Myo	-0.260299	Sham1_peaks_unique	includeFeature	chr7-90074382-90075158	27.5386	59.9885	7	90042697	90043916	1220	1	ENSMUSG00000108897	ENSMUST00000208325	31686	Gm44861	predicted gene 44861 [Source:MGI Symbol;Acc:MGI:5753437]
1448	chr7-90074200-90076300	chr7-89975588-89985675	0.407457	Eed	Myo	-0.260299	Sham1_peaks_unique	includeFeature	chr7-90074382-90075158	27.5386	59.9885	7	90042697	90043916	1220	1	ENSMUSG00000108897	ENSMUST00000208325	31686	Gm44861	predicted gene 44861 [Source:MGI Symbol;Acc:MGI:5753437]
1543	chr7-90074200-90076300	chr7-90185011-90218377	0.392754	Picalm	Myo	-0.260299	Sham1_peaks_unique	includeFeature	chr7-90074382-90075158	27.5386	59.9885	7	90042697	90043916	1220	1	ENSMUSG00000108897	ENSMUST00000208325	31686	Gm44861	predicted gene 44861 [Source:MGI Symbol;Acc:MGI:5753437]
1692	chr7-90074200-90076300	chr7-90028653-90031559	0.371064	E230029C05Rik	Myo	-0.260299	Sham1_peaks_unique	includeFeature	chr7-90074382-90075158	27.5386	59.9885	7	90042697	90043916	1220	1	ENSMUSG00000108897	ENSMUST00000208325	31686	Gm44861	predicted gene 44861 [Source:MGI Symbol;Acc:MGI:5753437]
2305	chr7-90074200-90076300	chr7-90472473-90477949	0.28574	Dlg2	Myo	-0.260299	Sham1_peaks_unique	includeFeature	chr7-90074382-90075158	27.5386	59.9885	7	90042697	90043916	1220	1	ENSMUSG00000108897	ENSMUST00000208325	31686	Gm44861	predicted gene 44861 [Source:MGI Symbol;Acc:MGI:5753437]
2946	chr7-90074200-90076300	chr7-90014745-90026671	0.224762	E230029C05Rik	Myo	-0.260299	Sham1_peaks_unique	includeFeature	chr7-90074382-90075158	27.5386	59.9885	7	90042697	90043916	1220	1	ENSMUSG00000108897	ENSMUST00000208325	31686	Gm44861	predicted gene 44861 [Source:MGI Symbol;Acc:MGI:5753437]
3020	chr7-90074200-90076300	chr7-89937949-89942694	0.219141	Hikeshi	Myo	-0.260299	Sham1_peaks_unique	includeFeature	chr7-90074382-90075158	27.5386	59.9885	7	90042697	90043916	1220	1	ENSMUSG00000108897	ENSMUST00000208325	31686	Gm44861	predicted gene 44861 [Source:MGI Symbol;Acc:MGI:5753437]
1874	chr7-118343938-118346796	chr7-118237826-118246840	0.342648	Smg1	Myo	-0.262414	Sham1_peaks_unique	includeFeature	chr7-118345220-118345900	25.6952	42.6734	7	118329486	118330121	636	1	ENSMUSG00000108856	ENSMUST00000208337	15735	Gm35309	predicted gene, 35309 [Source:MGI Symbol;Acc:MGI:5594468]
1970	chr7-118343938-118346796	chr7-118581830-118587144	0.328471	Tmc7	Myo	-0.262414	Sham1_peaks_unique	includeFeature	chr7-118345220-118345900	25.6952	42.6734	7	118329486	118330121	636	1	ENSMUSG00000108856	ENSMUST00000208337	15735	Gm35309	predicted gene, 35309 [Source:MGI Symbol;Acc:MGI:5594468]
2005	chr7-118343938-118346796	chr7-118528479-118535677	0.324989	Coq7	Myo	-0.262414	Sham1_peaks_unique	includeFeature	chr7-118345220-118345900	25.6952	42.6734	7	118329486	118330121	636	1	ENSMUSG00000108856	ENSMUST00000208337	15735	Gm35309	predicted gene, 35309 [Source:MGI Symbol;Acc:MGI:5594468]
2006	chr7-118343938-118346796	chr7-118728136-118733480	0.324822	Ccp110	Myo	-0.262414	Sham1_peaks_unique	includeFeature	chr7-118345220-118345900	25.6952	42.6734	7	118329486	118330121	636	1	ENSMUSG00000108856	ENSMUST00000208337	15735	Gm35309	predicted gene, 35309 [Source:MGI Symbol;Acc:MGI:5594468]
2227	chr7-118343938-118346796	chr7-118737178-118744185	0.292774	Vps35l	Myo	-0.262414	Sham1_peaks_unique	includeFeature	chr7-118345220-118345900	25.6952	42.6734	7	118329486	118330121	636	1	ENSMUSG00000108856	ENSMUST00000208337	15735	Gm35309	predicted gene, 35309 [Source:MGI Symbol;Acc:MGI:5594468]
2271	chr7-118343938-118346796	chr7-118589805-118598087	0.288574	B230311B06Rik	Myo	-0.262414	Sham1_peaks_unique	includeFeature	chr7-118345220-118345900	25.6952	42.6734	7	118329486	118330121	636	1	ENSMUSG00000108856	ENSMUST00000208337	15735	Gm35309	predicted gene, 35309 [Source:MGI Symbol;Acc:MGI:5594468]
486	chr11-90098505-90107567	chr11-90380033-90385222	0.603847	Hlf	Myo	-0.269803	Sham1_peaks_unique	includeFeature	chr11-90100760-90101773	35.6051	53.307	11	90134842	90143624	8783	2	ENSMUSG00000085074	ENSMUST00000142279	41851	Gm11494	predicted gene 11494 [Source:MGI Symbol;Acc:MGI:3649754]
1581	chr11-90098505-90107567	chr11-90247741-90260263	0.388306	Mmd	Myo	-0.269803	Sham1_peaks_unique	includeFeature	chr11-90100760-90101773	35.6051	53.307	11	90134842	90143624	8783	2	ENSMUSG00000085074	ENSMUST00000142279	41851	Gm11494	predicted gene 11494 [Source:MGI Symbol;Acc:MGI:3649754]
2507	chr11-90098505-90107567	chr11-90000813-90003416	0.267394	Pctp	Myo	-0.269803	Sham1_peaks_unique	includeFeature	chr11-90100760-90101773	35.6051	53.307	11	90134842	90143624	8783	2	ENSMUSG00000085074	ENSMUST00000142279	41851	Gm11494	predicted gene 11494 [Source:MGI Symbol;Acc:MGI:3649754]
2609	chr11-90098505-90107567	chr11-90387487-90392661	0.258782	Hlf	Myo	-0.269803	Sham1_peaks_unique	includeFeature	chr11-90100760-90101773	35.6051	53.307	11	90134842	90143624	8783	2	ENSMUSG00000085074	ENSMUST00000142279	41851	Gm11494	predicted gene 11494 [Source:MGI Symbol;Acc:MGI:3649754]
6	chr13-51856879-51884702	chr13-51830501-51856206	0.884297	Gadd45g	Myo	-0.270654	Sham1_peaks_unique	includeFeature	chr13-51866061-51866824	28.5064	58.4956	13	51846744	51848224	1481	1	ENSMUSG00000021453	ENSMUST00000132480	19318	Gadd45g	growth arrest and DNA-damage-inducible 45 gamma [Source:MGI Symbol;Acc:MGI:1346325]
756	chr13-51856879-51884702	chr13-51773819-51787100	0.527558	Sema4d	Myo	-0.270654	Sham1_peaks_unique	includeFeature	chr13-51866061-51866824	28.5064	58.4956	13	51846744	51848224	1481	1	ENSMUSG00000021453	ENSMUST00000132480	19318	Gadd45g	growth arrest and DNA-damage-inducible 45 gamma [Source:MGI Symbol;Acc:MGI:1346325]
7	chr13-51856879-51884702	chr13-51830501-51856206	0.884297	Gadd45g	Myo	-0.270654	Sham1_peaks_unique	includeFeature	chr13-51866987-51867363	27.3566	67.5521	13	51846744	51848224	1481	1	ENSMUSG00000021453	ENSMUST00000132480	20244	Gadd45g	growth arrest and DNA-damage-inducible 45 gamma [Source:MGI Symbol;Acc:MGI:1346325]
757	chr13-51856879-51884702	chr13-51773819-51787100	0.527558	Sema4d	Myo	-0.270654	Sham1_peaks_unique	includeFeature	chr13-51866987-51867363	27.3566	67.5521	13	51846744	51848224	1481	1	ENSMUSG00000021453	ENSMUST00000132480	20244	Gadd45g	growth arrest and DNA-damage-inducible 45 gamma [Source:MGI Symbol;Acc:MGI:1346325]
8	chr13-51856879-51884702	chr13-51830501-51856206	0.884297	Gadd45g	Myo	-0.270654	Sham1_peaks_unique	includeFeature	chr13-51867715-51869604	30.7016	106.387	13	51846744	51848224	1481	1	ENSMUSG00000021453	ENSMUST00000132480	20972	Gadd45g	growth arrest and DNA-damage-inducible 45 gamma [Source:MGI Symbol;Acc:MGI:1346325]
758	chr13-51856879-51884702	chr13-51773819-51787100	0.527558	Sema4d	Myo	-0.270654	Sham1_peaks_unique	includeFeature	chr13-51867715-51869604	30.7016	106.387	13	51846744	51848224	1481	1	ENSMUSG00000021453	ENSMUST00000132480	20972	Gadd45g	growth arrest and DNA-damage-inducible 45 gamma [Source:MGI Symbol;Acc:MGI:1346325]
81	chr13-92911546-92921161	chr13-93134954-93147298	0.769788	Cmya5	Myo	-0.272689	Sham1_peaks_unique	includeFeature	chr13-92915128-92916894	40.8757	106.029	13	92898286	92907126	8841	1	ENSMUSG00000114823	ENSMUST00000225872	16843	Gm31630	predicted gene, 31630 [Source:MGI Symbol;Acc:MGI:5590789]
461	chr13-92911546-92921161	chr13-93055273-93103429	0.612636	Gm4814	Myo	-0.272689	Sham1_peaks_unique	includeFeature	chr13-92915128-92916894	40.8757	106.029	13	92898286	92907126	8841	1	ENSMUSG00000114823	ENSMUST00000225872	16843	Gm31630	predicted gene, 31630 [Source:MGI Symbol;Acc:MGI:5590789]
2181	chr13-92911546-92921161	chr13-92843938-92845600	0.29846	Mtx3	Myo	-0.272689	Sham1_peaks_unique	includeFeature	chr13-92915128-92916894	40.8757	106.029	13	92898286	92907126	8841	1	ENSMUSG00000114823	ENSMUST00000225872	16843	Gm31630	predicted gene, 31630 [Source:MGI Symbol;Acc:MGI:5590789]
2553	chr13-92911546-92921161	chr13-92529865-92533087	0.262694	Zfyve16	Myo	-0.272689	Sham1_peaks_unique	includeFeature	chr13-92915128-92916894	40.8757	106.029	13	92898286	92907126	8841	1	ENSMUSG00000114823	ENSMUST00000225872	16843	Gm31630	predicted gene, 31630 [Source:MGI Symbol;Acc:MGI:5590789]
3135	chr13-92911546-92921161	chr13-93190989-93194095	0.205559	Tent2	Myo	-0.272689	Sham1_peaks_unique	includeFeature	chr13-92915128-92916894	40.8757	106.029	13	92898286	92907126	8841	1	ENSMUSG00000114823	ENSMUST00000225872	16843	Gm31630	predicted gene, 31630 [Source:MGI Symbol;Acc:MGI:5590789]
1010	chr11-20956302-20959359	chr11-20827634-20833272	0.482619	Lgalsl	Myo	-0.275813	Sham1_peaks_unique	includeFeature	chr11-20957936-20958328	22.7569	30.9356	11	20937576	20937701	126	2	ENSMUSG00000096061	ENSMUST00000178821	-20236	Gm23681	predicted gene, 23681 [Source:MGI Symbol;Acc:MGI:5453458]
1516	chr11-20956302-20959359	chr11-20740157-20744703	0.396975	Aftph	Myo	-0.275813	Sham1_peaks_unique	includeFeature	chr11-20957936-20958328	22.7569	30.9356	11	20937576	20937701	126	2	ENSMUSG00000096061	ENSMUST00000178821	-20236	Gm23681	predicted gene, 23681 [Source:MGI Symbol;Acc:MGI:5453458]
2272	chr11-20956302-20959359	chr11-21089112-21095160	0.288441	Peli1	Myo	-0.275813	Sham1_peaks_unique	includeFeature	chr11-20957936-20958328	22.7569	30.9356	11	20937576	20937701	126	2	ENSMUSG00000096061	ENSMUST00000178821	-20236	Gm23681	predicted gene, 23681 [Source:MGI Symbol;Acc:MGI:5453458]
2692	chr11-20956302-20959359	chr11-20629424-20634950	0.250256	Sertad2	Myo	-0.275813	Sham1_peaks_unique	includeFeature	chr11-20957936-20958328	22.7569	30.9356	11	20937576	20937701	126	2	ENSMUSG00000096061	ENSMUST00000178821	-20236	Gm23681	predicted gene, 23681 [Source:MGI Symbol;Acc:MGI:5453458]
2839	chr11-20956302-20959359	chr11-21236306-21243516	0.235434	Vps54	Myo	-0.275813	Sham1_peaks_unique	includeFeature	chr11-20957936-20958328	22.7569	30.9356	11	20937576	20937701	126	2	ENSMUSG00000096061	ENSMUST00000178821	-20236	Gm23681	predicted gene, 23681 [Source:MGI Symbol;Acc:MGI:5453458]
3064	chr11-20956302-20959359	chr11-20541256-20544584	0.213664	Sertad2	Myo	-0.275813	Sham1_peaks_unique	includeFeature	chr11-20957936-20958328	22.7569	30.9356	11	20937576	20937701	126	2	ENSMUSG00000096061	ENSMUST00000178821	-20236	Gm23681	predicted gene, 23681 [Source:MGI Symbol;Acc:MGI:5453458]
1778	chr4-108345552-108352383	chr4-108325777-108332858	0.356632	Coa7	Myo	-0.276237	Sham1_peaks_unique	includeFeature	chr4-108348359-108349297	32.7117	73.2765	4	108328189	108332643	4455	1	ENSMUSG00000048351	ENSMUST00000147054	20171	Coa7	cytochrome c oxidase assembly factor 7 [Source:MGI Symbol;Acc:MGI:1917143]
1979	chr4-108345552-108352383	chr4-108296984-108302976	0.327608	Zyg11b	Myo	-0.276237	Sham1_peaks_unique	includeFeature	chr4-108348359-108349297	32.7117	73.2765	4	108328189	108332643	4455	1	ENSMUSG00000048351	ENSMUST00000147054	20171	Coa7	cytochrome c oxidase assembly factor 7 [Source:MGI Symbol;Acc:MGI:1917143]
2347	chr4-108345552-108352383	chr4-108457669-108462529	0.280802	Tut4	Myo	-0.276237	Sham1_peaks_unique	includeFeature	chr4-108348359-108349297	32.7117	73.2765	4	108328189	108332643	4455	1	ENSMUSG00000048351	ENSMUST00000147054	20171	Coa7	cytochrome c oxidase assembly factor 7 [Source:MGI Symbol;Acc:MGI:1917143]
2529	chr4-108345552-108352383	chr4-108164982-108167114	0.265068	Echdc2	Myo	-0.276237	Sham1_peaks_unique	includeFeature	chr4-108348359-108349297	32.7117	73.2765	4	108328189	108332643	4455	1	ENSMUSG00000048351	ENSMUST00000147054	20171	Coa7	cytochrome c oxidase assembly factor 7 [Source:MGI Symbol;Acc:MGI:1917143]
202	chr1-183930233-183932667	chr1-184032389-184044930	0.690484	Dusp10	Myo	-0.27909	Sham1_peaks_unique	includeFeature	chr1-183930380-183930727	37.2977	45.8474	1	183928405	183929230	826	1	ENSMUSG00000102743	ENSMUST00000193891	1976	Gm38108	predicted gene, 38108 [Source:MGI Symbol;Acc:MGI:5611336]
203	chr1-183930233-183932667	chr1-184032389-184044930	0.690484	Dusp10	Myo	-0.27909	Sham1_peaks_unique	includeFeature	chr1-183931025-183931374	41.1911	62.6349	1	183928405	183929230	826	1	ENSMUSG00000102743	ENSMUST00000193891	2621	Gm38108	predicted gene, 38108 [Source:MGI Symbol;Acc:MGI:5611336]
204	chr1-183930233-183932667	chr1-184032389-184044930	0.690484	Dusp10	Myo	-0.27909	Sham1_peaks_unique	includeFeature	chr1-183931509-183931935	36.8577	56.7046	1	183928405	183929230	826	1	ENSMUSG00000102743	ENSMUST00000193891	3105	Gm38108	predicted gene, 38108 [Source:MGI Symbol;Acc:MGI:5611336]
1318	chr17-78433420-78438788	chr17-78413788-78420296	0.427951	Fez2	Myo	-0.280166	Sham1_peaks_unique	includeFeature	chr17-78436812-78437317	33.0627	47.1151	17	78377885	78418152	40268	2	ENSMUSG00000056121	ENSMUST00000112487	-18661	Fez2	fasciculation and elongation protein zeta 2 (zygin II) [Source:MGI Symbol;Acc:MGI:2675856]
1465	chr17-78433420-78438788	chr17-78195184-78208259	0.40546	Crim1	Myo	-0.280166	Sham1_peaks_unique	includeFeature	chr17-78436812-78437317	33.0627	47.1151	17	78377885	78418152	40268	2	ENSMUSG00000056121	ENSMUST00000112487	-18661	Fez2	fasciculation and elongation protein zeta 2 (zygin II) [Source:MGI Symbol;Acc:MGI:2675856]
1558	chr17-78433420-78438788	chr17-78276511-78290620	0.391139	Crim1	Myo	-0.280166	Sham1_peaks_unique	includeFeature	chr17-78436812-78437317	33.0627	47.1151	17	78377885	78418152	40268	2	ENSMUSG00000056121	ENSMUST00000112487	-18661	Fez2	fasciculation and elongation protein zeta 2 (zygin II) [Source:MGI Symbol;Acc:MGI:2675856]
216	chr2-180239588-180242173	chr2-180342318-180438628	0.685101	B230312C02Rik	Myo	-0.281201	Sham1_peaks_unique	includeFeature	chr2-180240640-180241568	17.9708	44.308	2	180176373	180225859	49487	2	ENSMUSG00000015647	ENSMUST00000015791	-14782	Lama5	laminin, alpha 5 [Source:MGI Symbol;Acc:MGI:105382]
1143	chr2-180239588-180242173	chr2-180016869-180029600	0.457294	Lsm14b	Myo	-0.281201	Sham1_peaks_unique	includeFeature	chr2-180240640-180241568	17.9708	44.308	2	180176373	180225859	49487	2	ENSMUSG00000015647	ENSMUST00000015791	-14782	Lama5	laminin, alpha 5 [Source:MGI Symbol;Acc:MGI:105382]
1242	chr2-180239588-180242173	chr2-179779213-179781561	0.438308	Cdh4	Myo	-0.281201	Sham1_peaks_unique	includeFeature	chr2-180240640-180241568	17.9708	44.308	2	180176373	180225859	49487	2	ENSMUSG00000015647	ENSMUST00000015791	-14782	Lama5	laminin, alpha 5 [Source:MGI Symbol;Acc:MGI:105382]
2075	chr2-180239588-180242173	chr2-179774275-179775542	0.314388	Cdh4	Myo	-0.281201	Sham1_peaks_unique	includeFeature	chr2-180240640-180241568	17.9708	44.308	2	180176373	180225859	49487	2	ENSMUSG00000015647	ENSMUST00000015791	-14782	Lama5	laminin, alpha 5 [Source:MGI Symbol;Acc:MGI:105382]
2209	chr2-180239588-180242173	chr2-179971073-179982150	0.294596	Taf4	Myo	-0.281201	Sham1_peaks_unique	includeFeature	chr2-180240640-180241568	17.9708	44.308	2	180176373	180225859	49487	2	ENSMUSG00000015647	ENSMUST00000015791	-14782	Lama5	laminin, alpha 5 [Source:MGI Symbol;Acc:MGI:105382]
2384	chr2-180239588-180242173	chr2-180213039-180231904	0.277607	Lama5	Myo	-0.281201	Sham1_peaks_unique	includeFeature	chr2-180240640-180241568	17.9708	44.308	2	180176373	180225859	49487	2	ENSMUSG00000015647	ENSMUST00000015791	-14782	Lama5	laminin, alpha 5 [Source:MGI Symbol;Acc:MGI:105382]
2627	chr2-180239588-180242173	chr2-180253703-180281816	0.257261	Mir3091	Myo	-0.281201	Sham1_peaks_unique	includeFeature	chr2-180240640-180241568	17.9708	44.308	2	180176373	180225859	49487	2	ENSMUSG00000015647	ENSMUST00000015791	-14782	Lama5	laminin, alpha 5 [Source:MGI Symbol;Acc:MGI:105382]
2804	chr2-180239588-180242173	chr2-180109970-180122164	0.238626	Osbpl2	Myo	-0.281201	Sham1_peaks_unique	includeFeature	chr2-180240640-180241568	17.9708	44.308	2	180176373	180225859	49487	2	ENSMUSG00000015647	ENSMUST00000015791	-14782	Lama5	laminin, alpha 5 [Source:MGI Symbol;Acc:MGI:105382]
30	chr15-78224546-78232921	chr15-78155005-78213396	0.838363	Pvalb	Myo	-0.281943	Sham1_peaks_unique	includeFeature	chr15-78227368-78228697	39.7298	80.3426	15	78244801	78262580	17780	1	ENSMUSG00000071715	ENSMUST00000096357	-16104	Ncf4	neutrophil cytosolic factor 4 [Source:MGI Symbol;Acc:MGI:109186]
49	chr15-78224546-78232921	chr15-78237054-78256084	0.799545	Ncf4	Myo	-0.281943	Sham1_peaks_unique	includeFeature	chr15-78227368-78228697	39.7298	80.3426	15	78244801	78262580	17780	1	ENSMUSG00000071715	ENSMUST00000096357	-16104	Ncf4	neutrophil cytosolic factor 4 [Source:MGI Symbol;Acc:MGI:109186]
515	chr15-78224546-78232921	chr15-78287596-78290612	0.596417	Csf2rb2	Myo	-0.281943	Sham1_peaks_unique	includeFeature	chr15-78227368-78228697	39.7298	80.3426	15	78244801	78262580	17780	1	ENSMUSG00000071715	ENSMUST00000096357	-16104	Ncf4	neutrophil cytosolic factor 4 [Source:MGI Symbol;Acc:MGI:109186]
532	chr15-78224546-78232921	chr15-78281380-78283950	0.591641	Mir7676-1	Myo	-0.281943	Sham1_peaks_unique	includeFeature	chr15-78227368-78228697	39.7298	80.3426	15	78244801	78262580	17780	1	ENSMUSG00000071715	ENSMUST00000096357	-16104	Ncf4	neutrophil cytosolic factor 4 [Source:MGI Symbol;Acc:MGI:109186]
575	chr15-78224546-78232921	chr15-78398862-78417574	0.576727	Tst	Myo	-0.281943	Sham1_peaks_unique	includeFeature	chr15-78227368-78228697	39.7298	80.3426	15	78244801	78262580	17780	1	ENSMUSG00000071715	ENSMUST00000096357	-16104	Ncf4	neutrophil cytosolic factor 4 [Source:MGI Symbol;Acc:MGI:109186]
2458	chr15-78224546-78232921	chr15-77754904-77772156	0.271726	Myh9	Myo	-0.281943	Sham1_peaks_unique	includeFeature	chr15-78227368-78228697	39.7298	80.3426	15	78244801	78262580	17780	1	ENSMUSG00000071715	ENSMUST00000096357	-16104	Ncf4	neutrophil cytosolic factor 4 [Source:MGI Symbol;Acc:MGI:109186]
2897	chr15-78224546-78232921	chr15-78256865-78258948	0.228139	Ncf4	Myo	-0.281943	Sham1_peaks_unique	includeFeature	chr15-78227368-78228697	39.7298	80.3426	15	78244801	78262580	17780	1	ENSMUSG00000071715	ENSMUST00000096357	-16104	Ncf4	neutrophil cytosolic factor 4 [Source:MGI Symbol;Acc:MGI:109186]
2913	chr15-78224546-78232921	chr15-78344389-78346144	0.227112	Mir7676-1	Myo	-0.281943	Sham1_peaks_unique	includeFeature	chr15-78227368-78228697	39.7298	80.3426	15	78244801	78262580	17780	1	ENSMUSG00000071715	ENSMUST00000096357	-16104	Ncf4	neutrophil cytosolic factor 4 [Source:MGI Symbol;Acc:MGI:109186]
3063	chr15-78224546-78232921	chr15-77808870-77845625	0.213751	Myh9	Myo	-0.281943	Sham1_peaks_unique	includeFeature	chr15-78227368-78228697	39.7298	80.3426	15	78244801	78262580	17780	1	ENSMUSG00000071715	ENSMUST00000096357	-16104	Ncf4	neutrophil cytosolic factor 4 [Source:MGI Symbol;Acc:MGI:109186]
382	chr7-112191020-112195487	chr7-112221782-112277242	0.630706	Mical2	Myo	-0.28199	Sham1_peaks_unique	includeFeature	chr7-112191980-112193010	33.972	60.7853	7	112225856	112355194	129339	1	ENSMUSG00000038244	ENSMUST00000050149	-32846	Mical2	microtubule associated monooxygenase, calponin and LIM domain containing 2 [Source:MGI Symbol;Acc:MGI:2444947]
1702	chr7-112191020-112195487	chr7-112021020-112033517	0.370086	Usp47	Myo	-0.28199	Sham1_peaks_unique	includeFeature	chr7-112191980-112193010	33.972	60.7853	7	112225856	112355194	129339	1	ENSMUSG00000038244	ENSMUST00000050149	-32846	Mical2	microtubule associated monooxygenase, calponin and LIM domain containing 2 [Source:MGI Symbol;Acc:MGI:2444947]
2150	chr7-112191020-112195487	chr7-111775991-111783081	0.302909	Galnt18	Myo	-0.28199	Sham1_peaks_unique	includeFeature	chr7-112191980-112193010	33.972	60.7853	7	112225856	112355194	129339	1	ENSMUSG00000038244	ENSMUST00000050149	-32846	Mical2	microtubule associated monooxygenase, calponin and LIM domain containing 2 [Source:MGI Symbol;Acc:MGI:2444947]
2327	chr7-112191020-112195487	chr7-112308597-112347308	0.283328	Mical2	Myo	-0.28199	Sham1_peaks_unique	includeFeature	chr7-112191980-112193010	33.972	60.7853	7	112225856	112355194	129339	1	ENSMUSG00000038244	ENSMUST00000050149	-32846	Mical2	microtubule associated monooxygenase, calponin and LIM domain containing 2 [Source:MGI Symbol;Acc:MGI:2444947]
717	chr6-147643125-147647912	chr6-147473925-147478506	0.538716	Ccdc91	Myo	-0.283964	Sham1_peaks_unique	includeFeature	chr6-147646081-147646490	16.3603	52.3219	6	147690241	147702374	12134	1	ENSMUSG00000085077	ENSMUST00000152737	-43751	1700049E15Rik	RIKEN cDNA 1700049E15 gene [Source:MGI Symbol;Acc:MGI:1920644]
957	chr6-147643125-147647912	chr6-147259927-147268939	0.491934	Pthlh	Myo	-0.283964	Sham1_peaks_unique	includeFeature	chr6-147646081-147646490	16.3603	52.3219	6	147690241	147702374	12134	1	ENSMUSG00000085077	ENSMUST00000152737	-43751	1700049E15Rik	RIKEN cDNA 1700049E15 gene [Source:MGI Symbol;Acc:MGI:1920644]
1659	chr6-147643125-147647912	chr6-147530262-147532568	0.375577	Ccdc91	Myo	-0.283964	Sham1_peaks_unique	includeFeature	chr6-147646081-147646490	16.3603	52.3219	6	147690241	147702374	12134	1	ENSMUSG00000085077	ENSMUST00000152737	-43751	1700049E15Rik	RIKEN cDNA 1700049E15 gene [Source:MGI Symbol;Acc:MGI:1920644]
1019	chr6-147308952-147312065	chr6-147259927-147268939	0.481079	Pthlh	Myo	-0.285984	Sham1_peaks_unique	includeFeature	chr6-147310395-147310860	23.2862	43.4592	6	147271837	147272649	813	1	ENSMUSG00000081023	ENSMUST00000118025	38559	Gm15766	predicted gene 15766 [Source:MGI Symbol;Acc:MGI:3783208]
1139	chr6-147308952-147312065	chr6-147473925-147478506	0.457607	Ccdc91	Myo	-0.285984	Sham1_peaks_unique	includeFeature	chr6-147310395-147310860	23.2862	43.4592	6	147271837	147272649	813	1	ENSMUSG00000081023	ENSMUST00000118025	38559	Gm15766	predicted gene 15766 [Source:MGI Symbol;Acc:MGI:3783208]
1889	chr6-147308952-147312065	chr6-147530262-147532568	0.340353	Ccdc91	Myo	-0.285984	Sham1_peaks_unique	includeFeature	chr6-147310395-147310860	23.2862	43.4592	6	147271837	147272649	813	1	ENSMUSG00000081023	ENSMUST00000118025	38559	Gm15766	predicted gene 15766 [Source:MGI Symbol;Acc:MGI:3783208]
3000	chr6-147308952-147312065	chr6-147061148-147065911	0.220739	Mrps35	Myo	-0.285984	Sham1_peaks_unique	includeFeature	chr6-147310395-147310860	23.2862	43.4592	6	147271837	147272649	813	1	ENSMUSG00000081023	ENSMUST00000118025	38559	Gm15766	predicted gene 15766 [Source:MGI Symbol;Acc:MGI:3783208]
1551	chr17-43209530-43211281	chr17-43011753-43026481	0.391888	Tnfrsf21	Myo	-0.290387	Sham1_peaks_unique	includeFeature	chr17-43209918-43210243	18.877	29.5598	17	43149362	43158291	8930	2	ENSMUSG00000117011	ENSMUST00000232795	-51628	E130008D07Rik	RIKEN cDNA E130008D07 gene [Source:MGI Symbol;Acc:MGI:3584523]
944	chr3-137639939-137643588	chr3-137621787-137628344	0.496013	Ddit4l	Myo	-0.295435	Sham1_peaks_unique	includeFeature	chr3-137642486-137642909	21.9944	38.6121	3	137644058	137644781	724	2	ENSMUSG00000105325	ENSMUST00000198288	1872	Gm30946	predicted gene, 30946 [Source:MGI Symbol;Acc:MGI:5590105]
2118	chr3-137639939-137643588	chr3-137859968-137870750	0.307523	H2az1	Myo	-0.295435	Sham1_peaks_unique	includeFeature	chr3-137642486-137642909	21.9944	38.6121	3	137644058	137644781	724	2	ENSMUSG00000105325	ENSMUST00000198288	1872	Gm30946	predicted gene, 30946 [Source:MGI Symbol;Acc:MGI:5590105]
2989	chr3-137639939-137643588	chr3-137916729-137919876	0.221368	Lamtor3	Myo	-0.295435	Sham1_peaks_unique	includeFeature	chr3-137642486-137642909	21.9944	38.6121	3	137644058	137644781	724	2	ENSMUSG00000105325	ENSMUST00000198288	1872	Gm30946	predicted gene, 30946 [Source:MGI Symbol;Acc:MGI:5590105]
306	chr6-31342410-31349335	chr6-31046528-31238815	0.654776	Lncpint	Myo	-0.300317	Sham1_peaks_unique	includeFeature	chr6-31344861-31346079	39.4267	75.2598	6	31356743	31372369	15627	1	ENSMUSG00000086931	ENSMUST00000156115	-10664	Gm14532	predicted gene 14532 [Source:MGI Symbol;Acc:MGI:3705266]
680	chr6-31342410-31349335	chr6-31310146-31329350	0.550371	2210408F21Rik	Myo	-0.300317	Sham1_peaks_unique	includeFeature	chr6-31344861-31346079	39.4267	75.2598	6	31356743	31372369	15627	1	ENSMUSG00000086931	ENSMUST00000156115	-10664	Gm14532	predicted gene 14532 [Source:MGI Symbol;Acc:MGI:3705266]
937	chr6-31342410-31349335	chr6-31281594-31291049	0.497251	2210408F21Rik	Myo	-0.300317	Sham1_peaks_unique	includeFeature	chr6-31344861-31346079	39.4267	75.2598	6	31356743	31372369	15627	1	ENSMUSG00000086931	ENSMUST00000156115	-10664	Gm14532	predicted gene 14532 [Source:MGI Symbol;Acc:MGI:3705266]
1358	chr6-31342410-31349335	chr6-31497661-31530250	0.421357	Podxl	Myo	-0.300317	Sham1_peaks_unique	includeFeature	chr6-31344861-31346079	39.4267	75.2598	6	31356743	31372369	15627	1	ENSMUSG00000086931	ENSMUST00000156115	-10664	Gm14532	predicted gene 14532 [Source:MGI Symbol;Acc:MGI:3705266]
2001	chr6-31342410-31349335	chr6-31424980-31429776	0.325333	Mkln1	Myo	-0.300317	Sham1_peaks_unique	includeFeature	chr6-31344861-31346079	39.4267	75.2598	6	31356743	31372369	15627	1	ENSMUSG00000086931	ENSMUST00000156115	-10664	Gm14532	predicted gene 14532 [Source:MGI Symbol;Acc:MGI:3705266]
58	chr12-103280886-103286874	chr12-103194976-103226438	0.786479	Prima1	Myo	-0.301247	Sham1_peaks_unique	includeFeature	chr12-103283337-103284172	18.7971	50.6859	12	103310975	103317065	6091	1	ENSMUSG00000096753	ENSMUST00000191218	-26803	Fam181a	family with sequence similarity 181, member A [Source:MGI Symbol;Acc:MGI:3647570]
60	chr12-103280886-103286874	chr12-103236085-103244009	0.783078	Prima1	Myo	-0.301247	Sham1_peaks_unique	includeFeature	chr12-103283337-103284172	18.7971	50.6859	12	103310975	103317065	6091	1	ENSMUSG00000096753	ENSMUST00000191218	-26803	Fam181a	family with sequence similarity 181, member A [Source:MGI Symbol;Acc:MGI:3647570]
66	chr12-103280886-103286874	chr12-103300366-103394384	0.779334	Fam181a	Myo	-0.301247	Sham1_peaks_unique	includeFeature	chr12-103283337-103284172	18.7971	50.6859	12	103310975	103317065	6091	1	ENSMUSG00000096753	ENSMUST00000191218	-26803	Fam181a	family with sequence similarity 181, member A [Source:MGI Symbol;Acc:MGI:3647570]
1648	chr12-103280886-103286874	chr12-103423417-103428551	0.376574	Ddx24	Myo	-0.301247	Sham1_peaks_unique	includeFeature	chr12-103283337-103284172	18.7971	50.6859	12	103310975	103317065	6091	1	ENSMUSG00000096753	ENSMUST00000191218	-26803	Fam181a	family with sequence similarity 181, member A [Source:MGI Symbol;Acc:MGI:3647570]
2274	chr12-103280886-103286874	chr12-103232890-103235120	0.288347	Prima1	Myo	-0.301247	Sham1_peaks_unique	includeFeature	chr12-103283337-103284172	18.7971	50.6859	12	103310975	103317065	6091	1	ENSMUSG00000096753	ENSMUST00000191218	-26803	Fam181a	family with sequence similarity 181, member A [Source:MGI Symbol;Acc:MGI:3647570]
2960	chr12-103280886-103286874	chr12-103530684-103533762	0.223177	Ppp4r4	Myo	-0.301247	Sham1_peaks_unique	includeFeature	chr12-103283337-103284172	18.7971	50.6859	12	103310975	103317065	6091	1	ENSMUSG00000096753	ENSMUST00000191218	-26803	Fam181a	family with sequence similarity 181, member A [Source:MGI Symbol;Acc:MGI:3647570]
1327	chr8-47603114-47605878	chr8-47670721-47677494	0.425341	Ing2	Myo	-0.302061	Sham1_peaks_unique	includeFeature	chr8-47604338-47605014	29.5891	53.2291	8	47591668	47591747	80	1	ENSMUSG00000098402	ENSMUST00000184727	12671	Gm27409	predicted gene, 27409 [Source:MGI Symbol;Acc:MGI:5530791]
3087	chr8-47603114-47605878	chr8-47532008-47535532	0.211781	Rwdd4a	Myo	-0.302061	Sham1_peaks_unique	includeFeature	chr8-47604338-47605014	29.5891	53.2291	8	47591668	47591747	80	1	ENSMUSG00000098402	ENSMUST00000184727	12671	Gm27409	predicted gene, 27409 [Source:MGI Symbol;Acc:MGI:5530791]
4766	chr9-122083696-122086162	chr9-121909255-121910484	0.405987	Ackr2	Adipocyte	-0.303245	Sham1_peaks_unique	includeFeature	chr9-122085433-122085804	29.782	35.6591	9	122117266	122157226	39961	1	ENSMUSG00000038145	ENSMUST00000119215	-31462	Snrk	SNF related kinase [Source:MGI Symbol;Acc:MGI:108104]
4767	chr9-122083696-122086162	chr9-121946960-121948981	0.432755	Gask1a	Adipocyte	-0.303245	Sham1_peaks_unique	includeFeature	chr9-122085433-122085804	29.782	35.6591	9	122117266	122157226	39961	1	ENSMUSG00000038145	ENSMUST00000119215	-31462	Snrk	SNF related kinase [Source:MGI Symbol;Acc:MGI:108104]
4768	chr9-122083696-122086162	chr9-122365659-122365927	0.284076	Abhd5	Adipocyte	-0.303245	Sham1_peaks_unique	includeFeature	chr9-122085433-122085804	29.782	35.6591	9	122117266	122157226	39961	1	ENSMUSG00000038145	ENSMUST00000119215	-31462	Snrk	SNF related kinase [Source:MGI Symbol;Acc:MGI:108104]
4769	chr9-122083696-122086162	chr9-122365659-122365927	0.284076	Abhd5	Adipocyte	-0.303245	Sham1_peaks_unique	includeFeature	chr9-122085433-122085804	29.782	35.6591	9	122117266	122157226	39961	1	ENSMUSG00000038145	ENSMUST00000119215	-31462	Snrk	SNF related kinase [Source:MGI Symbol;Acc:MGI:108104]
5097	chr9-122083696-122086162	chr9-121806755-121811282	0.445047	Ccdc13	Adipocyte	-0.303245	Sham1_peaks_unique	includeFeature	chr9-122085433-122085804	29.782	35.6591	9	122117266	122157226	39961	1	ENSMUSG00000038145	ENSMUST00000119215	-31462	Snrk	SNF related kinase [Source:MGI Symbol;Acc:MGI:108104]
5098	chr9-122083696-122086162	chr9-121817779-121834165	0.362091	Ccdc13	Adipocyte	-0.303245	Sham1_peaks_unique	includeFeature	chr9-122085433-122085804	29.782	35.6591	9	122117266	122157226	39961	1	ENSMUSG00000038145	ENSMUST00000119215	-31462	Snrk	SNF related kinase [Source:MGI Symbol;Acc:MGI:108104]
5099	chr9-122083696-122086162	chr9-121836450-121842228	0.247384	Ccdc13	Adipocyte	-0.303245	Sham1_peaks_unique	includeFeature	chr9-122085433-122085804	29.782	35.6591	9	122117266	122157226	39961	1	ENSMUSG00000038145	ENSMUST00000119215	-31462	Snrk	SNF related kinase [Source:MGI Symbol;Acc:MGI:108104]
5100	chr9-122083696-122086162	chr9-121936545-121938535	0.272997	1700048O20Rik	Adipocyte	-0.303245	Sham1_peaks_unique	includeFeature	chr9-122085433-122085804	29.782	35.6591	9	122117266	122157226	39961	1	ENSMUSG00000038145	ENSMUST00000119215	-31462	Snrk	SNF related kinase [Source:MGI Symbol;Acc:MGI:108104]
5101	chr9-122083696-122086162	chr9-122348558-122358315	0.662559	Abhd5	Adipocyte	-0.303245	Sham1_peaks_unique	includeFeature	chr9-122085433-122085804	29.782	35.6591	9	122117266	122157226	39961	1	ENSMUSG00000038145	ENSMUST00000119215	-31462	Snrk	SNF related kinase [Source:MGI Symbol;Acc:MGI:108104]
5102	chr9-122083696-122086162	chr9-122348558-122358315	0.662559	Abhd5	Adipocyte	-0.303245	Sham1_peaks_unique	includeFeature	chr9-122085433-122085804	29.782	35.6591	9	122117266	122157226	39961	1	ENSMUSG00000038145	ENSMUST00000119215	-31462	Snrk	SNF related kinase [Source:MGI Symbol;Acc:MGI:108104]
5103	chr9-122083696-122086162	chr9-122363140-122365018	0.42249	Abhd5	Adipocyte	-0.303245	Sham1_peaks_unique	includeFeature	chr9-122085433-122085804	29.782	35.6591	9	122117266	122157226	39961	1	ENSMUSG00000038145	ENSMUST00000119215	-31462	Snrk	SNF related kinase [Source:MGI Symbol;Acc:MGI:108104]
5104	chr9-122083696-122086162	chr9-122363140-122365018	0.42249	Abhd5	Adipocyte	-0.303245	Sham1_peaks_unique	includeFeature	chr9-122085433-122085804	29.782	35.6591	9	122117266	122157226	39961	1	ENSMUSG00000038145	ENSMUST00000119215	-31462	Snrk	SNF related kinase [Source:MGI Symbol;Acc:MGI:108104]
101	chr5-111464589-111477162	chr5-111407601-111462588	0.75523	Mn1	Myo	-0.304762	Sham1_peaks_unique	includeFeature	chr5-111473236-111473579	17.8603	49.4812	5	111423589	111425710	2122	1	ENSMUSG00000106560	ENSMUST00000196957	49648	Gm43119	predicted gene 43119 [Source:MGI Symbol;Acc:MGI:5663256]
1000	chr14-76331675-76337219	chr14-76411152-76419928	0.483982	Tsc22d1	Myo	-0.312781	Sham1_peaks_unique	includeFeature	chr14-76333708-76335029	30.0528	70.1431	14	76414961	76507762	92802	1	ENSMUSG00000022010	ENSMUST00000110888	-79932	Tsc22d1	TSC22 domain family, member 1 [Source:MGI Symbol;Acc:MGI:109127]
2096	chr14-76331675-76337219	chr14-76471046-76484136	0.311863	Tsc22d1	Myo	-0.312781	Sham1_peaks_unique	includeFeature	chr14-76333708-76335029	30.0528	70.1431	14	76414961	76507762	92802	1	ENSMUSG00000022010	ENSMUST00000110888	-79932	Tsc22d1	TSC22 domain family, member 1 [Source:MGI Symbol;Acc:MGI:109127]
2866	chr14-76331675-76337219	chr14-76485313-76490887	0.232525	Tsc22d1	Myo	-0.312781	Sham1_peaks_unique	includeFeature	chr14-76333708-76335029	30.0528	70.1431	14	76414961	76507762	92802	1	ENSMUSG00000022010	ENSMUST00000110888	-79932	Tsc22d1	TSC22 domain family, member 1 [Source:MGI Symbol;Acc:MGI:109127]
147	chr8-41172413-41179462	chr8-41062756-41085629	0.723895	Mtus1	Myo	-0.313151	Sham1_peaks_unique	includeFeature	chr8-41173667-41174028	30.9275	54.9997	8	41050100	41133726	83627	2	ENSMUSG00000045636	ENSMUST00000145860	-39942	Mtus1	mitochondrial tumor suppressor 1 [Source:MGI Symbol;Acc:MGI:2142572]
900	chr8-41172413-41179462	chr8-40875903-40882942	0.503846	Slc7a2	Myo	-0.313151	Sham1_peaks_unique	includeFeature	chr8-41173667-41174028	30.9275	54.9997	8	41050100	41133726	83627	2	ENSMUSG00000045636	ENSMUST00000145860	-39942	Mtus1	mitochondrial tumor suppressor 1 [Source:MGI Symbol;Acc:MGI:2142572]
1023	chr8-41172413-41179462	chr8-41028615-41061672	0.480463	Mtus1	Myo	-0.313151	Sham1_peaks_unique	includeFeature	chr8-41173667-41174028	30.9275	54.9997	8	41050100	41133726	83627	2	ENSMUSG00000045636	ENSMUST00000145860	-39942	Mtus1	mitochondrial tumor suppressor 1 [Source:MGI Symbol;Acc:MGI:2142572]
1214	chr8-41172413-41179462	chr8-41129728-41136177	0.44361	Mtus1	Myo	-0.313151	Sham1_peaks_unique	includeFeature	chr8-41173667-41174028	30.9275	54.9997	8	41050100	41133726	83627	2	ENSMUSG00000045636	ENSMUST00000145860	-39942	Mtus1	mitochondrial tumor suppressor 1 [Source:MGI Symbol;Acc:MGI:2142572]
1894	chr8-41172413-41179462	chr8-40890364-40900235	0.339476	Slc7a2	Myo	-0.313151	Sham1_peaks_unique	includeFeature	chr8-41173667-41174028	30.9275	54.9997	8	41050100	41133726	83627	2	ENSMUSG00000045636	ENSMUST00000145860	-39942	Mtus1	mitochondrial tumor suppressor 1 [Source:MGI Symbol;Acc:MGI:2142572]
1927	chr8-41172413-41179462	chr8-40861314-40865795	0.334111	Slc7a2	Myo	-0.313151	Sham1_peaks_unique	includeFeature	chr8-41173667-41174028	30.9275	54.9997	8	41050100	41133726	83627	2	ENSMUSG00000045636	ENSMUST00000145860	-39942	Mtus1	mitochondrial tumor suppressor 1 [Source:MGI Symbol;Acc:MGI:2142572]
2919	chr8-41172413-41179462	chr8-41237210-41252974	0.226351	Pcm1	Myo	-0.313151	Sham1_peaks_unique	includeFeature	chr8-41173667-41174028	30.9275	54.9997	8	41050100	41133726	83627	2	ENSMUSG00000045636	ENSMUST00000145860	-39942	Mtus1	mitochondrial tumor suppressor 1 [Source:MGI Symbol;Acc:MGI:2142572]
258	chr9-26623860-26627676	chr9-26791464-26797212	0.671916	Glb1l2	Myo	-0.313226	Sham1_peaks_unique	includeFeature	chr9-26625244-26625871	21.9818	57.5477	9	26519485	26549953	30469	2	ENSMUSG00000111066	ENSMUST00000216806	-75292	Gm30313	predicted gene, 30313 [Source:MGI Symbol;Acc:MGI:5589472]
747	chr9-26623860-26627676	chr9-26804328-26808771	0.529005	Glb1l2	Myo	-0.313226	Sham1_peaks_unique	includeFeature	chr9-26625244-26625871	21.9818	57.5477	9	26519485	26549953	30469	2	ENSMUSG00000111066	ENSMUST00000216806	-75292	Gm30313	predicted gene, 30313 [Source:MGI Symbol;Acc:MGI:5589472]
2926	chr9-26623860-26627676	chr9-26800406-26800767	0.226127	Glb1l2	Myo	-0.313226	Sham1_peaks_unique	includeFeature	chr9-26625244-26625871	21.9818	57.5477	9	26519485	26549953	30469	2	ENSMUSG00000111066	ENSMUST00000216806	-75292	Gm30313	predicted gene, 30313 [Source:MGI Symbol;Acc:MGI:5589472]
190	chr10-60228115-60231226	chr10-59940880-59959921	0.696749	Ddit4	Myo	-0.317315	Sham1_peaks_unique	includeFeature	chr10-60228651-60229009	15.7234	35.7748	10	60181532	60219260	37729	2	ENSMUSG00000057337	ENSMUST00000135158	-9392	Chst3	carbohydrate sulfotransferase 3 [Source:MGI Symbol;Acc:MGI:1858224]
219	chr10-60228115-60231226	chr10-59962311-60006013	0.683688	Anapc16	Myo	-0.317315	Sham1_peaks_unique	includeFeature	chr10-60228651-60229009	15.7234	35.7748	10	60181532	60219260	37729	2	ENSMUSG00000057337	ENSMUST00000135158	-9392	Chst3	carbohydrate sulfotransferase 3 [Source:MGI Symbol;Acc:MGI:1858224]
751	chr10-60228115-60231226	chr10-60259248-60308685	0.528219	Psap	Myo	-0.317315	Sham1_peaks_unique	includeFeature	chr10-60228651-60229009	15.7234	35.7748	10	60181532	60219260	37729	2	ENSMUSG00000057337	ENSMUST00000135158	-9392	Chst3	carbohydrate sulfotransferase 3 [Source:MGI Symbol;Acc:MGI:1858224]
1441	chr10-60228115-60231226	chr10-60189288-60192559	0.408678	Chst3	Myo	-0.317315	Sham1_peaks_unique	includeFeature	chr10-60228651-60229009	15.7234	35.7748	10	60181532	60219260	37729	2	ENSMUSG00000057337	ENSMUST00000135158	-9392	Chst3	carbohydrate sulfotransferase 3 [Source:MGI Symbol;Acc:MGI:1858224]
2871	chr10-60228115-60231226	chr10-60214589-60220553	0.231606	Chst3	Myo	-0.317315	Sham1_peaks_unique	includeFeature	chr10-60228651-60229009	15.7234	35.7748	10	60181532	60219260	37729	2	ENSMUSG00000057337	ENSMUST00000135158	-9392	Chst3	carbohydrate sulfotransferase 3 [Source:MGI Symbol;Acc:MGI:1858224]
361	chr5-138947090-138955070	chr5-138986155-139000282	0.635325	Pdgfa	Myo	-0.319841	Sham1_peaks_unique	includeFeature	chr5-138948533-138949034	26.4025	36.4359	5	138977145	138994281	17137	2	ENSMUSG00000025856	ENSMUST00000144934	45247	Pdgfa	platelet derived growth factor, alpha [Source:MGI Symbol;Acc:MGI:97527]
1687	chr5-138947090-138955070	chr5-139147793-139153264	0.371806	Prkar1b	Myo	-0.319841	Sham1_peaks_unique	includeFeature	chr5-138948533-138949034	26.4025	36.4359	5	138977145	138994281	17137	2	ENSMUSG00000025856	ENSMUST00000144934	45247	Pdgfa	platelet derived growth factor, alpha [Source:MGI Symbol;Acc:MGI:97527]
2497	chr5-138947090-138955070	chr5-138785508-138787166	0.268304	Fam20c	Myo	-0.319841	Sham1_peaks_unique	includeFeature	chr5-138948533-138949034	26.4025	36.4359	5	138977145	138994281	17137	2	ENSMUSG00000025856	ENSMUST00000144934	45247	Pdgfa	platelet derived growth factor, alpha [Source:MGI Symbol;Acc:MGI:97527]
162	chr7-112178229-112190044	chr7-112221782-112277242	0.715977	Mical2	Myo	-0.331696	Sham1_peaks_unique	includeFeature	chr7-112184597-112186197	25.4472	70.4989	7	112116017	112159057	43041	2	ENSMUSG00000030772	ENSMUST00000033036	-25541	Dkk3	dickkopf WNT signaling pathway inhibitor 3 [Source:MGI Symbol;Acc:MGI:1354952]
1619	chr7-112178229-112190044	chr7-112308597-112347308	0.381842	Mical2	Myo	-0.331696	Sham1_peaks_unique	includeFeature	chr7-112184597-112186197	25.4472	70.4989	7	112116017	112159057	43041	2	ENSMUSG00000030772	ENSMUST00000033036	-25541	Dkk3	dickkopf WNT signaling pathway inhibitor 3 [Source:MGI Symbol;Acc:MGI:1354952]
1861	chr7-112178229-112190044	chr7-112021020-112033517	0.345303	Usp47	Myo	-0.331696	Sham1_peaks_unique	includeFeature	chr7-112184597-112186197	25.4472	70.4989	7	112116017	112159057	43041	2	ENSMUSG00000030772	ENSMUST00000033036	-25541	Dkk3	dickkopf WNT signaling pathway inhibitor 3 [Source:MGI Symbol;Acc:MGI:1354952]
2383	chr7-112178229-112190044	chr7-111775991-111783081	0.27771	Galnt18	Myo	-0.331696	Sham1_peaks_unique	includeFeature	chr7-112184597-112186197	25.4472	70.4989	7	112116017	112159057	43041	2	ENSMUSG00000030772	ENSMUST00000033036	-25541	Dkk3	dickkopf WNT signaling pathway inhibitor 3 [Source:MGI Symbol;Acc:MGI:1354952]
2491	chr7-112178229-112190044	chr7-112366635-112379893	0.268703	Micalcl	Myo	-0.331696	Sham1_peaks_unique	includeFeature	chr7-112184597-112186197	25.4472	70.4989	7	112116017	112159057	43041	2	ENSMUSG00000030772	ENSMUST00000033036	-25541	Dkk3	dickkopf WNT signaling pathway inhibitor 3 [Source:MGI Symbol;Acc:MGI:1354952]
505	chr3-137559013-137565592	chr3-137621787-137628344	0.599652	Ddit4l	Myo	-0.333023	Sham1_peaks_unique	includeFeature	chr3-137564615-137564910	42.0917	62.7201	3	137550045	137552622	2578	2	ENSMUSG00000055138	ENSMUST00000198629	-11994	Gm4861	predicted gene 4861 [Source:MGI Symbol;Acc:MGI:3643777]
2124	chr3-137559013-137565592	chr3-137859968-137870750	0.306523	H2az1	Myo	-0.333023	Sham1_peaks_unique	includeFeature	chr3-137564615-137564910	42.0917	62.7201	3	137550045	137552622	2578	2	ENSMUSG00000055138	ENSMUST00000198629	-11994	Gm4861	predicted gene 4861 [Source:MGI Symbol;Acc:MGI:3643777]
2823	chr3-137559013-137565592	chr3-137916729-137919876	0.236969	Lamtor3	Myo	-0.333023	Sham1_peaks_unique	includeFeature	chr3-137564615-137564910	42.0917	62.7201	3	137550045	137552622	2578	2	ENSMUSG00000055138	ENSMUST00000198629	-11994	Gm4861	predicted gene 4861 [Source:MGI Symbol;Acc:MGI:3643777]
391	chr4-132155145-132159353	chr4-132364434-132370917	0.628026	Phactr4	Myo	-0.333627	Sham1_peaks_unique	includeFeature	chr4-132156748-132157158	28.3624	47.7304	4	132148413	132148884	472	2	ENSMUSG00000081394	ENSMUST00000117559	-7865	Gm13215	predicted gene 13215 [Source:MGI Symbol;Acc:MGI:3650813]
777	chr4-132155145-132159353	chr4-132070534-132080691	0.524815	Epb41	Myo	-0.333627	Sham1_peaks_unique	includeFeature	chr4-132156748-132157158	28.3624	47.7304	4	132148413	132148884	472	2	ENSMUSG00000081394	ENSMUST00000117559	-7865	Gm13215	predicted gene 13215 [Source:MGI Symbol;Acc:MGI:3650813]
1817	chr4-132155145-132159353	chr4-132256168-132264864	0.351158	Gmeb1	Myo	-0.333627	Sham1_peaks_unique	includeFeature	chr4-132156748-132157158	28.3624	47.7304	4	132148413	132148884	472	2	ENSMUSG00000081394	ENSMUST00000117559	-7865	Gm13215	predicted gene 13215 [Source:MGI Symbol;Acc:MGI:3650813]
2212	chr4-132155145-132159353	chr4-131993448-131994270	0.294472	Epb41	Myo	-0.333627	Sham1_peaks_unique	includeFeature	chr4-132156748-132157158	28.3624	47.7304	4	132148413	132148884	472	2	ENSMUSG00000081394	ENSMUST00000117559	-7865	Gm13215	predicted gene 13215 [Source:MGI Symbol;Acc:MGI:3650813]
2568	chr4-132155145-132159353	chr4-132419189-132423864	0.261496	Phactr4	Myo	-0.333627	Sham1_peaks_unique	includeFeature	chr4-132156748-132157158	28.3624	47.7304	4	132148413	132148884	472	2	ENSMUSG00000081394	ENSMUST00000117559	-7865	Gm13215	predicted gene 13215 [Source:MGI Symbol;Acc:MGI:3650813]
2605	chr4-132155145-132159353	chr4-131796140-131797885	0.25897	Ptpru	Myo	-0.333627	Sham1_peaks_unique	includeFeature	chr4-132156748-132157158	28.3624	47.7304	4	132148413	132148884	472	2	ENSMUSG00000081394	ENSMUST00000117559	-7865	Gm13215	predicted gene 13215 [Source:MGI Symbol;Acc:MGI:3650813]
2780	chr4-132155145-132159353	chr4-132462670-132466575	0.240741	Med18	Myo	-0.333627	Sham1_peaks_unique	includeFeature	chr4-132156748-132157158	28.3624	47.7304	4	132148413	132148884	472	2	ENSMUSG00000081394	ENSMUST00000117559	-7865	Gm13215	predicted gene 13215 [Source:MGI Symbol;Acc:MGI:3650813]
2855	chr4-132155145-132159353	chr4-131989658-131990124	0.23363	Epb41	Myo	-0.333627	Sham1_peaks_unique	includeFeature	chr4-132156748-132157158	28.3624	47.7304	4	132148413	132148884	472	2	ENSMUSG00000081394	ENSMUST00000117559	-7865	Gm13215	predicted gene 13215 [Source:MGI Symbol;Acc:MGI:3650813]
3002	chr4-132155145-132159353	chr4-132208550-132213787	0.22049	Ythdf2	Myo	-0.333627	Sham1_peaks_unique	includeFeature	chr4-132156748-132157158	28.3624	47.7304	4	132148413	132148884	472	2	ENSMUSG00000081394	ENSMUST00000117559	-7865	Gm13215	predicted gene 13215 [Source:MGI Symbol;Acc:MGI:3650813]
392	chr4-132155145-132159353	chr4-132364434-132370917	0.628026	Phactr4	Myo	-0.333627	Sham1_peaks_unique	includeFeature	chr4-132157277-132157925	29.3346	46.7621	4	132148413	132148884	472	2	ENSMUSG00000081394	ENSMUST00000117559	-8394	Gm13215	predicted gene 13215 [Source:MGI Symbol;Acc:MGI:3650813]
778	chr4-132155145-132159353	chr4-132070534-132080691	0.524815	Epb41	Myo	-0.333627	Sham1_peaks_unique	includeFeature	chr4-132157277-132157925	29.3346	46.7621	4	132148413	132148884	472	2	ENSMUSG00000081394	ENSMUST00000117559	-8394	Gm13215	predicted gene 13215 [Source:MGI Symbol;Acc:MGI:3650813]
1818	chr4-132155145-132159353	chr4-132256168-132264864	0.351158	Gmeb1	Myo	-0.333627	Sham1_peaks_unique	includeFeature	chr4-132157277-132157925	29.3346	46.7621	4	132148413	132148884	472	2	ENSMUSG00000081394	ENSMUST00000117559	-8394	Gm13215	predicted gene 13215 [Source:MGI Symbol;Acc:MGI:3650813]
2213	chr4-132155145-132159353	chr4-131993448-131994270	0.294472	Epb41	Myo	-0.333627	Sham1_peaks_unique	includeFeature	chr4-132157277-132157925	29.3346	46.7621	4	132148413	132148884	472	2	ENSMUSG00000081394	ENSMUST00000117559	-8394	Gm13215	predicted gene 13215 [Source:MGI Symbol;Acc:MGI:3650813]
2569	chr4-132155145-132159353	chr4-132419189-132423864	0.261496	Phactr4	Myo	-0.333627	Sham1_peaks_unique	includeFeature	chr4-132157277-132157925	29.3346	46.7621	4	132148413	132148884	472	2	ENSMUSG00000081394	ENSMUST00000117559	-8394	Gm13215	predicted gene 13215 [Source:MGI Symbol;Acc:MGI:3650813]
2606	chr4-132155145-132159353	chr4-131796140-131797885	0.25897	Ptpru	Myo	-0.333627	Sham1_peaks_unique	includeFeature	chr4-132157277-132157925	29.3346	46.7621	4	132148413	132148884	472	2	ENSMUSG00000081394	ENSMUST00000117559	-8394	Gm13215	predicted gene 13215 [Source:MGI Symbol;Acc:MGI:3650813]
2781	chr4-132155145-132159353	chr4-132462670-132466575	0.240741	Med18	Myo	-0.333627	Sham1_peaks_unique	includeFeature	chr4-132157277-132157925	29.3346	46.7621	4	132148413	132148884	472	2	ENSMUSG00000081394	ENSMUST00000117559	-8394	Gm13215	predicted gene 13215 [Source:MGI Symbol;Acc:MGI:3650813]
2856	chr4-132155145-132159353	chr4-131989658-131990124	0.23363	Epb41	Myo	-0.333627	Sham1_peaks_unique	includeFeature	chr4-132157277-132157925	29.3346	46.7621	4	132148413	132148884	472	2	ENSMUSG00000081394	ENSMUST00000117559	-8394	Gm13215	predicted gene 13215 [Source:MGI Symbol;Acc:MGI:3650813]
3003	chr4-132155145-132159353	chr4-132208550-132213787	0.22049	Ythdf2	Myo	-0.333627	Sham1_peaks_unique	includeFeature	chr4-132157277-132157925	29.3346	46.7621	4	132148413	132148884	472	2	ENSMUSG00000081394	ENSMUST00000117559	-8394	Gm13215	predicted gene 13215 [Source:MGI Symbol;Acc:MGI:3650813]
290	chr14-18414038-18418168	chr14-18206454-18244112	0.659085	Nr1d2	Myo	-0.337189	Sham1_peaks_unique	includeFeature	chr14-18416212-18416514	16.3972	50.2526	14	18445875	18446030	156	1	ENSMUSG00000065858	ENSMUST00000083924	-29361	Gm22350	predicted gene, 22350 [Source:MGI Symbol;Acc:MGI:5452127]
1546	chr14-18414038-18418168	chr14-18266507-18272723	0.39241	Rpl15	Myo	-0.337189	Sham1_peaks_unique	includeFeature	chr14-18416212-18416514	16.3972	50.2526	14	18445875	18446030	156	1	ENSMUSG00000065858	ENSMUST00000083924	-29361	Gm22350	predicted gene, 22350 [Source:MGI Symbol;Acc:MGI:5452127]
1634	chr14-18414038-18418168	chr14-18324036-18333724	0.378809	Ube2e1	Myo	-0.337189	Sham1_peaks_unique	includeFeature	chr14-18416212-18416514	16.3972	50.2526	14	18445875	18446030	156	1	ENSMUSG00000065858	ENSMUST00000083924	-29361	Gm22350	predicted gene, 22350 [Source:MGI Symbol;Acc:MGI:5452127]
291	chr14-18414038-18418168	chr14-18206454-18244112	0.659085	Nr1d2	Myo	-0.337189	Sham1_peaks_unique	includeFeature	chr14-18416656-18417136	15.3964	52.1226	14	18445875	18446030	156	1	ENSMUSG00000065858	ENSMUST00000083924	-28739	Gm22350	predicted gene, 22350 [Source:MGI Symbol;Acc:MGI:5452127]
1547	chr14-18414038-18418168	chr14-18266507-18272723	0.39241	Rpl15	Myo	-0.337189	Sham1_peaks_unique	includeFeature	chr14-18416656-18417136	15.3964	52.1226	14	18445875	18446030	156	1	ENSMUSG00000065858	ENSMUST00000083924	-28739	Gm22350	predicted gene, 22350 [Source:MGI Symbol;Acc:MGI:5452127]
1635	chr14-18414038-18418168	chr14-18324036-18333724	0.378809	Ube2e1	Myo	-0.337189	Sham1_peaks_unique	includeFeature	chr14-18416656-18417136	15.3964	52.1226	14	18445875	18446030	156	1	ENSMUSG00000065858	ENSMUST00000083924	-28739	Gm22350	predicted gene, 22350 [Source:MGI Symbol;Acc:MGI:5452127]
137	chr1-59502268-59504681	chr1-59475335-59493518	0.72727	Fzd7	Myo	-0.347565	Sham1_peaks_unique	includeFeature	chr1-59503504-59504225	19.6437	56.0867	1	59488480	59492605	4126	2	ENSMUSG00000097819	ENSMUST00000180778	-10900	Gm26813	predicted gene, 26813 [Source:MGI Symbol;Acc:MGI:5477307]
563	chr1-59502268-59504681	chr1-59510963-59513891	0.580156	Gm973	Myo	-0.347565	Sham1_peaks_unique	includeFeature	chr1-59503504-59504225	19.6437	56.0867	1	59488480	59492605	4126	2	ENSMUSG00000097819	ENSMUST00000180778	-10900	Gm26813	predicted gene, 26813 [Source:MGI Symbol;Acc:MGI:5477307]
1264	chr1-59502268-59504681	chr1-59518548-59521826	0.435195	Gm973	Myo	-0.347565	Sham1_peaks_unique	includeFeature	chr1-59503504-59504225	19.6437	56.0867	1	59488480	59492605	4126	2	ENSMUSG00000097819	ENSMUST00000180778	-10900	Gm26813	predicted gene, 26813 [Source:MGI Symbol;Acc:MGI:5477307]
1467	chr1-59502268-59504681	chr1-59766296-59773090	0.405257	Bmpr2	Myo	-0.347565	Sham1_peaks_unique	includeFeature	chr1-59503504-59504225	19.6437	56.0867	1	59488480	59492605	4126	2	ENSMUSG00000097819	ENSMUST00000180778	-10900	Gm26813	predicted gene, 26813 [Source:MGI Symbol;Acc:MGI:5477307]
1638	chr1-59502268-59504681	chr1-59911346-59916579	0.378176	Fam117b	Myo	-0.347565	Sham1_peaks_unique	includeFeature	chr1-59503504-59504225	19.6437	56.0867	1	59488480	59492605	4126	2	ENSMUSG00000097819	ENSMUST00000180778	-10900	Gm26813	predicted gene, 26813 [Source:MGI Symbol;Acc:MGI:5477307]
1771	chr1-59502268-59504681	chr1-59515048-59517808	0.357952	Gm973	Myo	-0.347565	Sham1_peaks_unique	includeFeature	chr1-59503504-59504225	19.6437	56.0867	1	59488480	59492605	4126	2	ENSMUSG00000097819	ENSMUST00000180778	-10900	Gm26813	predicted gene, 26813 [Source:MGI Symbol;Acc:MGI:5477307]
1981	chr1-59502268-59504681	chr1-59760509-59765756	0.327317	Bmpr2	Myo	-0.347565	Sham1_peaks_unique	includeFeature	chr1-59503504-59504225	19.6437	56.0867	1	59488480	59492605	4126	2	ENSMUSG00000097819	ENSMUST00000180778	-10900	Gm26813	predicted gene, 26813 [Source:MGI Symbol;Acc:MGI:5477307]
2109	chr1-59502268-59504681	chr1-59627558-59628729	0.308936	Gm973	Myo	-0.347565	Sham1_peaks_unique	includeFeature	chr1-59503504-59504225	19.6437	56.0867	1	59488480	59492605	4126	2	ENSMUSG00000097819	ENSMUST00000180778	-10900	Gm26813	predicted gene, 26813 [Source:MGI Symbol;Acc:MGI:5477307]
2631	chr1-59502268-59504681	chr1-59584045-59585537	0.256954	Gm973	Myo	-0.347565	Sham1_peaks_unique	includeFeature	chr1-59503504-59504225	19.6437	56.0867	1	59488480	59492605	4126	2	ENSMUSG00000097819	ENSMUST00000180778	-10900	Gm26813	predicted gene, 26813 [Source:MGI Symbol;Acc:MGI:5477307]
2994	chr16-86041255-86046973	chr16-85894177-85902922	0.221235	Adamts5	Myo	-0.348915	Sham1_peaks_unique	includeFeature	chr16-86044099-86044795	30.0983	89.4818	16	86015455	86015857	403	1	ENSMUSG00000116669	ENSMUST00000232085	28645	Gm49570	predicted gene, 49570 [Source:MGI Symbol;Acc:MGI:6214962]
2995	chr16-86041255-86046973	chr16-85894177-85902922	0.221235	Adamts5	Myo	-0.348915	Sham1_peaks_unique	includeFeature	chr16-86044908-86046772	32.8898	108.544	16	86015455	86015857	403	1	ENSMUSG00000116669	ENSMUST00000232085	29454	Gm49570	predicted gene, 49570 [Source:MGI Symbol;Acc:MGI:6214962]
123	chr1-59505235-59510331	chr1-59475335-59493518	0.738732	Fzd7	Myo	-0.355727	Sham1_peaks_unique	includeFeature	chr1-59508045-59509026	23.6527	67.4763	1	59516264	59634509	118246	1	ENSMUSG00000047361	ENSMUST00000114243	-7238	Gm973	predicted gene 973 [Source:MGI Symbol;Acc:MGI:2685819]
270	chr1-59505235-59510331	chr1-59510963-59513891	0.66613	Gm973	Myo	-0.355727	Sham1_peaks_unique	includeFeature	chr1-59508045-59509026	23.6527	67.4763	1	59516264	59634509	118246	1	ENSMUSG00000047361	ENSMUST00000114243	-7238	Gm973	predicted gene 973 [Source:MGI Symbol;Acc:MGI:2685819]
1196	chr1-59505235-59510331	chr1-59518548-59521826	0.446591	Gm973	Myo	-0.355727	Sham1_peaks_unique	includeFeature	chr1-59508045-59509026	23.6527	67.4763	1	59516264	59634509	118246	1	ENSMUSG00000047361	ENSMUST00000114243	-7238	Gm973	predicted gene 973 [Source:MGI Symbol;Acc:MGI:2685819]
1415	chr1-59505235-59510331	chr1-59515048-59517808	0.413805	Gm973	Myo	-0.355727	Sham1_peaks_unique	includeFeature	chr1-59508045-59509026	23.6527	67.4763	1	59516264	59634509	118246	1	ENSMUSG00000047361	ENSMUST00000114243	-7238	Gm973	predicted gene 973 [Source:MGI Symbol;Acc:MGI:2685819]
1711	chr1-59505235-59510331	chr1-59760509-59765756	0.369031	Bmpr2	Myo	-0.355727	Sham1_peaks_unique	includeFeature	chr1-59508045-59509026	23.6527	67.4763	1	59516264	59634509	118246	1	ENSMUSG00000047361	ENSMUST00000114243	-7238	Gm973	predicted gene 973 [Source:MGI Symbol;Acc:MGI:2685819]
1714	chr1-59505235-59510331	chr1-59911346-59916579	0.368582	Fam117b	Myo	-0.355727	Sham1_peaks_unique	includeFeature	chr1-59508045-59509026	23.6527	67.4763	1	59516264	59634509	118246	1	ENSMUSG00000047361	ENSMUST00000114243	-7238	Gm973	predicted gene 973 [Source:MGI Symbol;Acc:MGI:2685819]
1848	chr1-59505235-59510331	chr1-59766296-59773090	0.346901	Bmpr2	Myo	-0.355727	Sham1_peaks_unique	includeFeature	chr1-59508045-59509026	23.6527	67.4763	1	59516264	59634509	118246	1	ENSMUSG00000047361	ENSMUST00000114243	-7238	Gm973	predicted gene 973 [Source:MGI Symbol;Acc:MGI:2685819]
2030	chr1-59505235-59510331	chr1-59627558-59628729	0.320491	Gm973	Myo	-0.355727	Sham1_peaks_unique	includeFeature	chr1-59508045-59509026	23.6527	67.4763	1	59516264	59634509	118246	1	ENSMUSG00000047361	ENSMUST00000114243	-7238	Gm973	predicted gene 973 [Source:MGI Symbol;Acc:MGI:2685819]
2346	chr1-59505235-59510331	chr1-59584045-59585537	0.280895	Gm973	Myo	-0.355727	Sham1_peaks_unique	includeFeature	chr1-59508045-59509026	23.6527	67.4763	1	59516264	59634509	118246	1	ENSMUSG00000047361	ENSMUST00000114243	-7238	Gm973	predicted gene 973 [Source:MGI Symbol;Acc:MGI:2685819]
42	chr6-88059238-88065798	chr6-87988316-88051352	0.808067	Rab7	Myo	-0.362582	Sham1_peaks_unique	includeFeature	chr6-88061739-88063548	20.9698	90.7378	6	87999106	88045270	46165	2	ENSMUSG00000079477	ENSMUST00000113600	-16470	Rab7	RAB7, member RAS oncogene family [Source:MGI Symbol;Acc:MGI:105068]
470	chr6-88059238-88065798	chr6-87833576-87854182	0.609651	Cnbp	Myo	-0.362582	Sham1_peaks_unique	includeFeature	chr6-88061739-88063548	20.9698	90.7378	6	87999106	88045270	46165	2	ENSMUSG00000079477	ENSMUST00000113600	-16470	Rab7	RAB7, member RAS oncogene family [Source:MGI Symbol;Acc:MGI:105068]
831	chr6-88059238-88065798	chr6-88097848-88115010	0.515013	Mir6376	Myo	-0.362582	Sham1_peaks_unique	includeFeature	chr6-88061739-88063548	20.9698	90.7378	6	87999106	88045270	46165	2	ENSMUSG00000079477	ENSMUST00000113600	-16470	Rab7	RAB7, member RAS oncogene family [Source:MGI Symbol;Acc:MGI:105068]
1387	chr6-88059238-88065798	chr6-88079007-88087782	0.417224	Rpn1	Myo	-0.362582	Sham1_peaks_unique	includeFeature	chr6-88061739-88063548	20.9698	90.7378	6	87999106	88045270	46165	2	ENSMUSG00000079477	ENSMUST00000113600	-16470	Rab7	RAB7, member RAS oncogene family [Source:MGI Symbol;Acc:MGI:105068]
1523	chr6-88059238-88065798	chr6-87804223-87815307	0.396657	Rab43	Myo	-0.362582	Sham1_peaks_unique	includeFeature	chr6-88061739-88063548	20.9698	90.7378	6	87999106	88045270	46165	2	ENSMUSG00000079477	ENSMUST00000113600	-16470	Rab7	RAB7, member RAS oncogene family [Source:MGI Symbol;Acc:MGI:105068]
1626	chr6-88059238-88065798	chr6-88093040-88095849	0.37969	Rpn1	Myo	-0.362582	Sham1_peaks_unique	includeFeature	chr6-88061739-88063548	20.9698	90.7378	6	87999106	88045270	46165	2	ENSMUSG00000079477	ENSMUST00000113600	-16470	Rab7	RAB7, member RAS oncogene family [Source:MGI Symbol;Acc:MGI:105068]
2586	chr6-88059238-88065798	chr6-87886758-87894659	0.260162	Copg1	Myo	-0.362582	Sham1_peaks_unique	includeFeature	chr6-88061739-88063548	20.9698	90.7378	6	87999106	88045270	46165	2	ENSMUSG00000079477	ENSMUST00000113600	-16470	Rab7	RAB7, member RAS oncogene family [Source:MGI Symbol;Acc:MGI:105068]
117	chr17-83126234-83131711	chr17-83208493-83228388	0.743357	Pkdcc	Myo	-0.366432	Sham1_peaks_unique	includeFeature	chr17-83128432-83128773	17.6282	62.5417	17	83098018	83120741	22724	2	ENSMUSG00000117509	ENSMUST00000235082	-7692	Gm46606	predicted gene, 46606 [Source:MGI Symbol;Acc:MGI:5826243]
2381	chr17-83126234-83131711	chr17-83349261-83352985	0.277855	Eml4	Myo	-0.366432	Sham1_peaks_unique	includeFeature	chr17-83128432-83128773	17.6282	62.5417	17	83098018	83120741	22724	2	ENSMUSG00000117509	ENSMUST00000235082	-7692	Gm46606	predicted gene, 46606 [Source:MGI Symbol;Acc:MGI:5826243]
118	chr17-83126234-83131711	chr17-83208493-83228388	0.743357	Pkdcc	Myo	-0.366432	Sham1_peaks_unique	includeFeature	chr17-83128895-83129422	19.092	60.2084	17	83098018	83120741	22724	2	ENSMUSG00000117509	ENSMUST00000235082	-8155	Gm46606	predicted gene, 46606 [Source:MGI Symbol;Acc:MGI:5826243]
2382	chr17-83126234-83131711	chr17-83349261-83352985	0.277855	Eml4	Myo	-0.366432	Sham1_peaks_unique	includeFeature	chr17-83128895-83129422	19.092	60.2084	17	83098018	83120741	22724	2	ENSMUSG00000117509	ENSMUST00000235082	-8155	Gm46606	predicted gene, 46606 [Source:MGI Symbol;Acc:MGI:5826243]
1342	chr16-89606870-89610552	chr16-89816696-89818885	0.423698	Tiam1	Myo	-0.382862	Sham1_peaks_unique	includeFeature	chr16-89607915-89608942	24.182	64.335	16	89584535	89584998	464	1	ENSMUSG00000116870	ENSMUST00000231309	23381	Gm49696	predicted gene, 49696 [Source:MGI Symbol;Acc:MGI:6215152]
2410	chr16-89606870-89610552	chr16-89570070-89571341	0.275407	Krtap11-1	Myo	-0.382862	Sham1_peaks_unique	includeFeature	chr16-89607915-89608942	24.182	64.335	16	89584535	89584998	464	1	ENSMUSG00000116870	ENSMUST00000231309	23381	Gm49696	predicted gene, 49696 [Source:MGI Symbol;Acc:MGI:6215152]
22	chr11-94171560-94185442	chr11-94204565-94224620	0.862721	Tob1	Myo	-0.394152	Sham1_peaks_unique	includeFeature	chr11-94179264-94179643	32.4019	52.4507	11	94211454	94215495	4042	1	ENSMUSG00000037573	ENSMUST00000041589	-31811	Tob1	transducer of ErbB-2.1 [Source:MGI Symbol;Acc:MGI:1349721]
439	chr11-94171560-94185442	chr11-93991908-94001047	0.61737	Spag9	Myo	-0.394152	Sham1_peaks_unique	includeFeature	chr11-94179264-94179643	32.4019	52.4507	11	94211454	94215495	4042	1	ENSMUSG00000037573	ENSMUST00000041589	-31811	Tob1	transducer of ErbB-2.1 [Source:MGI Symbol;Acc:MGI:1349721]
2840	chr11-94171560-94185442	chr11-94241881-94246990	0.234991	Wfikkn2	Myo	-0.394152	Sham1_peaks_unique	includeFeature	chr11-94179264-94179643	32.4019	52.4507	11	94211454	94215495	4042	1	ENSMUSG00000037573	ENSMUST00000041589	-31811	Tob1	transducer of ErbB-2.1 [Source:MGI Symbol;Acc:MGI:1349721]
3089	chr11-94171560-94185442	chr11-94309678-94347827	0.21164	Luc7l3	Myo	-0.394152	Sham1_peaks_unique	includeFeature	chr11-94179264-94179643	32.4019	52.4507	11	94211454	94215495	4042	1	ENSMUSG00000037573	ENSMUST00000041589	-31811	Tob1	transducer of ErbB-2.1 [Source:MGI Symbol;Acc:MGI:1349721]
23	chr11-94171560-94185442	chr11-94204565-94224620	0.862721	Tob1	Myo	-0.394152	Sham1_peaks_unique	includeFeature	chr11-94182240-94183235	26.6123	59.8596	11	94211454	94215495	4042	1	ENSMUSG00000037573	ENSMUST00000041589	-28219	Tob1	transducer of ErbB-2.1 [Source:MGI Symbol;Acc:MGI:1349721]
440	chr11-94171560-94185442	chr11-93991908-94001047	0.61737	Spag9	Myo	-0.394152	Sham1_peaks_unique	includeFeature	chr11-94182240-94183235	26.6123	59.8596	11	94211454	94215495	4042	1	ENSMUSG00000037573	ENSMUST00000041589	-28219	Tob1	transducer of ErbB-2.1 [Source:MGI Symbol;Acc:MGI:1349721]
2841	chr11-94171560-94185442	chr11-94241881-94246990	0.234991	Wfikkn2	Myo	-0.394152	Sham1_peaks_unique	includeFeature	chr11-94182240-94183235	26.6123	59.8596	11	94211454	94215495	4042	1	ENSMUSG00000037573	ENSMUST00000041589	-28219	Tob1	transducer of ErbB-2.1 [Source:MGI Symbol;Acc:MGI:1349721]
3090	chr11-94171560-94185442	chr11-94309678-94347827	0.21164	Luc7l3	Myo	-0.394152	Sham1_peaks_unique	includeFeature	chr11-94182240-94183235	26.6123	59.8596	11	94211454	94215495	4042	1	ENSMUSG00000037573	ENSMUST00000041589	-28219	Tob1	transducer of ErbB-2.1 [Source:MGI Symbol;Acc:MGI:1349721]
483	chr1-53037029-53040255	chr1-53060117-53064618	0.60552	Mstn	Myo	-0.426729	Sham1_peaks_unique	includeFeature	chr1-53037218-53037798	25.2739	41.0503	1	52925183	53020179	94997	2	ENSMUSG00000043629	ENSMUST00000191441	-17040	1700019D03Rik	RIKEN cDNA 1700019D03 gene [Source:MGI Symbol;Acc:MGI:1914330]
1941	chr1-53037029-53040255	chr1-52842549-52848249	0.332167	Hibch	Myo	-0.426729	Sham1_peaks_unique	includeFeature	chr1-53037218-53037798	25.2739	41.0503	1	52925183	53020179	94997	2	ENSMUSG00000043629	ENSMUST00000191441	-17040	1700019D03Rik	RIKEN cDNA 1700019D03 gene [Source:MGI Symbol;Acc:MGI:1914330]
2117	chr1-53037029-53040255	chr1-53311167-53314506	0.30768	Osgepl1	Myo	-0.426729	Sham1_peaks_unique	includeFeature	chr1-53037218-53037798	25.2739	41.0503	1	52925183	53020179	94997	2	ENSMUSG00000043629	ENSMUST00000191441	-17040	1700019D03Rik	RIKEN cDNA 1700019D03 gene [Source:MGI Symbol;Acc:MGI:1914330]
2375	chr1-53037029-53040255	chr1-53295944-53298298	0.278387	Pms1	Myo	-0.426729	Sham1_peaks_unique	includeFeature	chr1-53037218-53037798	25.2739	41.0503	1	52925183	53020179	94997	2	ENSMUSG00000043629	ENSMUST00000191441	-17040	1700019D03Rik	RIKEN cDNA 1700019D03 gene [Source:MGI Symbol;Acc:MGI:1914330]
2912	chr2-131487393-131534103	chr2-131469349-131470519	0.244635	Smox	Myo	-0.466868	Sham2_peaks_unique	includeFeature	chr2-131469446-131470892	4.84	7.38	2	131469446	131470892	1447	1	ENSMUSG00000027333	ENSMUST00000129143	0	Smox	spermine oxidase [Source:MGI Symbol;Acc:MGI:2445356]
13	chr19-36746018-36751160	chr19-36724682-36741781	0.87419	Ppp1r3c	Myo	-0.432997	Sham1_peaks_unique	includeFeature	chr19-36748779-36749607	18.163	58.966	19	36731731	36736653	4923	2	ENSMUSG00000067279	ENSMUST00000087321	-12127	Ppp1r3c	protein phosphatase 1, regulatory subunit 3C [Source:MGI Symbol;Acc:MGI:1858229]
411	chr19-36746018-36751160	chr19-36692898-36703236	0.623601	Hectd2os	Myo	-0.432997	Sham1_peaks_unique	includeFeature	chr19-36748779-36749607	18.163	58.966	19	36731731	36736653	4923	2	ENSMUSG00000067279	ENSMUST00000087321	-12127	Ppp1r3c	protein phosphatase 1, regulatory subunit 3C [Source:MGI Symbol;Acc:MGI:1858229]
566	chr19-36746018-36751160	chr19-36684946-36692236	0.579846	Hectd2os	Myo	-0.432997	Sham1_peaks_unique	includeFeature	chr19-36748779-36749607	18.163	58.966	19	36731731	36736653	4923	2	ENSMUSG00000067279	ENSMUST00000087321	-12127	Ppp1r3c	protein phosphatase 1, regulatory subunit 3C [Source:MGI Symbol;Acc:MGI:1858229]
646	chr19-36746018-36751160	chr19-36345822-36352113	0.559182	Pcgf5	Myo	-0.432997	Sham1_peaks_unique	includeFeature	chr19-36748779-36749607	18.163	58.966	19	36731731	36736653	4923	2	ENSMUSG00000067279	ENSMUST00000087321	-12127	Ppp1r3c	protein phosphatase 1, regulatory subunit 3C [Source:MGI Symbol;Acc:MGI:1858229]
822	chr19-36746018-36751160	chr19-36832741-36837494	0.516368	Tnks2	Myo	-0.432997	Sham1_peaks_unique	includeFeature	chr19-36748779-36749607	18.163	58.966	19	36731731	36736653	4923	2	ENSMUSG00000067279	ENSMUST00000087321	-12127	Ppp1r3c	protein phosphatase 1, regulatory subunit 3C [Source:MGI Symbol;Acc:MGI:1858229]
877	chr19-36746018-36751160	chr19-37169709-37182052	0.507217	Cpeb3	Myo	-0.432997	Sham1_peaks_unique	includeFeature	chr19-36748779-36749607	18.163	58.966	19	36731731	36736653	4923	2	ENSMUSG00000067279	ENSMUST00000087321	-12127	Ppp1r3c	protein phosphatase 1, regulatory subunit 3C [Source:MGI Symbol;Acc:MGI:1858229]
1005	chr19-36746018-36751160	chr19-37203954-37214160	0.483158	Cpeb3	Myo	-0.432997	Sham1_peaks_unique	includeFeature	chr19-36748779-36749607	18.163	58.966	19	36731731	36736653	4923	2	ENSMUSG00000067279	ENSMUST00000087321	-12127	Ppp1r3c	protein phosphatase 1, regulatory subunit 3C [Source:MGI Symbol;Acc:MGI:1858229]
1330	chr19-36746018-36751160	chr19-37199610-37200421	0.425193	Cpeb3	Myo	-0.432997	Sham1_peaks_unique	includeFeature	chr19-36748779-36749607	18.163	58.966	19	36731731	36736653	4923	2	ENSMUSG00000067279	ENSMUST00000087321	-12127	Ppp1r3c	protein phosphatase 1, regulatory subunit 3C [Source:MGI Symbol;Acc:MGI:1858229]
1450	chr19-36746018-36751160	chr19-36372912-36379289	0.40693	Pcgf5	Myo	-0.432997	Sham1_peaks_unique	includeFeature	chr19-36748779-36749607	18.163	58.966	19	36731731	36736653	4923	2	ENSMUSG00000067279	ENSMUST00000087321	-12127	Ppp1r3c	protein phosphatase 1, regulatory subunit 3C [Source:MGI Symbol;Acc:MGI:1858229]
1996	chr19-36746018-36751160	chr19-36407423-36412254	0.325496	Pcgf5	Myo	-0.432997	Sham1_peaks_unique	includeFeature	chr19-36748779-36749607	18.163	58.966	19	36731731	36736653	4923	2	ENSMUSG00000067279	ENSMUST00000087321	-12127	Ppp1r3c	protein phosphatase 1, regulatory subunit 3C [Source:MGI Symbol;Acc:MGI:1858229]
2328	chr19-36746018-36751160	chr19-36605258-36607791	0.283224	Hectd2	Myo	-0.432997	Sham1_peaks_unique	includeFeature	chr19-36748779-36749607	18.163	58.966	19	36731731	36736653	4923	2	ENSMUSG00000067279	ENSMUST00000087321	-12127	Ppp1r3c	protein phosphatase 1, regulatory subunit 3C [Source:MGI Symbol;Acc:MGI:1858229]
2418	chr19-36746018-36751160	chr19-36867498-36869576	0.275137	Tnks2	Myo	-0.432997	Sham1_peaks_unique	includeFeature	chr19-36748779-36749607	18.163	58.966	19	36731731	36736653	4923	2	ENSMUSG00000067279	ENSMUST00000087321	-12127	Ppp1r3c	protein phosphatase 1, regulatory subunit 3C [Source:MGI Symbol;Acc:MGI:1858229]
2910	chr19-36746018-36751160	chr19-36845976-36849589	0.227272	Tnks2	Myo	-0.432997	Sham1_peaks_unique	includeFeature	chr19-36748779-36749607	18.163	58.966	19	36731731	36736653	4923	2	ENSMUSG00000067279	ENSMUST00000087321	-12127	Ppp1r3c	protein phosphatase 1, regulatory subunit 3C [Source:MGI Symbol;Acc:MGI:1858229]
14	chr19-36746018-36751160	chr19-36724682-36741781	0.87419	Ppp1r3c	Myo	-0.432997	Sham1_peaks_unique	includeFeature	chr19-36749763-36750266	18.7142	54.8648	19	36731731	36736653	4923	2	ENSMUSG00000067279	ENSMUST00000087321	-13111	Ppp1r3c	protein phosphatase 1, regulatory subunit 3C [Source:MGI Symbol;Acc:MGI:1858229]
412	chr19-36746018-36751160	chr19-36692898-36703236	0.623601	Hectd2os	Myo	-0.432997	Sham1_peaks_unique	includeFeature	chr19-36749763-36750266	18.7142	54.8648	19	36731731	36736653	4923	2	ENSMUSG00000067279	ENSMUST00000087321	-13111	Ppp1r3c	protein phosphatase 1, regulatory subunit 3C [Source:MGI Symbol;Acc:MGI:1858229]
567	chr19-36746018-36751160	chr19-36684946-36692236	0.579846	Hectd2os	Myo	-0.432997	Sham1_peaks_unique	includeFeature	chr19-36749763-36750266	18.7142	54.8648	19	36731731	36736653	4923	2	ENSMUSG00000067279	ENSMUST00000087321	-13111	Ppp1r3c	protein phosphatase 1, regulatory subunit 3C [Source:MGI Symbol;Acc:MGI:1858229]
647	chr19-36746018-36751160	chr19-36345822-36352113	0.559182	Pcgf5	Myo	-0.432997	Sham1_peaks_unique	includeFeature	chr19-36749763-36750266	18.7142	54.8648	19	36731731	36736653	4923	2	ENSMUSG00000067279	ENSMUST00000087321	-13111	Ppp1r3c	protein phosphatase 1, regulatory subunit 3C [Source:MGI Symbol;Acc:MGI:1858229]
823	chr19-36746018-36751160	chr19-36832741-36837494	0.516368	Tnks2	Myo	-0.432997	Sham1_peaks_unique	includeFeature	chr19-36749763-36750266	18.7142	54.8648	19	36731731	36736653	4923	2	ENSMUSG00000067279	ENSMUST00000087321	-13111	Ppp1r3c	protein phosphatase 1, regulatory subunit 3C [Source:MGI Symbol;Acc:MGI:1858229]
878	chr19-36746018-36751160	chr19-37169709-37182052	0.507217	Cpeb3	Myo	-0.432997	Sham1_peaks_unique	includeFeature	chr19-36749763-36750266	18.7142	54.8648	19	36731731	36736653	4923	2	ENSMUSG00000067279	ENSMUST00000087321	-13111	Ppp1r3c	protein phosphatase 1, regulatory subunit 3C [Source:MGI Symbol;Acc:MGI:1858229]
1006	chr19-36746018-36751160	chr19-37203954-37214160	0.483158	Cpeb3	Myo	-0.432997	Sham1_peaks_unique	includeFeature	chr19-36749763-36750266	18.7142	54.8648	19	36731731	36736653	4923	2	ENSMUSG00000067279	ENSMUST00000087321	-13111	Ppp1r3c	protein phosphatase 1, regulatory subunit 3C [Source:MGI Symbol;Acc:MGI:1858229]
1331	chr19-36746018-36751160	chr19-37199610-37200421	0.425193	Cpeb3	Myo	-0.432997	Sham1_peaks_unique	includeFeature	chr19-36749763-36750266	18.7142	54.8648	19	36731731	36736653	4923	2	ENSMUSG00000067279	ENSMUST00000087321	-13111	Ppp1r3c	protein phosphatase 1, regulatory subunit 3C [Source:MGI Symbol;Acc:MGI:1858229]
1451	chr19-36746018-36751160	chr19-36372912-36379289	0.40693	Pcgf5	Myo	-0.432997	Sham1_peaks_unique	includeFeature	chr19-36749763-36750266	18.7142	54.8648	19	36731731	36736653	4923	2	ENSMUSG00000067279	ENSMUST00000087321	-13111	Ppp1r3c	protein phosphatase 1, regulatory subunit 3C [Source:MGI Symbol;Acc:MGI:1858229]
1997	chr19-36746018-36751160	chr19-36407423-36412254	0.325496	Pcgf5	Myo	-0.432997	Sham1_peaks_unique	includeFeature	chr19-36749763-36750266	18.7142	54.8648	19	36731731	36736653	4923	2	ENSMUSG00000067279	ENSMUST00000087321	-13111	Ppp1r3c	protein phosphatase 1, regulatory subunit 3C [Source:MGI Symbol;Acc:MGI:1858229]
2329	chr19-36746018-36751160	chr19-36605258-36607791	0.283224	Hectd2	Myo	-0.432997	Sham1_peaks_unique	includeFeature	chr19-36749763-36750266	18.7142	54.8648	19	36731731	36736653	4923	2	ENSMUSG00000067279	ENSMUST00000087321	-13111	Ppp1r3c	protein phosphatase 1, regulatory subunit 3C [Source:MGI Symbol;Acc:MGI:1858229]
2419	chr19-36746018-36751160	chr19-36867498-36869576	0.275137	Tnks2	Myo	-0.432997	Sham1_peaks_unique	includeFeature	chr19-36749763-36750266	18.7142	54.8648	19	36731731	36736653	4923	2	ENSMUSG00000067279	ENSMUST00000087321	-13111	Ppp1r3c	protein phosphatase 1, regulatory subunit 3C [Source:MGI Symbol;Acc:MGI:1858229]
2911	chr19-36746018-36751160	chr19-36845976-36849589	0.227272	Tnks2	Myo	-0.432997	Sham1_peaks_unique	includeFeature	chr19-36749763-36750266	18.7142	54.8648	19	36731731	36736653	4923	2	ENSMUSG00000067279	ENSMUST00000087321	-13111	Ppp1r3c	protein phosphatase 1, regulatory subunit 3C [Source:MGI Symbol;Acc:MGI:1858229]
