# Supplementary material for: Reprogramming of cis-regulatory networks during skeletal muscle atrophy in male mice
Source: Nat Commun. 2023 Oct 18;14:6581. doi: 10.1038/s41467-023-42313-3 (PMC10584982; doi:10.1038/s41467-023-42313-3)
Supplement: Supplementary file 4 — Source Data [file 41467_2023_42313_MOESM4_ESM.zip › Supplementary data8.xlsx]

## Sheet: Sheet1
Fig6G	ID	Description	GeneRatio	BgRatio	Count	pvalue	p.adjust	qvalue	geneID
1	GO:0046034	ATP metabolic process	37/1086	256/23355	37	9.0239e-10	1.71283e-07	1.24281e-07	Ogt	Uqcrc1	Uqcrh	Ndufs2	Sdhc	Atp1b1	Pid1	Atp5a1	Coq9	Cox5a	Ndufv2	Aldoa	Eno3	Tpi1	Slc25a25	Igf1	Ncor1	Ogdh	Mlxipl	Slc4a4	Ppargc1a	Hk2	Pfkm	Ndufs1	Pgk1	Atp5l	Gpd1	Sdha	Atp5b	Ddit4	Insr	Atp5c1	Ldha	Ppara	Actn3	Prkaa2	Gpi1
2	GO:0007005	mitochondrion organization	40/1086	489/23355	40	0.000413479	0.00584279	0.00423945	Ndufs1	Timm9	Dcn	Vdac2	Ambra1	Acaa2	Pid1	Mtx2	Tfrc	Trak2	Ogt	Atp2a1	Ndufs4	Rb1cc1	Slc25a36	Hk2	Camk2a	Mfn1	Cox10	Gsk3b	Gdap1	Ppargc1a	Vps13d	Igf1	Apoo	Epas1	Ggnbp1	Ndufaf4	Bcl2	Bnip3	Man2a1	Tmem135	Clec16a	Vdac1	Trak1	Dnm3	Chchd3	Slc25a4	Optn	Lpin1
3	GO:0003012	muscle system process	75/1086	412/23355	75	1.34883e-24	9.47284e-21	6.87336e-21	Atp1b1	Map2k4	Gtf2i	Ppp3ca	Pde4d	Rock1	Klf15	Nfatc1	Mef2c	Ece1	Actn2	Adra1a	Tcap	Gsk3b	Anxa6	Actn3	Dlg1	Atp2a1	Tnnt3	Igf1	Ctnna3	Map2k3	Myh4	Myoz1	Mylk2	Mybpc2	Rock2	Rap1gds1	Camk2g	Cacna2d1	Foxo1	Tmem38a	Ryr1	Stac3	Scn4a	Ryr3	Mybpc1	Scn4b	Ttn	Trim63	Myh1
4	GO:0060537	muscle tissue development	115/1640	477/23355	115	1.23125e-32	1.02243e-28	7.28382e-29	Tgfbr1	Col19a1	Ncam1	Alpk3	Ifrd1	Ankrd1	Mef2a	Chrnd	Dysf	Tgfbr3	Rb1	Myf6	Meis1	Alpk2	Chrna1	Tsc1	Tgfb1	Hdac4	Smo	Map2k4	Meox2	Mef2c	Nr1d2	Sox6	Arntl	Hspg2	Tsc22d3	Myod1	Nf1	Tshz3	Igfbp5	Sgcg	Tcf7l2	Myog	Lmna	Trp63	Pgm5	Met	Mtor	Sik1	Rbm24
5	GO:0010498	proteasomal protein catabolic process	60/1640	475/23355	60	7.20906e-06	0.000136365	9.71464e-05	Rnf19a	Mdm2	Spsb1	Siah1a	Fbxw11	Ubxn4	Dlgap1	Ophn1	Xpo1	Rnf217	Hsp90ab1	Ube2h	Ube2g1	Cul3	Trim25	Trim63	Fbxl20	Anapc5	Cd2ap	Arntl	Clec16a	Dab2ip	Araf	Sec61b	Spop	Arih1	Itch	Armc8	Pias1	Fhit	Psmd4	Nfe2l2	Derl1	Rnf185	Wwtr1	Fbxl7	Rnf216	Ngly1	Fbxl3	Ube2j1	Man1a
6	GO:0043500	muscle adaptation	38/1640	123/23355	38	2.24178e-15	8.4617e-13	6.02814e-13	Camk2d	Myog	Mef2a	Rock2	Lmna	Prkag3	Myod1	Gtf2i	Mtor	Scn5a	Igfbp5	Ndufs4	Slc25a4	Rock1	Adk	Cmya5	Adra1a	Foxo1	Gsk3b	Ar	Tcap	Actn3	Nr3c1	Errfi1	Hdac4	Klf15	Ece1	Nfatc1	Mef2c	Ppp3ca	Trim63	Tead1	Ppara	Srl	Igf1	Jarid2	Prkca	Myoz1
7	GO:0007264	small GTPase mediated signal transduction	79/1640	439/23355	79	7.66535e-15	2.76752e-12	1.97159e-12	Bcar3	Arhgef2	Tiam2	Nf1	Arhgef11	Map4k4	Notch2	Met	Cdh13	Itsn1	Arhgap24	Arhgap18	Rtn4	Rhobtb1	Bcl6	Adra1a	Prkd1	Arhgef17	Mapkap1	Rapgef2	Elmo1	Dennd4c	Ccdc88c	Nrp1	Rasgrp3	Dab2ip	Rapgef1	Camk2d	Ralgapa2	Arl3	Net1	Chuk	Crk	Rap1gap2	Arhgap42	Rras2	Usp28	Arhgap28	Abca1	Ophn1	Uso1
8	GO:0042176	regulation of protein catabolic process	53/1640	390/23355	53	2.94413e-06	6.2527e-05	4.45444e-05	Hsp90ab1	Mdm4	Sh3d19	Apc	Usp13	App	Dysf	Mycbp2	Rnf19a	Mdm2	Dlgap1	Rnf217	Ube3a	Pias1	Fhit	Hipk2	Stub1	Btrc	Clec16a	Asb11	Dab2ip	Tmem9	Ppp2r3a	Timp3	Arntl	Anks1	Vgll4	Foxo1	Ophn1	Pten	Mylip	Xpo1	Nrd1	Fyn	Rnf185	Araf	Itch	Fbxl20	Ogt	Arih1	Serpine2
[truncated: 74 more columns]
